# Supplementary material for: The expression of the acarbose biosynthesis gene cluster in Actinoplanes sp. SE50/110 is dependent on the growth phase
Source: BMC Genomics. 2020 Nov 23;21:818. doi: 10.1186/s12864-020-07194-6 (PMC7682106; doi:10.1186/s12864-020-07194-6)
Supplement: Supplementary file 2 — Additional file 2 Supplementary Table 1. Operon structure of the Actinoplanes sp. SE50/110 genome. [file 12864_2020_7194_MOESM2_ESM.xlsx]

## Sheet: Transcription dynamics
Locus	Gene	Annotation	COG number	COG function	K number	EC number	# Cluster - Hierarchical Cluster Analysis	M-value (T1)	SD (T1)	padj (T1)	M-value (T2)	SD (T2)	padj (T2)	M-value (T3)	SD (T3)	padj (T3)	M-value (T4)	SD (T4)	padj (T4)	M-value (T5)	SD (T5)	padj (T5)	M-value (T6)	SD (T6)	padj (T6)	M-value (T7)	SD (T7)	padj (T7)
ACSP50_0001	dnaA_1	Chromosomal replication initiator protein DnaA	COG0593	L	K02313		4	0.9637	0.230773	0.000189003	0.6674	0.258702	0.060784	0.7796	0.256551	0.022811	0.5258	0.283404	0.278439	-0.5573	0.363703	0.258429	0.0183	0.3097	0.973246	-0.4109	0.262325	0.166669
ACSP50_0002		DNA polymerase III subunit beta	COG0592	L	K02338	2.7.7.7	34	0.8921	0.126426	2.91543e-11	0.4395	0.165081	0.050397	0.4972	0.15642	0.0159598	0.2284	0.164996	0.476847	-0.4015	0.213771	0.15306	-0.2222	0.176917	0.352111	-1.3489	0.17697	3.19171e-13
ACSP50_0003		6-phosphogluconate dehydrogenase	COG0362	G	K00033	1.1.1.44	34	0.8667	0.12311	3.25393e-11	0.6323	0.166978	0.00219665	0.5315	0.152252	0.00670895	0.1851	0.160559	0.572729	0.04	0.21217	0.915426	-0.31	0.175434	0.166212	-1.6225	0.172334	1.20465e-19
ACSP50_0004		DNA replication/repair protein RecF	COG1195	L	K03629		4	0.7276	0.163194	5.80362e-05	0.425	0.217375	0.189368	0.2868	0.199372	0.384021	-0.0129	0.215273	0.985727	-0.3421	0.261361	0.348753	-0.2583	0.245547	0.450852	-0.7425	0.20099	0.000604949
ACSP50_0005		RNA-binding protein					10	-0.36	0.320577	0.428121	-0.4291	0.328125	0.425224	-0.3978	0.320759	0.471602	-0.7441	0.381914	0.246774	-0.9298	0.433591	0.0967479	-0.0258	0.353301	0.966498	0.0133	0.273574	0.969078
ACSP50_0006		hypothetical protein					10	0.8353	0.348551	0.0508247	0.0396	0.393042	0.967076	0.3659	0.380768	0.597704	0.0704	0.414457	0.956961	0.3522	0.466719	0.620511	-0.6735	0.499617	0.311858	-0.0984	0.366843	0.831997
ACSP50_0007		uncharacterized protein					10	0.22	0.246487	0.548272	0.0648	0.266127	0.915351	0.4258	0.247978	0.271057	0.2257	0.289834	0.739867	-0.0755	0.376106	0.908765	-0.2033	0.314386	0.664205	-0.2917	0.250354	0.314695
ACSP50_0008		DNA topoisomerase IV subunit B	COG0187	L	K02470	5.6.2.2	19	0.5223	0.130827	0.000387726	-0.1714	0.174335	0.571526	0.0816	0.164056	0.806446	0.4031	0.172833	0.138407	-0.5114	0.260431	0.133289	1.3995	0.177926	1.13473e-13	-1.1585	0.184102	2.38301e-09
ACSP50_0009		DNA gyrase subunit A	COG0188	L	K02469	5.6.2.2	34	0.8168	0.113747	1.2332e-11	0.2893	0.160919	0.236343	0.4514	0.153428	0.0288344	0.5426	0.169271	0.0216241	-0.6144	0.203235	0.0129037	0.4651	0.165249	0.0171249	-1.5236	0.169657	5.72247e-18
ACSP50_0010		uncharacterized protein					34	0.6745	0.117876	1.17548e-07	0.181	0.165338	0.516625	0.3177	0.150899	0.154727	0.1482	0.154796	0.660675	-0.0917	0.212226	0.79198	0.216	0.166153	0.332749	-1.541	0.178987	1.3578e-16
ACSP50_0011							34	1.0948	0.271653	0.000334952	0.5973	0.34913	0.264906	0.6559	0.318587	0.166402	0.2102	0.348528	0.812135	0.1045	0.381405	0.873498	-0.145	0.364328	0.80194	-1.7501	0.341394	1.41758e-06
ACSP50_0012		uncharacterized protein					34	0.7603	0.201583	0.000885898	0.5024	0.288778	0.255752	0.616	0.237983	0.0633582	0.3942	0.302964	0.510804	-0.5554	0.387513	0.296791	-0.4428	0.309837	0.278838	-1.6915	0.25388	2.42604e-10
ACSP50_0013							29	0.4153	0.287576	0.284395	0.6526	0.299969	0.129473	0.7157	0.303734	0.0989275	0.2118	0.318419	0.78597	0.68	0.430837	0.242888	0.5302	0.32527	0.207557	-0.4904	0.320933	0.178062
ACSP50_0014		hypothetical protein					4	-0.3917	0.400095	0.50052	0.3697	0.41289	0.612676	-0.0453	0.386703	0.963051	-0.2952	0.423102	0.774336	0.2331	0.421127	0.725946	-0.3153	0.442552	0.628017	-0.8174	0.362512	0.0412096
ACSP50_0015		hypothetical protein					14	0.4172	0.382424	0.443379	0.2461	0.410962	0.751868	-0.4791	0.429439	0.529211	-0.0545	0.42406	0.967257	1.3608	0.398909	0.00415118	1.8443	0.335321	4.547e-07	-0.1516	0.353517	0.731446
ACSP50_0016		DNA-binding response regulator					3	-0.6008	0.831549	0.63792	-0.733	0.803077	0.604856	0.0116	0.734867	0.995887	-0.275	0.803069	0.902675	-0.8858	0.941557	0.523907	-0.2058	0.863768	NA	1.976	0.472921	9.5623e-05
ACSP50_0017		two-component sensor histidine kinase					10	-0.7271	0.353536	0.103954	-0.8861	0.361191	0.0785458	-0.7293	0.357575	0.171035	-0.4911	0.400417	0.540961	-1.0496	0.510962	0.113268	-0.0321	0.37463	0.960546	-0.293	0.294051	0.395306
ACSP50_0018		hypothetical protein					3	-0.4562	1.9559	NA	-0.8781	1.95781	NA	-0.6252	1.96133	NA	-2.2095	2.47613	NA	-1.9113	2.46975	NA	-1.9374	2.61156	NA	3.4383	0.857467	0.00018585
ACSP50_0019		hypothetical protein					1	0.9161	0.516626	0.17236	-0.4439	0.615143	0.696377	0.1862	0.573506	0.88033	-0.3103	0.653255	0.859523	0.0093	0.623109	0.993895	-0.7826	0.765226	0.464488	1.8647	0.415572	2.66752e-05
ACSP50_0020		NUDIX hydrolase					4	0.6681	0.218277	0.00893436	0.3406	0.283919	0.472346	0.7906	0.230123	0.0078528	-0.0306	0.266007	0.97045	0.0787	0.300169	0.878727	-0.5379	0.310104	0.175425	-0.4511	0.247984	0.104329
ACSP50_0021		hypothetical protein					10	0.5976	0.399338	0.264787	0.0687	0.416399	0.945117	0.6832	0.404114	0.280528	-0.08	0.460092	0.955903	-0.0775	0.475559	0.927429	-0.7172	0.549748	0.331081	0.6603	0.347871	0.0893697
ACSP50_0022		hypothetical protein					4	0.505	0.224272	0.0693676	0.5895	0.276114	0.13988	0.0404	0.253215	0.948477	-0.0259	0.269687	0.975422	-0.5059	0.331611	0.260678	-0.2072	0.312143	0.655242	-0.961	0.257107	0.000516406
ACSP50_0023		protein dithiol-disulfide isomerase					4	0.5577	0.237722	0.0566445	0.3186	0.260306	0.462643	0.4383	0.251827	0.263536	0.3433	0.264838	0.512341	0.11	0.326103	0.840482	0.3009	0.28783	0.453825	-0.7006	0.260503	0.0139397
ACSP50_0024		cysteine desufuration protein SufE	COG2166	O	K02426		4	0.5015	0.272957	0.154293	0.1949	0.289677	0.718465	0.1943	0.301482	0.74562	0.0557	0.312732	0.953796	-0.2361	0.374261	0.686643	-0.0912	0.34278	0.871981	-1.077	0.314597	0.00153657
ACSP50_0025		signal transduction protein				1.1.1.205	24	-0.6091	0.245684	0.0420254	-0.62	0.26075	0.0896599	0.0209	0.235476	0.972178	-0.5022	0.273607	0.285097	2.3498	0.510538	5.06409e-05	0.8726	0.246516	0.00198721	-0.143	0.232881	0.61553
ACSP50_0026		lipase				3.1.1.2	24	-0.9236	0.322499	0.015747	-1.4448	0.362206	0.0010567	-0.5732	0.332423	0.268307	-0.7504	0.34218	0.173023	2.7235	0.640618	0.000214928	0.5395	0.329011	0.204718	-0.1461	0.315481	0.709181
ACSP50_0027		thiosulfate sulfurtransferase	COG2897	P	K01011	2.8.1.1	17	-0.0243	0.147443	0.923376	0.5442	0.189697	0.031845	0.2673	0.173953	0.343387	-0.1913	0.190873	0.640003	1.6918	0.531901	0.00824741	-0.1208	0.194278	0.677599	-0.8251	0.195997	8.49724e-05
ACSP50_0028		molecular chaperone HtpG	COG0326	O	K04079		10	0.2818	0.203516	0.309168	0.2446	0.224517	0.519191	0.0614	0.218658	0.898727	-0.3439	0.236807	0.446265	0.5831	0.402352	0.290299	-0.7667	0.277872	0.0198394	0.0817	0.20734	0.75288
ACSP50_0029		hypothetical protein					10	0.3524	0.254944	0.310157	0.2507	0.28543	0.619124	0.1224	0.275669	0.832556	-0.7752	0.328265	0.132673	-0.5047	0.346776	0.287598	-0.883	0.356771	0.0398659	0.8425	0.238184	0.00105149
ACSP50_0030		TetR family transcriptional regulator	COG1309	K			25	-0.3562	0.232116	0.250988	-0.5011	0.268602	0.216925	-0.1653	0.244335	0.731366	-0.3076	0.259489	0.558084	0.4618	0.271664	0.202531	0.198	0.275889	0.6254	-0.1968	0.224088	0.459165
ACSP50_0031		biotin carboxylase	COG0439	I	K01961	6.4.1.2	13	0.0502	0.208356	0.888606	-0.2839	0.240755	0.480686	0.1335	0.227288	0.768477	0.0521	0.233953	0.942298	1.1093	0.253866	0.000133808	0.7378	0.232301	0.00624098	0.1884	0.212946	0.455735
ACSP50_0032		hydroxymethylglutaryl-CoA lyase	COG0119	E	K01640	4.1.3.4	24	-0.8463	0.334852	0.0375373	-0.5282	0.314876	0.277151	-0.6747	0.341651	0.190571	-0.2118	0.31928	0.786849	1.0339	0.308916	0.00505977	0.5089	0.308283	0.201017	0.5307	0.257202	0.063485
ACSP50_0033		hypothetical protein					9	-0.8633	0.821334	0.462118	0.0869	0.695663	0.959983	-1.2326	0.88431	0.403343	-0.4823	0.774482	0.804308	0.3165	0.686125	0.776315	0.3964	0.706995	0.711648	1.9686	0.439105	2.71449e-05
ACSP50_0034		hypothetical protein					9	-0.3927	0.480673	0.58908	-0.5695	0.48547	0.482639	-0.5207	0.499943	0.560838	-0.9456	0.548524	0.324462	-0.2532	0.530979	0.767208	0.1492	0.501722	0.855476	1.8732	0.321398	3.57536e-08
ACSP50_0035		carboxylase				6.4.1.3	26	-0.8568	0.17868	1.29737e-05	-3.4163	0.25652	3.76689e-38	-2.9685	0.241234	2.39607e-32	-1.6915	0.267218	2.50691e-08	3.1078	0.389923	1.00218e-13	0.2391	0.234234	0.465849	-0.6481	0.216106	0.00580084
ACSP50_0036		acyl-CoA dehydrogenase				1.3.99.12	26	-0.516	0.190003	0.0233596	-2.7944	0.277806	8.16488e-22	-2.442	0.264829	4.3857e-18	-1.6405	0.273508	1.74486e-07	2.9384	0.40915	3.02087e-11	0.0567	0.260661	0.896503	-0.6026	0.210537	0.00864075
ACSP50_0037		Transcriptional Regulator Xre family	COG3903	R			24	0.3845	0.364148	0.459228	-0.8965	0.43861	0.164008	-0.7221	0.436837	0.294665	-0.5834	0.460651	0.522963	1.3917	0.420707	0.00568187	-0.0738	0.439479	0.920767	0.5965	0.316382	0.091732
ACSP50_0038		MarR family transcriptional regulator					30	0.4695	0.266714	0.176262	-0.0125	0.302738	0.98478	-0.1668	0.310887	0.791534	0.1702	0.302074	0.826664	0.0642	0.357382	0.919227	1.3123	0.28192	2.72019e-05	-0.5174	0.282713	0.102074
ACSP50_0039		polyisoprenoid-binding protein					19	-0.0067	0.392377	0.990261	0.1562	0.37677	0.841198	-0.2625	0.406375	0.745558	-0.1178	0.429868	0.92352	0.3166	0.411277	0.612915	0.2442	0.417509	0.699005	-0.9004	0.38084	0.0318443
ACSP50_0040		conserved hypothetical protein					10	-0.1487	0.298734	0.758067	0.7302	0.260443	0.0368811	0.4431	0.268128	0.294665	0.2202	0.292078	0.74903	-0.3803	0.342525	0.439744	-0.2692	0.334931	0.579306	0.004	0.255984	0.991088
ACSP50_0041		conserved hypothetical protein	COG2815	M			25	-1.0702	0.23767	4.8045e-05	0.3629	0.231403	0.315651	-0.362	0.239678	0.354074	-0.3258	0.255442	0.520184	0.1833	0.351531	0.742704	0.189	0.264316	0.627001	-0.8511	0.233774	0.000734788
ACSP50_0042		hypothetical protein					25	-1.2517	0.137476	2.56672e-18	0.5355	0.168501	0.014592	-0.4287	0.154503	0.0430386	-0.0347	0.178703	0.949118	0.7374	0.412395	0.177235	0.6288	0.181795	0.00256984	-1.3251	0.23645	1.23092e-07
ACSP50_0043		DUF397 domain-containing protein					25	-1.0205	0.628187	0.219575	0.5937	0.470704	0.444987	0.0229	0.51517	0.986985	-0.3611	0.582571	0.804886	-0.0191	0.695931	0.987559	0.1498	0.584397	0.877309	-1.7629	0.580759	0.0052148
ACSP50_0044		hypothetical protein					28	-0.7468	0.509471	0.275658	0.6042	0.375533	0.299785	0.7613	0.37223	0.169532	-0.1915	0.468989	0.879739	0.1923	0.503143	0.818493	-0.35	0.503409	0.636946	0.3651	0.348326	0.369447
ACSP50_0045		hypothetical protein					2	-1.9496	0.230643	7.17966e-16	-0.7704	0.227352	0.00803735	0.4275	0.218873	0.196446	0.0691	0.210041	0.906807	0.7836	0.311803	0.044978	0.0625	0.231073	0.869454	-0.8265	0.224075	0.000617683
ACSP50_0046		UDP-N-acetyl-D-mannosaminuronic acid transferase					4	0.7362	0.167268	7.45409e-05	0.3182	0.241301	0.420496	0.3226	0.209534	0.341939	0.1909	0.218027	0.699019	-0.4208	0.285379	0.280729	0	0.250936	0.999976	-0.8078	0.214301	0.000460311
ACSP50_0047							29	0.7063	0.237694	0.0115709	-0.3017	0.283909	0.532633	0.2802	0.272123	0.566175	-0.0643	0.290833	0.942777	1.145	0.601273	0.146432	-0.3079	0.338301	0.523253	-0.5567	0.296242	0.0928533
ACSP50_0048		uncharacterized protein					19	0.3495	0.118058	0.0119451	0.3742	0.166809	0.11436	0.4659	0.157985	0.0282864	0.4693	0.167397	0.0550768	0.9067	0.282989	0.0077352	0.4556	0.181272	0.0364296	-1.0618	0.174869	8.79657e-09
ACSP50_0049		FHA domain-containing protein					34	0.3065	0.153773	0.117167	0.0577	0.189136	0.889316	0.1473	0.181524	0.667034	0.2457	0.1926	0.520184	0.1152	0.266493	0.79198	-0.1567	0.198151	0.585603	-1.5789	0.207118	3.17229e-13
ACSP50_0050		protein phosphatase	COG0631	T	K20074	3.1.3.16	4	0.3884	0.124312	0.0074434	0.1329	0.17081	0.668653	0.3116	0.152283	0.169361	0.3472	0.157413	0.169957	-0.4478	0.21811	0.113484	-0.2915	0.180529	0.212933	-1.275	0.184056	4.31103e-11
ACSP50_0051		cell division protein FtsW					21	0.5408	0.156385	0.0026472	0.374	0.206133	0.23194	0.5391	0.180795	0.0261853	0.5555	0.189782	0.0420492	-1.0195	0.271721	0.00135082	-0.4929	0.21538	0.0606418	-1.3374	0.197801	1.28702e-10
ACSP50_0052		peptidoglycan glycosyltransferase	COG0768	DM	K05364	2.4.1.129	21	0.6113	0.133105	3.25173e-05	0.5434	0.171383	0.0149701	0.6615	0.161073	0.000859873	0.5636	0.194868	0.0456507	-0.6554	0.265071	0.0491587	-0.5344	0.196984	0.022329	-0.9069	0.186881	5.24338e-06
ACSP50_0053		serine/threonine protein kinase	COG0515	T	K12132	2.7.11.1	21	0.4699	0.175289	0.0256363	0.1255	0.233559	0.783251	0.3689	0.191679	0.203875	0.5015	0.200496	0.100474	-1.3207	0.320457	0.000355586	-0.6291	0.238604	0.0269801	-0.9199	0.225277	0.000139382
ACSP50_0054		serine/threonine protein kinase	COG0515	T	K12132	2.7.11.1	21	0.5045	0.12068	0.000186077	0.3425	0.171281	0.176283	0.482	0.152729	0.0169627	0.2755	0.160608	0.32822	-0.536	0.234819	0.0739515	-0.5486	0.190286	0.0142485	-1.2243	0.175642	3.23432e-11
ACSP50_0055		glutamine amidotransferase	COG0512	EH	K01664	2.6.1.85	4	0.2494	0.232344	0.450391	0.0581	0.253135	0.919542	0.2218	0.247399	0.626865	0.1956	0.264074	0.756097	-0.8013	0.34294	0.0663821	-0.1064	0.303462	0.827961	-0.2245	0.240235	0.428894
ACSP50_0056		hypothetical protein					29	0.8817	0.352946	0.0402131	0.9851	0.377512	0.057055	1.0916	0.352161	0.0196345	0.9886	0.410702	0.121129	0.4882	0.480226	0.485434	0.372	0.455954	0.572489	-0.1348	0.372504	0.77366
ACSP50_0057		hypothetical protein	COG3764	M	K07284	3.4.22.70	13	0.438	0.175329	0.0402131	0.0392	0.225552	0.940956	0.426	0.201885	0.153607	0.3543	0.223197	0.381269	0.018	0.252801	0.969034	0.3028	0.223298	0.308302	-0.4129	0.203022	0.0676276
ACSP50_0058		hypothetical protein					19	0.2662	0.203782	0.342546	0.2014	0.232555	0.625	0.4061	0.228289	0.250262	0.5572	0.224959	0.105177	0.8063	0.359015	0.0796252	0.8639	0.263398	0.00455436	-0.2939	0.218735	0.241654
ACSP50_0059		septation inhibitor protein					34	0.3882	0.123754	0.00717527	0.4751	0.212529	0.116227	0.5652	0.152058	0.00335864	0.3572	0.177731	0.226635	-0.1778	0.324367	0.728945	-0.3628	0.183956	0.11542	-1.9595	0.180366	7.23031e-26
ACSP50_0060		Fe-S oxidoreductase					34	0.8144	0.130227	5.409e-09	0.5866	0.167846	0.00575593	0.6146	0.155301	0.00150502	0.4876	0.161986	0.0345447	-0.2444	0.245582	0.495311	-0.5239	0.179834	0.0131482	-1.4356	0.176512	6.61506e-15
ACSP50_0061		membrane protein					21	0.6836	0.154133	6.44416e-05	-0.1104	0.216117	0.793893	0.4655	0.179012	0.0616767	0.3672	0.190429	0.253972	-1.1399	0.286744	0.000615851	-0.067	0.209482	0.844162	-0.8483	0.191957	3.58351e-05
ACSP50_0062		yugS-like uncharacterized membrane protein					4	0.7124	0.212542	0.00369975	-0.1265	0.261264	0.806704	0.4368	0.236337	0.226696	0.5001	0.246487	0.220312	-1.3239	0.381305	0.00344542	0.134	0.275996	0.752952	-0.301	0.239102	0.274924
ACSP50_0063		hypothetical protein					28	-0.4308	0.438901	0.499238	-0.1735	0.409979	0.837796	-0.3522	0.427646	0.661727	0.0609	0.420395	0.962807	-0.2896	0.490731	0.705439	0.7458	0.40072	0.141418	0.8289	0.335782	0.0248203
ACSP50_0064							9	0.1928	0.668463	0.866428	0.0002	0.763033	0.999912	-1.4627	0.882104	0.293123	-0.3222	0.839719	0.886659	-0.7376	0.883166	0.576528	1.572	0.563754	0.0183489	0.6394	0.519494	0.286496
ACSP50_0065		pyridoxamine 5'-phosphate oxidase					9	0.2518	0.324669	0.610616	-0.6259	0.390586	0.302344	-1.9601	0.465895	0.000588024	-1.1038	0.463042	0.126918	0.1321	0.503388	0.878727	1.9987	0.323954	1.08413e-08	1.3621	0.272162	2.56539e-06
ACSP50_0066		deoxycytidine triphosphate deaminase	COG0717	F	K01494	3.5.4.13	21	0.5349	0.152304	0.00221295	0.1257	0.225836	0.774581	0.3052	0.184865	0.295096	0.1326	0.217905	0.809749	-0.5874	0.302426	0.137705	-0.8534	0.230193	0.00114255	-1.6753	0.20246	2.14782e-15
ACSP50_0067		hypothetical protein					21	0.1105	0.300384	0.826084	-0.1651	0.32518	0.796016	-0.2905	0.332269	0.637787	0.1211	0.326873	0.891427	-1.1934	0.42457	0.022214	-1.7936	0.482584	0.00110698	-0.6731	0.301994	0.0438661
ACSP50_0068		hypothetical protein					4	0.2901	0.234606	0.373919	0.2029	0.257714	0.664104	0.2986	0.249793	0.491913	-0.1736	0.297275	0.820552	-0.3618	0.374793	0.510903	-1.3143	0.345428	0.000807889	-1.237	0.286566	5.50852e-05
ACSP50_0069		phosphoribosyltransferase	COG0503	F	K00759	2.4.2.7	21	0.8122	0.241668	0.00360143	0.6164	0.285608	0.13402	0.78	0.259004	0.0242965	0.317	0.287129	0.595642	-0.4163	0.360043	0.417519	-0.7106	0.35082	0.104322	-0.1281	0.26825	0.700255
ACSP50_0070		stage II sporulation protein E				3.1.3.3	4	-0.0649	0.188833	0.838248	0.0746	0.209718	0.868978	0.246	0.201061	0.478816	-0.2267	0.219637	0.625527	-0.37	0.31955	0.416915	-0.551	0.247495	0.0693429	-0.4945	0.205957	0.0291934
ACSP50_0071		hypothetical protein					14	-1.1134	0.671956	0.209103	0.8116	0.486734	0.280366	0.1693	0.561246	0.891539	0.3038	0.552577	0.831007	2.2421	0.574703	0.000799259	0.7228	0.557156	0.333769	-0.2335	0.475042	0.691355
ACSP50_0072		butyryl-CoA dehydrogenase				1.3.99.-	9	0.1857	0.20847	0.549132	-0.7235	0.252433	0.0319828	-0.5184	0.254417	0.171379	-1.0424	0.273236	0.00357151	0.3667	0.272187	0.33119	0.6875	0.237627	0.0138596	1.2266	0.20145	7.98615e-09
ACSP50_0073		phosphohistidine phosphatase	COG2062	T	K08296	3.1.3.-	19	0.2884	0.193279	0.266555	0.2855	0.211705	0.406626	0.5351	0.201617	0.0551374	0.3978	0.210067	0.264654	0.69	0.313955	0.0871827	0.2549	0.244695	0.455193	-1.1191	0.225858	3.24392e-06
ACSP50_0074		uncharacterized protein					30	0.2455	0.149522	0.213557	0.1918	0.211116	0.606604	-0.0497	0.178007	0.899212	-0.2442	0.188687	0.513143	-0.4858	0.319835	0.263189	0.4208	0.194856	0.0794142	-1.23	0.191678	1.11306e-09
ACSP50_0075		hemolysin III	COG1272	U	K11068		25	0.0578	0.180367	0.848884	-0.0832	0.208269	0.847835	-0.0715	0.206563	0.872432	0.316	0.218514	0.4481	0.727	0.24973	0.0173401	1.2351	0.197943	7.23236e-09	-1.0012	0.212048	9.5523e-06
ACSP50_0076		hypothetical protein	COG1540	R	K07160	3.5.2.9	28	-1.0378	0.479769	0.0840026	-0.8768	0.4734	0.221382	-0.658	0.467724	0.397567	-0.2674	0.467228	0.82486	0.1902	0.469677	0.806446	0.0162	0.461293	0.985486	-0.1219	0.417273	0.817515
ACSP50_0077		hypothetical protein					10	0.3275	0.423413	0.611872	0.0836	0.423882	0.932524	0.2556	0.418072	0.758796	-0.4737	0.491136	0.657424	0.1393	0.468388	0.860972	-1.0774	0.588818	0.149207	0.4424	0.353858	0.278299
ACSP50_0078		DNA-directed RNA polymerase sigma-70 factor					19	0.5298	0.301798	0.177571	0.1438	0.339983	0.837796	0.751	0.30471	0.0817542	-0.0852	0.352647	0.934564	0.9501	0.387391	0.0515419	0.6205	0.351369	0.166388	-0.4346	0.315437	0.228611
ACSP50_0079		uncharacterized protein					25	0.1759	0.162533	0.446673	-0.3017	0.237925	0.441279	0.0275	0.183281	0.951379	-0.5382	0.212086	0.0945817	0.6224	0.27103	0.0722923	0.334	0.224151	0.2561	-0.5486	0.188589	0.0075634
ACSP50_0080		uncharacterized protein					4	0.1586	0.121319	0.342075	-0.0973	0.164582	0.755604	0.0539	0.149394	0.86692	0.1864	0.157594	0.559721	-0.1609	0.23322	0.655536	-0.1084	0.17608	0.681401	-1.3826	0.200091	4.8515e-11
ACSP50_0081		hypothetical protein					14	0.8371	0.287081	0.0136183	0.4351	0.31814	0.399258	0.575	0.372033	0.340427	-0.0477	0.353831	0.965091	2.0436	0.377309	1.08692e-06	1.4395	0.306716	2.32811e-05	-0.7712	0.319143	0.0282198
ACSP50_0082		branched-chain alpha-keto acid dehydrogenase subunit E2	COG0508	C	K00627	2.3.1.12	17	-0.4728	0.144079	0.00462093	0.0305	0.185119	0.945117	-0.3379	0.174062	0.200105	0.1448	0.174043	0.716532	1.6241	0.240772	5.26447e-10	0.4084	0.192081	0.0849377	-0.5911	0.189855	0.0041291
ACSP50_0083		2-oxoisovalerate dehydrogenase subunit beta	COG0022	C	K00162	1.2.4.1	17	-0.524	0.158483	0.00426238	0.0353	0.190844	0.936975	-0.3617	0.175415	0.165557	0.0864	0.177585	0.854872	1.657	0.239095	1.61522e-10	0.2929	0.190765	0.239599	-0.8705	0.208657	9.8119e-05
ACSP50_0084		pyruvate dehydrogenase (acetyl-transferring) E1 component subunit alpha	COG1071	C	K00161	1.2.4.1	17	-0.5458	0.138861	0.000489412	0.0126	0.192474	0.974997	-0.3055	0.165462	0.227228	0.2504	0.166361	0.420758	1.7504	0.22398	3.22292e-13	0.1967	0.179223	0.427281	-0.636	0.179948	0.00106196
ACSP50_0085		polycystic kidney disease 1-like 3					28	0.0674	0.375818	0.916526	-0.1154	0.389276	0.893183	-0.4599	0.409116	0.524975	-0.6791	0.450181	0.419154	0.0884	0.438404	0.908542	0.5283	0.404874	0.331073	0.3602	0.32246	0.336704
ACSP50_0086		hypothetical protein					13	0.0741	0.222245	0.842983	0.0038	0.2485	0.994498	0.0151	0.237399	0.981399	0.1005	0.279162	0.894726	-0.112	0.319091	0.835179	0.5044	0.294007	0.180795	-0.5122	0.241058	0.0553622
ACSP50_0087		ABC transporter					4	0.2708	0.227018	0.394515	0.2976	0.262802	0.499306	0.3195	0.239549	0.431634	0.1507	0.270268	0.828351	-0.8108	0.355957	0.074725	-0.1474	0.291093	0.740619	-0.428	0.244793	0.119752
ACSP50_0088		ABC transporter					13	-0.0323	0.172387	0.913814	0.2514	0.192401	0.425657	0.326	0.193546	0.28259	0.1804	0.18915	0.662021	0.2283	0.244798	0.528067	0.3603	0.197496	0.150746	-0.3254	0.193145	0.134901
ACSP50_0089		molecular chaperone DnaK	COG0443	O	K04043	1.3.1.74	30	0.3174	0.124339	0.0354533	-0.2753	0.176599	0.320158	0.1748	0.15619	0.527887	0.297	0.199972	0.43119	-0.5353	0.20877	0.0399685	1.6114	0.185753	1.99916e-16	-1.9382	0.184057	2.3817e-24
ACSP50_0090		nucleotide exchange factor GrpE	COG0576	O	K03687		30	0.0012	0.135237	0.995363	-0.6837	0.189886	0.00411459	-0.2339	0.174246	0.427007	-0.1738	0.174902	0.643565	-1.1253	0.238142	2.96173e-05	1.37	0.197858	9.19893e-11	-1.7908	0.206332	7.60177e-17
ACSP50_0091		molecular chaperone DnaJ	COG0484	O	K03686		30	0.0637	0.147517	0.793579	-0.2866	0.197314	0.364306	0.125	0.173265	0.711001	0.3261	0.232717	0.469426	-0.4778	0.301512	0.24048	1.9855	0.182769	2.02154e-25	-1.5763	0.197745	2.31207e-14
ACSP50_0092		MerR Family Transcriptional Regulator	COG0789	K	K13640		30	-0.29	0.164378	0.175101	-0.3803	0.209499	0.231687	-0.0714	0.180717	0.853073	0.0212	0.193768	0.972601	-0.8225	0.276642	0.0147589	1.6633	0.185544	1.70882e-17	-1.6765	0.203142	2.53852e-15
ACSP50_0093		hypothetical protein					19	-0.4571	0.217208	0.0945863	0.222	0.217616	0.553398	0.1682	0.224637	0.69929	0.5687	0.243585	0.137788	0.6004	0.258621	0.0682792	0.8072	0.22388	0.00161457	-1.0176	0.225984	2.49542e-05
ACSP50_0094		potassium transporter	COG0475	P	K03455		30	-0.2103	0.30567	0.657022	-0.4022	0.33538	0.472346	-0.6844	0.334695	0.169586	-0.6398	0.366703	0.31685	-0.3154	0.393977	0.595159	0.4897	0.327459	0.254147	0.1632	0.270869	0.62261
ACSP50_0095		potassium transporter TrkA	COG0490	P	K07228		30	-0.3602	0.276913	0.344772	-0.5149	0.317629	0.295008	-0.6835	0.299043	0.113087	-0.6382	0.68442	0.669511	-0.5113	0.518138	0.499434	0.6179	0.306696	0.106324	-1.12	0.294774	0.000412389
ACSP50_0096		MFS transporter	COG0477	GEPR	K03291		9	-1.2572	0.576432	0.080947	-1.2307	0.553199	0.118688	-0.287	0.489122	0.768758	-0.6608	0.538369	0.540635	-0.7874	0.569789	0.317457	0.4173	0.479716	0.544476	1.7887	0.356826	2.46685e-06
ACSP50_0097		ATP-dependent chaperone ClpB	COG0542	O	K03695	3.4.21.-	4	0.4369	0.142118	0.00859589	-0.0026	0.17956	0.994521	0.2498	0.162452	0.34297	0.3359	0.192142	0.315658	-0.3665	0.2452	0.272821	0.4618	0.183119	0.0356826	-0.8585	0.18414	1.24337e-05
ACSP50_0098		hypothetical protein					29	0.8249	0.23074	0.00178149	1.5496	0.543955	0.0333008	1.0843	0.257286	0.000573284	0.9968	0.567288	0.311374	1.0761	0.555098	0.138624	-0.0922	0.303222	0.852444	-0.6608	0.283341	0.0343719
ACSP50_0099		hypothetical protein					19	0.2585	0.147317	0.177745	-0.2729	0.186688	0.360264	0.0869	0.173511	0.805076	0.2922	0.185311	0.386606	1.0186	0.235108	0.000155403	0.426	0.188401	0.0641722	-0.7356	0.193184	0.00040042
ACSP50_0100		uncharacterized protein					4	0.8208	0.216518	0.000827171	0.2154	0.255665	0.636426	0.3535	0.239002	0.366792	0.1502	0.255687	0.819098	-0.4165	0.339455	0.384305	-1.6307	0.350883	2.80635e-05	-0.1332	0.236337	0.645915
ACSP50_0101		hypothetical protein					29	0.306	0.158682	0.132117	0.7572	0.234034	0.0124518	0.7065	0.18919	0.00318799	0.3393	0.225636	0.421631	0.2322	0.266815	0.559651	0.3608	0.229383	0.226427	-0.3167	0.174711	0.105606
ACSP50_0102		ArsR-family transcriptional regulator	COG0640	K	K03892		4	0.3149	0.130001	0.0480172	0.4533	0.178934	0.0663631	0.3225	0.151892	0.149801	0.0016	0.161906	0.997822	-0.1729	0.266116	0.67701	0.2706	0.183378	0.261925	-0.8785	0.172223	1.61195e-06
ACSP50_0103		class II aldolase	COG0235	G	K01628	4.1.2.17	19	0.4786	0.138749	0.00271831	0.3831	0.201473	0.206251	0.1789	0.170675	0.557753	0.0146	0.191872	0.981742	0.0921	0.284965	0.848161	0.6704	0.178854	0.00099073	-0.5909	0.202082	0.00724045
ACSP50_0104		membrane protein	COG0586	S	K03975		4	0.6742	0.182255	0.00115362	0.3466	0.22417	0.324342	0.3115	0.214672	0.378926	0.4325	0.218505	0.236742	-0.0783	0.274437	0.868292	-0.6038	0.278096	0.0774597	-0.834	0.231884	0.000856633
ACSP50_0105		polynucleotide kinase-phosphatase				3.1.3.16	4	0.4996	0.163162	0.00891087	0.1022	0.224253	0.820518	0.0339	0.207359	0.946653	-0.7288	0.219253	0.0155487	0.8972	0.314728	0.0201718	-1.5004	0.255857	6.31182e-08	-0.5702	0.21621	0.0160488
ACSP50_0106		3' terminal RNA ribose 2'-O-methyltransferase Hen1					4	0.7246	0.210966	0.00285682	0.2233	0.262081	0.631347	0.0801	0.248011	0.880991	-0.4499	0.284769	0.385471	0.6139	0.336292	0.166679	-1.401	0.366472	0.000759697	-0.4209	0.255719	0.144812
ACSP50_0107		hypothetical protein					4	-0.2045	0.581937	0.8338	-0.0523	0.56799	0.968571	-0.7742	0.595564	0.444152	0.0491	0.56646	0.97761	0.4648	0.534556	0.559978	-1.1427	0.725648	0.226004	-0.2493	0.463825	0.662565
ACSP50_0108		class II fructose-bisphosphate aldolase	COG0191	G	K01624	4.1.2.13	32	0.9019	0.103773	9.48606e-17	0.796	0.158722	1.35393e-05	0.7202	0.137456	6.71498e-06	0.34	0.171314	0.235453	-1.2568	0.268626	3.64343e-05	-1.8391	0.178689	7.01127e-23	-2.4637	0.152492	2.10952e-56
ACSP50_0109		hypothetical protein					32	0.7742	0.243362	0.00628372	0.2054	0.279177	0.689136	0.306	0.275119	0.529905	0.2975	0.276001	0.604338	-1.2721	0.388405	0.00626767	-1.2232	0.376197	0.00496853	-1.2142	0.290577	9.55115e-05
ACSP50_0110		hypothetical protein					10	1.0097	0.477737	0.0929224	0.6591	0.514677	0.435907	0.5564	0.518915	0.546212	0.2808	0.56346	0.8509	-0.4422	0.705066	0.688386	-0.2444	0.688345	0.825291	0.323	0.468325	0.568514
ACSP50_0111		uncharacterized protein					29	0.5347	0.196373	0.0229277	0.6077	0.237898	0.0641347	0.481	0.214822	0.123534	0.2845	0.234756	0.546314	0.3949	0.291606	0.328596	0.1144	0.260915	0.779732	-0.2743	0.232101	0.307723
ACSP50_0112		uncharacterized protein					25	-0.6811	0.23819	0.0159395	-0.189	0.241184	0.665555	-0.0651	0.230077	0.897705	-0.2229	0.258736	0.704249	0.5313	0.278001	0.144833	0.4399	0.24654	0.161715	-0.4215	0.224603	0.0932201
ACSP50_0113		hypothetical protein					21	0.3791	0.237337	0.228566	-0.5694	0.271684	0.148979	-0.2744	0.262315	0.558476	-0.5997	0.29201	0.213645	-1.1877	0.425894	0.0234329	-0.9813	0.335397	0.0126944	-1.3688	0.283222	5.76258e-06
ACSP50_0114		hypothetical protein					4	0.6153	0.223062	0.0208482	0.2049	0.248688	0.644946	0.3484	0.243887	0.387883	0.407	0.304838	0.497654	-0.2097	0.311104	0.664156	0.1471	0.280051	0.730399	-0.755	0.275188	0.0120266
ACSP50_0115		uncharacterized protein					10	0.3892	0.226582	0.189184	-0.4493	0.261531	0.262442	-0.1002	0.250903	0.85088	-0.1608	0.268399	0.814448	-1.0562	0.33818	0.00978537	0.0312	0.276139	0.946508	-0.1721	0.24152	0.554643
ACSP50_0116		adenylosuccinate synthase	COG0104	F	K01939	6.3.4.4	4	0.663	0.141826	2.26495e-05	-0.0247	0.183399	0.957111	0.2061	0.167496	0.475336	0.213	0.185871	0.575764	-0.0248	0.242298	0.956119	0.2434	0.187562	0.33376	-1.1761	0.189863	4.27906e-09
ACSP50_0117		phosphoribosylamine--glycine ligase	COG0151	F	K01945	6.3.4.13	21	0.4687	0.175304	0.0261661	-0.0498	0.215601	0.919249	0.155	0.214032	0.709474	0.0059	0.219515	0.993516	-1.1671	0.420497	0.024226	-0.9333	0.261613	0.00182706	-0.7671	0.213957	0.000889566
ACSP50_0118		acyl-CoA synthase				1.-.-.-	29	0.6833	0.123572	3.33588e-07	0.6484	0.227293	0.033041	0.5325	0.170778	0.0186927	0.4571	0.204522	0.161674	0.4252	0.266332	0.23611	-0.197	0.221972	0.53583	-1.0219	0.167502	7.4822e-09
ACSP50_0119		ArsR-family transcriptional regulator	COG0640	K			29	0.1936	0.600409	0.848318	0.0686	0.604292	0.963444	-0.3874	0.653223	0.765828	0.971	0.554591	0.314348	0.5529	0.596055	0.530393	-0.6821	0.779158	0.541733	0.5365	0.486269	0.34313
ACSP50_0120		adenylosuccinate lyase	COG0015	F	K01756	4.3.2.2	21	0.6303	0.150641	0.000183813	-0.0889	0.192804	0.818218	0.2868	0.168473	0.276187	0.2985	0.180804	0.35562	-0.6685	0.273004	0.0520313	-0.3355	0.196131	0.182449	-1.1762	0.182992	1.04533e-09
ACSP50_0121		phosphoribosylformylglycinamidine synthase subunit PurS	COG1828	F	K23264	6.3.5.3	32	1.0639	0.198516	8.11608e-07	0.4179	0.294604	0.378082	0.5123	0.236243	0.139279	0.5615	0.257182	0.174813	-1.8844	0.452035	0.000296584	-1.0297	0.309932	0.00400059	-2.9384	0.299929	3.35708e-21
ACSP50_0122		phosphoribosylformylglycinamidine synthase I	COG0047	F	K23265	6.3.5.3	32	0.9058	0.141283	2.0463e-09	0.1918	0.187708	0.552353	0.5204	0.18812	0.0437713	0.4483	0.173162	0.0855079	-2.2014	0.300059	1.01706e-11	-1.7318	0.228853	1.06699e-12	-1.9439	0.195829	9.54042e-22
ACSP50_0123		phosphoribosylformylglycinamidine synthase II	COG0046	F	K23269	6.3.5.3	32	0.6675	0.110821	2.12066e-08	0.143	0.154945	0.600862	0.371	0.150771	0.0820669	0.3242	0.158031	0.213683	-2.1878	0.275678	1.27869e-13	-1.5287	0.170749	1.85524e-17	-1.652	0.160405	2.47818e-23
ACSP50_0124		uncharacterized protein					21	0.6349	0.111398	1.32905e-07	0.3381	0.166895	0.16918	0.3499	0.144566	0.0881865	0.4454	0.164638	0.0675077	-0.3121	0.248396	0.372011	-0.7195	0.190971	0.000922634	-1.0989	0.157039	2.69576e-11
ACSP50_0125		hypothetical protein					21	1.1082	0.354406	0.00738773	0.3506	0.402437	0.622324	0.5685	0.382789	0.364589	0.7311	0.394707	0.27937	-0.5986	0.544828	0.445261	-0.6197	0.519446	0.381942	-0.7838	0.415068	0.0911164
ACSP50_0126		amidophosphoribosyltransferase	COG0034	F	K00764	2.4.2.14	4	0.555	0.118323	2.11592e-05	0.1859	0.16041	0.488176	0.2673	0.147907	0.24144	0.4625	0.157267	0.0404653	-0.3157	0.211334	0.273061	-0.318	0.167516	0.132333	-1.3379	0.166689	1.5124e-14
ACSP50_0127		phosphoribosylformylglycinamidine cyclo-ligase	COG0150	F	K01933	6.3.3.1	32	0.8573	0.118752	9.40623e-12	0.3698	0.161049	0.104037	0.4157	0.147952	0.0398791	0.467	0.162665	0.0475567	-1.0675	0.232248	5.17583e-05	-0.7495	0.178133	0.000178935	-1.6622	0.189452	3.37157e-17
ACSP50_0128		radical SAM protein	COG0641	O	K06871		29	0.5152	0.175442	0.0128293	0.1029	0.220538	0.816129	0.1012	0.20321	0.806295	0.3784	0.207327	0.288338	0.3692	0.24777	0.274782	-0.2554	0.241138	0.447621	-0.6629	0.211433	0.00385885
ACSP50_0129		hypothetical protein					17	0.0431	0.165276	0.878945	0.1165	0.225458	0.791569	0.2569	0.184264	0.403343	0.3565	0.220469	0.369837	0.9586	0.273863	0.00316027	0.2711	0.220991	0.366261	-1.4196	0.221243	1.11773e-09
ACSP50_0130		conserved hypothetical protein	COG0443	O			17	-0.1701	0.317942	0.738668	0.0348	0.210458	0.944935	0.4203	0.194701	0.14154	0.0617	0.240693	0.928846	1.1189	0.35	0.00787803	0.5895	0.222609	0.0261923	-0.8183	0.200329	0.000138658
ACSP50_0131		leucine dehydrogenase			K00271	1.4.1.23	25	-0.1845	0.174358	0.458237	-0.3657	0.208674	0.250992	-0.3724	0.200998	0.225507	-0.3696	0.20671	0.29959	1.2425	0.310147	0.000550187	0.1241	0.213164	0.700117	-0.4129	0.197841	0.0603789
ACSP50_0132		uncharacterized protein					29	0.0531	0.189577	0.870395	0.4972	0.220017	0.111331	0.3686	0.197776	0.222735	0.4043	0.210103	0.254732	0.2133	0.27376	0.607196	-0.5621	0.242415	0.0565081	-0.5888	0.209418	0.00997631
ACSP50_0133		DNA binding domain-containing protein	COG2452	X			17	-0.3762	0.20073	0.145167	0.062	0.223025	0.902096	0.2408	0.206244	0.50603	0.1008	0.224755	0.864849	1.17	0.424592	0.0254541	-0.724	0.267393	0.0225862	-1.0288	0.236699	4.85443e-05
ACSP50_0134		methyltransferase type 11				2.1.2.-	17	-0.3149	0.268437	0.404176	-0.4205	0.277242	0.336833	-0.2757	0.275026	0.578397	-0.0572	0.282434	0.945946	1.0068	0.400135	0.0446536	-0.9108	0.3336	0.0213068	-0.2469	0.250099	0.400265
ACSP50_0135		RNA 2'-phosphotransferase	COG1859	J	K07559	2.7.1.-	17	-0.3315	0.231647	0.290257	-0.0811	0.2843	0.898422	-0.2684	0.2515	0.548714	-0.9952	0.279005	0.00774622	1.3757	0.419332	0.00615455	-0.5871	0.329255	0.161866	-0.5598	0.314085	0.111908
ACSP50_0136		hypothetical protein					25	-0.4353	0.352729	0.37498	-0.5428	0.357485	0.336401	-0.2535	0.351234	0.711001	-0.4531	0.377948	0.552435	0.9796	0.390151	0.0452032	0.8486	0.340798	0.0384232	0.3448	0.291269	0.306905
ACSP50_0137		hypothetical protein					28	-0.3433	0.247595	0.308632	-0.3368	0.265587	0.441279	0.012	0.256506	0.986447	0.0539	0.259196	0.944997	0.2928	0.291323	0.490527	0.2534	0.270916	0.511035	0.1457	0.253703	0.639522
ACSP50_0138		hypothetical protein					17	0.3268	0.191566	0.192776	0.2176	0.219834	0.569093	0.4957	0.205789	0.0900927	0.077	0.237074	0.907339	0.6455	0.337148	0.144003	-0.8847	0.269363	0.00449388	-1.2659	0.236696	4.71507e-07
ACSP50_0139		aromatic compound degradation protein PaaI					10	0.2321	0.312003	0.625756	-0.0339	0.328469	0.966543	0.7466	0.300677	0.0787195	0.1555	0.344677	0.864849	0.3604	0.447033	0.591913	-0.2455	0.385634	0.669113	-0.3314	0.304232	0.349618
ACSP50_0140		hypothetical protein					17	0.0288	0.244768	0.943032	0.2133	0.269545	0.66164	0.0787	0.253409	0.887423	-0.0502	0.267919	0.951496	0.3979	0.300939	0.343469	-0.2245	0.295821	0.601923	-0.5327	0.246406	0.0510169
ACSP50_0141		hypothetical protein					17	-0.8259	0.372803	0.0751829	0.3812	0.334531	0.49648	0.1778	0.322671	0.785574	-0.0466	0.349148	0.96546	1.7631	0.490571	0.00231381	-0.1853	0.38072	0.752725	-0.0604	0.296052	0.873593
ACSP50_0142							20	-0.459	0.35571	0.348994	-0.3885	0.391884	0.568151	-0.8531	0.376942	0.117405	-0.114	0.404063	0.920117	1.8096	0.482302	0.00135082	0.8174	0.370152	0.0719566	-2.4422	0.388114	2.38301e-09
ACSP50_0143							17	-0.0153	0.249606	0.971376	-0.4097	0.361576	0.499194	-0.2247	0.268515	0.656464	-0.6432	0.36172	0.302591	1.6993	0.476917	0.00256409	0.5202	0.311886	0.195515	-1.0682	0.268113	0.000205041
ACSP50_0144							17	0.6345	0.205768	0.00839032	-0.1468	0.246529	0.753442	0.3054	0.255358	0.491811	-0.243	0.559115	0.868158	1.7703	0.632273	0.0227994	0.2319	0.288102	0.578921	0.233	0.24334	0.416429
ACSP50_0145		MerR-family transcriptional regulator	COG0789	K	K22491		20	-0.0239	0.252628	0.954434	-0.6346	0.285761	0.119301	-1.4837	0.317083	8.92471e-05	0.5644	0.257377	0.173023	0.6295	0.347105	0.169817	1.006	0.266664	0.000908943	-0.7456	0.267	0.0105237
ACSP50_0146		isopentenyl-diphosphate Delta-isomerase	COG1304	CIR	K01823	5.3.3.2	20	0.0277	0.237641	0.943339	-0.1505	0.273266	0.777032	-1.405	0.29953	8.53752e-05	0.7227	0.256117	0.0532962	0.8807	0.38494	0.0733429	1.0616	0.258075	0.000258023	-1.2392	0.265981	1.25948e-05
ACSP50_0147		phytoene dehydrogenase	COG1233	Q	K10027	1.3.99.26	20	-0.0539	0.171001	0.85157	-0.0624	0.203647	0.888869	-1.8207	0.215398	3.5365e-15	1.0689	0.193289	2.24409e-06	1.6458	0.291802	3.48571e-07	1.448	0.199299	9.19317e-12	-1.2515	0.210462	1.82359e-08
ACSP50_0148		polyprenyl synthetase	COG0142	H	K13787	2.5.1.1	20	-0.4035	0.161179	0.039708	-0.5326	0.202684	0.0546705	-2.614	0.223683	3.73445e-29	0.582	0.259107	0.158646	1.048	0.362242	0.0180625	1.5411	0.189907	1.70038e-14	-2.1338	0.212226	2.75872e-22
ACSP50_0149		phytoene synthase	COG1562	I	K02291	2.5.1.32	20	-0.3725	0.178309	0.0975399	-1.0654	0.205239	5.77494e-06	-3.1436	0.256834	5.05578e-32	0.1121	0.209276	0.836216	1.9274	0.250533	7.95103e-13	1.6482	0.195264	1.35494e-15	-1.7718	0.213067	1.53373e-15
ACSP50_0150		deoxyribodipyrimidine photo-lyase	COG0415	L	K01669	4.1.99.3	20	-0.4079	0.157752	0.0327834	-1.141	0.22304	8.52839e-06	-1.7274	0.19701	2.44085e-16	0.0118	0.202696	0.985902	1.4523	0.249238	1.25926e-07	1.6639	0.181644	3.12447e-18	-1.4706	0.191992	2.41492e-13
ACSP50_0151		pyridine nucleotide-disulfide oxidoreductase				1.16.1.1	17	-0.1805	0.167681	0.449614	-0.4135	0.207174	0.17724	-0.4779	0.191765	0.0772842	0.0314	0.206831	0.960597	0.4604	0.26728	0.195616	0.7604	0.200078	0.000820351	-0.7063	0.19005	0.000557488
ACSP50_0152							5	1.9784	0.189684	7.56244e-24	2.0885	0.24091	3.2147e-16	1.3645	0.450403	0.0233617	2.5821	0.841315	0.0305127	3.2389	0.50293	3.7369e-09	2.0223	0.290282	7.00031e-11	0.4365	0.538578	0.497408
ACSP50_0153							5	1.8618	0.166838	3.10692e-27	1.9096	0.229058	5.17064e-15	1.2699	0.451078	0.0394582	2.3133	0.819804	0.0532962	3.0458	0.434747	9.72104e-11	1.9633	0.240999	1.3558e-14	0.4659	0.506628	0.437247
ACSP50_0154							27	-1.4955	3.10466	NA	0.0548	2.13395	NA	0.4093	2.172	NA	2.0871	1.65125	0.5237	2.347	1.58155	NA	1.369	1.94211	NA	1.7913	1.51859	0.308646
ACSP50_0155	phy	3-phytase precursor			K01083	3.1.3.8	17	0.6231	0.268791	0.0601122	0.1896	0.30873	0.744613	0.1933	0.287648	0.73338	0.0765	0.312303	0.933552	1.5512	0.40926	0.00118874	-0.5719	0.371096	0.237434	0.431	0.260173	0.14209
ACSP50_0156		hypothetical protein					14	0.7455	0.521158	0.290418	0.5852	0.54362	0.525726	0.4928	0.541679	0.62069	0.3575	0.589012	0.810578	1.9225	0.490599	0.00075115	0.6153	0.591486	0.455956	1.1593	0.425905	0.0127774
ACSP50_0157		serine/threonine protein kinase				2.7.11.1	28	-0.3425	0.399001	0.566509	-0.1731	0.378221	0.819663	0.1887	0.371233	0.802624	-0.1622	0.406601	0.88167	0.5757	0.454693	0.368293	-0.0296	0.43339	0.968701	0.7917	0.300869	0.0163108
ACSP50_0158		sigma subunit sigma24					17	-0.237	0.461322	0.749365	-0.1913	0.443509	0.833826	0.212	0.425185	0.806053	-1.2843	0.568303	0.155433	1.67	0.428688	0.000815476	0.0638	0.494046	0.939649	-0.3161	0.393306	0.501427
ACSP50_0159							31	0.4542	0.394	0.41247	-0.4211	0.468322	0.610474	0.6136	0.405754	0.353267	0.3434	0.456707	0.749561	1.2232	0.444718	0.0257733	-0.8026	0.57447	0.291511	-2.3913	0.56032	6.7396e-05
ACSP50_0160		tyrosine recombinase XerD					14	-0.1024	0.263068	0.814854	-0.1288	0.275493	0.815849	-0.2661	0.282443	0.606461	-0.1022	0.289418	0.897218	2.3063	0.343141	6.14103e-10	0.691	0.281897	0.0420341	0.1391	0.246017	0.644991
ACSP50_0161		manganese ABC transporter	COG0803	P	K02077		26	-6.1718	0.269111	9.70085e-114	-7.4361	0.352513	8.99798e-96	-9.2187	0.621926	6.12396e-47	-5.8119	0.592437	3.9848e-20	4.4743	0.449552	4.10642e-21	0.0267	0.238806	0.947069	-5.393	0.24786	5.3848e-102
ACSP50_0162		ABC transporter ATP-binding protein				3.6.3.25	26	-5.9608	0.340928	3.45225e-66	-8.3594	0.59648	3.19837e-42	-7.4919	0.509032	2.70959e-46	-6.5311	0.655382	9.8604e-21	3.6805	0.353759	5.02345e-23	-0.11	0.296186	0.815635	-4.2559	0.251314	6.57568e-62
ACSP50_0163		manganese transporter	COG1108	P	K09819		26	-6.3401	0.410887	1.23543e-51	-7.9705	0.593759	9.29068e-39	-8.4467	0.755357	1.16645e-26	-5.5603	0.582654	4.74789e-19	3.4418	0.288948	5.17677e-30	-0.1892	0.694958	0.868668	-3.7613	0.248675	1.59095e-49
ACSP50_0164		manganese ABC transporter permease	COG1108	P	K09819		26	-5.1261	0.383707	7.86261e-39	-5.8415	0.43073	1.46826e-39	-6.901	0.629647	1.22011e-25	-5.3996	0.445482	8.41769e-31	3.5942	0.307468	6.08143e-29	-0.1891	0.293012	0.664733	-3.4081	0.256726	2.76014e-38
ACSP50_0165		ArsR family transcriptional regulator					26	-4.1249	0.569333	7.82947e-12	-5.1334	0.66979	1.00659e-12	-6.4103	1.07294	1.34613e-07	-5.1888	0.793508	7.56022e-09	3.6733	0.295047	1.02187e-32	-0.3128	0.409155	0.598972	-2.5179	0.345121	3.42281e-12
ACSP50_0166		permease	COG0701	S	K07089		26	-1.8837	0.197838	5.76293e-20	-3.3386	0.255162	7.94857e-37	-4.149	0.296265	6.69832e-42	-4.526	0.34381	1.65482e-36	3.4297	0.241351	1.26557e-42	-0.0975	0.320843	0.852444	-1.7617	0.209689	7.6554e-16
ACSP50_0167		membrane protein					26	-1.3481	0.282985	1.4976e-05	-2.6066	0.334857	4.03944e-13	-3.9456	0.45685	7.316e-16	-3.4733	0.433558	2.06584e-13	3.6096	0.274375	1.41131e-36	0.1915	0.377547	0.740331	-1.3653	0.260206	7.82111e-07
ACSP50_0168		uncharacterized protein					26	-0.8014	0.315853	0.0367842	-2.7502	0.422555	3.13725e-09	-3.2201	0.488449	3.34971e-09	-2.7693	0.471455	3.46257e-07	3.3341	0.268323	1.2702e-32	-0.3102	0.39763	0.591386	-0.9603	0.305551	0.0037705
ACSP50_0169		imidazolonepropionase					24	-0.8978	0.416416	0.0852197	-0.3328	0.375854	0.616601	-0.5424	0.395919	0.414001	-0.2708	0.395061	0.777248	1.9945	0.420705	2.76914e-05	0.8552	0.3747	0.0613945	0.5922	0.300608	0.0771966
ACSP50_0170		nicotianamine synthase			K05953	2.5.1.43	26	-0.7743	0.343513	0.0690483	-2.2938	0.433433	3.46586e-06	-2.4862	0.45142	1.74737e-06	-2.7921	0.514065	3.67299e-06	3.3153	0.315885	2.2142e-23	-1.199	0.420292	0.0155343	-0.6982	0.324865	0.0524488
ACSP50_0171		GNAT family N-acetyltransferase					26	-0.4952	0.330268	0.263886	-3.6967	0.561808	1.98478e-09	-2.3308	0.451164	9.47452e-06	-2.5213	0.496719	2.14027e-05	3.5676	0.311644	9.22914e-28	-0.4689	0.409819	0.404853	-0.7625	0.317685	0.0292367
ACSP50_0172		hypothetical protein					1	-0.1495	1.99037	NA	-0.6773	2.03118	NA	0.2972	1.74815	NA	0.5624	1.72867	0.907339	0.8345	1.83411	NA	-0.6313	2.36188	NA	1.4916	1.21454	0.287479
ACSP50_0173		hypothetical protein					27	0.4791	0.920706	0.746619	-0.8257	1.07119	0.672896	-0.4979	1.08265	0.825302	0.3895	0.955387	0.880087	0.9552	0.998468	0.5151	0.8299	0.945759	NA	0.515	0.757623	0.574466
ACSP50_0174		membrane protein					13	0.004	0.275324	0.991924	-0.0411	0.289145	0.954365	0.2452	0.275451	0.630642	0.3528	0.289201	0.543656	0.7613	0.395471	0.141789	0.2181	0.311495	0.634354	0.1012	0.254417	0.7503
ACSP50_0175	vanYB	D-alanyl-D-alanine carboxypeptidase				3.4.16.4	27	-0.4222	0.482519	0.557512	-0.6873	0.477572	0.369926	-0.4901	0.485117	0.575001	-0.2411	0.485206	0.851633	0.7116	0.457555	0.250441	1.0356	0.440297	0.0527156	1.1231	0.335688	0.00198982
ACSP50_0176		Recombinase domain					36	-4.371	1.5954	0.0219167	-3.8238	1.5412	0.0741416	-0.7222	1.07243	0.732943	-0.0239	0.91912	0.99373	2.3771	0.66988	0.00269528	1.3268	0.77917	0.184916	-0.1839	0.754217	0.848073
ACSP50_0177		superoxide dismutase	COG0605	P	K04564	1.15.1.1	35	-3.592	0.374678	3.13078e-20	-2.3757	0.58611	0.000825174	-0.0045	1.19511	NA	1.2799	0.210231	1.01915e-07	2.8116	0.372137	2.12697e-12	-0.5849	0.230148	0.0341573	-1.2655	0.208766	9.29867e-09
ACSP50_0178		superoxide dismutase				1.15.1.1	35	-3.6203	0.307532	2.96132e-30	-2.6758	0.840657	0.01437	-0.9562	1.11329	0.646401	0.3156	0.255424	0.537196	1.568	0.339301	4.66635e-05	-1.1537	0.279607	0.000246128	-1.5641	0.234963	2.51662e-10
ACSP50_0179		nickel transporter					35	-2.7741	0.678471	0.000266025	-1.5126	0.510167	0.025273	0.0186	1.23357	0.996155	1.5815	0.334476	0.000108128	2.8351	0.374462	1.90551e-12	0.2797	0.462374	0.687166	-0.7035	0.394452	0.111664
ACSP50_0180		hypothetical protein					19	0.0135	0.214974	0.971097	0.1344	0.230997	0.76013	0.3238	0.229895	0.3971	0.5257	0.227232	0.141746	1.1161	0.297773	0.00135943	0.5892	0.252435	0.0547392	-0.3004	0.227501	0.250902
ACSP50_0181		site-specific tyrosine recombinase XerC					28	-0.2222	0.365562	0.700393	-0.6145	0.369062	0.281018	-0.1655	0.349136	0.817496	-0.2361	0.371362	0.799987	0.0108	0.380387	0.987152	-0.2018	0.40176	0.742462	0.9845	0.280033	0.00113165
ACSP50_0182		uncharacterized protein					34	0.3997	0.21809	0.15553	0.4779	0.240253	0.179148	0.9074	0.217673	0.000677699	0.7407	0.231091	0.0216241	-0.1177	0.301733	0.814396	0.1954	0.265616	0.615326	-1.4614	0.261028	1.26472e-07
ACSP50_0183		site-specific tyrosine recombinase XerC					28	-0.4108	0.349066	0.402056	-0.2443	0.340879	0.697853	-0.2126	0.344098	0.756301	-0.0443	0.352193	0.967884	-0.3609	0.403535	0.547569	0.274	0.375751	0.619101	1.2253	0.263569	1.31696e-05
ACSP50_0184		putative transposase gene fragment	COG0582	LX	K04763		1	-0.4647	1.39989	0.843823	0.1915	1.18258	0.946211	0.3709	1.15688	0.881974	-0.135	1.30809	0.973737	0.2677	1.24228	0.903002	1.1096	1.09705	NA	3.5483	0.650099	2.68192e-07
ACSP50_0185		putative transposase gene fragment					12	-2.2592	1.84011	0.3779	-1.3063	1.51113	NA	-2.3557	1.7992	0.441705	-0.0361	1.36326	0.993676	-1.7984	1.75566	NA	-1.8193	1.88408	NA	1.5931	0.810012	0.0777415
ACSP50_0186		hypothetical protein					13	-0.3761	0.547055	0.657022	-0.0072	0.490515	0.994521	-0.2782	0.527728	0.795233	-0.0762	0.53202	0.963291	0.831	0.524176	0.24038	-0.0176	0.56619	0.987322	-0.2633	0.444494	0.628651
ACSP50_0187		Transposase					3	-1.0972	0.970364	0.424082	-0.3155	0.834191	0.859748	-0.0851	0.793621	0.965966	-1.0158	1.0053	0.636576	-0.0302	0.824499	0.983617	0.6465	0.77331	0.562267	1.8555	0.544562	0.0016228
ACSP50_0188		hypothetical protein					27	-0.3146	1.01742	0.855225	0.5534	0.827909	0.72012	-0.1936	0.982272	0.933065	-1.0376	1.18271	0.697931	0.8109	0.853829	0.519047	0.8676	0.889859	NA	1.0556	0.68079	0.171386
ACSP50_0189		transposase					33	-1.2234	1.71311	0.642535	0.7509	1.11824	0.718907	0.5294	1.21854	0.837165	-0.8983	1.70681	0.840189	-1.6543	1.87024	NA	-1.6884	1.97665	NA	1.0732	0.941852	0.325989
ACSP50_0190		hypothetical protein					3	-0.6461	0.211094	0.00894005	-0.1449	0.219234	0.722864	-0.3204	0.219348	0.37471	-0.4061	0.232995	0.317388	-0.7383	0.330871	0.0818688	-0.7374	0.26126	0.0167857	1.3015	0.189647	6.62039e-11
ACSP50_0191		hypothetical protein					3	-1.2409	0.573813	0.0840986	0.6351	0.429753	0.352566	-0.7129	0.525821	0.421201	-1.1328	0.60497	0.27266	-0.413	0.588686	0.649113	-1.1282	0.685806	0.202957	1.5692	0.345348	2.09177e-05
ACSP50_0192		hypothetical protein					17	-0.8156	0.297572	0.021858	0.7804	0.25078	0.0174017	-0.1574	0.281235	0.78226	-0.2135	0.338653	0.801849	0.0394	0.328714	0.947768	-0.6499	0.335166	0.122648	-0.4344	0.264957	0.146431
ACSP50_0193		hypothetical protein					29	-0.1538	0.235902	0.676986	0.3333	0.239589	0.389042	0.4894	0.232225	0.154325	0.4689	0.260525	0.29583	0.3116	0.412591	0.620332	-0.3536	0.298712	0.385995	-0.9354	0.250857	0.000533156
ACSP50_0194		hypothetical protein					29	1.0565	0.458864	0.0622879	1.1182	0.445673	0.0698071	0.9098	0.489123	0.223733	0.9082	0.501203	0.292539	0.2949	0.552521	0.737087	-0.1036	0.666647	0.927277	-0.4741	0.497912	0.419183
ACSP50_0195		hypothetical protein					3	-1.852	1.29991	0.292539	0.5035	0.780462	0.730445	-0.3388	0.944094	0.867218	-0.6933	1.07542	0.794682	-0.622	1.03858	0.701119	-0.2591	1.06207	NA	2.428	0.543369	2.89693e-05
ACSP50_0196		transposase					16	-0.494	0.516821	0.513318	-0.4893	0.509454	0.583481	-1.08	0.572556	0.215646	-0.6878	0.559389	0.540002	0.1268	0.498657	0.88382	0.7527	0.473634	0.221508	0.9888	0.362496	0.0125651
ACSP50_0197		integrase					5	2.2486	2.01314	NA	-0.1312	2.89441	NA	2.0051	2.04257	NA	0.4342	3.0595	NA	1.6089	2.21757	NA	2.735	1.9469	NA	2.1808	1.62037	0.240755
ACSP50_0198		hypothetical protein					27	0.065	0.380865	0.920805	0.2827	0.370422	0.675961	0.1741	0.378687	0.825332	0.1115	0.405247	0.9231	0.8792	0.388066	0.0764646	1.4139	0.35163	0.000367718	1.0308	0.303985	0.00171471
ACSP50_0199		hypothetical protein					1	0.9879	0.565011	0.179751	0.0772	0.636522	0.961204	-0.2492	0.694791	0.867219	0.5847	0.639314	0.677697	-0.4395	0.771411	0.717193	-1.5212	0.995109	NA	1.357	0.456471	0.00627314
ACSP50_0200		stage II sporulation protein E					13	0.086	0.321182	0.87574	-0.0758	0.320988	0.917709	0.1096	0.315441	0.872432	0.7773	0.34041	0.149768	0.2544	0.471912	0.734308	-0.2097	0.371453	0.7094	0.2607	0.285663	0.441094
ACSP50_0201		hypothetical protein					29	0.823	0.745191	0.437018	0.7604	0.715659	0.53264	1.0755	0.69076	0.33518	1.0781	0.741288	0.445562	0.4429	0.824436	0.735434	-0.0751	0.935869	NA	-1.3046	0.875881	0.190356
ACSP50_0202		hypothetical protein					1	0.6075	0.886854	0.658318	-0.4335	1.01736	0.836749	-0.1348	1.00222	0.956848	0.0072	1.01932	0.998135	-0.3556	1.10074	0.848215	-0.3955	1.19211	NA	1.1076	0.687027	0.15387
ACSP50_0203		Midasin					28	-0.199	0.412525	0.767117	0.0928	0.391809	0.917709	-0.2657	0.427119	0.755094	-0.0988	0.450526	0.942992	0.2706	0.510182	0.738755	-0.591	0.495638	0.382325	1.0409	0.329444	0.00357674
ACSP50_0204		hypothetical protein					9	-0.5019	0.428888	0.405409	-0.383	0.420412	0.605401	-0.8173	0.449135	0.23694	-0.4267	0.443235	0.658126	-0.0462	0.432712	0.954557	0.5533	0.398008	0.294372	1.9021	0.279982	1.0427e-10
ACSP50_0205		anti-sigma regulatory factor					10	0.077	0.374049	0.904289	0.301	0.363116	0.642234	0.0073	0.388381	0.995314	-0.0574	0.410221	0.96413	-0.0402	0.472149	0.963095	0.298	0.412407	0.622338	0.3358	0.337923	0.396749
ACSP50_0206		hypothetical protein					4	1.4421	0.428808	0.00357511	1.0132	0.459065	0.122083	0.9824	0.478142	0.167554	0.2005	0.552613	0.893657	-0.5826	0.665004	0.557169	0.3181	0.584306	0.720271	-0.3555	0.484755	0.542354
ACSP50_0207		anti-anti-sigma factor					21	-0.146	0.437332	0.842724	1.6586	0.328803	1.18553e-05	0.7206	0.400713	0.244372	0.0754	0.458532	0.956961	0.3461	0.447563	0.611121	-1.2473	0.583388	0.0829113	-0.9331	0.420369	0.0447689
ACSP50_0208		hypothetical protein					31	-1.142	0.168382	1.88024e-10	1.4139	0.186508	1.87735e-12	0.9135	0.49213	0.22484	-0.568	0.445024	0.520184	-0.6479	0.364114	0.179479	-4.0164	0.263026	6.42764e-50	-4.5172	0.234551	7.15088e-80
ACSP50_0209		Anti-sigma-B factor antagonist	COG1366	T			23	0.0953	0.967347	0.952452	0.1725	0.958987	0.938483	-0.539	1.04419	0.800014	-0.0804	1.04116	0.981057	0.2605	0.97913	0.877058	0.4124	0.975712	NA	1.7048	0.625305	0.0126158
ACSP50_0210		TetR family transcriptional regulator	COG1309	K			20	0.1773	0.642246	0.872168	-1.1409	0.765244	0.347937	-0.0957	0.658459	0.952729	0.2506	0.670828	0.890378	1.2109	0.585521	0.110707	2.0944	0.503499	0.000216712	0.08	0.544874	0.909673
ACSP50_0211		alkene reductase	COG1902	C	K10680	1.-.-.-	27	-0.3779	0.597158	0.687623	0.0102	0.539205	0.993751	0.1977	0.538536	0.863838	0.3214	0.551401	0.820648	1.4332	0.572426	0.0457576	0.8066	0.545604	0.26099	0.8845	0.435657	0.0681508
ACSP50_0212		hypothetical protein					20	-0.4655	0.801774	0.71514	-0.1706	0.765595	0.922517	-0.4622	0.783366	0.767145	0.5159	0.694232	0.754538	1.4227	0.622354	0.073597	1.7353	0.590171	0.0122512	0.0522	0.601333	0.946561
ACSP50_0213		hypothetical protein					27	0.1003	1.87873	NA	-0.4196	1.92228	NA	-1.4046	2.29509	NA	-0.3557	2.04925	NA	0.9458	1.66953	NA	1.3641	1.59561	NA	1.9046	1.04667	0.104233
ACSP50_0214	adrB_1	Putative cyclic-di-GMP phosphodiesterase AdrB				3.1.4.52	8	0.7936	0.502143	0.234458	-1.3293	0.685106	0.193499	-1.2221	0.696399	0.258326	-0.5615	0.647198	0.701299	-1.107	0.735151	0.268283	-0.754	0.716492	0.450789	2.103	0.380142	1.80538e-07
ACSP50_0215		hypothetical protein					10	0.0425	0.531126	0.961024	-0.2609	0.568849	0.819205	-0.6042	0.58014	0.560838	0.1365	0.539096	0.929923	-0.2125	0.612928	0.837337	-0.0306	0.614408	0.978096	0.4318	0.428029	0.388966
ACSP50_0216		hypothetical protein					11	2.8275	0.227528	1.15739e-33	-3.2178	0.572162	5.99147e-07	-2.1339	0.48578	0.000288071	-3.6564	0.716636	1.91523e-05	-2.7215	0.636958	0.000196227	-2.052	0.578993	0.00196653	-0.5333	0.330189	0.153057
ACSP50_0217		hypothetical protein					8	1.9364	0.63921	0.00982061	-1.6947	1.16159	0.361758	-2.4817	1.39182	0.249186	-2.2845	1.41095	0.369118	-0.3506	1.0757	0.846415	-0.9571	1.17035	NA	2.0238	0.566386	0.000928917
ACSP50_0218		acid phosphatase				3.1.3.2	24	-1.7814	0.428048	0.000199504	-1.2184	0.3963	0.0191327	-1.1472	0.390682	0.029274	-0.4319	0.368391	0.563983	2.706	0.392042	1.92157e-10	-0.0057	0.380378	0.994396	0.188	0.308353	0.618074
ACSP50_0219		hypothetical protein					14	-0.195	0.25729	0.619201	0.838	0.333511	0.0694022	-0.4631	0.281965	0.29876	0.0497	0.276364	0.9534	1.9592	0.364733	1.36994e-06	0.2159	0.297456	0.620634	-0.2166	0.249924	0.465537
ACSP50_0220		Transposase					27	-0.8163	0.487467	0.203014	0.2923	0.405248	0.696396	-0.1047	0.422145	0.912475	0.0363	0.432034	0.978963	1.4827	0.391836	0.00121195	0.1458	0.459446	0.845403	0.1991	0.355289	0.647599
ACSP50_0221		hypothetical protein					27	-0.9615	0.884286	0.444841	0.8831	0.61033	0.366708	-0.0646	0.7877	0.97484	0.8342	0.685585	0.544308	0.3267	0.72628	0.782219	0.3979	0.751506	0.728236	1.8364	0.48953	0.000491069
ACSP50_0222		ABC transporter permease	COG0842	V	K01992		23	0.2643	0.62138	0.797221	0.6892	0.580572	0.47741	0.2093	0.618857	0.87594	0.2913	0.646749	0.864849	0.799	0.604007	0.343068	0.0155	0.7114	0.992099	2.1013	0.41735	2.21835e-06
ACSP50_0223		ABC transporter	COG1131	V	K01990	3.6.3.17	23	0.0059	0.541684	0.994154	0.5669	0.483583	0.483103	0.027	0.535257	0.985999	0.2946	0.537322	0.831007	0.5076	0.612095	0.579651	-0.066	0.631359	0.951293	1.9562	0.36207	3.56631e-07
ACSP50_0224		hypothetical protein					28	-0.9384	0.72841	0.349892	0.3103	0.571502	0.780654	-0.1546	0.633658	0.913664	-0.8051	0.73719	0.599835	-0.1832	0.713869	0.882157	-0.5283	0.744127	0.629468	1.3272	0.435562	0.00504228
ACSP50_0225		UDP-diphosphatase	COG0671	I	K19302	3.6.1.27	12	-1.4763	1.3209	0.430685	-1.5088	1.20495	0.448908	-2.1892	1.48459	0.368234	-1.249	1.30207	0.659454	-1.6571	1.4217	0.412741	-1.6454	1.49382	NA	1.6993	0.633772	0.0142407
ACSP50_0226		two component system transcriptional regulatory protein	COG0745	TK			10	-0.1751	0.491273	0.83122	0.5928	0.425219	0.388254	0.1069	0.471522	0.920972	-0.0454	0.499811	0.976062	-0.3247	0.542805	0.701467	-0.807	0.609055	0.322284	0.6038	0.380937	0.161598
ACSP50_0227		ATPase domain-containing protein	COG0642	T		2.7.13.3	28	-0.3485	0.366811	0.516054	-0.0862	0.344707	0.912764	-0.4792	0.374562	0.45342	-0.1915	0.37765	0.848072	0.2373	0.425565	0.723888	0.1476	0.37756	0.805539	1.412	0.272567	1.08455e-06
ACSP50_0228		MerR Family Transcriptional Regulator	COG0789	K			28	-0.4259	0.550156	0.611491	0.3552	0.477578	0.685527	-0.7983	0.57539	0.405961	0.3849	0.497355	0.742663	0.6486	0.500109	0.354582	-0.066	0.570389	0.945488	0.4754	0.419307	0.328576
ACSP50_0229		putative S-adenosylmethionine-dependent methyltransferase/MSMEI_2290				2.1.1.-	3	-0.1663	0.616134	0.874873	0.2407	0.562384	0.835871	-0.7845	0.674973	0.507874	-0.8224	0.762259	0.604049	-1.5338	0.856433	0.176366	-0.4471	0.711587	0.673736	1.229	0.425874	0.0080776
ACSP50_0230		hypothetical protein					21	0.9036	0.325556	0.0199183	0.3501	0.368161	0.586859	0.4645	0.356629	0.443849	0.3549	0.401446	0.694986	-0.8671	0.50011	0.192259	-1.2583	0.530438	0.0502982	0.0428	0.352249	0.925149
ACSP50_0231		hypothetical protein	COG0791	M	K21471	3.4.-.-	21	0.8139	0.233585	0.0024306	0.5144	0.266294	0.19602	0.6014	0.257297	0.102261	0.7863	0.273406	0.0471816	-1.3127	0.383504	0.00400121	-1.6845	0.394172	0.00013623	-0.5514	0.272539	0.0690954
ACSP50_0232		Glycyl-glycine endopeptidase ALE-1 precursor				3.4.24.75	21	0.2899	0.473284	0.69807	-0.2131	0.489058	0.831562	-0.0299	0.486742	0.982016	0.2362	0.487358	0.855596	-1.7553	0.791921	0.0842067	-1.617	0.711932	0.0629592	-0.0213	0.421676	0.968422
ACSP50_0233		acetoin dehydrogenase E2 subunit dihydrolipoyllysine-residue acetyltransferase					15	1.6292	0.407134	0.000374781	0.7067	0.453958	0.320525	-0.9512	0.634842	0.358685	-0.3271	0.573295	0.82486	-2.1105	0.933178	0.0769741	-0.096	0.593082	0.924553	0.7546	0.404185	0.0950865
ACSP50_0234		MFS transporter					8	0.9478	0.542337	0.179903	-0.1384	0.595198	0.918272	-2.6591	0.970697	0.0465501	-2.9201	1.09275	0.0723849	-1.7964	0.900897	0.126398	-0.4312	0.726855	0.693478	2.6623	0.391396	9.85784e-11
ACSP50_0235		pyridoxal-5'-phosphate-dependent protein subunit beta	COG0031	E	K22847	2.8.5.1	15	0.5151	0.460014	0.429623	-0.2698	0.513953	0.788575	-1.1465	0.580659	0.190571	-1.1667	0.647371	0.295217	-0.7596	0.621203	0.386241	-0.0007	0.561884	0.999766	1.7828	0.337177	6.38793e-07
ACSP50_0236		hypothetical protein					21	1.2898	0.392818	0.00459067	0.4481	0.441451	0.555975	-0.1624	0.519646	0.886131	-0.5484	0.567154	0.65629	-1.6744	0.738475	0.0762248	-0.9364	0.64056	0.266762	-0.4757	0.448546	0.363317
ACSP50_0237		DUF305 domain-containing protein					32	1.4531	0.2793	1.82062e-06	0.6272	0.328857	0.204161	0.7137	0.334917	0.147821	-0.0271	0.371993	0.982246	-2.5981	0.638843	0.000440674	-1.0907	0.472828	0.0581387	-1.6658	0.400222	0.000101962
ACSP50_0238		copper resistance protein					4	1.1101	0.204863	5.93929e-07	0.6404	0.232461	0.04144	0.6665	0.236013	0.0386746	0.5428	0.256471	0.194357	-0.4529	0.360428	0.372011	0.1981	0.265587	0.608859	-0.5756	0.260987	0.0462948
ACSP50_0239		site-specific tyrosine recombinase XerC					10	0.5251	0.361182	0.280591	-0.4582	0.405951	0.501374	-0.2491	0.390167	0.747657	-0.2134	0.403436	0.839736	-0.7759	0.4893	0.240309	-0.3665	0.445977	0.569452	0.9443	0.304916	0.00434127
ACSP50_0240		integrase					7	-1.2507	0.722536	0.185323	-1.9685	0.774039	0.0651586	-3.2221	1.0457	0.0206097	-1.9004	0.852946	0.163029	-0.0784	0.649193	0.947391	0.2645	0.622515	0.787696	1.9803	0.382799	1.1245e-06
ACSP50_0241		hypothetical protein					27	-0.58	0.235717	0.0439227	0.0193	0.228504	0.970078	0.0681	0.220279	0.88811	-0.2545	0.241935	0.616596	1.3945	0.270357	3.9681e-06	0.061	0.257102	0.885687	0.9654	0.212297	2.0598e-05
ACSP50_0242		hypothetical protein					34	0.6557	0.335887	0.126544	0.4242	0.363557	0.48463	0.5691	0.359793	0.324164	0.1493	0.398896	0.890071	0.7624	0.528633	0.29311	-0.2043	0.431056	0.760397	-1.2429	0.401211	0.00432872
ACSP50_0243		Site-specific recombinase XerD					27	-0.3789	1.01243	0.822879	-0.1451	0.945698	0.949775	-0.7085	1.04422	0.73021	-1.2118	1.22681	0.64667	1.187	0.790901	0.270095	1.4194	0.798362	0.163066	2.3809	0.579944	0.000127727
ACSP50_0244		uncharacterized protein					14	0.1717	0.204204	0.576315	-0.2128	0.235676	0.607834	0.2708	0.219782	0.474988	0.7346	0.244771	0.0353796	1.3717	0.264486	3.43339e-06	1.333	0.219449	1.86382e-08	-0.788	0.231055	0.00160624
ACSP50_0245		hypothetical protein					14	0.2891	0.284879	0.481916	1.1144	0.312372	0.0045901	0.6715	0.273164	0.0823249	0.7359	0.295992	0.103512	1.2443	0.352589	0.00287113	1.5699	0.280011	2.58231e-07	-0.2235	0.277617	0.500636
ACSP50_0246		hypothetical protein					14	-0.1877	0.514514	0.827184	0.3446	0.452512	0.676632	0.0831	0.468883	0.941681	0.5256	0.462306	0.580288	1.2233	0.438841	0.0234884	1.3102	0.423001	0.00780126	-0.267	0.418627	0.600082
ACSP50_0247		hypothetical protein					1	-0.7777	0.27486	0.0173049	-0.1899	0.277523	0.71341	-0.1109	0.265721	0.843278	-0.2866	0.280364	0.630153	0.5167	0.329359	0.245996	0.1701	0.282087	0.688112	2.0866	0.2425	1.41762e-16
ACSP50_0248		hypothetical protein					28	0.0884	0.96145	0.955731	-0.1702	0.928837	0.937464	-0.6652	1.09331	0.758976	-0.8463	1.15389	0.759168	-0.4382	1.0434	0.797913	0.6872	0.908417	NA	1.1293	0.675224	0.138028
ACSP50_0249		hypothetical protein					3	-0.618	0.586603	0.460757	-0.5493	0.563617	0.576689	-0.6554	0.578732	0.519873	-0.6043	0.597815	0.636576	-1.1044	0.695082	0.238961	-0.0979	0.59449	0.922802	2.5787	0.332358	1.15598e-13
ACSP50_0250		glycosyl transferase				2.4.1.21	1	0.2825	1.02678	0.872592	-0.5487	1.09753	0.798654	-0.2356	1.16368	0.931666	-0.4757	1.18185	0.881405	-0.8283	1.27746	0.677508	1.346	0.911089	NA	4.1565	0.555268	8.74712e-13
ACSP50_0251		hypothetical protein					1	-0.0229	0.476927	0.976633	-0.571	0.501035	0.49648	-0.2306	0.48218	0.815339	-0.2273	0.507147	0.864849	-0.8169	0.5787	0.305339	0.0207	0.524904	0.983684	1.9632	0.320038	6.11996e-09
ACSP50_0252		NAD-dependent dehydratase				5.1.3.2	5	1.3147	0.743522	0.173782	0.1894	0.884167	0.92602	-0.1219	0.952758	0.959167	1.246	0.761217	0.361817	-0.1982	0.989788	0.908765	1.0953	0.839184	NA	2.9852	0.527966	9.47685e-08
ACSP50_0253		nucleoside-diphosphate-sugar pyrophosphorylase	COG1208	JM	K21210	2.7.7.13	3	-0.3269	0.781543	0.800196	-1.3402	0.831199	0.298659	-0.1336	0.716835	0.937573	-0.4422	0.783152	0.826294	-1.9991	1.0964	0.167265	-0.1763	0.798683	NA	1.0433	0.507633	0.0646217
ACSP50_0254		ADP-glyceromanno-heptose 6-epimerase	COG0451	M	K21214	5.1.3.20	3	-0.6481	0.568707	0.419468	-0.8783	0.550513	0.304943	-0.8644	0.570555	0.351589	-0.3729	0.548866	0.779812	-1.547	0.728173	0.100261	-0.7986	0.642134	0.358224	1.2952	0.357793	0.000788585
ACSP50_0255		Spherulin-4					9	-1.1745	1.03779	0.423722	-0.7185	0.849227	0.634578	-0.5847	0.878694	0.736908	-2.0333	1.17968	0.324508	-1.0121	1.0622	0.517375	0.8172	0.762285	0.440435	1.9562	0.513918	0.000402298
ACSP50_0256		hypothetical protein					10	0.2451	0.645176	0.819994	0.0859	0.649036	0.957562	-0.3817	0.719164	0.793735	0.1248	0.692649	0.953313	-0.9311	0.838567	0.439744	-0.1831	0.765902	0.88485	1.5651	0.456456	0.00151074
ACSP50_0257		hypothetical protein					10	0.2052	0.525402	0.814258	0.2645	0.526941	0.798239	-0.0604	0.549464	0.965161	-0.0216	0.58352	0.991053	-0.7754	0.701197	0.441749	-0.2323	0.625799	0.815635	1.023	0.405519	0.021616
ACSP50_0258		carboxylate--amine ligase	COG2170	O	K06048	6.3.2.2	22	0.2752	0.442045	0.692795	-0.0156	0.455724	0.987815	-0.2331	0.481103	0.811857	-0.0167	0.49789	0.991296	-0.7883	0.583427	0.329378	-1.2128	0.640358	0.133356	0.8118	0.358825	0.0404987
ACSP50_0259	rsbU	regulator of sigma subunit	COG2208	TK			10	-0.2301	0.330615	0.65273	-0.664	0.352432	0.210872	-0.3641	0.335767	0.54141	-0.2725	0.370425	0.757981	-1.105	0.443283	0.0470252	0.0657	0.390236	0.92072	0.4376	0.274763	0.159333
ACSP50_0260		hypothetical protein	COG1191	K	K03090		13	0.4351	0.298408	0.278706	0.7455	0.298833	0.0719403	0.0249	0.343849	0.978585	0.4145	0.338334	0.541796	0.0024	0.422123	0.99771	0.0274	0.361117	0.964931	0.3142	0.292355	0.356595
ACSP50_0261		carboxylate--amine ligase	COG2170	O	K06048	6.3.2.2	3	-0.6083	0.656222	0.529401	-0.6942	0.701141	0.568953	-0.3656	0.632491	0.773612	-0.3052	0.642165	0.859523	-1.5502	0.831351	0.155816	-0.5491	0.733419	0.608044	1.7613	0.398195	3.52411e-05
ACSP50_0262	bacD_1	Alanine-anticapsin ligase BacD				6.3.2.28	12	-1.1789	0.988078	0.394408	-1.0334	0.889817	0.48733	-2.3963	1.23802	0.200697	-1.4797	1.09198	0.488415	-2.3136	1.32221	0.187912	-1.0527	1.05542	NA	3.3256	0.442016	6.58803e-13
ACSP50_0263		aminotransferase class I/II	COG1168	ER	K14155	4.4.1.13	6	-1.6339	1.03972	0.237613	-2.8075	1.18867	0.0922243	-3.9334	1.47738	0.0540577	-2.8424	1.3477	0.196561	-1.8998	1.16681	0.225562	-1.4877	1.11281	NA	2.4468	0.465396	7.41512e-07
ACSP50_0264		hypothetical protein					3	-0.4218	0.646722	0.676986	-1.154	0.676026	0.266253	-1.1169	0.723724	0.341312	-1.6938	0.822146	0.212143	-1.8431	0.913435	0.12126	-0.5993	0.77944	0.596814	1.9879	0.398516	2.77622e-06
ACSP50_0265		hypothetical protein					23	-0.1117	0.903393	0.94043	0.6228	0.782541	0.659025	0.636	0.771499	0.66162	0.9474	0.763999	0.534554	-0.4127	0.974295	0.796588	0.7655	0.831717	NA	0.7933	0.64529	0.286992
ACSP50_0266		Omega-3 fatty acid desaturase				1.14.19.-	28	-0.4679	0.548345	0.569435	-0.5517	0.554675	0.566509	-0.9004	0.610719	0.368234	0.1225	0.543902	0.941406	-0.5839	0.668354	0.558166	0.5751	0.50818	0.41086	1.1245	0.396016	0.00920965
ACSP50_0267		hypothetical protein					10	0.3338	0.560729	0.707449	0.1139	0.607614	0.9358	-0.3165	0.64202	0.808765	0.4774	0.567416	0.712712	-0.5465	0.699084	0.605811	0.1922	0.638662	0.853768	1.831	0.401212	1.9237e-05
ACSP50_0268		hypothetical protein					12	-1.489	0.919188	0.221172	-1.4118	0.836209	0.273122	-1.9494	0.997855	0.196446	-3.8282	1.41316	0.0671153	-2.6397	1.2517	0.103162	-0.6745	0.869846	NA	2.349	0.434545	3.52137e-07
ACSP50_0269		hypothetical protein					12	-1.3367	0.892308	0.264253	-1.2562	0.855214	0.357316	-2.2616	1.04339	0.139437	-1.7029	0.96857	0.311035	-1.376	0.943285	0.286405	-1.3522	0.9896	NA	2.3874	0.44201	3.58727e-07
ACSP50_0270		hypothetical protein					28	-0.4965	0.411692	0.387643	-0.3966	0.394646	0.560488	-0.1068	0.367575	0.894883	-0.3156	0.386596	0.723339	-0.3034	0.409258	0.626984	1.4238	0.335138	0.000150677	1.3022	0.303527	6.14407e-05
ACSP50_0271		threonine--tRNA ligase	COG0441	J	K01868	6.1.1.3	34	0.6385	0.116888	4.69538e-07	0.3054	0.16729	0.228964	0.3986	0.148912	0.0524401	0.2769	0.152394	0.291003	-0.3289	0.204441	0.231785	-0.4501	0.168324	0.0245427	-1.8116	0.179133	1.55614e-22
ACSP50_0272		hypothetical protein					10	-0.0151	0.427018	0.982382	0.3675	0.402865	0.604856	-0.3426	0.463678	0.702731	-0.2254	0.475818	0.859585	-0.8394	0.634414	0.343068	-0.6684	0.542463	0.36378	0.8156	0.353349	0.0363751
ACSP50_0273		permease					3	-0.5259	0.415402	0.360036	-0.7038	0.42641	0.284878	-0.7876	0.431213	0.23457	-0.3816	0.423984	0.685141	-1.2956	0.538934	0.0572867	-0.5709	0.467695	0.369283	1.1053	0.304835	0.000773371
ACSP50_0274		ABC transporter ATP-binding protein	COG1136	M	K02003		10	-0.1802	0.501692	0.829839	-0.4923	0.497877	0.56914	0.2234	0.462235	0.812429	-0.2886	0.521579	0.829817	-0.4767	0.557041	0.566996	-0.0731	0.532836	0.936398	0.5754	0.383758	0.187059
ACSP50_0275	padR	Negative transcription regulator padR	COG1695	K			13	-0.1688	0.46916	0.829525	-0.2511	0.459528	0.779094	-0.5474	0.500272	0.537384	0.3886	0.445751	0.700197	0.5062	0.462137	0.446716	0.2405	0.488833	0.749512	0.4901	0.37172	0.251497
ACSP50_0276		hypothetical protein					1	0.2309	0.335341	0.657022	0.3961	0.323997	0.463162	0.324	0.329852	0.587137	-0.9267	0.431001	0.184705	-0.534	0.421394	0.36775	-0.4586	0.415164	0.42349	1.5756	0.265487	1.95001e-08
ACSP50_0277		integrin alpha-V					3	0.4932	0.359261	0.313665	-0.0361	0.391855	0.968571	0.5757	0.351186	0.299878	-0.9734	0.471928	0.21141	-1.4397	0.540726	0.0319019	-0.9676	0.503608	0.126988	2.3975	0.267835	7.35613e-18
ACSP50_0278		response regulator receiver modulated serine phosphatase	COG2208	TK			10	0.6306	0.27066	0.0587481	-0.075	0.313125	0.917075	0.2545	0.28542	0.630135	0.2657	0.286894	0.672935	-0.9634	0.387851	0.0479278	-0.5536	0.348155	0.221205	0.6721	0.244869	0.012001
ACSP50_0279		histidine kinase				2.7.13.3	10	0.4996	0.217688	0.0633147	0.3832	0.247226	0.323086	0.4253	0.229831	0.226058	0.1998	0.255602	0.738416	-0.1583	0.316455	0.754387	-0.0706	0.283291	0.879108	-0.1204	0.236461	0.680483
ACSP50_0280		transcriptional regulator					10	0.3391	0.228343	0.269144	0.1499	0.250049	0.75162	0.2869	0.253579	0.520313	0.184	0.261261	0.772571	-0.2431	0.306798	0.599486	-0.3059	0.313529	0.490498	-0.0679	0.23775	0.821526
ACSP50_0281		anti-sigma regulatory factor	COG2172	T	K17752	2.7.11.1	4	0.7142	0.244283	0.0133183	0.3057	0.285752	0.529577	0.5133	0.272798	0.217142	0.1577	0.292023	0.834685	-0.3836	0.386601	0.496996	-0.306	0.322879	0.504703	-0.9111	0.28225	0.00289648
ACSP50_0282		anti-anti-sigma factor	COG1366	T	K17762		29	1.0888	0.216545	4.27634e-06	0.5316	0.25426	0.150072	0.62	0.246662	0.0736441	0.5732	0.27083	0.194357	0.2635	0.30147	0.558084	-0.0934	0.290661	0.843695	-0.8643	0.257249	0.0019013
ACSP50_0283		anti-sigma factor antagonist	COG1366	T	K17763		29	0.8542	0.192166	6.17451e-05	0.2925	0.242658	0.470475	0.5937	0.214649	0.0438254	0.3863	0.236119	0.362165	0.068	0.327112	0.906121	0.0513	0.264917	0.909225	-1.0192	0.236422	5.62964e-05
ACSP50_0284		anti-sigma factor antagonist	COG1366	T	K04749		19	0.0903	0.154447	0.713025	0.0186	0.220214	0.970078	0.2959	0.182449	0.307476	0.0707	0.194042	0.893591	0.3609	0.28136	0.360644	0.8265	0.203051	0.000304314	-1.0964	0.195721	1.24464e-07
ACSP50_0285		mechanosensitive ion channel protein MscL	COG1970	M	K03282		34	0.8561	0.139594	1.11919e-08	0.5312	0.185218	0.0318833	0.533	0.167649	0.0159417	0.3829	0.182071	0.198075	-0.1825	0.277731	0.672492	-0.1252	0.198937	0.67319	-1.5648	0.198153	4.07869e-14
ACSP50_0286		hypothetical protein					29	0.9614	0.211135	3.85949e-05	0.5179	0.25744	0.173454	0.7926	0.243261	0.0128394	0.4716	0.263763	0.29959	0.5929	0.29292	0.119804	0.4444	0.276197	0.214726	-0.5401	0.245356	0.0467363
ACSP50_0287		hypothetical protein					24	-1.2822	0.268828	1.45979e-05	-1.5483	0.295839	4.65012e-06	-1.1848	0.275562	0.000417932	0.2073	0.251446	0.719819	1.9781	0.247688	8.87788e-14	0.5229	0.258753	0.105245	0.1646	0.218658	0.530639
ACSP50_0288		hypothetical protein					4	0.083	0.379416	0.899367	0.3507	0.404756	0.624928	0.3121	0.370114	0.652625	0.5728	0.370454	0.403171	-0.0459	0.4673	0.958084	0.7813	0.387486	0.105945	-0.2534	0.350722	0.549049
ACSP50_0289		peptidoglycan-binding protein					30	0.1946	0.333303	0.713306	0.19	0.349632	0.780509	-0.6409	0.400208	0.316833	0.1174	0.386219	0.913292	-0.0919	0.39372	0.894082	0.7514	0.35688	0.0887575	0.1603	0.301676	0.66649
ACSP50_0290		hypothetical protein					28	0.8652	0.41257	0.095994	0.5998	0.425411	0.381859	0.2342	0.468432	0.805263	-0.6645	0.544399	0.543267	-0.1855	0.594659	0.853174	-0.2876	0.561731	0.738138	0.4925	0.379093	0.259323
ACSP50_0291		hypothetical protein					4	0.6154	0.296672	0.100469	0.3254	0.320927	0.556367	0.5065	0.320617	0.325135	0.3922	0.331925	0.560211	-0.1154	0.407563	0.868803	-0.202	0.393306	0.737506	-0.8038	0.329002	0.0264464
ACSP50_0292		protease 2	COG1770	E	K01354	3.4.21.83	34	0.462	0.122755	0.000912311	0.1544	0.162796	0.588062	0.1725	0.155382	0.530585	0.1479	0.15811	0.668296	0.1906	0.22517	0.571082	0.1228	0.172749	0.628957	-1.1644	0.16921	5.83286e-11
ACSP50_0293		glycolate oxidase	COG0277	C	K11472		21	1.5013	0.272115	3.56556e-07	-0.2225	0.368923	0.749821	0.2723	0.338991	0.672399	-0.2263	0.378372	0.814975	-1.2422	0.479062	0.0374334	-0.8114	0.471011	0.178727	0.401	0.311414	0.263743
ACSP50_0294		deaminase					15	2.3137	0.199484	2.19956e-29	-0.509	0.295797	0.261485	-0.5393	0.303489	0.250754	-1.2113	0.347689	0.00989961	-0.6259	0.366383	0.199822	-0.5587	0.333847	0.193799	-0.6581	0.272485	0.0282832
ACSP50_0295		deaminase					28	-0.26	0.448513	0.715361	-0.3572	0.448979	0.659025	-0.1658	0.443347	0.860575	-0.6154	0.500783	0.54052	0.6446	0.460234	0.309803	0.3405	0.449367	0.602655	0.6028	0.342733	0.11734
ACSP50_0296		stage II sporulation protein E				3.1.3.3	10	-0.1597	0.206595	0.612083	-0.0385	0.230404	0.944287	0.0473	0.219911	0.9262	0.1545	0.230173	0.78328	-0.6258	0.335168	0.155307	-0.1337	0.252831	0.728509	0.1858	0.210726	0.457319
ACSP50_0297		hybrid sensor histidine kinase/response regulator				2.7.13.3	25	-0.3424	0.125787	0.0229877	-0.1614	0.162414	0.566673	-0.0214	0.152242	0.954342	0.1036	0.163747	0.801176	1.062	0.260395	0.000422099	1.0162	0.163621	8.5002e-09	-0.3796	0.157973	0.0290514
ACSP50_0298		two-component system response regulator receiver	COG0784	T		3.1.1.61	19	-0.0493	0.19375	0.881754	-0.0802	0.217429	0.863844	0.1196	0.21262	0.78101	0.1051	0.220477	0.859125	0.2503	0.270236	0.531249	0.5766	0.220039	0.0280137	-0.7683	0.216661	0.0010183
ACSP50_0299		pectate lyase			K22539	4.2.2.2	10	0.3214	0.271234	0.398029	-0.1214	0.291367	0.840152	-0.0414	0.288301	0.952948	-0.0019	0.301858	0.998135	-0.446	0.376087	0.403355	0.0662	0.317134	0.900761	0.2644	0.261549	0.38807
ACSP50_0300		RNA polymerase sigma factor					5	1.4007	0.976992	0.289066	1.403	0.909319	0.325671	2.0574	0.845324	0.0862638	2.4233	0.814074	0.0375101	2.1544	0.886847	0.0542549	1.5305	0.99219	NA	2.2358	0.76046	0.0069097
ACSP50_0301		hypothetical protein					23	1.0309	0.717453	0.287779	0.9552	0.69608	0.397394	-0.3267	0.865573	0.859198	0.4944	0.780104	0.800941	0.24	0.85318	0.86987	0.8436	0.778495	0.434604	1.0121	0.605	0.137983
ACSP50_0302		anti-anti-sigma factor	COG1366	T	K04749		19	0.3873	0.210288	0.153274	0.4632	0.231928	0.176962	0.5239	0.230534	0.116192	0.4666	0.245516	0.261965	0.4378	0.301125	0.2883	0.4772	0.252583	0.134516	-0.9142	0.236485	0.000323406
ACSP50_0303		aspartate aminotransferase family protein	COG0001	H	K01845	5.4.3.8	21	0.5786	0.170722	0.00329093	-0.0683	0.241547	0.900075	0.101	0.200273	0.8036	0.134	0.218891	0.808175	-0.9178	0.276444	0.00548215	-0.5419	0.238221	0.0624889	-0.7145	0.206073	0.0013257
ACSP50_0304		uncharacterized protein					21	0.5945	0.235072	0.0373841	-0.3068	0.279374	0.51521	0.2251	0.272471	0.661406	0.1063	0.282507	0.889876	-1.3949	0.371853	0.00135377	-0.5025	0.320917	0.228761	-0.6578	0.264436	0.0236539
ACSP50_0305		alkyl hydroperoxide reductase				1.8.-.-	4	0.781	0.243135	0.0057278	-0.0141	0.286086	0.981664	0.5244	0.265939	0.191527	0.4184	0.28481	0.438482	-0.5177	0.364743	0.302198	-0.2801	0.331992	0.557805	-0.381	0.27079	0.217819
ACSP50_0306		cytochrome C biogenesis protein CcdA	COG0785	CO	K06196	1.8.-.-	4	0.5233	0.252503	0.100816	-0.2014	0.300841	0.719848	0.2822	0.268396	0.556244	0.2079	0.33681	0.806394	-1.1052	0.435449	0.0423278	-0.0802	0.317533	0.877701	-0.2265	0.26042	0.464174
ACSP50_0307		cytochrome c biogenesis protein ResB	COG1333	CO	K07399		21	0.5433	0.188451	0.0149468	0.2299	0.211472	0.520105	0.5693	0.196814	0.0326879	0.3807	0.212694	0.299231	-1.02	0.294847	0.00356217	-0.2906	0.240819	0.375112	-0.5015	0.209914	0.0299912
ACSP50_0308		c-type cytochrome biogenesis protein CcsB					21	0.5278	0.163684	0.00552771	-0.2596	0.21894	0.477855	0.1626	0.201427	0.669909	-0.0915	0.232559	0.883612	-1.2088	0.352358	0.00389541	-0.3835	0.241505	0.221844	-0.7311	0.202137	0.000797298
ACSP50_0309		hypothetical protein					21	0.7834	0.355524	0.0771767	0.2325	0.399457	0.76013	0.0548	0.43446	0.959986	0.0653	0.417668	0.958844	-1.5192	0.606084	0.0455204	0.1847	0.440812	0.790356	0.1457	0.359666	0.745737
ACSP50_0310	ubiD	3-octaprenyl-4-hydroxybenzoate carboxy-lyase	COG0043	H	K03182	4.1.1.98	4	0.6887	0.16379	0.000168865	0.2654	0.206233	0.434296	0.552	0.189734	0.0314319	0.246	0.204999	0.551786	-0.1018	0.267976	0.820119	-0.131	0.224709	0.699963	-0.6621	0.210479	0.00373545
ACSP50_0311	ubiA	4-hydroxybenzoate octaprenyltransferase	COG0382	H	K03179	2.5.1.39	21	0.678	0.204253	0.00409673	0.1277	0.270052	0.812906	0.3969	0.235908	0.28301	0.1003	0.246492	0.880417	-0.7359	0.322229	0.0738136	-0.6084	0.284571	0.0829113	-0.8037	0.241181	0.00207412
ACSP50_0312		aromatic acid decarboxylase	COG0163	H	K03186	2.5.1.129	19	0.6117	0.201785	0.00976665	-0.3819	0.247508	0.325671	-0.3687	0.246099	0.358685	-0.3706	0.257371	0.450153	0.2415	0.288846	0.576164	1.1131	0.231584	1.38895e-05	-0.0768	0.236275	0.796141
ACSP50_0313		MerR-family transcriptional regulator	COG2452	X			15	2.7239	0.199996	2.38925e-40	-0.2346	0.31813	0.688119	-0.8612	0.335686	0.0664122	-1.5995	0.40434	0.00219906	-0.1254	0.412949	0.857466	-1.9142	0.448369	0.000138436	-2.1086	0.361397	3.45595e-08
ACSP50_0314		AsnC-family transcriptional regulator	COG1522	K	K03719		10	0.0581	0.346837	0.92218	-0.4008	0.376	0.530996	0.09	0.346574	0.907447	-0.1219	0.372223	0.906897	-1.3036	0.492087	0.032911	-0.6051	0.429748	0.286879	-0.3426	0.323364	0.363842
ACSP50_0315		hypothetical protein					4	0.3307	0.228928	0.284395	0.1139	0.267035	0.836544	0.306	0.238922	0.45263	-0.0682	0.258884	0.92704	-0.5615	0.314873	0.178461	-0.3053	0.288746	0.44824	-0.5562	0.239681	0.0353261
ACSP50_0316		hypothetical protein	COG3554	S	K09957		19	0.7765	0.227337	0.00302967	0.0046	0.308707	0.994521	0.2882	0.254206	0.519174	0.1854	0.278189	0.785461	-0.4706	0.384679	0.386117	0.5527	0.310986	0.163091	-1.2662	0.276501	1.79579e-05
ACSP50_0317		RNA helicase				3.6.1.-	19	0.4239	0.112892	0.000942783	-0.1902	0.156019	0.465114	-0.2207	0.144411	0.345726	0.0707	0.160069	0.865366	-0.2027	0.259412	0.605811	1.1639	0.1957	3.90548e-08	-1.9857	0.182953	8.03973e-26
ACSP50_0318		hypothetical protein					25	-0.198	0.151685	0.34259	0.0094	0.200821	0.982899	0.0193	0.174822	0.965035	0.2771	0.183075	0.417814	0.8912	0.293338	0.012403	0.6488	0.18918	0.00282451	-0.5745	0.185877	0.00442546
ACSP50_0319		Cortactin-binding protein 2	COG0791	M	K21471	3.4.-.-	25	-0.1171	0.123246	0.516112	0.1424	0.171993	0.64307	0.0541	0.15682	0.873229	0.1292	0.157708	0.723051	0.7524	0.213182	0.00287113	0.1857	0.166078	0.417398	-0.4187	0.158341	0.0157666
ACSP50_0320		aminofutalosine synthase MqnE	COG1060	H	K18285	2.5.1.120	29	0.705	0.128977	4.62672e-07	0.2648	0.17581	0.340994	0.364	0.165795	0.132989	0.6313	0.171785	0.0055869	0.6939	0.257756	0.0296543	0.2075	0.180991	0.403584	-1.0444	0.174493	1.45853e-08
ACSP50_0321		hypothetical protein					19	0.3039	0.193217	0.237224	0.0805	0.228952	0.870017	0.302	0.225598	0.429126	0.6114	0.212389	0.0471744	0.327	0.262497	0.376816	0.5188	0.239327	0.0780174	-1.0378	0.232831	3.03862e-05
ACSP50_0322		uncharacterized protein					4	0.5984	0.250081	0.0512268	0.0732	0.294201	0.913427	0.0133	0.3052	0.987353	0.4383	0.280506	0.394115	-0.0193	0.338899	0.975546	-0.0388	0.328222	0.944471	-0.8681	0.282879	0.00473222
ACSP50_0323		ABC transporter substrate-binding protein	COG0614	P	K02016		30	0.6607	0.193998	0.00312563	-0.1248	0.233716	0.784841	-0.1148	0.22728	0.80355	0.4325	0.227051	0.260404	-0.0397	0.286557	0.940038	0.8142	0.226613	0.00167971	-0.5957	0.22144	0.0139194
ACSP50_0324		ABC transporter permease	COG0609	P	K02015		10	0.2213	0.424285	0.74645	-0.8964	0.498559	0.236343	-0.3942	0.469497	0.6552	0.0669	0.458322	0.962753	-0.4781	0.661613	0.637884	0.5607	0.45809	0.367727	0.6466	0.359433	0.108525
ACSP50_0325		ABC transporter	COG1120	PH	K02013	7.2.2.-	3	-0.2951	0.583114	0.753393	-1.3398	0.625548	0.138052	-0.6479	0.635313	0.570579	-0.0503	0.555505	0.976062	-2.4876	0.920785	0.0290524	0.3629	0.549244	0.656414	1.7023	0.368931	1.53787e-05
ACSP50_0326	fliQ	flagellar export apparatus protein FliQ	COG1987	N	K02420		9	0.2112	1.18894	0.917525	-0.4274	1.2784	0.876672	-0.4403	1.27193	0.872432	-1.5731	1.6354	0.658389	-0.5912	1.40199	0.797381	1.0612	1.12765	NA	2.1408	0.752823	0.00909545
ACSP50_0327		hydroxylase	COG3324	R	K06996		3	0.1384	0.490038	0.869246	-0.6303	0.523927	0.471052	-0.4945	0.55101	0.626493	-1.3383	0.673071	0.234409	-1.1596	0.754804	0.257262	-0.5033	0.600146	0.560774	1.1112	0.367154	0.00535788
ACSP50_0328		N-acetyltransferase GCN5				2.3.1.-	21	0.9176	0.447598	0.105195	-0.2947	0.543594	0.780926	0.2339	0.498561	0.819998	0.3727	0.524914	0.769882	-0.6506	0.606234	0.45829	-0.8875	0.664163	0.317298	-0.0349	0.432659	0.950345
ACSP50_0329		hypothetical protein					22	0.365	0.419697	0.560574	-0.2	0.447387	0.825039	0.0545	0.452672	0.962043	-0.2452	0.488135	0.849124	-0.6822	0.576566	0.404771	-1.2037	0.613205	0.117463	0.8683	0.348804	0.0235463
ACSP50_0330		N5;N10-methylene tetrahydromethanopterin reductase				1.5.99.11	10	0.0655	0.301739	0.899367	-0.0438	0.325664	0.957111	-0.4378	0.323787	0.422426	-0.8529	0.3684	0.141746	-0.7455	0.414187	0.17349	-0.7092	0.398658	0.162946	0.4045	0.259552	0.1689
ACSP50_0331		ATPase AAA					28	1.0106	0.213849	1.79251e-05	0.4504	0.238619	0.210337	-0.3018	0.26017	0.509261	-1.1069	0.312256	0.00825198	-0.1976	0.342903	0.71322	-0.2682	0.298525	0.529739	0.6002	0.258135	0.0349321
ACSP50_0332		transcriptional regulator					10	-0.0149	0.432236	0.982382	-0.1976	0.432662	0.820231	-0.2762	0.449427	0.757837	-0.1363	0.463422	0.915666	-0.9801	0.578376	0.204277	0.4078	0.465699	0.541583	0.4592	0.354472	0.260706
ACSP50_0333		MFS transporter					24	-1.0258	0.356039	0.0150218	-0.3109	0.313964	0.56882	-0.5204	0.321088	0.308	0.0835	0.322884	0.928321	0.7992	0.335408	0.0601275	0.5644	0.318999	0.165644	0.5021	0.259698	0.0832242
ACSP50_0334		periplasmic solute-binding protein	COG1427	R	K11782	4.2.1.151	19	0.6525	0.183718	0.00193139	0.0686	0.216444	0.885062	0.3647	0.21696	0.283692	-0.0302	0.230677	0.96658	0.5075	0.347769	0.286234	0.5294	0.241071	0.073641	-0.542	0.224919	0.0285892
ACSP50_0335		aldo/keto reductase					29	0.6199	0.148014	0.00018052	0.3957	0.21044	0.212032	0.253	0.175559	0.383271	0.4645	0.183172	0.0948444	0.4872	0.233876	0.107844	0.2607	0.221497	0.389322	-0.9875	0.208804	9.24366e-06
ACSP50_0336		hypothetical protein					13	0.1309	0.274616	0.769979	0.2868	0.285572	0.560898	0.1477	0.28414	0.79894	0.3945	0.286325	0.47869	0.2369	0.366278	0.677855	0.3881	0.312882	0.359905	0.32	0.253906	0.274309
ACSP50_0337		helicase SNF2				2.7.11.1	13	0.1711	0.1715	0.490234	0.0313	0.201098	0.949078	0.0113	0.198425	0.983637	0.1998	0.201937	0.646021	-0.2281	0.265237	0.564884	0.2832	0.213921	0.322843	-0.2562	0.201652	0.270483
ACSP50_0338		glyoxalase					19	0.557	0.374593	0.268473	0.2178	0.390524	0.773844	0.0305	0.424326	0.978735	0.5279	0.402518	0.506871	0.7471	0.479674	0.24972	0.1739	0.462613	0.813616	-1.1923	0.409891	0.00756577
ACSP50_0339	tetR	TetR family transcriptional regulator	COG1309	K			3	-0.2344	0.744606	0.851708	-1.1569	0.809226	0.373442	-0.4031	0.762131	0.794144	-0.2098	0.757706	0.922581	-0.9207	0.928478	0.49727	-0.4363	0.839922	NA	1.4783	0.496004	0.00612779
ACSP50_0340		dehypoxanthine futalosine cyclase	COG1060	H	K11784	1.21.98.1	19	0.3394	0.124026	0.0220923	0.1512	0.167439	0.607834	0.36	0.154628	0.103855	0.0714	0.176673	0.881026	0.8984	0.336259	0.031208	0.3102	0.177496	0.171625	-0.6037	0.175678	0.00147178
ACSP50_0341	ubiE_1	Ubiquinone/menaquinone biosynthesis methyltransferase ubiE	COG2226	H	K03183	2.1.1.163	4	0.2588	0.238297	0.445128	0.5048	0.256506	0.185351	0.6436	0.232194	0.0432064	0.3287	0.279688	0.563431	-0.0174	0.327994	0.977078	-0.1139	0.326145	0.828624	-0.4221	0.240013	0.117421
ACSP50_0342		hypothetical protein					4	0.3075	0.541239	0.722209	0.5525	0.530611	0.542318	0.0165	0.545598	0.991384	-0.6189	0.638923	0.655764	-0.3098	0.646648	0.765799	-0.7442	0.701017	0.446619	-0.4708	0.497552	0.422395
ACSP50_0343		drug:proton antiporter	COG0644	C	K21401	1.3.99.38	27	-0.9782	0.169884	9.58939e-08	0.0336	0.201972	0.944644	-0.3677	0.180165	0.170863	0.2757	0.188246	0.440641	1.1951	0.265804	7.81517e-05	0.5429	0.188869	0.0146246	0.6387	0.180878	0.00107227
ACSP50_0344	nuoA	NADH dehydrogenase; subunit A	COG0838	C	K00330	7.1.1.2	25	-1.0906	0.179366	1.5121e-08	0.2513	0.202396	0.452771	-0.3611	0.201088	0.244897	0.5091	0.189215	0.0694936	1.2644	0.247855	5.23535e-06	0.6404	0.200522	0.00592268	0.2313	0.197067	0.311101
ACSP50_0345	nuoB	NADH dehydrogenase; subunit B	COG0377	C	K00331	7.1.1.2	19	-0.1077	0.13169	0.588506	0.3764	0.167315	0.113367	0.403	0.157557	0.0673005	0.2658	0.166271	0.377452	0.3623	0.291209	0.377593	0.8337	0.202977	0.000264665	-0.7873	0.169596	1.35351e-05
ACSP50_0346	nuoC	NADH dehydrogenase; subunit C	COG0852	C	K00332	7.1.1.2	19	-0.0178	0.129641	0.933441	0.208	0.196399	0.533684	0.392	0.145548	0.0508998	-0.0422	0.159781	0.926747	0.3133	0.215791	0.289132	0.4524	0.200658	0.0651006	-1.0414	0.161032	8.24092e-10
ACSP50_0347	nuoD	NADH dehydrogenase; subunit D	COG0649	C	K00333	7.1.1.2	24	-1.0109	0.15814	2.29e-09	-0.0988	0.17999	0.777978	-1.1108	0.181516	5.92223e-08	0.2701	0.191404	0.464372	1.1521	0.446936	0.0387962	0.7645	0.184687	0.000234421	0.4158	0.208565	0.0734605
ACSP50_0348	nuoE	NADH dehydrogenase; subunit E	COG1905	C	K00334	7.1.1.2	35	-3.4766	0.344323	2.2477e-22	-0.4193	0.254705	0.285626	-1.8699	0.264543	1.38346e-10	-0.197	0.233149	0.710493	0.9549	0.584174	0.223926	0.0863	0.232449	0.815635	0.9539	0.214081	3.05986e-05
ACSP50_0349	nuoF	NADH dehydrogenase; subunit F	COG1894	C	K00335	7.1.1.2	35	-3.7455	0.638892	5.32192e-08	0.0615	0.262286	0.917709	-1.4422	0.246793	2.86824e-07	0.4705	0.215404	0.174638	1.4425	0.589899	0.0524193	0.2604	0.256245	0.468308	0.8134	0.214755	0.000431754
ACSP50_0350	nuoG	NADH dehydrogenase; subunit G	COG1034	C	K00336	7.1.1.2	35	-3.4904	0.26532	1.13121e-37	-0.1706	0.222326	0.6746	-1.5333	0.216484	1.25958e-10	-0.0319	0.229837	0.964378	1.0151	0.599528	0.204713	0.0951	0.220064	0.783392	0.7678	0.208247	0.000621196
ACSP50_0351	nuoH	NADH dehydrogenase; subunit H	COG1005	C	K00337	7.1.1.2	35	-3.503	0.26942	8.299e-37	-0.1049	0.248915	0.838409	-1.357	0.2115	1.01739e-08	0.233	0.204902	0.580288	1.018	0.540459	0.151642	0.0358	0.209896	0.920234	0.3153	0.234179	0.240568
ACSP50_0352	nuoI	NADH dehydrogenase; subunit I	COG1143	C	K00338	7.1.1.2	35	-3.2241	0.364347	2.45196e-17	0.2872	0.298731	0.583093	-0.9824	0.259268	0.00268474	0.5718	0.23176	0.107098	1.237	0.572687	0.0936199	0.2883	0.284067	0.469006	0.7339	0.223084	0.00238598
ACSP50_0353	nuoJ	NADH dehydrogenase; subunit J	COG0839	C	K00339	7.1.1.2	35	-3.2179	0.364766	3.09039e-17	0.2306	0.285632	0.653534	-1.1715	0.274724	0.000474111	0.4609	0.245	0.269564	1.1039	0.576067	0.143468	0.132	0.252824	0.732354	0.7928	0.220372	0.000853179
ACSP50_0354	nuoK	NADH dehydrogenase; subunit K	COG0713	C	K00340	7.1.1.2	35	-3.9207	0.758963	2.19059e-06	-0.5113	0.401488	0.438872	-1.0719	0.439267	0.085448	-0.193	0.390382	0.8518	0.7176	0.591138	0.390323	-0.1731	0.408793	0.787824	0.0756	0.314105	0.849525
ACSP50_0355	nuoL	NADH dehydrogenase; subunit L	COG1009	CP	K00341	7.1.1.2	35	-2.915	0.221125	7.95414e-38	0.3431	0.254489	0.406655	-0.8689	0.195845	0.000243678	0.4437	0.188065	0.132971	1.1823	0.655006	0.172194	0.0586	0.197879	0.855854	0.536	0.198507	0.013569
ACSP50_0356	nuoM	NADH dehydrogenase; subunit M	COG1008	C	K00342	7.1.1.2	35	-2.6987	0.219407	5.43839e-33	0.4318	0.285864	0.339325	-0.6931	0.223932	0.0198714	0.3656	0.210618	0.320054	0.9653	0.625465	0.254872	0.044	0.217862	0.904299	0.3724	0.212166	0.118182
ACSP50_0357	nuoN	NADH dehydrogenase; subunit N	COG1007	C	K00343	7.1.1.2	35	-2.6476	0.239149	8.23453e-27	0.5377	0.258858	0.153713	-0.4447	0.213108	0.159166	0.2413	0.221427	0.601284	0.8054	0.633279	0.365759	-0.1138	0.245145	0.766377	0.4338	0.188162	0.0365959
ACSP50_0358		geranylgeranyl pyrophosphate synthase	COG0142	H	K00805	2.5.1.30	21	0.3033	0.133469	0.0664438	0.2235	0.170692	0.424638	0.4176	0.157114	0.0546014	0.2949	0.171303	0.32539	-0.3286	0.222434	0.279597	-0.5839	0.18999	0.00836892	-1.086	0.198738	2.59165e-07
ACSP50_0359		IclR family transcriptional regulator	COG1414	K			17	-0.9669	0.210562	3.26062e-05	0.3868	0.235641	0.287254	0.0093	0.229309	0.988142	0.2182	0.21328	0.630153	1.4484	0.301578	2.10706e-05	0.316	0.222901	0.282978	-0.8233	0.215004	0.000369594
ACSP50_0360		hypothetical protein					29	0.7995	0.327042	0.0455697	0.8124	0.340432	0.0882847	0.296	0.361092	0.664373	0.287	0.38291	0.750875	0.5796	0.405038	0.297747	-0.0947	0.426154	0.893715	0.7781	0.310514	0.0225893
ACSP50_0361		protein RarD	COG2962	S	K05786		24	-0.4173	0.317786	0.339456	-1.1467	0.347938	0.010393	-0.244	0.33935	0.712619	-0.4628	0.345742	0.496239	2.4189	0.497168	1.57541e-05	1.2203	0.342696	0.00186211	0.1099	0.296628	0.768298
ACSP50_0362		membrane protein	COG1950	S	K08972		21	0.5541	0.240604	0.0622019	0.4925	0.282667	0.255232	0.7223	0.252196	0.0352346	-0.2573	0.316724	0.725211	-0.0637	0.333701	0.914336	-1.4371	0.381156	0.00091417	-1.2297	0.301294	0.000140524
ACSP50_0363		Cortactin-binding protein 2					24	-1.1984	0.374182	0.00589678	-0.6098	0.368148	0.283672	-0.3883	0.333418	0.506934	-0.3241	0.357031	0.681188	1.7903	0.489551	0.00187446	-0.094	0.358756	0.873878	1.525	0.243842	3.00539e-09
ACSP50_0364		hypothetical protein					17	-2.0106	0.334604	2.30037e-08	0.6482	0.24856	0.0571635	0.2613	0.266061	0.58717	0.2402	0.278998	0.704249	2.9147	0.520647	4.3098e-07	-0.7027	0.325374	0.0794142	-0.9295	0.272509	0.0016054
ACSP50_0365		hypothetical protein					17	-1.6205	0.41145	0.000476024	-0.0664	0.333634	0.931955	-0.0332	0.335574	0.968205	-0.173	0.360581	0.857388	1.7543	0.439136	0.000575432	-0.448	0.422281	0.44682	-0.7045	0.322646	0.0486262
ACSP50_0366		hypothetical protein					17	-0.3071	0.130858	0.0566324	0.2834	0.166122	0.266563	0.1969	0.157305	0.466635	0.1137	0.163591	0.775069	0.5547	0.295618	0.153216	-0.3516	0.183338	0.127707	-1.0855	0.170672	1.5813e-09
ACSP50_0367		hypothetical protein					4	-0.5343	0.310183	0.187569	0.4696	0.277246	0.271215	0.1815	0.287288	0.750737	0.1984	0.296778	0.784395	-0.0618	0.369581	0.925153	-0.3986	0.352851	0.411615	-1.0732	0.297812	0.000835228
ACSP50_0368		alpha/beta hydrolase					13	-0.2114	0.223733	0.518987	0.1718	0.241291	0.698692	0.1733	0.233371	0.70165	0.2041	0.275646	0.756097	0.209	0.312906	0.667413	0.1834	0.255422	0.625291	-0.3937	0.23233	0.1326
ACSP50_0369		hypothetical protein					24	-0.337	0.928737	0.82801	-0.2919	0.85316	0.873279	-0.6102	0.930849	0.742018	-0.8756	1.02288	0.706131	2.3036	0.690408	0.00521135	0.1138	0.915603	NA	1.3862	0.603935	0.0375079
ACSP50_0370		protease	COG4412	O	K09607	3.4.24.-	24	-2.3632	0.222524	1.05628e-24	-1.2117	0.24419	1.72849e-05	-0.8811	0.225387	0.00176826	-1.1554	0.237741	5.92098e-05	3.0534	0.333027	5.35459e-18	-1.1696	0.251135	2.69071e-05	0.0637	0.255883	0.844695
ACSP50_0371		acetyl-coenzyme A synthetase	COG0365	I	K01895	6.2.1.1	4	0.3763	0.117354	0.00582868	0.316	0.156345	0.170485	0.1221	0.157793	0.685232	0.2957	0.153749	0.254732	0.3425	0.223145	0.257639	-0.9119	0.173133	1.50066e-06	-1.5013	0.164605	1.67679e-18
ACSP50_0372		uncharacterized protein					10	0.3472	0.435371	0.600402	-0.0464	0.451099	0.966642	0.0897	0.449488	0.93207	-0.1331	0.499267	0.926583	-0.386	0.549317	0.64821	-0.3891	0.546199	0.628017	-0.0409	0.398816	0.936595
ACSP50_0373		hypothetical protein					13	0.1587	0.265593	0.705886	0.4319	0.26208	0.285355	0.2133	0.267487	0.67542	0.1004	0.296951	0.90429	0.0835	0.329852	0.884065	0.0786	0.309445	0.877701	-0.1846	0.263611	0.562282
ACSP50_0374		elongation factor G					29	0.0593	0.227175	0.878945	0.3807	0.246128	0.324309	0.5635	0.228338	0.0813364	0.3756	0.240177	0.393512	0.063	0.284093	0.900117	0.2047	0.2749	0.609396	-0.417	0.238591	0.119872
ACSP50_0375							25	-0.7027	0.471247	0.266819	-0.5238	0.401573	0.426435	-0.6374	0.408491	0.333569	-0.1365	0.41652	0.906897	0.161	0.435257	0.825686	0.5892	0.386449	0.243723	-1.959	0.415847	1.00214e-05
ACSP50_0376		antirepressor	COG1366	T	K04749		30	0.135	0.184409	0.633274	0.1239	0.222947	0.774821	-0.1377	0.207817	0.738324	-0.0548	0.213827	0.928846	-0.2275	0.298621	0.617106	1.1649	0.205878	1.95618e-07	-1.1253	0.232763	5.7169e-06
ACSP50_0377		septum site-determining protein MinD					7	-2.2479	1.89694	0.398017	-1.8208	1.68605	NA	-3.2961	2.00724	NA	-2.0939	1.90495	NA	-0.8787	1.61654	NA	1.3145	1.17895	NA	2.57	0.735508	0.00121399
ACSP50_0378		pilus assembly protein CpaF	COG0630	U	K02283	7.4.2.8	12	-1.8623	1.32141	0.298937	-3.7844	1.60003	0.0914595	-2.6632	1.50742	0.254616	-0.713	1.0891	0.790864	-3.8288	3.42518	0.43603	-0.4953	1.11816	NA	2.6063	0.515181	1.97647e-06
ACSP50_0379		hypothetical protein	COG4965	UW	K12510		7	-3.0981	1.97021	NA	-1.7028	1.6431	NA	-1.3472	1.63301	0.661572	-1.9533	1.79931	0.602417	-1.671	1.72532	NA	0.5696	1.28832	NA	2.1921	0.802353	0.0124257
ACSP50_0380		secretion system protein					6	-1.1227	1.40938	0.600716	-3.9639	1.80713	NA	-3.6373	1.82739	0.185902	-1.1028	1.46505	0.749558	-2.1264	1.70743	NA	0.5126	1.15849	NA	2.2323	0.711529	0.00383484
ACSP50_0381		hypothetical protein					9	-2.6123	2.19956	NA	-2.0655	1.9927	NA	-0.896	1.78399	NA	-0.6588	1.78652	NA	-1.1698	1.87455	NA	0.9361	1.45858	NA	0.9093	1.1135	0.49371
ACSP50_0382		hypothetical protein					9	-1.0255	1.25944	0.590427	-1.4348	1.23711	0.487887	-1.0091	1.21741	0.660272	-0.779	1.19861	0.793093	-0.522	1.13115	0.776295	0.6539	1.00063	NA	2.1509	0.623706	0.00141412
ACSP50_0383		ATP-dependent helicase	COG1205	L	K06877		22	0.2201	0.26577	0.582498	0.2787	0.293667	0.587782	0.1892	0.27039	0.720699	0.3115	0.28565	0.600854	-0.931	0.40219	0.0692165	-0.4398	0.32836	0.315649	1.0914	0.23082	9.26711e-06
ACSP50_0384		anti-anti-sigma factor	COG1366	T	K04749		34	0.5639	0.171254	0.00444963	0.3944	0.227256	0.256705	0.4404	0.195773	0.120532	0.0839	0.213795	0.883794	-0.2287	0.273987	0.576528	-0.5227	0.240434	0.0770099	-1.7104	0.233086	2.52793e-12
ACSP50_0385		serine/threonine protein kinase					21	0.4548	0.183551	0.0421803	0.3098	0.212663	0.362227	0.329	0.208153	0.324629	0.1109	0.219628	0.848607	-0.5209	0.277483	0.153174	-0.6924	0.255726	0.0225862	-1.086	0.223197	4.92705e-06
ACSP50_0386		sodium-translocating pyrophosphatase	COG3808	C	K15987	3.6.1.1	25	-1.4222	0.153137	4.96549e-19	-0.3187	0.193176	0.285059	-0.6645	0.20096	0.0112929	0.2975	0.212333	0.469518	1.319	0.400364	0.00591993	0.4641	0.180833	0.032107	-0.6607	0.189307	0.00123152
ACSP50_0387		hypothetical protein					13	-0.5732	0.302522	0.140089	-0.2804	0.296533	0.589519	-0.1038	0.291685	0.86915	-0.1968	0.314702	0.802548	0.8127	0.308309	0.0338398	0.1544	0.31092	0.74629	0.1264	0.262776	0.697943
ACSP50_0388		hypothetical protein					10	-0.2229	0.426539	0.746353	-0.2021	0.410486	0.802251	-0.1668	0.436745	0.856973	0.1294	0.418878	0.911577	-0.2883	0.48174	0.701311	-0.4503	0.498724	0.527095	0.0751	0.366887	0.873049
ACSP50_0389		DNA topoisomerase I	COG0550	L	K03168	5.6.2.1	29	0.2966	0.114402	0.0322213	0.2956	0.164754	0.237755	0.2223	0.147815	0.356332	0.1439	0.151833	0.664261	0.4553	0.234258	0.137473	-0.1205	0.174916	0.640486	-0.8897	0.162418	2.41817e-07
ACSP50_0390		FAD-linked oxidoreductase	COG0277	C	K05888	1.1.2.-	29	0.5349	0.236745	0.0682633	0.4223	0.256692	0.285881	0.2775	0.257352	0.54381	0.3625	0.276885	0.507987	0.0158	0.330073	0.97949	-0.3077	0.31092	0.483044	0.1619	0.244995	0.58637
ACSP50_0391		Bacterial regulatory proteins; tetR family					25	-0.7337	0.26161	0.0184836	0.7754	0.316299	0.0788574	-0.2226	0.259982	0.647481	-0.437	0.280913	0.397961	-0.4145	0.428434	0.509394	0.589	0.26056	0.0642445	-1.1248	0.271073	0.00010737
ACSP50_0392		Alanine racemase 1				5.1.1.1	10	-0.2908	0.392304	0.627488	-0.4536	0.395965	0.493446	-0.3057	0.384182	0.675647	-0.2529	0.407711	0.804512	-0.6997	0.504874	0.315928	-0.5199	0.453768	0.403944	0.7496	0.298456	0.0222534
ACSP50_0393		dTMP kinase	COG0125	F	K00943	2.7.4.9	4	0.6697	0.173613	0.00064458	0.4732	0.210731	0.114002	0.639	0.194399	0.0118669	0.3169	0.209778	0.418516	0.6558	0.356944	0.163624	-0.9002	0.256008	0.00214558	-0.0978	0.200226	0.693311
ACSP50_0394		endo-1;4-beta-xylanase	COG3693	G	K01181	3.2.1.8	28	-0.0502	0.428887	0.943268	0.343	0.412429	0.641358	-0.1129	0.451168	0.91136	-0.5124	0.491519	0.620918	0.6637	0.44024	0.267563	-0.0555	0.482516	0.945604	1.146	0.324098	0.00105589
ACSP50_0395		DNA polymerase III subunit delta'	COG0470	L	K02341	2.7.7.7	10	0.3619	0.260633	0.307863	0.3752	0.271017	0.391797	0.5912	0.261332	0.117532	-0.1506	0.300631	0.850029	-0.1465	0.355376	0.802139	0.0165	0.315551	0.976675	0.1175	0.269129	0.726774
ACSP50_0396		hypothetical protein					17	-0.8445	0.414795	0.108055	-0.0217	0.356871	0.977145	0.3094	0.357661	0.643187	0.2936	0.372481	0.734836	1.2335	0.416607	0.0152634	-0.4203	0.432469	0.492491	-0.5596	0.356064	0.165353
ACSP50_0397		hypothetical protein					17	-1.2966	0.76875	0.199148	0.0043	0.622298	0.997691	0.1273	0.624354	0.930824	0.873	0.546858	0.378491	1.0184	0.588033	0.192583	-0.3612	0.707297	0.738705	0.2927	0.486864	0.623156
ACSP50_0398		hypothetical protein					2	-1.4788	0.48735	0.00968186	-0.4555	0.404776	0.503252	-0.6196	0.420218	0.368234	-0.4506	0.429329	0.617883	0.5733	0.441994	0.354582	-0.826	0.502626	0.203534	-0.0903	0.335562	0.831547
ACSP50_0399		pyridoxamine 5'-phosphate oxidase					17	-0.4922	0.280746	0.178211	0.1395	0.273005	0.793893	0.29	0.26129	0.530585	0.0237	0.286334	0.979337	0.5848	0.303272	0.141031	-0.5875	0.333269	0.16725	-0.328	0.259768	0.273477
ACSP50_0400		hypothetical protein					1	-0.582	0.43092	0.323134	0.0441	0.379565	0.96228	-0.0439	0.396508	0.965006	-0.2775	0.43928	0.801474	0.4546	0.430798	0.465257	-0.9908	0.505551	0.118234	2.0698	0.298414	4.07539e-11
ACSP50_0401		hypothetical protein					25	-0.2809	0.186048	0.259579	0.1224	0.204679	0.752309	0.0612	0.20196	0.891064	0.103	0.208454	0.851919	0.2377	0.279948	0.570242	1.0435	0.216415	1.29491e-05	-0.5604	0.215011	0.0173851
ACSP50_0402		hypothetical protein					25	0.0444	0.354219	0.939472	0.0258	0.35211	0.972935	-0.3516	0.396219	0.631672	-0.2367	0.388351	0.809229	0.7456	0.385623	0.139913	1.0801	0.33788	0.0058687	-0.6973	0.337771	0.0633703
ACSP50_0403		hypothetical protein					13	-0.5931	0.437972	0.321607	0.5494	0.356049	0.325671	0.3918	0.364862	0.545653	-0.5195	0.433537	0.552779	0.7338	0.449891	0.224856	0.4184	0.402846	0.456232	0.5037	0.342805	0.197081
ACSP50_0404		hypothetical protein					28	-1.1276	0.558818	0.112186	0.2393	0.426846	0.772423	0.0801	0.449327	0.941537	-0.1486	0.494574	0.914678	0.1021	0.521356	0.911747	0.5739	0.454378	0.34932	1.013	0.344295	0.00686429
ACSP50_0405		metallophosphoesterase					13	-0.2976	0.281109	0.457949	0.0299	0.273098	0.964365	0.2891	0.266157	0.540677	0.0957	0.285701	0.904888	0.933	0.333996	0.0231572	0.6979	0.324983	0.081359	0.7536	0.235077	0.00309967
ACSP50_0406							16	-0.7385	1.78055	NA	-1.232	1.79122	NA	-1.7369	1.97324	NA	-1.4549	1.94789	NA	0.3982	1.59699	NA	-1.215	2.04845	NA	-3.5604	1.89102	0.0921775
ACSP50_0407		peptidase S8	COG1404	O	K17734	3.4.21.-	1	-0.1299	0.466107	0.871205	-0.5705	0.485242	0.481605	-0.7604	0.524316	0.379274	-0.3734	0.505322	0.756733	-0.4661	0.555236	0.574615	0.6491	0.457062	0.28235	2.0792	0.31198	2.39465e-10
ACSP50_0408		hypothetical protein					28	0.2637	0.337733	0.608189	0.2738	0.320466	0.630231	0.171	0.327981	0.798291	-0.6403	0.381053	0.343163	0.1614	0.381632	0.796854	0.6246	0.339018	0.145905	1.7318	0.267932	8.40244e-10
ACSP50_0409		hypothetical protein					16	-1.0255	0.334094	0.00871782	-0.9512	0.34598	0.0418279	-0.6134	0.313894	0.19643	-0.5414	0.322364	0.343282	0.1055	0.350644	0.858702	1.6192	0.278142	8.0543e-08	-0.2426	0.274737	0.456636
ACSP50_0410		MFS transporter					10	0.6734	0.334512	0.113164	-0.5086	0.390686	0.427053	-0.2666	0.382558	0.721981	-0.0765	0.388471	0.94844	-1.0915	0.490789	0.0830442	0.1065	0.418717	0.877701	0.7511	0.300128	0.0227652
ACSP50_0411		hyaluronate lyase					10	0.3751	0.307683	0.382015	-0.2271	0.33411	0.716026	-0.0765	0.338863	0.921079	-0.3016	0.353297	0.706854	-1.1074	0.449032	0.0499343	-0.5171	0.413072	0.354129	0.4326	0.277861	0.169369
ACSP50_0412		hypothetical protein					25	-0.675	0.277101	0.0465238	0.0298	0.298089	0.967214	-0.0937	0.265422	0.87027	-0.2838	0.282335	0.638925	0.7248	0.345877	0.10568	0.6773	0.273628	0.0398659	-0.1214	0.252407	0.697943
ACSP50_0413		hypothetical protein					17	-2.1266	0.925581	0.0629505	0.5367	0.551192	0.576689	0.5512	0.585342	0.60647	0.27	0.610314	0.865366	1.2177	0.566679	0.0959586	0.109	0.678356	0.924869	-0.9497	0.612832	0.171556
ACSP50_0414		hypothetical protein					29	1.4873	0.483633	0.00858428	0.4938	0.55517	0.614707	0.7546	0.541467	0.403343	0.7114	0.567282	0.528658	-0.0873	0.765388	0.950998	0.0834	0.672945	0.942333	0.409	0.493248	0.486746
ACSP50_0415		transcriptional regulator					13	0.1087	0.277005	0.813406	-0.2939	0.307231	0.584676	0.1995	0.289109	0.724821	-0.0461	0.312293	0.961997	0.9061	0.388236	0.0667581	0.8079	0.298212	0.022506	0.2006	0.270328	0.537009
ACSP50_0416		putative membrane protein	COG3090	G			20	-1.4309	0.294091	9.37324e-06	-1.1123	0.291173	0.00196424	-1.0105	0.300568	0.00971546	-0.3141	0.267948	0.563983	1.8961	0.296336	4.7577e-09	1.6251	0.229294	3.12106e-11	0.1413	0.242764	0.634727
ACSP50_0417		hypothetical protein					19	0.2285	0.187831	0.383116	0.2015	0.275318	0.690569	-0.0942	0.224067	0.84222	0.0736	0.237784	0.911577	-0.0338	0.359452	0.958906	0.4374	0.250037	0.170944	-1.1663	0.274277	7.16804e-05
ACSP50_0418		transcriptional regulator					27	-0.3924	0.16294	0.0495513	-0.0192	0.189369	0.967076	-0.3358	0.182817	0.230613	-0.0873	0.192902	0.864534	0.2376	0.273917	0.561017	1.4758	0.180133	9.38899e-15	-0.4119	0.186528	0.046027
ACSP50_0419		ATP-dependent DNA ligase	COG1793	L	K01971	6.5.1.1	28	0.3027	0.317084	0.514071	-0.3554	0.346525	0.550953	0.0245	0.343614	0.978813	-0.5204	0.394978	0.504964	0.2195	0.391318	0.722217	-0.4821	0.403698	0.381415	0.6618	0.278007	0.0306032
ACSP50_0420		DNA ligase	COG1793	L	K01971	6.5.1.1	28	0.6177	0.273136	0.0679977	-0.2486	0.304057	0.648178	-0.492	0.341143	0.382908	-0.6452	0.371809	0.320255	0.144	0.381335	0.821379	-0.2354	0.355413	0.655821	0.5795	0.254539	0.0391373
ACSP50_0421		Ku protein	COG1273	L	K10979		14	-0.0319	0.202633	0.926542	0.0326	0.23322	0.955415	-0.0398	0.21865	0.939959	-0.058	0.233069	0.932181	1.6174	0.320146	6.56733e-06	0.2533	0.247344	0.463882	-0.0007	0.221013	0.997926
ACSP50_0422		NUDIX hydrolase				3.6.1.-	29	0.3967	0.190083	0.0980225	0.503	0.227609	0.121288	0.6057	0.210055	0.0333584	0.5577	0.237195	0.134648	0.8651	0.292043	0.0152089	-0.012	0.260561	0.980209	-0.8609	0.246857	0.00124169
ACSP50_0423		MFS transporter					4	0.4624	0.187792	0.0437583	0.2198	0.256083	0.628213	0.501	0.20878	0.0912846	0.1976	0.2483	0.731882	-0.3838	0.349106	0.445049	-0.7578	0.266366	0.0158391	-0.4846	0.215123	0.0414368
ACSP50_0424		PadR family transcriptional regulator	COG1695	K	K10947		31	-1.3823	0.203334	1.68859e-10	0.2361	0.211131	0.506253	0.6747	0.198962	0.00897113	0.9989	0.19958	2.95905e-05	0.6096	0.277375	0.0871827	-0.2511	0.220502	0.407314	-2.5194	0.247749	9.0695e-23
ACSP50_0425		uncharacterized protein					31	-1.5385	0.204237	9.92201e-13	0.0672	0.197955	0.874002	0.5596	0.186764	0.025362	0.8636	0.19749	0.000473326	0.3275	0.261	0.372758	-0.1544	0.236587	0.661105	-2.3547	0.225908	7.01393e-24
ACSP50_0426		helicase			K10843	3.6.4.12	16	-0.591	0.155117	0.000770731	-0.3947	0.182878	0.13402	-0.3002	0.173047	0.265047	-0.217	0.178273	0.544308	0.3947	0.304789	0.354925	1.5012	0.17862	1.83225e-15	-0.2899	0.181086	0.157033
ACSP50_0427		hypothetical protein					30	-0.2645	0.225536	0.4042	-0.5166	0.25635	0.172404	-0.4598	0.250144	0.230228	-0.2112	0.252102	0.714233	-0.5764	0.368351	0.247443	0.6922	0.258906	0.0245649	-0.1989	0.232492	0.471629
ACSP50_0428		hypothetical protein					34	0.7462	0.206157	0.00152736	0.3902	0.262636	0.348989	0.499	0.257347	0.20014	0.3959	0.265179	0.427567	-0.6566	0.437203	0.269857	-0.1	0.301721	0.838289	-1.8385	0.268094	6.84461e-11
ACSP50_0429		cold-shock protein	COG1278	K	K03704		34	0.6121	0.148599	0.000236777	0.3488	0.191627	0.230437	0.3488	0.166072	0.156112	0.1243	0.1766	0.772773	-0.1423	0.26733	0.737789	0.0699	0.198695	0.826986	-1.5098	0.191077	3.94572e-14
ACSP50_0430		1;4-dihydroxy-6-naphthoate synthase	COG2107	R	K11785	1.14.-.-	30	0.7614	0.205773	0.00114972	0.486	0.237844	0.164141	0.3014	0.240898	0.466827	-0.044	0.265617	0.956961	-0.816	0.436338	0.154471	0.1207	0.27001	0.77511	-0.6795	0.250594	0.0131506
ACSP50_0431		hypothetical protein					7	-0.9601	0.623924	0.249631	-2.884	0.815299	0.00501562	-1.6869	0.673784	0.0753226	-2.0304	0.776815	0.0813691	-0.8912	0.665538	0.33494	0.3308	0.528856	0.675275	2.5826	0.327673	4.57121e-14
ACSP50_0432		MFS transporter					7	-1.1027	0.802227	0.313044	-2.5274	1.00964	0.0705453	-0.6894	0.753099	0.618013	-0.3251	0.714356	0.863596	-0.4783	0.774493	0.693025	0.4701	0.688341	0.644005	2.3325	0.410816	8.32241e-08
ACSP50_0433		beta-glucosidase	COG2723	G	K05350	3.2.1.21	1	0.0191	0.494303	0.981108	-1.0705	0.562053	0.205033	-0.0233	0.488211	0.986447	0.1076	0.504352	0.944735	-0.2359	0.559986	0.797423	0.2263	0.52121	0.782409	2.1262	0.327296	6.90092e-10
ACSP50_0434		TetR family transcriptional regulator	COG1309	K			27	-0.2563	0.356171	0.63956	-0.2529	0.353392	0.698324	-0.1304	0.357935	0.865087	-0.0936	0.359443	0.927386	0.0591	0.40678	0.937263	1.0587	0.323339	0.00463453	0.392	0.317257	0.284538
ACSP50_0435		MFS transporter					2	-0.986	0.35634	0.0204002	-0.5378	0.336364	0.303572	-0.545	0.343012	0.32178	0.0077	0.335493	0.994582	1.2846	0.317137	0.000467913	-0.8832	0.396887	0.0694699	0.3668	0.282823	0.260159
ACSP50_0436	mtnN	5'-methylthioadenosine/S-adenosylhomocysteine nucleosidase			K11783	3.2.2.26	28	-0.7166	0.915912	0.60742	-1.3416	0.949595	0.380759	-0.0518	0.789819	0.980881	-0.0537	0.818028	0.984776	-0.4644	0.881988	0.740205	-0.1451	0.921575	NA	0.821	0.577992	0.213081
ACSP50_0437		MFS transporter					10	-0.0837	0.335922	0.883874	-0.2018	0.342593	0.756404	-0.0319	0.32933	0.968817	0.1453	0.343334	0.873316	-0.3815	0.421495	0.541301	-0.1626	0.380438	0.78639	0.2547	0.296646	0.469953
ACSP50_0438		hypothetical protein					21	0.1301	0.146729	0.551588	0.0081	0.187147	0.984133	0.1528	0.17173	0.630722	-0.072	0.181915	0.882487	-0.6697	0.31725	0.102861	-0.3179	0.227866	0.292382	-1.0639	0.183246	4.05885e-08
ACSP50_0439		major facilitator superfamily protein					22	0.6689	0.355417	0.14325	0.5318	0.359822	0.35254	0.5428	0.356972	0.349791	0.3497	0.390538	0.687153	-0.8853	0.491279	0.172879	-0.3524	0.457948	0.596509	0.7409	0.313973	0.032184
ACSP50_0440		transcriptional regulator					10	0.4486	0.366671	0.379837	0.2777	0.386555	0.697548	0.2534	0.393394	0.745721	-0.3145	0.478653	0.789639	-0.1427	0.449551	0.850824	0.1256	0.435701	0.859848	0.3941	0.332271	0.30612
ACSP50_0441		DUF2530 domain-containing protein					28	-0.3567	0.342468	0.46662	-0.688	0.352204	0.189746	0.036	0.320979	0.964507	-0.5091	0.396426	0.518003	-0.1463	0.457997	0.849809	-0.5919	0.408593	0.27213	-0.3599	0.304294	0.307414
ACSP50_0442		permease	COG2252	F	K06901		4	0.6638	0.164092	0.00031521	0.1548	0.217152	0.698692	0.4298	0.187963	0.112933	-0.0745	0.214693	0.900868	0.4627	0.347364	0.338538	-1.1868	0.253406	2.41e-05	-0.8173	0.207069	0.000236675
ACSP50_0443		MarR family transcriptional regulator	COG1846	K			16	-1.2214	0.244758	5.13179e-06	-1.5398	0.253808	4.70132e-08	-0.7343	0.230403	0.0156726	-1.1444	0.263533	0.00052152	0.1651	0.317865	0.743334	2.3866	0.206465	1.00375e-28	-1.0423	0.221429	1.01929e-05
ACSP50_0444		MFS transporter					16	-1.1458	0.254175	4.70382e-05	-1.5419	0.281123	1.28356e-06	-0.9662	0.264336	0.00407762	-0.4971	0.257641	0.253795	0.1322	0.331014	0.80924	2.522	0.22953	5.59236e-26	-0.5458	0.238176	0.0378541
ACSP50_0445		hypothetical protein					27	-0.7888	0.552046	0.29111	0.2796	0.459963	0.748024	-0.5121	0.529043	0.594343	-0.8172	0.575043	0.459449	0.5754	0.517064	0.438547	1.3103	0.444395	0.0119841	0.9746	0.381303	0.019835
ACSP50_0446	ligT	2'-5'-RNA ligase	COG1514	J	K01975	3.1.4.58	16	-1.2596	0.671835	0.145104	-0.9884	0.60674	0.291991	-2.0425	0.78581	0.0617666	-0.7369	0.653911	0.584257	0.82	0.511586	0.233953	0.9119	0.499686	0.150558	1.1605	0.38483	0.00553215
ACSP50_0447		uncharacterized protein					17	-0.5164	0.122192	0.000154295	-0.5503	0.166075	0.00989588	-0.2641	0.150311	0.258107	-0.1419	0.172423	0.720716	1.1717	0.200452	1.14277e-07	0.7026	0.17425	0.000354575	-1.2135	0.187365	7.77871e-10
ACSP50_0448		phosphoserine aminotransferase	COG1932	HE	K00831	2.6.1.52	29	0.3059	0.137157	0.0728814	0.0214	0.189194	0.963826	0.3786	0.161952	0.102172	0.3638	0.172666	0.197415	0.3835	0.250319	0.258429	-0.2817	0.195833	0.275609	-1.1274	0.198321	8.00404e-08
ACSP50_0449		citrate synthase	COG0372	C	K01647	2.3.3.1	17	-0.183	0.172681	0.457635	-0.3424	0.217817	0.31447	0.3095	0.196894	0.32813	-0.6815	0.21162	0.0208189	1.3287	0.463146	0.0192915	0.0469	0.216509	0.897064	-0.5924	0.211569	0.0103016
ACSP50_0450		pyridoxamine 5'-phosphate oxidase	COG0259	H	K00275	1.4.3.5	21	1.3338	0.203849	8.94181e-10	-0.3381	0.280125	0.470394	0.0399	0.264674	0.951379	-0.3251	0.280512	0.569285	-0.5371	0.383188	0.309307	-1.6665	0.369959	5.22179e-05	-0.6262	0.255007	0.0256048
ACSP50_0451		MFS transporter permease					21	1.027	0.214431	1.32966e-05	-0.584	0.273727	0.140068	0.0699	0.257519	0.902028	-0.7584	0.285741	0.0751782	-0.9517	0.462167	0.112498	-1.1585	0.321198	0.00160819	-0.391	0.243841	0.156328
ACSP50_0452		aldose 1-epimerase	COG2017	G	K01785	5.1.3.3	4	0.2579	0.156929	0.213179	0.1158	0.199262	0.76013	0.0113	0.181108	0.981894	0.0166	0.193497	0.977865	-0.2928	0.248066	0.406195	-0.7465	0.225557	0.00415893	-1.1812	0.21794	3.2706e-07
ACSP50_0453		nitroreductase				1.6.-.-	21	0.4696	0.196717	0.0518296	0.4105	0.22009	0.216925	0.4015	0.229189	0.259253	0.2659	0.224728	0.559535	-0.336	0.312729	0.45767	-1.0333	0.286957	0.00163446	-1.061	0.2294	1.46115e-05
ACSP50_0454		antitoxin VapB					19	0.0761	0.215285	0.832534	0.048	0.247082	0.932816	0.3311	0.226431	0.373979	-0.0975	0.247343	0.883612	0.1303	0.347953	0.822801	0.32	0.251578	0.345311	-1.2307	0.242198	1.77032e-06
ACSP50_0455		acyl-CoA dehydrogenase	COG1960	I	K00252	1.3.8.6	25	-0.7875	0.258156	0.00921668	0.1783	0.24773	0.696753	-0.0138	0.23995	0.983637	0.2497	0.257732	0.655713	1.11	0.312853	0.00269873	0.5336	0.250108	0.0836493	-0.1174	0.228509	0.677597
ACSP50_0456		uncharacterized protein					17	-0.1111	0.142406	0.608342	0.1236	0.196397	0.737834	0.2866	0.172462	0.291348	0.5586	0.213618	0.0813377	1.5326	0.258929	7.63647e-08	0.6825	0.177275	0.000688396	-0.7097	0.175114	0.000156869
ACSP50_0457		phage-shock protein					14	-0.1158	0.177601	0.676994	0.7423	0.246129	0.0221985	0.8514	0.225696	0.00285181	0.5308	0.261255	0.219818	1.5101	0.413876	0.00192593	0.5075	0.26278	0.124554	-0.4314	0.207326	0.0612388
ACSP50_0458		ABC transporter	COG3839	G	K10112	3.6.3.31	27	-1.2762	0.362674	0.00216137	0.1476	0.291383	0.796895	0.1436	0.296693	0.812058	0.2616	0.312869	0.714611	0.9972	0.382049	0.0358728	-0.51	0.369469	0.297958	0.9037	0.27087	0.00205108
ACSP50_0459		anti-sigma regulatory factor					4	-0.2483	0.24592	0.484338	0.5423	0.24353	0.118136	0.2651	0.248395	0.548714	0.0574	0.270811	0.944735	0.1084	0.326275	0.8432	-0.7119	0.306595	0.0561797	-0.8421	0.260747	0.00288421
ACSP50_0460		uncharacterized protein					21	1.121	0.181161	8.04031e-09	0.4931	0.221823	0.118964	0.4089	0.21083	0.200105	0.1582	0.221643	0.768232	-1.1489	0.317495	0.0021353	-1.1859	0.263675	5.34294e-05	-1.2389	0.227777	2.9661e-07
ACSP50_0461		glycosyl hydrolase	COG1554	G	K05342	2.4.1.64	32	1.1475	0.124359	8.56259e-19	0.4444	0.160984	0.0409428	0.3063	0.151527	0.175873	0.1641	0.163174	0.63866	-1.5838	0.283013	4.34499e-07	-1.278	0.183502	7.0464e-11	-1.3932	0.170095	4.16849e-15
ACSP50_0462		uncharacterized protein					32	0.8575	0.116108	2.88541e-12	0.8782	0.160245	1.30451e-06	0.7586	0.147047	9.75339e-06	0.6918	0.188828	0.00574271	-0.3419	0.326985	0.470571	-1.3981	0.1746	3.85452e-14	-1.7984	0.163264	1.44142e-26
ACSP50_0463		uncharacterized protein					21	0.5196	0.121464	0.000124706	0.418	0.160273	0.0571635	0.421	0.144114	0.0304753	0.5135	0.161733	0.0232594	-0.0479	0.274493	0.922132	-1.0449	0.178804	7.08055e-08	-1.1388	0.164284	4.18877e-11
ACSP50_0464		teichoic acid ABC transporter ATP-binding protein	COG1134	GM	K09693	7.5.2.4	21	0.7065	0.142292	5.79192e-06	0.3226	0.19543	0.284878	0.3814	0.176072	0.139684	0.5	0.180902	0.0602683	-0.6443	0.234818	0.0262795	-0.6062	0.220294	0.02017	-1.2686	0.189485	1.9734e-10
ACSP50_0465		ABC transporter	COG1682	GM	K09692		34	0.9136	0.141799	1.67871e-09	0.4009	0.182567	0.12476	0.5144	0.167185	0.0208142	0.7472	0.175662	0.00074732	-0.2707	0.22475	0.394621	-0.2937	0.195953	0.252991	-1.671	0.182067	9.98235e-19
ACSP50_0466		TetR family transcriptional regulator	COG1309	K			19	0.5352	0.192414	0.0196099	-0.0966	0.301473	0.8841	0.0439	0.231079	0.936094	0.0681	0.25185	0.924785	-0.6433	0.344118	0.15466	0.6164	0.259784	0.0502955	-1.5555	0.238088	5.46992e-10
ACSP50_0467		hypothetical protein					30	-0.1852	0.441547	0.800057	-0.6228	0.465776	0.411484	-0.2483	0.452808	0.787205	-0.3234	0.47289	0.778208	-1.1675	0.727115	0.232797	0.5313	0.470501	0.411754	-0.4495	0.399956	0.333172
ACSP50_0468		nicotinamide mononucleotide transporter	COG3201	H	K03811		21	0.4069	0.50944	0.599728	0.3885	0.5792	0.71902	0.5526	0.493456	0.527387	0.3317	0.537913	0.806396	-0.7499	0.665521	0.431856	-1.0114	0.717842	0.286605	0.4097	0.433842	0.423349
ACSP50_0469		transcriptional regulator					2	-0.9324	0.447948	0.099182	-1.341	0.460014	0.0284955	0.2987	0.490972	0.758976	-0.5592	0.446234	0.529104	0.7469	0.413752	0.172194	-1.8551	0.606448	0.0087299	0.4733	0.322995	0.198332
ACSP50_0470		hypothetical protein					26	-1.1251	0.344212	0.00481028	-2.3115	0.398719	2.2513e-07	1.2617	1.163	0.541273	-0.5437	0.366738	0.432562	2.2038	0.428991	4.41164e-06	-1.287	0.396076	0.00499273	-1.9202	0.348118	1.97433e-07
ACSP50_0471		transporter					26	-2.0148	0.209651	2.53769e-20	-2.8813	0.283049	2.43294e-22	1.2506	1.26395	NA	-0.7	0.271769	0.0874598	2.4428	0.451379	1.1091e-06	-1.6396	0.529818	0.00786194	-2.6998	0.252658	4.74625e-25
ACSP50_0472		Tetracycline repressor protein class H					17	-0.6	0.312453	0.133875	-1.3495	0.335282	0.000923941	0.5929	0.974663	0.758976	-0.2343	0.313417	0.751555	1.5191	0.480843	0.00879684	-0.1608	0.327707	0.750155	-0.9568	0.332187	0.00820635
ACSP50_0473		sulfurtransferase					10	-0.1199	0.522631	0.89307	-1.0446	0.590205	0.245245	0.3729	0.607975	0.758552	0.4066	0.504674	0.727894	0.8167	0.628331	0.353272	-0.829	0.645955	0.339852	-0.5654	0.497169	0.326989
ACSP50_0474		cysteine dioxygenase				1.13.11.20	9	0.5196	0.596786	0.560051	-2.006	0.850393	0.0927934	-0.5925	0.71622	0.661067	-0.6539	0.76097	0.705195	-1.074	0.810249	0.341903	-0.2017	0.796768	0.877701	1.4137	0.447345	0.00357266
ACSP50_0475		Liprin-alpha-3					4	0.3276	0.227233	0.285594	0.9005	0.271174	0.00975059	0.291	0.238994	0.481183	0.3336	0.267272	0.531327	-0.3221	0.399152	0.591319	-1.0594	0.324803	0.00480231	-0.5038	0.252699	0.0734531
ACSP50_0476		RNA polymerase sigma factor SigL	COG1595	K	K03088		17	-0.5706	0.247846	0.0623084	-0.3559	0.270735	0.422635	-0.0296	0.246542	0.962043	-0.2677	0.27128	0.64686	3.1853	0.516172	1.81081e-08	-0.6785	0.290177	0.0542545	-1.0008	0.253545	0.000236635
ACSP50_0477		uncharacterized protein					17	-0.2411	0.208416	0.411206	-0.3625	0.240659	0.340994	-0.3368	0.233408	0.382908	-0.2054	0.259367	0.733478	2.8481	0.432858	1.53303e-09	-0.4729	0.255861	0.144517	-0.5444	0.225526	0.0283466
ACSP50_0478		hypothetical protein					17	-0.3458	0.246071	0.300725	0.2437	0.287042	0.632836	0.1768	0.246119	0.712619	0.2775	0.293162	0.664261	2.208	0.449807	1.29408e-05	0.2785	0.292723	0.503289	-0.222	0.239031	0.431852
ACSP50_0479		MFS transporter					1	0.4637	0.282344	0.213531	-0.1001	0.330889	0.890544	-0.1496	0.352077	0.839973	-0.2304	0.35012	0.789094	0.4455	0.381866	0.412249	-0.4202	0.377903	0.420308	1.1186	0.256209	4.48166e-05
ACSP50_0480		Response regulator receiver domain protein	COG0745	TK			15	1.8966	0.457638	0.000213564	-1.3328	0.750518	0.243428	-1.1776	0.762483	0.34103	-1.7204	0.902203	0.260191	-1.363	0.845842	0.230876	-1.678	0.955339	NA	0.2647	0.511452	0.675379
ACSP50_0481		NADPH:quinone reductase	COG0604	CR	K00344	1.6.5.5	25	-0.6177	0.178948	0.00270021	-0.1634	0.210338	0.669309	-0.1021	0.188112	0.78922	0.0274	0.194642	0.963862	0.4241	0.23957	0.181969	1.0425	0.204429	3.47934e-06	-0.5424	0.197633	0.0120089
ACSP50_0482		two-component system sensor kinase	COG4564	T		2.7.13.3	30	-0.0381	0.210222	0.916227	-0.1286	0.280095	0.819156	-0.3812	0.23451	0.305733	-0.1596	0.249792	0.797567	-0.341	0.317927	0.458438	-0.0541	0.254881	0.899275	-0.256	0.230521	0.339737
ACSP50_0483		two-component system response regulator	COG2197	TK			10	0.1137	0.252367	0.783477	0.2368	0.268137	0.617601	-0.0179	0.268983	0.980474	-0.6478	0.307806	0.197964	0.0865	0.324117	0.876803	-0.8865	0.344417	0.0314791	0.0205	0.245651	0.948384
ACSP50_0484		membrane protein	COG2409	S	K06994		3	-0.7475	0.266638	0.0185306	-0.3326	0.263959	0.445499	-0.5073	0.272268	0.222837	-1.4307	0.32259	0.000372645	0.0063	0.348431	0.992426	-1.1968	0.334736	0.00177725	1.6847	0.231845	4.20333e-12
ACSP50_0485		chromosome condensation protein CrcB	COG0239	DP	K06199		28	-1.1466	0.634131	0.162383	-0.2811	0.555664	0.79728	-0.1371	0.525765	0.906934	-0.3276	0.570728	0.824633	-0.0516	0.552911	0.958943	-0.6287	0.645996	0.491735	1.1458	0.374396	0.00485098
ACSP50_0486		chromosome condensation protein CrcB	COG0239	DP	K06199		22	0.5221	0.515705	0.482895	-0.0625	0.554946	0.963826	0.111	0.549938	0.931666	0.074	0.587501	0.967884	-1.0866	0.840452	0.355944	-1.4787	0.862864	0.181452	0.6175	0.447252	0.227566
ACSP50_0487		diguanylate cyclase					15	1.8598	0.460077	0.000318614	-1.0758	0.716722	0.342633	-0.0057	0.634922	0.997738	-1.4607	0.847942	0.32501	-1.0339	0.836997	0.380851	0.4149	0.6515	0.669113	2.5584	0.385221	2.77148e-10
ACSP50_0488		amino acid permease					3	-0.2298	0.517514	0.787499	-1.1138	0.564174	0.183424	-0.9727	0.588184	0.294506	-1.3952	0.652258	0.187507	-1.2472	0.668976	0.155834	-1.7339	0.746498	0.0560961	1.5791	0.350655	2.4937e-05
ACSP50_0489		NADH dehydrogenase	COG1252	C	K03885	1.6.99.3	15	1.3868	0.276874	4.70159e-06	-1.2569	0.417089	0.0222882	-1.4434	0.447642	0.014154	-1.0692	0.435237	0.109757	-0.6555	0.456193	0.295306	-1.5128	0.507207	0.0109118	0.6566	0.287777	0.0387302
ACSP50_0490		hypothetical protein	COG0392	S	K20468		15	1.0106	0.446945	0.0679977	-1.2656	0.633279	0.176548	-0.0512	0.535567	0.969425	-1.0473	0.661396	0.383144	-0.1452	0.584712	0.886763	-0.3183	0.620079	0.73765	1.667	0.366938	2.09778e-05
ACSP50_0491		TetR family transcriptional regulator	COG1309	K			27	-0.2599	0.303469	0.567556	-0.331	0.312253	0.533274	-0.2953	0.30928	0.600711	-0.0531	0.312947	0.956961	0.6038	0.322629	0.154357	1.0212	0.296752	0.00272102	0.1996	0.266468	0.533029
ACSP50_0492		MFS transporter					7	-0.3377	0.820569	0.802625	-0.6181	0.809403	0.67587	-1.0962	0.936188	0.504343	-2.293	1.19744	0.257721	-0.8863	1.03971	0.569225	-1.5531	1.13761	NA	2.553	0.45475	1.16903e-07
ACSP50_0493		hypothetical protein					7	-1.466	0.769556	0.137351	-0.8574	0.669122	0.435907	-1.6942	0.79697	0.149326	-1.3491	0.782222	0.324211	-0.992	0.744134	0.337989	-0.8591	0.763262	0.413337	2.549	0.365506	3.16872e-11
ACSP50_0494		peptidase				2.3.1.31	1	0.552	0.46585	0.398017	0.107	0.533932	0.93143	-0.1579	0.540213	0.894455	-0.6622	0.60246	0.596909	-0.1549	0.564091	0.873292	-0.1236	0.614114	0.904651	1.5598	0.368984	7.92757e-05
ACSP50_0495		hypothetical protein	COG2119	R	K23541		29	0.5882	0.277409	0.091736	-0.204	0.343506	0.754126	0.1124	0.312684	0.867218	-0.2347	0.328469	0.768232	0.1155	0.351046	0.844809	0.0024	0.342707	0.997684	-0.6035	0.297899	0.0687759
ACSP50_0496		cyclase				3.5.1.9	29	0.3504	0.304733	0.414024	0.3876	0.311238	0.451759	0.5164	0.34619	0.361633	0.4504	0.333402	0.490584	1.141	0.442008	0.0385328	0.3354	0.371196	0.526898	-0.0172	0.303518	0.964686
ACSP50_0497		UDP-N-acetylglucosamine-peptideN-acetylglucosaminyltransferase				2.4.1.-	28	-0.3042	0.384685	0.60358	-0.2431	0.356861	0.715642	-0.2443	0.380696	0.746945	-0.3175	0.392385	0.7264	0.033	0.408471	0.965188	-0.1296	0.415666	0.848957	0.5474	0.299006	0.101988
ACSP50_0498		membrane protein					8	1.4693	0.31478	2.34383e-05	-1.267	0.460651	0.0417628	-1.8858	0.535829	0.00612246	-2.3985	0.634326	0.00398181	-1.2872	0.540994	0.060644	-2.4183	0.688429	0.00216812	0.7096	0.323268	0.0474095
ACSP50_0499		MFS transporter					30	0.2255	0.292776	0.613515	-0.1333	0.327616	0.844841	-0.4826	0.344116	0.39989	0.0335	0.326091	0.97375	-0.6408	0.400202	0.234466	0.8613	0.319231	0.0231642	0.5576	0.267499	0.0607447
ACSP50_0500		MarR family transcriptional regulator	COG1846	K			16	-0.4093	0.610294	0.665832	-1.0488	0.650857	0.298672	-0.984	0.662553	0.364589	-0.1412	0.652629	0.944346	-0.7672	0.747658	0.480973	1.6896	0.477218	0.0019832	-0.0477	0.478709	0.938277
ACSP50_0501		hypothetical protein					10	-0.0771	0.420666	0.915457	-0.4039	0.438673	0.601188	-1.036	0.496196	0.158948	-0.4047	0.477538	0.70978	0.2363	0.442585	0.737039	-0.9775	0.564562	0.176309	-0.1039	0.370123	0.824802
ACSP50_0502		hypothetical protein					23	0.8124	0.396665	0.105595	0.9033	0.406578	0.119182	0.4631	0.420535	0.5339	0.7011	0.427273	0.360185	0.5813	0.461424	0.37085	0.3017	0.495824	0.685266	0.9539	0.353046	0.013505
ACSP50_0503		chitinase	COG3325	G	K01183	3.2.1.14	4	-0.0295	0.282262	0.948851	0.6648	0.299377	0.119301	0.1226	0.284467	0.838299	-0.1937	0.305965	0.801176	0.0856	0.411704	0.906121	-0.9506	0.36208	0.0277182	0.0419	0.271875	0.904789
ACSP50_0504		phosphodiesterase					10	-0.0983	0.276678	0.831873	-0.2682	0.29913	0.612021	-0.1038	0.29393	0.87027	-0.4644	0.3252	0.455467	-0.8821	0.490538	0.174024	-0.2625	0.335542	0.590124	0.5586	0.252628	0.0456862
ACSP50_0505		acetoin dehydrogenase				1.1.1.100	30	0.0941	0.214193	0.78984	-0.4171	0.246812	0.272771	-0.1549	0.233862	0.738324	0.1472	0.248273	0.816437	-0.6804	0.37556	0.170202	1.2098	0.245013	7.59385e-06	-0.6848	0.232601	0.00683143
ACSP50_0506		alkaline phosphatase					19	0.3144	0.168469	0.146827	-0.2228	0.226063	0.570522	-0.2224	0.190525	0.50603	0.0219	0.206778	0.973395	-0.3594	0.485951	0.627776	1.3268	0.19041	6.96191e-11	-1.6215	0.201679	1.35751e-14
ACSP50_0507		RNA polymerase sigma factor	COG1191	K	K03090		20	0.2641	0.107927	0.0452716	0.2106	0.196553	0.528858	-0.0652	0.148752	0.835294	0.3356	0.2009	0.347077	0.8521	0.306177	0.0237699	1.5728	0.211847	3.01858e-12	-1.6261	0.176238	6.5182e-19
ACSP50_0508		histidine kinase					30	-0.1138	0.414525	0.872666	-0.0071	0.403907	0.9943	-0.6029	0.478471	0.46277	-0.2585	0.454737	0.82486	-0.723	0.529826	0.324272	1.8234	0.337882	7.81093e-07	0.0139	0.355832	0.975251
ACSP50_0509							5	1.9372	0.185354	6.15765e-24	2.0818	0.256469	2.95606e-14	1.3871	0.519991	0.0534254	2.6286	0.832005	0.0240954	3.2062	0.512537	1.11753e-08	1.9963	0.281525	3.06647e-11	0.4252	0.589059	0.549347
ACSP50_0510							5	1.7704	0.176081	3.44619e-22	1.7485	0.230593	1.87074e-12	1.1569	0.43944	0.0577592	2.3199	0.751698	0.0291069	2.9699	0.432034	2.28608e-10	1.9701	0.247279	5.22954e-14	0.1998	0.508219	0.753311
ACSP50_0511							13	1.0262	1.40959	0.635115	-1.8506	2.17887	NA	-0.504	1.91715	NA	1.7409	1.31027	0.499864	-0.9743	2.04221	NA	0.9054	1.54418	NA	0.7868	1.19698	0.588341
ACSP50_0512	glyA	serine hydroxymethyltransferase	COG0112	E	K00600	2.1.2.1	34	1.1455	0.119462	3.08162e-20	0.3416	0.186749	0.228069	0.4872	0.154027	0.0166343	0.1357	0.169275	0.729374	-0.1556	0.336579	0.776093	-0.1516	0.175949	0.548425	-1.4545	0.173509	8.96144e-16
ACSP50_0513		sialidase					1	0.2441	0.431853	0.723716	-0.3467	0.474717	0.691574	-0.4659	0.487531	0.600321	-0.1697	0.489487	0.901182	-0.3483	0.51272	0.661522	0.0513	0.502019	0.95258	2.0868	0.335499	3.67605e-09
ACSP50_0514		sugar ABC transporter	COG1879	G	K10552		24	-2.4389	0.639842	0.000765728	-0.5862	0.461478	0.440227	-0.9147	0.48554	0.216326	-0.4624	0.471334	0.649594	2.3382	0.386012	3.44523e-08	0.5779	0.425529	0.307583	1.2661	0.336744	0.000476687
ACSP50_0515		ABC transporter permease	COG1172	G	K10553		24	-1.4877	0.430693	0.00267949	-1.0166	0.38225	0.0506983	-0.7268	0.374879	0.200209	-1.2284	0.424227	0.045254	2.0154	0.344143	1.08058e-07	-0.1614	0.378502	0.78686	0.5117	0.279998	0.102648
ACSP50_0516		sugar ABC transporter ATP-binding protein	COG1129	G	K10554	3.6.3.31	26	-2.3021	0.548369	0.000173412	-1.5727	0.471341	0.00930291	-1.5331	0.475726	0.0142085	-1.486	0.492245	0.0338375	1.9911	0.432189	4.96458e-05	-0.1612	0.419958	0.80929	0.9078	0.302406	0.00576045
ACSP50_0517		hypothetical protein					7	-2.3994	1.02261	0.0566324	-1.5668	0.830586	0.210473	-1.8923	0.89109	0.149801	-2.2681	1.0083	0.158236	0.0647	0.728005	0.961337	-0.8059	0.835535	NA	1.7234	0.453925	0.00041678
ACSP50_0518		diguanylate cyclase					12	0.0379	0.6551	0.972847	-2.1977	0.933198	0.0934237	-2.9401	1.08785	0.0500671	-2.227	1.00564	0.167096	-1.4168	0.882099	0.232654	-0.0124	0.720506	0.994093	3.1116	0.375292	1.87457e-15
ACSP50_0519		ABC transporter substrate-binding protein	COG0834	ET	K02030		8	0.3298	0.837467	0.813001	-2.2832	1.26685	0.235335	-1.5652	1.13327	0.408539	-1.225	1.15932	0.61414	-2.925	1.52667	0.143569	-1.5464	1.33039	NA	2.2297	0.548125	0.000147697
ACSP50_0520		TetR family transcriptional regulator					17	-0.216	0.399005	0.734767	0.179	0.367858	0.805637	0.6111	0.35198	0.264925	-0.1546	0.416734	0.891326	1.0861	0.374331	0.0176977	-0.1184	0.450021	0.873614	0.5749	0.347237	0.142273
ACSP50_0521		tetronasin ABC transporter ATP-binding protein	COG1131	V	K01990	3.6.3.31	28	-0.3867	0.311137	0.371052	-0.4618	0.316857	0.362017	0.4617	0.290535	0.321675	-0.552	0.34669	0.379401	0.1883	0.35185	0.736232	-0.3951	0.358072	0.424089	0.2959	0.267903	0.342731
ACSP50_0522		ABC-2 family transporter protein	COG0842	V	K01992		28	-0.4728	0.321163	0.274105	-0.2012	0.302344	0.721844	0.1117	0.287713	0.855224	-0.6443	0.334893	0.254732	0.5395	0.333009	0.228078	-0.3464	0.344797	0.475117	0.0724	0.266356	0.830135
ACSP50_0523		Na+/H+ antiporter	COG0025	P	K03316		14	-0.4213	0.244379	0.187292	-0.5604	0.259044	0.132769	-0.2527	0.248304	0.572006	-0.2435	0.260184	0.668214	2.4095	0.380715	7.27233e-09	0.522	0.252527	0.0959405	0.2581	0.219285	0.309691
ACSP50_0524		hypothetical protein	COG3652	S	K08995		29	-0.1444	0.300034	0.767575	0.2789	0.338614	0.645194	0.0324	0.294067	0.965035	0.6509	0.310894	0.200868	0.1836	0.367196	0.754478	-0.4559	0.353292	0.336745	-0.1448	0.298031	0.695014
ACSP50_0525	ahcY	S-adenosylhomocysteine hydrolase	COG0499	H	K01251	3.3.1.1	29	0.019	0.122493	0.926786	-0.0973	0.205514	0.812906	0.0536	0.148298	0.866557	0.7222	0.167225	0.000570772	0.5231	0.251496	0.108401	-0.1613	0.169704	0.503853	-0.4834	0.200964	0.0289042
ACSP50_0526		hypothetical protein					22	0.853	0.463871	0.153875	0.7737	0.459918	0.275024	1.0581	0.451837	0.101283	0.7459	0.483353	0.404872	-1.1367	0.690687	0.220238	-0.3102	0.61885	0.743081	1.5942	0.370879	5.93451e-05
ACSP50_0527		LacI family transcriptional regulator	COG1609	K	K02529		2	-1.4231	0.683013	0.0987557	-0.1277	0.519897	0.914571	-0.7366	0.594122	0.471602	-0.8574	0.619843	0.476847	-0.3946	0.620887	0.684242	-1.1096	0.706549	0.227236	0.84	0.394768	0.0550343
ACSP50_0528		hypothetical protein					17	-0.8047	0.480801	0.203254	0.2696	0.404251	0.720793	-0.2323	0.438818	0.794144	0.0697	0.448467	0.959114	0.0851	0.479793	0.920324	-1.4723	0.620595	0.0502982	0.235	0.36651	0.598237
ACSP50_0529		hypothetical protein					28	-0.745	0.337897	0.0769721	-0.4631	0.328714	0.382142	-0.7971	0.362041	0.131516	-0.5946	0.377526	0.387671	-0.0466	0.358931	0.94465	-0.4768	0.381263	0.354436	0.3543	0.285273	0.281756
ACSP50_0530		hypothetical protein	COG0840	NT	K03406		28	0.7548	0.30304	0.0409216	-0.0204	0.360722	0.978896	-0.0032	0.344776	0.997738	-0.0049	0.36246	0.997031	0.2805	0.39157	0.64165	0.3161	0.364233	0.545567	0.7502	0.284275	0.0159761
ACSP50_0531		hypothetical protein					21	0.0776	0.356741	0.899367	0.2022	0.349873	0.761249	-0.5753	0.403055	0.388113	-0.0836	0.391459	0.944721	-1.6093	0.544042	0.0153634	-1.1532	0.49695	0.0562919	0.0452	0.334932	0.917343
ACSP50_0532		mycodextranase					33	-5.2686	0.32394	2.43326e-57	2.3642	0.268714	1.08636e-16	-3.3255	0.267408	5.06449e-33	-1.334	0.238724	1.68555e-06	-1.7799	0.360673	1.15298e-05	-3.6629	0.298714	3.24062e-32	-1.6258	0.260714	3.34936e-09
ACSP50_0533		ADP-glyceromanno-heptose 6-epimerase	COG1087	M	K01784	5.1.3.2	4	0.8872	0.140528	3.7553e-09	0.1918	0.182674	0.538237	0.2908	0.16701	0.263246	0.5193	0.186365	0.0570438	-0.3952	0.248761	0.238961	-0.0312	0.196154	0.925956	-1.2616	0.184972	8.72411e-11
ACSP50_0534		MFS transporter					19	0.1817	0.181818	0.489367	0.5158	0.214353	0.0852935	-0.2693	0.20759	0.445691	0.5275	0.212768	0.104744	0.6165	0.438294	0.307492	0.5506	0.230907	0.0489403	-0.9252	0.224123	0.000116811
ACSP50_0535		hypothetical protein					29	-0.4786	0.54206	0.553001	0.791	0.438902	0.235335	0.7558	0.431384	0.259253	-0.1978	0.522863	0.888911	0.4275	0.509931	0.575234	0.1644	0.530487	0.849358	-0.5066	0.447559	0.329372
ACSP50_0536		MerR family transcriptional regulator				3.6.3.29	30	-0.1645	0.319351	0.748695	-0.5897	0.337223	0.252495	-0.3279	0.335865	0.590347	-0.5728	0.358969	0.378805	-0.9159	0.455668	0.122568	1.4423	0.29084	6.89225e-06	-0.8046	0.319327	0.0217894
ACSP50_0537		molybdate-binding protein	COG0725	P	K02020		30	-0.1866	0.223723	0.579427	-0.1931	0.248524	0.669255	-0.0081	0.236938	0.990092	-0.309	0.25436	0.545319	-0.6658	0.335951	0.129082	1.9851	0.218933	6.95566e-18	-0.8785	0.238372	0.000624621
ACSP50_0538		molybdenum ABC transporter permease	COG4149	P	K02018		30	-0.4332	0.37541	0.412002	-0.7475	0.388254	0.198	-0.5334	0.393097	0.420514	-0.2014	0.388695	0.843722	-1.963	0.561701	0.0032109	1.6655	0.31601	1.47675e-06	-0.1832	0.324371	0.645161
ACSP50_0539		ABC transporter ATP-binding protein	COG4148	P	K02017	7.3.2.5	3	-0.2067	0.525418	0.813271	-0.8799	0.573116	0.328774	-0.7156	0.56413	0.458247	-0.7933	0.598288	0.501256	-1.1496	0.683977	0.208651	0.418	0.519152	0.578761	1.1191	0.386638	0.00789003
ACSP50_0540		Regulatory protein afsR					17	-0.7201	0.215931	0.0039093	-0.1871	0.215992	0.624928	-0.2572	0.224739	0.514634	-0.2152	0.230543	0.669173	0.6999	0.279107	0.0455006	-0.5865	0.265937	0.0723926	-0.1058	0.200082	0.668152
ACSP50_0541		hypothetical protein					1	-0.3598	0.523802	0.657158	0.0478	0.462537	0.966543	-0.0835	0.489174	0.943864	0.1148	0.507053	0.941406	-0.1265	0.542473	0.894082	-0.303	0.561992	0.722513	1.8215	0.331825	2.27632e-07
ACSP50_0542		ATPase					16	-1.4705	0.520262	0.0174339	-1.3628	0.479674	0.0338619	-0.5914	0.440049	0.426357	-0.7707	0.484052	0.379401	0.2802	0.427202	0.673192	1.498	0.386498	0.000626936	0.5091	0.336149	0.182251
ACSP50_0543		sugar isomerase					16	-0.8907	0.358608	0.0416302	-1.1428	0.36845	0.0178686	-1.0363	0.366922	0.0386746	-0.7006	0.36478	0.255691	0.1925	0.377968	0.749387	0.8744	0.307938	0.0160742	0.4495	0.274152	0.146431
ACSP50_0544		sugar isomerase					27	-0.7953	0.590802	0.324954	-0.0552	0.504666	0.964365	-0.0453	0.52108	0.972816	-0.0351	0.568657	0.985336	0.8772	0.501344	0.187912	-0.6488	0.658542	0.485511	1.5404	0.365945	8.50107e-05
ACSP50_0545		glycosyl hydrolase					1	-0.1467	0.474365	0.855225	0.0796	0.454012	0.940754	0.2163	0.45398	0.816169	-0.5099	0.532814	0.660675	0.6245	0.518004	0.394344	-0.5656	0.572384	0.484027	1.585	0.345378	1.71989e-05
ACSP50_0546		hypothetical protein					24	-0.6279	0.947268	0.670407	-0.668	0.918248	0.69324	-0.4857	0.911378	0.792705	-1.8808	1.226	0.408763	2.1861	0.728273	0.0136612	-0.5512	1.0217	NA	1.7024	0.541531	0.00376003
ACSP50_0547		hypothetical protein					24	-0.7746	0.822214	0.520363	-1.1259	0.820594	0.397441	-1.2012	0.865912	0.405961	-1.4096	0.945549	0.428552	2.4306	0.540193	7.7285e-05	0.0217	0.784874	0.988863	0.7343	0.550132	0.244989
ACSP50_0548		hypothetical protein					24	-0.9181	0.558544	0.213179	-0.296	0.472203	0.738839	-0.6655	0.517358	0.450504	-0.7014	0.544101	0.515768	1.8016	0.518312	0.00341179	-0.1755	0.531159	0.838836	1.2492	0.363174	0.00145692
ACSP50_0549		hypothetical protein					27	-0.3186	1.06642	0.861417	0.8385	0.8766	0.584676	0.1387	0.931826	0.951951	-0.5148	1.07339	0.857565	3.2353	0.703169	5.0897e-05	0.8748	0.895794	NA	2.2455	0.593702	0.000439403
ACSP50_0550		uncharacterized protein					7	-2.4901	1.75278	0.294486	-2.0807	1.57496	NA	-2.5847	1.73059	0.360893	-1.3385	1.53721	0.700434	0.8455	1.02795	0.583391	0.1619	1.23214	NA	2.0248	0.745765	0.0130198
ACSP50_0551	nrdA	ribonucleoside-diphosphate reductase	COG0209	F	K00525	1.17.4.1	18	-1.1623	0.156186	1.90944e-12	-3.8725	0.215522	1.74028e-69	-2.2301	0.593439	0.00299958	0.074	0.182151	0.880766	2.2257	0.275607	4.65263e-14	1.3637	0.190175	1.78454e-11	-0.7592	0.218885	0.00132111
ACSP50_0552	nrdB	ribonucleoside-diphosphate reductase	COG0208	F	K00526	1.17.4.1	18	-0.4129	0.182551	0.0679188	-3.4099	0.278923	3.40173e-32	-1.6293	0.660693	0.0816563	0.4806	0.200722	0.123884	1.808	0.342413	2.16427e-06	1.2643	0.204082	9.34579e-09	-1.2233	0.225375	3.13655e-07
ACSP50_0553		peptidase					18	0.4701	0.269002	0.17995	-3.0874	0.464242	1.2661e-09	-0.8372	0.371095	0.119047	0.1141	0.368808	0.911577	0.7287	0.444865	0.222792	0.5816	0.326697	0.162613	-0.3096	0.274917	0.33227
ACSP50_0554		inter-alpha-trypsin inhibitor heavy chain H5	COG2304	R	K07114		22	0.5529	0.226597	0.0460483	-0.4676	0.279464	0.278676	-0.331	0.271608	0.480907	1.1179	0.24472	0.000213717	-3.1639	0.519552	2.8854e-08	-3.1925	0.493272	1.70113e-09	-0.1232	0.242366	0.681132
ACSP50_0555		2-deoxyribose-5-phosphate aldolase	COG0274	F	K01619	4.1.2.4	22	-1.833	0.235112	1.36316e-13	-0.3046	0.214105	0.376046	-0.7549	0.227397	0.0109352	1.2452	0.189941	6.88974e-09	-2.5768	0.346547	5.01319e-12	-2.1818	0.292827	2.48873e-12	-0.7955	0.220046	0.000802185
ACSP50_0556		GntR family transcriptional regulator	COG2188	K	K03710		10	-0.3547	0.365051	0.504672	-0.0671	0.345954	0.932816	0.0142	0.355739	0.988143	0.5447	0.335006	0.365932	-0.3649	0.429421	0.570242	-1.1773	0.469018	0.0366602	-0.3227	0.329232	0.403784
ACSP50_0557		hypothetical protein					24	-1.8598	0.469329	0.000434085	-0.8046	0.382994	0.148423	-1.5808	0.438498	0.00477298	0.2472	0.356533	0.775162	2.4998	0.496414	7.09895e-06	-0.8233	0.437203	0.136155	0.6013	0.324996	0.0981959
ACSP50_0558		RNA polymerase sigma24 factor					9	-0.8507	0.895033	0.516034	-2.7028	1.16346	0.0993193	-0.5326	0.820763	0.744667	0.6254	0.702777	0.691179	2.0774	0.612525	0.00441315	-0.2872	0.880651	NA	0.9112	0.554094	0.145176
ACSP50_0559		putative integral membrane protein					3	-0.1919	0.693851	0.872003	-0.2433	0.653516	0.862468	-1.2372	0.814281	0.350122	-0.1664	0.804646	0.944997	-0.6716	0.789832	0.570073	-0.5783	0.813924	NA	1.7363	0.43462	0.000196523
ACSP50_0560							21	0.4569	1.04562	0.791309	0.1181	1.06682	0.963939	0.3654	1.04027	0.870487	0.9255	0.998709	0.672641	-2.124	1.64789	NA	-1.3264	1.63521	NA	0.4982	0.853289	0.633622
ACSP50_0561		ADIPOR-like receptor	COG1272	U	K11068		10	-0.1155	0.453496	0.881726	-0.2101	0.439547	0.810807	0.0468	0.449185	0.966793	-0.088	0.472198	0.952001	-0.9052	0.566063	0.235261	-0.224	0.514734	0.781738	0.7237	0.34507	0.0590107
ACSP50_0562		hypothetical protein					15	1.36	0.491195	0.0202929	0.0141	0.569051	0.991997	-1.2546	0.741244	0.279882	-0.673	0.699006	0.658126	-1.1542	0.833965	0.316716	-1.6392	0.897974	0.150437	0.1402	0.494025	0.822485
ACSP50_0563		putative signaling protein					16	-0.2566	0.279961	0.534809	-0.7239	0.309799	0.0967185	-0.9674	0.319893	0.023636	-0.3036	0.306382	0.645264	-0.558	0.371824	0.270095	1.2768	0.268395	1.74974e-05	1.0796	0.242135	3.02516e-05
ACSP50_0564		uncharacterized protein					10	-1.0914	0.116962	3.35736e-19	0.1234	0.161286	0.67548	0.2899	0.14703	0.191527	0.438	0.155716	0.0542524	-0.8531	0.255688	0.00521135	-1.0461	0.195569	9.94733e-07	0.2498	0.168254	0.192052
ACSP50_0565		Phytochrome-like protein cph2					22	-0.3286	0.391506	0.576994	-0.0968	0.366087	0.906943	-0.1881	0.369597	0.802558	0.0611	0.372488	0.956961	-1.5179	0.516501	0.0160809	-0.9906	0.476052	0.0935162	1.6435	0.270438	8.53426e-09
ACSP50_0566		hypothetical protein					1	0.6605	0.452142	0.277589	-0.4743	0.531452	0.613809	0.0758	0.518868	0.952579	0.1441	0.516811	0.921647	-0.1676	0.564565	0.861188	-0.9476	0.65596	0.273414	1.1023	0.374795	0.00688809
ACSP50_0567		DNA-directed RNA polymerase sigma-70 factor					29	0.8737	0.75206	0.408674	0.2935	0.786044	0.861893	1.708	0.655366	0.0610647	1.3954	0.721943	0.252446	0.253	1.01318	0.885929	-0.6166	1.04655	NA	0.6413	0.67734	0.422112
ACSP50_0568		fibronectin type III domain-containing protein					3	-0.9254	0.947907	0.501875	-0.1404	0.741753	0.934987	-1.3349	0.967658	0.409111	-0.7954	0.910137	0.699291	-2.5246	1.3237	0.145668	-0.5818	0.933339	NA	1.6979	0.492576	0.00142204
ACSP50_0569		Teneurin-3					1	-0.3904	0.355585	0.439634	-0.6941	0.384671	0.234846	-0.6878	0.373904	0.229685	-0.3244	0.368566	0.697173	-0.7047	0.420948	0.210884	0.7023	0.34341	0.100261	1.8409	0.269597	8.29619e-11
ACSP50_0570		Clp amino terminal domain protein					4	0.5753	0.419404	0.31409	0.383	0.429019	0.613809	0.4845	0.429263	0.522036	0.5586	0.448521	0.532302	-0.0211	0.508125	0.981656	-0.4418	0.577622	0.598774	-0.5307	0.429488	0.284538
ACSP50_0571		hypothetical protein					4	0.8593	0.930991	0.531316	0.2562	0.947862	0.904033	0.2736	1.0521	0.907303	0.9557	0.968229	0.646836	-0.7989	1.27221	0.688255	-0.1589	1.18893	NA	-0.0986	0.872721	0.929999
ACSP50_0572							5	2.1061	2.10312	NA	1.9937	2.20253	NA	2.1402	1.95195	NA	1.2987	2.44594	NA	2.2829	2.01499	NA	2.6667	1.97597	NA	1.5302	1.78215	0.469953
ACSP50_0573		phage infection protein	COG1511	S	K01421		9	-1.5603	0.442325	0.00209927	-1.653	0.430249	0.00183111	-1.2402	0.427419	0.0319386	0.7818	0.324859	0.121129	-0.9862	0.588249	0.210048	1.5253	0.323487	2.11104e-05	0.7941	0.286015	0.0110076
ACSP50_0574		transporter	COG2409	S	K06994		9	-1.9576	0.369021	1.07483e-06	-1.7236	0.344069	1.38776e-05	-1.1963	0.333553	0.0050411	0.6514	0.280649	0.139953	-1.0088	0.488125	0.11085	1.3909	0.290938	1.56361e-05	1.1085	0.234972	9.71808e-06
ACSP50_0575		TetR-family transcriptional regulator	COG1309	K			10	-0.3152	0.45891	0.657158	-0.2316	0.434643	0.785449	-0.0891	0.441744	0.931666	-0.267	0.470937	0.825435	-0.9576	0.570774	0.20976	-0.4775	0.527004	0.525739	0.7104	0.34318	0.062596
ACSP50_0576		hypothetical protein				3.1.1.8	7	-2.4331	1.14197	0.0896634	-0.0987	0.711163	0.955642	-0.7903	0.813737	0.592419	-1.4866	1.00032	0.430785	-0.9737	0.904759	0.45667	0.7208	0.691692	0.455193	2.2652	0.460607	3.85274e-06
ACSP50_0577		uncharacterized protein					21	0.4856	0.193241	0.0388425	-0.0281	0.207641	0.956937	0.8598	0.229059	0.00303415	-1.4192	0.245506	5.76506e-07	-1.4012	0.313014	8.49997e-05	-4.5854	0.468981	1.06471e-20	-0.6602	0.213818	0.00446756
ACSP50_0578		MarR-family transcriptional regulator	COG1846	K			13	0.3028	0.362064	0.578141	0.1685	0.367551	0.819319	0.3236	0.376209	0.645627	0.1156	0.395439	0.916359	0.6402	0.414777	0.254849	-0.0687	0.443452	0.927326	0.205	0.335385	0.617174
ACSP50_0579		dCMP deaminase	COG0117	H	K11752	3.5.4.26	17	-0.1128	0.359833	0.85261	0.0699	0.355843	0.932524	0.3595	0.333923	0.544874	-0.0131	0.374472	0.991296	1.5866	0.444258	0.00249024	-0.442	0.424204	0.455193	-0.2033	0.321763	0.603903
ACSP50_0580		GTP cyclohydrolase	COG0807	H	K01497	3.5.4.25	17	-0.1649	0.246457	0.666764	0.0329	0.269297	0.960817	-0.0415	0.256652	0.947511	0.314	0.297663	0.615131	1.518	0.380428	0.000585018	0.168	0.286862	0.698446	-0.7667	0.25138	0.00500064
ACSP50_0581		cellulose synthase				2.4.1.12	28	0.695	0.243134	0.0159718	-0.0566	0.290289	0.932816	-0.2649	0.286934	0.614327	-0.4707	0.319144	0.435683	0.1015	0.357129	0.868488	0.8233	0.291523	0.0167336	0.8875	0.234621	0.000439033
ACSP50_0582		chitinase	COG3325	G	K01183	3.2.1.14	15	1.1936	0.401319	0.0114875	-0.167	0.492783	0.874122	-0.4957	0.517661	0.599577	-0.0923	0.526351	0.955536	-0.7368	0.618672	0.40096	0.628	0.477902	0.327151	1.5497	0.353877	4.24095e-05
ACSP50_0583		hypothetical protein					21	1.1399	0.276363	0.000231328	-0.1513	0.337265	0.824416	-0.79	0.378317	0.158948	-0.0967	0.350863	0.922819	-2.1979	0.597833	0.00175667	-0.1791	0.390709	0.769219	-0.9496	0.335238	0.00939592
ACSP50_0584		multifunctional 2';3'-cyclic-nucleotide 2'-phosphodiesterase/5'-nucleotidase/3'-nucleotidase	COG0737	FV	K01081	3.1.3.5	27	-1.2174	0.192945	3.84868e-09	-0.4943	0.208304	0.0901814	-0.1466	0.189259	0.685192	0.2148	0.214177	0.640003	1.1029	0.243158	6.65076e-05	-0.242	0.2161	0.416486	1.116	0.181608	5.75425e-09
ACSP50_0585		LysR family transcriptional regulator	COG0583	K			15	1.7308	0.282323	1.12958e-08	-0.679	0.401844	0.272773	-1.2178	0.438613	0.0428351	-0.4776	0.421689	0.581958	-1.5691	0.552974	0.0207153	-0.8392	0.471826	0.162968	0.0316	0.326119	0.940272
ACSP50_0586		ketosteroid isomerase					15	1.7192	0.23038	1.64144e-12	-0.0816	0.321848	0.91117	-1.1609	0.359227	0.0138669	-1.2475	0.403323	0.0286375	-0.8294	0.399912	0.10965	-1.2565	0.426215	0.0120022	-1.3084	0.319528	0.000133323
ACSP50_0587		transglycosylase			K21687		15	1.9427	0.141712	7.15787e-41	0.4504	0.219497	0.16138	-1.4821	0.188226	3.61209e-13	-1.4427	0.215307	2.81136e-09	-1.2476	0.288188	0.0001574	-1.2406	0.216205	1.26996e-07	-2.3868	0.208699	1.3869e-28
ACSP50_0588		enoyl reductase					28	0.1116	0.203419	0.730985	-0.1426	0.229971	0.74151	0.0571	0.219111	0.906997	0.0091	0.231949	0.990742	0.6101	0.291842	0.106735	-0.4392	0.260973	0.190953	0.2112	0.206949	0.383161
ACSP50_0589		SAM-dependent methyltransferase				2.1.1.-	10	0.2627	0.409416	0.682453	0.0715	0.414606	0.941575	0.1425	0.4182	0.874641	-0.2255	0.477139	0.85986	-0.4519	0.522209	0.561979	-0.6802	0.535738	0.346576	0.1331	0.364533	0.771603
ACSP50_0590		GCN5 family acetyltransferase				2.3.1.57	23	-0.1719	0.745164	0.892544	0.3728	0.636256	0.757818	0.4486	0.644477	0.722372	0.3464	0.736753	0.860297	0.3403	0.735715	0.776093	0.3946	0.724953	0.720271	1.5099	0.492708	0.00479395
ACSP50_0591		hypothetical protein					28	0.0554	0.514413	0.947774	0.0527	0.474092	0.963939	-0.0238	0.495283	0.986447	-0.6049	0.571564	0.613984	0.5847	0.48754	0.397239	0.6665	0.488369	0.304944	1.9769	0.340037	3.87751e-08
ACSP50_0592		hypothetical protein					1	0.0871	0.472769	0.915069	-0.3618	0.485098	0.684997	-0.229	0.470968	0.811571	-0.3016	0.496848	0.810534	0.336	0.470234	0.642139	-0.6482	0.564362	0.402764	0.9166	0.35134	0.017285
ACSP50_0593		hypothetical protein					16	-2.0692	0.478947	0.000104552	-0.5889	0.388469	0.337139	-0.5533	0.367457	0.355351	0.3959	0.332965	0.557444	0.7222	0.382897	0.151055	1.6156	0.311705	2.29088e-06	1.1137	0.263586	7.99341e-05
ACSP50_0594		sugar translocase				2.4.-.-	7	-1.4016	0.83042	0.198756	-1.9164	0.839788	0.106736	-1.2107	0.778516	0.335855	-1.2737	0.823249	0.402719	-1.3514	0.913054	0.278751	0.2052	0.695041	0.856268	2.3748	0.402589	2.39346e-08
ACSP50_0595		glycosyl transferase				2.4.-.-	21	1.0282	0.182209	1.8155e-07	0.4975	0.241962	0.159951	0.2384	0.21738	0.536326	-0.0439	0.236853	0.952148	-0.6038	0.387436	0.249428	-0.5784	0.281993	0.0989809	-0.2403	0.223968	0.357472
ACSP50_0596	aroF	3-deoxy-D-arabino-heptolosonate-7-phosphate synthetase	COG0722	E	K01626	2.5.1.54	34	1.1574	0.126246	1.45385e-18	0.7526	0.163699	9.0531e-05	0.5447	0.179337	0.0228401	0.0868	0.168618	0.845281	-0.2745	0.234631	0.411209	-0.4507	0.18975	0.0499668	-2.501	0.180963	1.82457e-41
ACSP50_0597	aroR	aroF leader peptide					34	0.8668	0.461131	0.143777	0.143	0.572799	0.913039	0.3112	0.504822	0.756784	0.053	0.553767	0.975442	-0.4658	0.660495	0.646884	-0.3527	0.65192	0.721378	-2.154	0.598929	0.000856633
ACSP50_0598		two-component system sensor kinase	COG0642	T	K02484	2.7.13.3	1	-0.1638	0.360323	0.781038	-0.4929	0.374056	0.420543	-0.0877	0.379016	0.919345	-0.6518	0.424174	0.408108	-0.1654	0.438882	0.821508	-0.1922	0.420856	0.770009	1.3659	0.280107	4.68436e-06
ACSP50_0599		two-component system response regulator	COG0745	TK	K02483		28	0.7449	0.379612	0.124413	-0.1797	0.426921	0.838608	-0.1517	0.44478	0.874641	-0.2708	0.481798	0.827204	0.4561	0.44559	0.482312	0.349	0.446731	0.590663	0.7768	0.342984	0.0402771
ACSP50_0600		hypothetical protein				2.4.1.-	17	-0.3103	0.456413	0.660995	0.046	0.438355	0.965891	-0.1578	0.443824	0.869248	0.2462	0.430632	0.82486	1.3306	0.453458	0.0162708	0.3514	0.451873	0.592155	-0.6961	0.414276	0.13596
ACSP50_0601		DNA mismatch repair protein MutS					17	-0.0657	0.216949	0.859028	0.1789	0.245853	0.692987	0.1727	0.226059	0.690943	0.206	0.2347	0.69788	0.9292	0.265751	0.00319961	0.3041	0.273764	0.420681	-1.0358	0.242466	6.62704e-05
ACSP50_0602		peptidase				3.4.-.-	28	0.089	0.206438	0.794201	-0.2464	0.22458	0.515338	-0.1056	0.216143	0.810533	0.1189	0.225289	0.839893	0.5538	0.319378	0.192259	-0.3873	0.251256	0.237343	0.0096	0.204825	0.97055
ACSP50_0603		hypothetical protein					4	0.499	0.321231	0.244419	0.289	0.343176	0.636607	0.375	0.338548	0.531449	0.3556	0.356855	0.642201	-0.512	0.448996	0.424935	0.2357	0.382388	0.680816	-0.8721	0.354485	0.0253266
ACSP50_0604		response regulator receiver modulated serine phosphatase	COG0784	T		3.1.1.61	10	0.0986	0.215749	0.780082	0.046	0.238375	0.932906	0.3667	0.225647	0.30577	0.1219	0.241759	0.848607	-1.0994	0.330441	0.00536489	-1.0465	0.317122	0.00428124	-0.1998	0.226294	0.456636
ACSP50_0605		histidine kinase				2.7.3.-	21	0.2628	0.162931	0.223555	0.3565	0.205206	0.256232	0.4796	0.178129	0.0509124	0.1803	0.191464	0.666174	-0.6879	0.249468	0.0253204	-0.8958	0.227689	0.00050472	-0.8397	0.197673	7.30453e-05
ACSP50_0606		response regulator receiver domain protein	COG0784	T			34	0.1359	0.189306	0.640087	0.0845	0.227984	0.863401	0.2976	0.20927	0.390333	0.2849	0.216303	0.504989	0.1978	0.261271	0.6196	-0.018	0.241753	0.96596	-1.1807	0.224568	7.41268e-07
ACSP50_0607		inositol monophosphatase				3.1.3.25	4	0.2543	0.209783	0.385146	0.1706	0.229227	0.685311	0.2814	0.231799	0.483323	0.1314	0.238485	0.830707	-0.3701	0.304352	0.389315	-0.4642	0.277262	0.193589	-0.7501	0.232875	0.00295684
ACSP50_0608		gluconate 5-dehydrogenase	COG1028	IQR	K00046	1.1.1.69	17	-0.291	0.205325	0.295788	0.1909	0.21183	0.609345	0.2199	0.205839	0.548367	0.1788	0.215845	0.718416	1.0191	0.267881	0.00113066	0.0488	0.238674	0.902985	-0.6133	0.213731	0.00846637
ACSP50_0609		uncharacterized protein					29	-0.0353	0.16982	0.90331	0.4095	0.192296	0.141085	0.4221	0.182467	0.106836	0.4889	0.188986	0.0858343	0.316	0.337737	0.526538	-0.5946	0.232958	0.0332318	-0.7502	0.19362	0.000313127
ACSP50_0610		serine/threonine protein kinase	COG0515	T	K12132	2.7.11.1	29	1.2612	0.232488	5.74878e-07	-0.2336	0.32252	0.694793	-0.4074	0.297246	0.413862	0.1983	0.289329	0.777248	1.2918	0.362785	0.00258471	-0.2445	0.325547	0.6067	0.7189	0.243078	0.00656528
ACSP50_0611		short-chain dehydrogenase	COG1028	IQR	K00059	1.1.1.100	19	0.4791	0.171219	0.0187467	-0.2474	0.225336	0.515338	-0.0609	0.201925	0.891539	-0.1089	0.22178	0.853008	-0.1119	0.250616	0.783703	0.1432	0.245177	0.699493	-1.1939	0.249197	7.02787e-06
ACSP50_0612		uncharacterized protein					4	1.0397	0.22663	3.31976e-05	0.0358	0.2783	0.958306	-0.196	0.285298	0.726426	-0.1759	0.296137	0.816188	0.4739	0.307004	0.254849	-1.0231	0.35823	0.0153783	-0.6762	0.273463	0.0245637
ACSP50_0613		ATP-dependent DNA helicase RecQ	COG0514	L	K03654	3.6.4.12	28	0.2261	0.202978	0.432181	-0.2042	0.229844	0.61537	-0.3324	0.231971	0.386691	-0.127	0.24365	0.842912	-0.1629	0.285443	0.71658	-0.3987	0.261719	0.244094	0.0368	0.210055	0.89144
ACSP50_0614		GCN5 family acetyltransferase					34	0.2692	0.244166	0.437753	0.4702	0.271028	0.256893	0.3457	0.272103	0.457597	0.2228	0.296223	0.749558	0.9482	0.449092	0.102861	-0.5888	0.374404	0.226427	-1.2752	0.300383	7.37394e-05
ACSP50_0615		hypothetical protein					9	-0.9448	0.70648	0.328608	-1.1078	0.665173	0.280978	-1.1535	0.700104	0.29655	-1.0368	0.720784	0.450714	-0.2839	0.663384	0.793896	-0.1574	0.672113	0.887363	2.5124	0.364771	5.61517e-11
ACSP50_0616		transcriptional regulator	COG1937	K	K21600		34	0.5251	0.234911	0.072001	-0.4912	0.29052	0.272464	1.115	0.258325	0.000394552	0.5688	0.260562	0.174813	-0.7757	0.342805	0.0768323	0.485	0.282273	0.180109	-1.8424	0.291441	1.99948e-09
ACSP50_0617		hypothetical protein					25	0.0394	0.276949	0.931521	-0.9835	0.343176	0.0319863	0.1265	0.301769	0.842393	0.5541	0.284842	0.247753	0.7925	0.333856	0.0612673	0.5189	0.298377	0.174109	-1.0942	0.293538	0.000535278
ACSP50_0618		uncharacterized protein					25	-0.1336	0.20198	0.671274	-0.9111	0.227447	0.000992969	-0.0214	0.248223	0.973013	0.6117	0.204588	0.03653	0.8326	0.269409	0.0107372	0.5598	0.216061	0.0302119	-0.2207	0.212264	0.373352
ACSP50_0619		methyltransferase					13	0.1617	0.223307	0.636863	-0.1713	0.249034	0.711518	0.2231	0.237694	0.607564	0.045	0.261865	0.956538	0.0459	0.323122	0.938698	0.1914	0.262897	0.619771	-0.1986	0.234749	0.477022
ACSP50_0620	pbsA1	Heme oxygenase 1	COG5398	H	K21480	1.14.15.20	30	-0.2599	0.527192	0.760437	-0.2366	0.520837	0.821313	0.2088	0.481003	0.837165	-0.1347	0.561997	0.935242	-0.1365	0.632895	0.903002	1.2089	0.471802	0.0324369	-0.7034	0.49224	0.210273
ACSP50_0621		Heme oxygenase	COG5398	H	K21480	1.14.15.20	28	-0.7563	0.611729	0.374079	-0.7939	0.577929	0.396515	-0.5454	0.585484	0.610708	-0.4965	0.60175	0.719704	-0.5351	0.623035	0.565283	0.3082	0.55607	0.715088	0.5366	0.422534	0.270734
ACSP50_0622		DEAD/DEAH box helicase				3.6.1.-	30	0.1211	0.116627	0.468316	0.0323	0.188414	0.942099	0.0823	0.153283	0.791534	0.595	0.209712	0.0512992	-0.2384	0.254515	0.526033	1.308	0.194072	3.10041e-10	-0.5774	0.159812	0.000807515
ACSP50_0623		uncharacterized protein					19	0.3892	0.117179	0.00406993	0.2907	0.178845	0.293266	0.4488	0.141065	0.015883	0.2341	0.169198	0.476847	-0.006	0.285926	0.990947	0.7444	0.195059	0.000776584	-2.0599	0.163887	2.25067e-34
ACSP50_0624		TetR family transcriptional regulator	COG1309	K			21	0.4154	0.151199	0.0214418	0.9062	0.21054	0.000312275	0.6319	0.176999	0.00531456	0.6792	0.202877	0.0144884	-0.9147	0.28824	0.00841113	-0.2109	0.214595	0.48631	-1.1102	0.212685	8.96332e-07
ACSP50_0625		Daple					29	0.0278	0.180099	0.926892	0.0116	0.217227	0.98049	0.2456	0.200144	0.47721	0.3329	0.204709	0.365872	0.1282	0.255983	0.754162	-0.0161	0.225966	0.967198	-0.5325	0.201046	0.0155724
ACSP50_0626		hydrolase					13	-0.0965	0.267102	0.829012	-0.1385	0.278597	0.799889	-0.0955	0.284564	0.876826	-0.2937	0.297173	0.646512	-0.2749	0.359912	0.616022	0.4403	0.299229	0.263609	-0.1563	0.257783	0.620165
ACSP50_0627		hypothetical protein					29	1.0897	0.317426	0.0028699	0.4641	0.368273	0.445499	0.644	0.342729	0.217823	0.2939	0.380107	0.742712	-0.3842	0.440256	0.558413	0.2433	0.4085	0.692151	0.354	0.317133	0.336961
ACSP50_0628		hypothetical protein					11	2.2515	0.251708	1.06339e-17	-1.7836	0.461701	0.00170085	-2.1124	0.499832	0.000551234	-2.5214	0.590075	0.000691501	-1.961	0.545869	0.00232616	-2.6363	0.63507	0.000223687	-0.4419	0.349546	0.272799
ACSP50_0629		hypothetical protein					15	2.1743	0.238161	2.0543e-18	-1.3534	0.390082	0.00615766	-1.4009	0.374988	0.00318668	-1.6813	0.407679	0.00122831	-2.4437	0.566905	0.000168435	-1.347	0.415913	0.00515234	0.1712	0.288043	0.627166
ACSP50_0630		adenylyltransferase/sulfurtransferase MoeZ	COG0476	H	K21147	2.7.7.80	19	0.7581	0.114661	5.77424e-10	-0.0652	0.198744	0.879966	0.4	0.146325	0.0469574	0.0475	0.158616	0.914741	0.3754	0.2915	0.358418	0.1112	0.174278	0.668591	-1.8758	0.165981	6.1435e-28
ACSP50_0631		squalene--hopene cyclase					19	0.0008	0.133326	0.997092	-0.1319	0.185253	0.698692	0.1031	0.15775	0.742936	-0.1283	0.187211	0.777248	-0.0469	0.251972	0.916279	0.5978	0.202108	0.0116957	-1.3633	0.183825	1.44503e-12
ACSP50_0632		gamma-glutamyl-phosphate reductase	COG0014	E	K00147	1.2.1.41	4	0.2736	0.15338	0.169298	0.2891	0.186668	0.32347	0.2467	0.180389	0.415388	-0.2188	0.192156	0.579566	-0.2798	0.239746	0.412234	-0.0548	0.20364	0.870298	-0.8758	0.19446	2.49062e-05
ACSP50_0633		glutamate 5-kinase	COG0263	E	K00931	2.7.2.11	30	0.5506	0.237442	0.0600108	0.1501	0.267731	0.772423	0.3877	0.262483	0.367575	0.074	0.282348	0.927092	-1.0428	0.361192	0.0183995	0.3954	0.293786	0.312782	-0.7949	0.275105	0.00800414
ACSP50_0634		methylated-DNA--protein-cysteinemethyltransferase				2.1.1.63	22	-0.2348	0.863841	0.874225	-0.3929	0.843534	0.816522	-0.7534	0.902907	0.657496	-0.3725	0.88162	0.873592	-2.2134	1.33055	0.2143	-0.4805	0.999681	NA	0.931	0.592545	0.165431
ACSP50_0635		methyltransferase				2.1.1.-	4	0.4456	0.238531	0.146472	-0.3498	0.280898	0.451759	-0.1349	0.272381	0.807651	-0.0514	0.27878	0.952888	0.1114	0.372304	0.859824	-0.2814	0.313865	0.530503	-0.2158	0.262421	0.49038
ACSP50_0636		TetR family transcriptional regulator	COG1309	K			13	0.081	0.298591	0.874225	-0.3207	0.326312	0.571845	0.009	0.308595	0.991643	0.0144	0.327788	0.989243	0.281	0.338661	0.579477	0.9527	0.310857	0.0085794	-0.3767	0.294593	0.267413
ACSP50_0637		NAD-dependent epimerase					9	-1.858	0.477531	0.000570415	-1.1102	0.405909	0.0430829	-2.0892	0.487299	0.000434137	0.1499	0.3752	0.881601	-1.1434	0.477161	0.0582996	1.117	0.357077	0.00712183	0.1308	0.304472	0.731208
ACSP50_0638		gamma-glutamyltranspeptidase	COG0405	E	K00681	2.3.2.2	21	-1.1005	0.376732	0.0134188	0.807	0.364458	0.120263	-0.0819	0.339748	0.914609	-0.5988	0.374608	0.377533	-1.5041	0.487506	0.0108889	-0.503	0.389724	0.336745	-0.0238	0.300333	0.951135
ACSP50_0639		hypothetical protein					10	-0.1836	1.08207	0.920906	-1.7424	1.33421	0.426091	-0.7659	2.85455	0.903691	0.0733	1.11762	0.984776	-0.7213	1.29285	0.723794	-0.2006	1.18701	NA	-1.1625	1.04031	0.336585
ACSP50_0640		cell filamentation protein Fic					32	0.7821	0.242018	0.0054077	0.5241	0.289779	0.233731	0.4876	0.28348	0.269981	0.3666	0.289919	0.5237	-0.369	0.347423	0.462338	-1.2087	0.379664	0.00608954	-1.5702	0.305284	1.30401e-06
ACSP50_0641		NADH-quinone oxidoreductase subunit B	COG0377	C	K00331	7.1.1.2	29	0.4901	0.229832	0.0893433	0.852	0.261867	0.011812	0.5228	0.251769	0.161577	0.894	0.257216	0.0101274	0.9413	0.393977	0.0593213	0.3395	0.282702	0.378	-0.7776	0.260764	0.00610521
ACSP50_0642		uncharacterized protein					4	0.9102	0.158292	1.00081e-07	0.6592	0.205091	0.0131362	0.5094	0.185139	0.0452603	0.0027	0.212289	0.997031	-0.0416	0.28074	0.935882	-0.8756	0.241807	0.00153114	-0.5874	0.203182	0.00797001
ACSP50_0643		hypothetical protein					21	1.8055	0.222408	1.10137e-14	0.338	0.236556	0.373845	0.2197	0.241141	0.620353	-0.3738	0.259405	0.449848	-1.285	0.370188	0.00345304	-2.4283	0.379537	2.73251e-09	-1.1249	0.25502	3.70527e-05
ACSP50_0644		RNA polymerase subunit sigma-70					32	1.9545	0.282553	7.59724e-11	-0.1421	0.366062	0.854183	-0.2526	0.381585	0.738548	-0.1479	0.368906	0.881594	-2.0681	0.549102	0.00128265	-2.0266	0.528865	0.000735296	-1.5005	0.365622	0.000128502
ACSP50_0645		NADH dehydrogenase	COG0852	C	K00332	7.1.1.2	4	-0.156	0.208145	0.623331	-0.496	0.248371	0.176962	-0.0557	0.22947	0.914208	-0.0226	0.24272	0.975981	-0.4005	0.347773	0.419138	-0.0088	0.259825	0.986031	-0.6808	0.228744	0.00621327
ACSP50_0646		NADH dehydrogenase	COG1005	C	K00337	7.1.1.2	4	0.1567	0.262841	0.70706	-0.0021	0.275639	0.99758	0.383	0.258342	0.365836	0.3026	0.275984	0.598068	-0.277	0.339324	0.586589	0.0428	0.297354	0.933511	-0.6281	0.29181	0.0520764
ACSP50_0647		NADH dehydrogenase	COG1143	C	K00338	7.1.1.2	21	0.4053	0.244804	0.209507	0.4261	0.236391	0.235335	0.3519	0.234901	0.358685	0.5763	0.247885	0.139336	-0.3922	0.307308	0.363794	-0.6609	0.297629	0.0700769	-1.0713	0.254476	8.49724e-05
ACSP50_0648		uncharacterized protein	COG0839	C	K00339	7.1.1.2	21	0.4097	0.322317	0.357243	-0.1406	0.336043	0.839369	0.2327	0.333592	0.721868	0.0856	0.346039	0.933029	-1.2709	0.46294	0.02617	-1.5341	0.484401	0.00639237	-0.1704	0.30368	0.647347
ACSP50_0649		NADH-quinone oxidoreductase subunit K	COG0713	C	K00340	7.1.1.2	21	0.5856	0.381504	0.250984	0.3417	0.397848	0.628094	0.2601	0.407342	0.747657	0.3193	0.416634	0.74561	-0.776	0.551084	0.306805	-1.615	0.637874	0.034885	-0.2551	0.373442	0.572373
ACSP50_0650		NADH-quinone oxidoreductase subunit L	COG1009	CP	K00341	7.1.1.2	21	0.416	0.216827	0.134189	0.2796	0.237455	0.481262	0.5766	0.228728	0.0726295	0.5865	0.236859	0.105177	-0.6722	0.326899	0.112891	-1.0029	0.312405	0.00561735	-0.0552	0.227132	0.848338
ACSP50_0651		NADH-quinone oxidoreductase subunit M	COG1008	C	K00342	7.1.1.2	21	0.5312	0.224581	0.0543437	0.3027	0.24952	0.46767	0.5579	0.234447	0.0946155	0.4087	0.249398	0.361224	-0.8714	0.329673	0.0333522	-0.7419	0.31974	0.0562919	0.019	0.243013	0.951704
ACSP50_0652		NADH-quinone oxidoreductase subunit N	COG1007	C	K00343	7.1.1.2	10	0.1534	0.287243	0.73918	0.0589	0.290279	0.930796	0.1938	0.292087	0.737576	0.4625	0.294482	0.389548	-1.226	0.403063	0.0122892	0.2238	0.325501	0.641199	0.6285	0.255141	0.0251386
ACSP50_0653		protease HtpX	COG0501	O	K03799	3.4.24.-	9	-0.1644	0.447574	0.826188	-0.9217	0.49342	0.216477	-0.6977	0.487291	0.386934	-1.2478	0.571321	0.174638	0.9009	0.446579	0.121303	0.5871	0.442848	0.321983	1.2278	0.325575	0.000457444
ACSP50_0654		uncharacterized protein					28	-0.3894	0.308318	0.361533	-0.287	0.311089	0.600862	-0.195	0.306074	0.748521	-0.4159	0.341526	0.544308	0.0432	0.407922	0.954703	-0.3746	0.365364	0.463172	-0.0729	0.281416	0.838243
ACSP50_0655		alkanal monooxygenase (FMN-linked)				1.14.14.3	25	-0.3324	0.243728	0.317214	-0.345	0.262362	0.422558	-0.0011	0.259114	0.998397	-0.7108	0.283388	0.0995017	1.1708	0.391745	0.0141854	0.5756	0.28439	0.10456	-0.1159	0.233897	0.689073
ACSP50_0656		acetyltransferase				2.3.1.-	25	-0.1805	0.324672	0.726978	-0.238	0.328498	0.694793	-0.0181	0.331578	0.984093	-0.3759	0.355435	0.61414	1.1021	0.409972	0.0299806	0.3314	0.349993	0.504999	-0.1302	0.292158	0.720751
ACSP50_0657		sulfurase					14	-0.6035	0.376345	0.226636	-0.0903	0.365527	0.914263	0.6612	0.324076	0.170893	0.1239	0.390637	0.908628	1.0452	0.47151	0.0842067	0.254	0.408046	0.677361	0.3255	0.305176	0.36055
ACSP50_0658		acetyltransferase	COG2388	R	K06975		29	0.6604	0.285859	0.0612234	0.6203	0.316522	0.188035	0.7758	0.298474	0.0617666	0.8977	0.300339	0.03653	1.0066	0.391091	0.0391468	-0.1468	0.37236	0.803405	-0.481	0.304912	0.163681
ACSP50_0659		uncharacterized protein					20	-0.1541	0.159328	0.507043	-0.0916	0.193926	0.813321	0.0029	0.179086	0.995518	0.2319	0.187518	0.53709	1.0445	0.247873	0.000248706	0.9934	0.186151	1.05538e-06	-1.1212	0.20768	3.63127e-07
ACSP50_0660		thiamine kinase	COG3178	R	K07102	2.7.1.221	19	0.1863	0.266799	0.651104	0.077	0.265832	0.896136	0.1463	0.256525	0.777373	0.537	0.27146	0.237137	0.9405	0.344428	0.0271513	1.0024	0.276127	0.00148534	-0.3957	0.26296	0.185376
ACSP50_0661							34	0.4961	0.324178	0.252525	0.1672	0.404393	0.841841	-0.4315	0.342227	0.462372	1.3289	0.918329	0.4481	-0.8641	0.443533	0.136607	0.2608	0.373708	0.635461	-3.7322	0.465937	1.71112e-14
ACSP50_0662		YajQ family cyclic di-GMP-binding protein	COG1666	S	K09767		34	0.648	0.185389	0.00234308	0.7826	0.224755	0.00595822	0.6968	0.201323	0.00733073	0.816	0.226247	0.00683231	-0.2068	0.301931	0.658341	0.5115	0.236912	0.0795142	-1.5075	0.232762	7.77871e-10
ACSP50_0663		hypothetical protein					21	0.3376	0.229177	0.273573	0.031	0.257458	0.961431	0.167	0.249645	0.734821	0.2273	0.259256	0.698266	-1.4158	0.360023	0.000715829	-0.3875	0.313914	0.362764	-1.755	0.278301	2.19719e-09
ACSP50_0664		lysine transporter LysE					21	0.8051	0.221835	0.00147403	0.0352	0.270223	0.957982	0.3672	0.275722	0.432361	0.2378	0.263028	0.682999	-1.1864	0.352762	0.00481391	-0.2217	0.315161	0.632657	-0.5211	0.247544	0.05796
ACSP50_0665		sulfurtransferase	COG2897	P	K01011	2.8.1.1	30	-0.3621	0.190662	0.138876	-0.4936	0.232779	0.14313	-0.3975	0.207527	0.207025	-0.3132	0.219978	0.458184	-0.0442	0.333734	0.943416	0.5959	0.253131	0.052525	-0.7361	0.231303	0.00333333
ACSP50_0666		hypothetical protein					19	0.0345	0.271326	0.93832	0.0267	0.291626	0.968619	0.2226	0.273326	0.665869	0.4471	0.278054	0.373586	0.8806	0.349471	0.0442429	0.6861	0.291146	0.0522678	-0.549	0.277011	0.0753132
ACSP50_0667		hypothetical protein					17	0.2402	0.224614	0.452444	0.3701	0.24499	0.339231	0.5495	0.224336	0.0839374	0.5081	0.250795	0.22132	1.2805	0.413392	0.0105162	-0.1152	0.271537	0.787813	-1.744	0.30281	5.28377e-08
ACSP50_0668		diguanylate cyclase					29	0.0855	0.151791	0.72432	0.3445	0.199429	0.259908	0.3749	0.162871	0.109198	0.421	0.171551	0.110271	0.1844	0.252346	0.633227	-0.3267	0.197	0.198605	-0.6527	0.173983	0.000491069
ACSP50_0669							20	-0.2934	0.533259	0.730071	-0.3916	0.527388	0.686113	-0.028	0.490678	0.983637	0.4976	0.495212	0.639217	0.7604	0.472512	0.231672	0.9919	0.495233	0.108683	-1.4284	0.504312	0.00939888
ACSP50_0670							19	0.1807	0.260157	0.653446	0.3473	0.342032	0.55584	0.2826	0.274139	0.565876	0.4691	0.342833	0.482031	0.0216	0.403046	0.976988	0.6773	0.32653	0.0947675	-2.6775	0.32891	6.23614e-15
ACSP50_0671		50S ribosomal protein L33	COG0267	J	K02913		34	0.1892	0.145124	0.343472	0.5956	0.162335	0.00329325	0.5024	0.157928	0.015883	0.5366	0.168478	0.0227613	0.2237	0.268348	0.577043	0.7479	0.162385	3.37707e-05	-1.6435	0.168877	6.11106e-21
ACSP50_0672		uncharacterized protein					4	0.2273	0.163046	0.305371	0.5817	0.212418	0.0427829	0.3923	0.191586	0.169247	0.3226	0.191499	0.341663	-0.1062	0.251293	0.796899	0.0973	0.210532	0.766897	-1.226	0.204663	1.42009e-08
ACSP50_0673		MaoC family dehydratase				4.2.1.107	4	0.1202	0.167006	0.63956	0.8175	0.213864	0.00195189	0.5463	0.183162	0.0261763	0.3905	0.215941	0.293554	-0.0555	0.26151	0.90424	0.0018	0.216444	0.997138	-1.2028	0.21355	1.0643e-07
ACSP50_0674							25	-0.5277	0.294432	0.166803	0.0109	0.29038	0.985852	-0.097	0.302722	0.881974	0.1222	0.2935	0.876857	0.6035	0.412947	0.285494	0.9044	0.288754	0.00703764	-1.6623	0.302337	2.17193e-07
ACSP50_0675		preprotein translocase subunit SecE	COG0690	U	K03073		34	0.4927	0.120353	0.000261233	0.4513	0.170498	0.0524402	0.5762	0.153482	0.00303415	0.5075	0.16138	0.0250175	-0.2502	0.235016	0.460825	0.1152	0.168554	0.643864	-1.7575	0.168196	5.38848e-24
ACSP50_0676		transcription termination/antitermination protein NusG	COG0250	K	K02601		34	0.8034	0.121191	5.16082e-10	0.4723	0.186646	0.0666907	0.5332	0.154223	0.00741445	0.5365	0.152646	0.00905021	-1.139	0.247755	5.15527e-05	-0.3804	0.163361	0.0554042	-2.1578	0.170217	6.03848e-35
ACSP50_0677		50S ribosomal protein L1	COG0081	J	K02863		32	0.9825	0.109878	1.08908e-17	0.6536	0.172054	0.00212051	0.6304	0.146748	0.000423965	0.4762	0.156879	0.032805	-1.6925	0.230102	8.90348e-12	-0.6935	0.166693	0.000216191	-2.3159	0.156533	2.00723e-47
ACSP50_0678		ABC transporter ATP-binding protein				3.6.3.-	10	0.2563	0.306325	0.577946	-0.1798	0.329683	0.779398	0.2247	0.330458	0.729685	0.0773	0.334188	0.938834	-0.5748	0.426339	0.330826	-0.1941	0.373724	0.733973	0.2467	0.280347	0.458373
ACSP50_0679		hypothetical protein					1	0.3565	0.64341	0.727971	-0.7951	0.754761	0.536383	-0.1081	0.740954	0.952579	-0.0686	0.710799	0.975319	-0.3834	0.768167	0.754861	-0.2663	0.788508	0.834809	1.6014	0.46391	0.00139873
ACSP50_0680		50S ribosomal protein L10	COG0244	J	K02864		32	1.1859	0.111715	1.09924e-24	0.6245	0.193543	0.0127391	0.5414	0.151837	0.00538612	-0.0381	0.14905	0.928846	-3.4188	0.216298	2.27597e-52	-1.9907	0.166656	1.27662e-30	-2.6818	0.161432	1.39071e-59
ACSP50_0681		50S ribosomal protein L7/L12	COG0222	J	K02935		32	1.2518	0.159873	1.06184e-13	0.6901	0.251857	0.0427114	0.7447	0.206149	0.004679	0.0011	0.204547	0.998243	-3.5013	0.335025	3.23912e-23	-1.968	0.204278	4.25701e-20	-2.7823	0.20417	2.59312e-40
ACSP50_0682		DNA-directed RNA polymerase subunit beta	COG0085	K	K03043	2.7.7.6	34	0.7695	0.113944	2.26727e-10	0.27	0.163223	0.284156	0.3114	0.14974	0.161093	0.5233	0.166509	0.0251177	-0.8881	0.388877	0.0738136	0.6528	0.164674	0.00045039	-1.418	0.161922	3.88284e-17
ACSP50_0683		DNA-directed RNA polymerase subunit beta'	COG0086	K	K03046	2.7.7.6	34	0.8154	0.120973	2.47431e-10	0.3405	0.176679	0.197373	0.3184	0.156868	0.173567	0.3733	0.158821	0.134713	-1.3014	0.463211	0.022278	0.3034	0.153192	0.113502	-1.6917	0.166731	1.1341e-22
ACSP50_0684		hypothetical protein					30	-0.053	0.290346	0.915748	-0.4717	0.309402	0.333883	-0.489	0.313386	0.333569	-0.1861	0.31213	0.815125	-0.231	0.348602	0.669557	0.3325	0.316252	0.451088	-0.6122	0.305976	0.0723736
ACSP50_0685		hypothetical protein					21	0.7468	0.222485	0.00364616	0.1109	0.267258	0.840949	0.115	0.256417	0.831144	0.0599	0.272273	0.942992	-1.1028	0.37235	0.0152256	-0.3759	0.308977	0.370817	-1.2484	0.272608	1.79283e-05
ACSP50_0686		30S ribosomal protein S12	COG0048	J	K02950		21	0.9686	0.115443	1.20961e-15	0.6533	0.178901	0.0034782	0.6957	0.150606	0.000114872	0.8886	0.223125	0.00199942	-1.6305	0.270009	3.82818e-08	0.5207	0.251848	0.0959008	-1.4964	0.179804	1.45787e-15
ACSP50_0687		30S ribosomal protein S7	COG0049	J	K02992		32	1.1009	0.125146	3.85298e-17	0.337	0.186337	0.233731	0.4761	0.18284	0.0612275	0.5698	0.166193	0.0115511	-2.1075	0.341493	1.81081e-08	0.2013	0.177554	0.40983	-2.0671	0.175962	4.00638e-30
ACSP50_0688		elongation factor G	COG0480	J	K02355		32	1.0557	0.131279	2.02679e-14	0.2957	0.188683	0.316036	0.4743	0.19029	0.0772625	0.5957	0.176741	0.0135552	-2.3237	0.337674	2.20252e-10	0.1485	0.166755	0.534092	-2.4596	0.158696	5.78798e-52
ACSP50_0689	tuf	elongation factor Tu (GTPase)	COG0050	J	K02358	3.6.5.3	32	1.1354	0.121044	2.13712e-19	0.492	0.168099	0.0277767	0.6327	0.206394	0.02137	0.661	0.195778	0.0133526	-2.5235	0.311691	4.03606e-14	-0.1331	0.170785	0.591436	-2.9059	0.170132	6.02467e-63
ACSP50_0690		30S ribosomal protein S10	COG0051	J	K02946		32	1.2872	0.133787	2.29745e-20	0.4899	0.169526	0.0303002	0.4952	0.230381	0.14368	0.7647	0.236432	0.0202028	-2.4158	0.223758	1.02448e-24	0.0528	0.177414	0.855476	-2.377	0.175748	1.0273e-39
ACSP50_0691		50S ribosomal protein L3	COG0087	J	K02906		32	1.0924	0.116393	2.03195e-19	0.1731	0.205403	0.636426	0.3647	0.228294	0.31851	0.331	0.189921	0.317388	-3.0741	0.373325	1.38148e-14	-0.3985	0.161334	0.0402921	-2.5301	0.159622	2.60107e-54
ACSP50_0692		50S ribosomal protein L4	COG0088	J	K02926		32	0.8718	0.124084	3.58812e-11	-0.0171	0.200133	0.969749	0.1769	0.414318	0.838986	0.1485	0.196987	0.74903	-3.4369	0.33156	7.30573e-23	-0.6555	0.182635	0.00170297	-2.5637	0.16357	4.00608e-53
ACSP50_0693		50S ribosomal protein L23	COG0089	J	K02892		32	1.2005	0.126905	1.03304e-19	0.4172	0.204087	0.164008	0.5864	0.238348	0.0820669	0.5899	0.208588	0.0523986	-2.8299	0.247895	1.27562e-27	-0.263	0.170887	0.23827	-2.6026	0.177521	1.43511e-46
ACSP50_0694		50S ribosomal protein L2	COG0090	J	K02886		32	1.1546	0.149408	2.29337e-13	0.2574	0.192455	0.411368	0.4265	0.414528	0.566543	0.5297	0.212126	0.101311	-2.9619	0.333307	6.26071e-17	-0.3414	0.17547	0.121175	-2.622	0.165366	2.45594e-54
ACSP50_0695		30S ribosomal protein S19	COG0185	J	K02965		32	1.1174	0.138526	1.66853e-14	0.3346	0.176769	0.208988	0.7422	0.218303	0.00871951	0.6673	0.193222	0.0107989	-2.8363	0.304204	1.32012e-18	-0.0923	0.236699	0.806031	-2.3752	0.163933	1.63988e-45
ACSP50_0696		50S ribosomal protein L22	COG0091	J	K02890		32	0.9496	0.130016	5.16635e-12	0.1484	0.19623	0.67962	0.4762	0.234587	0.173479	0.363	0.189178	0.256145	-3.1501	0.411813	1.08887e-12	-0.5561	0.17575	0.00644824	-2.6547	0.1708	2.99175e-52
ACSP50_0697		30S ribosomal protein S3	COG0092	J	K02982		32	0.9286	0.129913	1.54815e-11	0.2949	0.188346	0.316974	0.5522	0.204678	0.0504714	0.4327	0.179402	0.12066	-3.0591	0.317752	8.81085e-20	-0.4116	0.163963	0.0366602	-2.631	0.165313	9.93158e-55
ACSP50_0698		50S ribosomal protein L16	COG0197	J	K02878		32	1.15	0.13162	6.42307e-17	0.4142	0.159589	0.0589489	0.7618	0.172803	0.000271656	0.6951	0.2037	0.0119838	-2.8739	0.310638	2.53949e-18	-0.3138	0.199335	0.22604	-2.3596	0.158062	2.86029e-48
ACSP50_0699		50S ribosomal protein L29	COG0255	J	K02904		32	1.2596	0.143433	4.38181e-17	0.4691	0.224477	0.15029	0.7761	0.232585	0.0103927	0.5193	0.181087	0.0477282	-3.1362	0.325503	8.4705e-20	-0.3336	0.18052	0.14454	-2.7144	0.18764	2.22719e-45
ACSP50_0700		30S ribosomal protein S17	COG0186	J	K02961		32	1.2315	0.142706	1.61477e-16	0.4414	0.18834	0.0956434	0.6656	0.211606	0.0173468	0.5292	0.209159	0.0958657	-2.89	0.293805	1.23409e-20	-0.3773	0.171886	0.0738707	-2.575	0.166731	1.33853e-51
ACSP50_0701		50S ribosomal protein L14	COG0093	J	K02874		32	1.2397	0.125224	1.55214e-21	0.4537	0.212054	0.138652	0.7437	0.208648	0.00538935	0.5857	0.185854	0.0245705	-3.1951	0.336319	2.85363e-19	-0.4721	0.16559	0.015593	-2.7109	0.166044	1.42064e-57
ACSP50_0702		50S ribosomal protein L24	COG0198	J	K02895		32	1.1842	0.116327	9.79802e-23	0.6692	0.171203	0.00143713	0.8842	0.171216	9.53511e-06	0.8079	0.224701	0.00701875	-2.912	0.272014	2.574e-24	-0.1289	0.223997	0.703419	-2.4527	0.168505	6.33485e-46
ACSP50_0703		50S ribosomal protein L5	COG0094	J	K02931		32	1.2253	0.118718	2.35401e-23	0.5682	0.195212	0.0287229	0.6735	0.188238	0.00518599	0.5851	0.197233	0.038098	-3.3825	0.295031	7.94544e-28	-0.4681	0.172577	0.0223443	-2.6376	0.160504	2.49709e-58
ACSP50_0704	rpsN	30S ribosomal protein S14	COG0199	J	K02954		32	1.3442	0.113186	8.9394e-31	0.5772	0.206075	0.0371509	0.6714	0.174793	0.00223535	0.7035	0.219545	0.0216241	-3.4347	0.289314	7.84052e-30	-0.5052	0.178141	0.0162197	-2.7352	0.179936	5.39827e-50
ACSP50_0705		30S ribosomal protein S8	COG0096	J	K02994		32	1.1374	0.120737	1.48435e-19	0.6373	0.17118	0.00274513	0.8867	0.181236	3.39047e-05	0.6373	0.17993	0.00831071	-3.4305	0.246396	5.28274e-41	-0.4848	0.187458	0.030554	-2.4362	0.161079	1.59723e-49
ACSP50_0706		50S ribosomal protein L6	COG0097	J	K02933		32	1.1978	0.120044	7.28115e-22	0.6288	0.171989	0.00344157	0.8207	0.168014	3.51219e-05	0.5853	0.192283	0.0322968	-3.5364	0.245219	1.01593e-43	-0.515	0.198856	0.0302723	-2.4149	0.161453	1.89063e-48
ACSP50_0707		50S ribosomal protein L18	COG0256	J	K02881		32	0.9879	0.127754	2.20866e-13	0.3612	0.159965	0.111667	0.5726	0.185881	0.0206327	0.3551	0.184944	0.255792	-3.5432	0.240881	2.25705e-45	-0.6689	0.191219	0.00227694	-2.5538	0.171718	6.47329e-48
ACSP50_0708		30S ribosomal protein S5	COG0098	J	K02988		32	0.9697	0.134011	8.33373e-12	0.2919	0.218661	0.412663	0.5347	0.208644	0.0668476	0.1789	0.174618	0.629837	-3.9436	0.318873	2.25471e-32	-0.7427	0.166626	6.31965e-05	-2.7665	0.169772	2.28697e-57
ACSP50_0709		50S ribosomal protein L30	COG1841	J	K02907		32	1.0301	0.156892	7.72099e-10	0.495	0.204247	0.0827129	0.7208	0.187513	0.00221512	0.3667	0.191122	0.256155	-3.873	0.375644	1.21195e-22	-0.5326	0.218992	0.0438464	-2.1232	0.201862	2.66602e-24
ACSP50_0710		50S ribosomal protein L15	COG0200	J	K02876		32	1.0363	0.111257	3.88092e-19	0.6215	0.201628	0.0188136	0.7365	0.153952	5.59424e-05	0.3113	0.150842	0.211221	-3.8909	0.272978	8.57064e-43	-0.7166	0.160629	6.2351e-05	-2.676	0.168911	2.87776e-54
ACSP50_0711	secY	preprotein translocase subunit SecY	COG0201	U	K03076		34	0.9351	0.124982	1.42561e-12	0.5755	0.162963	0.00510853	0.806	0.148721	2.74248e-06	0.7503	0.16389	0.000205307	-0.4772	0.252801	0.150714	-0.8162	0.170158	1.45193e-05	-2.0663	0.16064	5.61157e-36
ACSP50_0712		adenylate kinase	COG0563	F	K00939	2.7.4.3	32	0.6283	0.118602	1.11823e-06	0.4203	0.175147	0.0862247	0.7047	0.156255	0.000180934	0.4302	0.159481	0.0685891	-0.8737	0.26412	0.00568187	-0.9147	0.176351	2.25015e-06	-1.7047	0.165993	3.32086e-23
ACSP50_0713		type I methionyl aminopeptidase	COG0024	J	K01265	3.4.11.18	32	0.5312	0.136495	0.000568478	0.3648	0.174062	0.148979	0.4897	0.164131	0.0261653	0.2482	0.175876	0.464369	-1.2889	0.280499	5.19424e-05	-1.2488	0.201862	9.83098e-09	-1.5595	0.183575	3.53296e-16
ACSP50_0714		hypothetical protein					21	0.6561	0.200722	0.00480952	0.3381	0.231133	0.360144	0.3755	0.222001	0.280141	0.2375	0.242639	0.650578	-0.6616	0.317483	0.107739	-0.9938	0.289642	0.00280889	-0.966	0.231696	9.92221e-05
ACSP50_0715		translation initiation factor IF-1	COG0361	J	K02518		34	0.7919	0.153501	2.26541e-06	0.2697	0.233721	0.49026	0.5223	0.200545	0.0612275	0.3684	0.191117	0.253972	-1.0381	0.340013	0.0119158	0.2794	0.194964	0.277285	-1.6307	0.196017	1.49282e-15
ACSP50_0716		50S ribosomal protein L36	COG0257	J	K02919		34	0.8672	0.122018	2.05231e-11	0.429	0.244584	0.250273	0.3787	0.183943	0.166402	0.3738	0.180636	0.209297	-1.326	0.399765	0.00552257	0.1745	0.167391	0.455182	-2.276	0.201581	6.81997e-28
ACSP50_0717		30S ribosomal protein S13	COG0099	J	K02952		21	0.8135	0.104253	1.2963e-13	0.7433	0.193258	0.00180996	0.6393	0.146977	0.000341829	0.8126	0.230798	0.00888545	-1.36	0.204839	1.04699e-09	0.2648	0.191034	0.296145	-1.512	0.1623	2.91457e-19
ACSP50_0718		30S ribosomal protein S11	COG0100	J	K02948		32	0.8768	0.115434	6.24981e-13	0.3921	0.194619	0.172419	0.6128	0.143178	0.000446163	0.5317	0.144947	0.00568938	-2.3057	0.299486	7.66786e-13	-0.1299	0.175411	0.612244	-2.1307	0.168486	8.62879e-35
ACSP50_0719		30S ribosomal protein S4	COG0522	J	K02986		32	0.9583	0.117942	1.04609e-14	0.4804	0.196459	0.079801	0.5514	0.16228	0.00876154	0.5304	0.165716	0.0217735	-2.4788	0.360549	2.28575e-10	-0.1669	0.16409	0.467952	-2.3192	0.165907	2.06729e-42
ACSP50_0720		DNA-directed RNA polymerase subunit alpha	COG0202	K	K03040	2.7.7.6	32	0.9943	0.121236	5.6617e-15	0.4091	0.187421	0.128075	0.4605	0.173814	0.0556352	0.4511	0.171494	0.0783997	-2.9742	0.373439	1.04235e-13	-0.1563	0.161704	0.495393	-2.5567	0.168849	1.26706e-49
ACSP50_0721		50S ribosomal protein L17	COG0203	J	K02879		32	0.8422	0.124515	2.12717e-10	0.2517	0.188035	0.410991	0.3505	0.190307	0.228864	0.2541	0.169666	0.424907	-3.2314	0.3586	2.15389e-17	-0.4742	0.178649	0.025819	-2.4102	0.164603	1.85385e-46
ACSP50_0722		tRNA pseudouridine(38;39;40) synthase TruA	COG0101	J	K06173	5.4.99.12	21	0.5049	0.211042	0.0512828	-0.024	0.226491	0.965566	-0.2649	0.228585	0.509293	-0.2548	0.236891	0.60509	-2.0631	0.499152	0.000341533	0.1176	0.265977	0.77795	-0.6124	0.22021	0.0108756
ACSP50_0723		hypothetical protein					31	-0.6667	0.263951	0.0376491	1.0619	0.71393	0.348549	0.3774	0.298652	0.461118	-0.0653	0.306926	0.944735	0.0592	0.478377	0.946442	-1.0255	0.326077	0.00679403	-1.7001	0.294859	5.10918e-08
ACSP50_0724		16S RNA G1207 methylase RsmC				2.1.1.-	10	0.4937	0.305947	0.223382	-0.0255	0.328804	0.971656	0.1843	0.318851	0.773612	-0.042	0.346753	0.969584	-1.0424	0.469052	0.0832435	-1.0497	0.442459	0.0502982	-0.2026	0.301201	0.578896
ACSP50_0725		ABC transporter				3.6.3.-	2	0.0759	0.168591	0.783477	0.1368	0.213754	0.731996	0.102	0.195545	0.798119	-0.8153	0.211261	0.00311203	1.6191	0.345837	3.59705e-05	-1.0312	0.249303	0.000236871	-0.7528	0.23475	0.0030919
ACSP50_0726	thiE	thiamine phosphate synthase	COG0352	H	K00788	2.5.1.3	31	0.3627	0.153666	0.0549439	0.3645	0.204596	0.242063	0.4824	0.203791	0.0970066	-0.9934	0.205135	6.41801e-05	0.4283	0.256294	0.211738	-1.1922	0.227525	1.70898e-06	-2.3176	0.211889	3.32183e-26
ACSP50_0727	thiO	glycine oxidase ThiO	COG0665	E	K03153	1.4.3.19	31	0.704	0.196308	0.0017133	0.6839	0.231383	0.025886	0.4958	0.231118	0.144668	-1.1292	0.253413	0.000345005	0.0769	0.330954	0.894497	-1.603	0.296019	7.10231e-07	-1.6207	0.23473	5.01454e-11
ACSP50_0728	thiS	putative sulfur transfer protein	COG2104	H	K03154		31	0.657	0.270445	0.0472241	0.7336	0.283148	0.0594629	0.7628	0.276515	0.0445232	-0.9411	0.381564	0.107265	0.325	0.338631	0.514002	-2.2571	0.501705	5.32909e-05	-1.9229	0.34535	1.49214e-07
ACSP50_0729		thiazole synthase	COG2022	H	K03149	2.8.1.10	31	0.2723	0.173598	0.238616	0.2576	0.206019	0.449762	0.3231	0.187299	0.268265	-1.07	0.215639	3.64757e-05	-0.002	0.276831	0.997487	-2.0621	0.260071	6.98934e-14	-2.0085	0.228714	3.16309e-17
ACSP50_0730		thiamine phosphate synthase	COG0352	H	K00788	2.5.1.3	31	0.3779	0.282002	0.327299	-0.2737	0.308776	0.61654	0.0969	0.301847	0.881974	-1.4581	0.391208	0.00471947	-0.6778	0.433375	0.24765	-2.4322	0.487882	6.07777e-06	-2.1838	0.35419	5.07169e-09
ACSP50_0731		hydroxymethylpyrimidine/phosphomethylpyrimidine kinase	COG0351	H	K00941	2.7.1.49	31	0.5968	0.169192	0.00209927	0.6535	0.196148	0.00944236	0.6481	0.202627	0.0151565	-0.6741	0.224315	0.0350787	-0.187	0.296235	0.686573	-2.0534	0.287009	1.98643e-11	-2.4285	0.242624	4.25749e-22
ACSP50_0732		phosphomethylpyrimidine synthase	COG0422	H	K03147	4.1.99.17	31	0.8108	0.136767	3.6624e-08	1.1831	0.194777	4.52543e-08	0.9538	0.200235	6.13435e-05	-0.7441	0.192626	0.00307708	-0.6803	0.339712	0.124391	-3.024	0.260958	7.63444e-29	-3.7192	0.20124	1.36411e-73
ACSP50_0733		signal peptidase					21	0.7528	0.163924	3.25173e-05	0.6182	0.196078	0.0156509	0.4404	0.203665	0.140739	-1.1465	0.227953	2.63661e-05	-1.1528	0.290799	0.00063825	-1.6497	0.258119	2.85255e-09	-0.4959	0.201109	0.0249733
ACSP50_0734		hypothetical protein					24	-0.3554	0.618969	0.718944	-1.1684	0.672395	0.256195	-1.3479	0.774755	0.263715	-0.9303	0.703996	0.503621	3.0518	0.434192	8.40866e-11	0.0561	0.646721	0.960178	0.6346	0.447074	0.213443
ACSP50_0735	rnaSA	Guanyl-specific ribonuclease Sa				3.1.27.3	26	-1.4302	0.285393	4.64372e-06	-1.8533	0.347844	2.88657e-06	-1.4783	0.327881	0.000181091	-1.3315	0.316083	0.000868108	3.9768	0.483442	1.43934e-14	-1.0628	0.334622	0.00623636	-1.2818	0.266541	6.46656e-06
ACSP50_0736		hypothetical protein					10	1.1384	0.274509	0.000211483	-0.1257	0.348608	0.866869	0.2784	0.321821	0.643187	0.4196	0.331567	0.523094	-1.0196	0.445395	0.0731338	-0.4745	0.407315	0.395247	0.2792	0.293294	0.419303
ACSP50_0737		histidine kinase				2.7.3.-	21	-0.4872	0.146469	0.00400897	0.1298	0.176994	0.689934	0.5678	0.170687	0.0107167	0.4265	0.166066	0.0887359	-0.4777	0.225189	0.100867	-1.6541	0.216431	6.09873e-13	-0.8641	0.183153	9.70757e-06
ACSP50_0738		dynein regulation protein LC7	COG2018	T	K07131		21	-0.1132	0.264095	0.795508	0.3803	0.268331	0.378639	0.7682	0.238107	0.0140834	0.6594	0.2682	0.109278	-0.8156	0.350125	0.0672628	-1.2291	0.355151	0.0025569	-1.1343	0.267737	7.64476e-05
ACSP50_0739		hypothetical protein					21	0.1934	0.261737	0.628868	0.6186	0.26051	0.0901814	0.6924	0.260942	0.0552144	0.4713	0.282455	0.347796	-0.6695	0.365016	0.164392	-0.6224	0.34296	0.153294	-0.6664	0.273864	0.02707
ACSP50_0740		ATP-binding protein	COG2229	U	K06945		21	-0.1429	0.20897	0.658384	0.1972	0.225965	0.621521	0.442	0.236768	0.221549	0.2802	0.224024	0.530064	-1.3157	0.326763	0.000510469	-0.9167	0.278441	0.0043895	-0.9154	0.227392	0.000174962
ACSP50_0741		bifunctional uroporphyrinogen-III synthetase/response regulator domain protein	COG1587	H	K01719	4.2.1.75	18	-3.0337	0.206085	4.81272e-47	-3.0167	0.23451	1.34685e-35	-1.8891	0.215938	2.82476e-16	-2.6253	0.240164	5.60319e-25	2.2799	0.290865	2.76185e-13	0.6927	0.295136	0.0532878	-0.8819	0.27356	0.00293216
ACSP50_0742		50S ribosomal protein L13	COG0102	J	K02871		34	0.9381	0.123075	5.11604e-13	0.6822	0.18001	0.00218149	0.6517	0.153053	0.000483044	0.5033	0.159503	0.0243522	-0.5618	0.306968	0.165444	-0.4039	0.176845	0.0611766	-2.1399	0.177466	1.07468e-31
ACSP50_0743		30S ribosomal protein S9	COG0103	J	K02996		32	0.7459	0.115156	1.35743e-09	0.3684	0.185338	0.1794	0.3385	0.152053	0.126085	0.1439	0.149608	0.658399	-1.0562	0.314473	0.00488509	-0.9266	0.170165	6.09926e-07	-2.3349	0.178096	2.3846e-37
ACSP50_0744		phosphoglucosamine mutase	COG1109	G	K03431	5.4.2.10	21	0.794	0.149491	1.03902e-06	0.5489	0.200102	0.0424873	0.3142	0.181256	0.265504	0.0186	0.20008	0.975981	-0.1707	0.254852	0.666744	-0.6925	0.212254	0.00479035	-1.0525	0.208507	2.08682e-06
ACSP50_0745		aminotransferase	COG0436	E	K14267	2.6.1.17	4	0.5432	0.201258	0.0244247	0.2829	0.238503	0.477724	0.2053	0.220976	0.611755	0.1661	0.252746	0.789619	-0.5069	0.296999	0.200476	-0.0635	0.254097	0.878677	-0.2914	0.21766	0.243377
ACSP50_0746		Putative membrane protein mmpS4					19	0.1343	0.205691	0.676986	0.2726	0.221343	0.458045	0.4736	0.218004	0.138488	0.3417	0.230583	0.432675	0.6142	0.310119	0.12928	0.3489	0.238014	0.2655	-0.6487	0.222607	0.00745684
ACSP50_0747		glutamine--fructose-6-phosphate aminotransferase	COG0449	M	K00820	2.6.1.16	20	0.1505	0.124387	0.386282	-0.7063	0.183711	0.00181836	0.1849	0.152175	0.482802	0.832	0.21949	0.00386837	1.8714	0.369442	6.14498e-06	0.4785	0.174188	0.0203932	-1.4436	0.183145	4.55959e-14
ACSP50_0748		hypothetical protein					25	-0.3716	0.187392	0.119398	-1.2929	0.238057	1.68411e-06	-0.3036	0.225607	0.425309	0.3076	0.213504	0.449848	0.6862	0.292509	0.0651052	-0.1457	0.25287	0.703183	-0.925	0.222069	0.000100579
ACSP50_0749		hypothetical protein					5	1.1947	2.41342	NA	0.6816	2.49885	NA	-0.7664	3.98561	NA	1.5145	2.46069	NA	-0.2037	4.08047	NA	2.671	1.95225	NA	2.2455	1.62047	0.225702
ACSP50_0750		hypothetical protein					9	0.0635	0.913521	0.966801	-0.6455	0.99182	0.727488	-0.5967	1.00158	0.764394	-1.6548	1.28488	0.515875	0.503	0.847929	0.704101	0.021	1.04491	NA	1.463	0.629197	0.0349341
ACSP50_0751		holo-ACP synthase	COG0736	I	K00997	2.7.8.7	21	0.8522	0.340662	0.0399089	0.2685	0.388359	0.709665	0.8519	0.345541	0.0816847	0.4154	0.397628	0.619972	-0.5649	0.493168	0.42213	-1.653	0.603199	0.0207474	-0.2656	0.358493	0.537682
ACSP50_0752		bifunctional ADP-dependent (S)-NAD(P)H-hydrate dehydratase/NAD(P)H-hydrate epimerase	COG0063	F	K17758	4.2.1.136	21	0.3549	0.220714	0.225165	0.0107	0.248626	0.984133	0.3507	0.243804	0.384021	0.0157	0.256417	0.985337	-1.2416	0.353682	0.00304835	-0.9953	0.317116	0.00691815	-0.6425	0.246183	0.0172324
ACSP50_0753		alanine racemase	COG0787	M	K01775	5.1.1.1	25	-0.4195	0.210652	0.117561	-0.7382	0.240498	0.019318	-0.3653	0.23566	0.33804	-0.4584	0.240505	0.260191	-0.1453	0.313258	0.775431	0.9294	0.227832	0.000294407	-0.1224	0.223649	0.655578
ACSP50_0754		alpha/beta hydrolase					13	0.1211	0.211642	0.720015	-0.2506	0.235839	0.53264	0.0593	0.235748	0.911174	-0.061	0.247565	0.933462	0.3131	0.276921	0.430109	0.6678	0.253825	0.0273608	0.0037	0.223586	0.990422
ACSP50_0755		tRNA threonylcarbamoyladenosine biosynthesis protein TsaE	COG0802	J	K06925		13	-0.0398	0.354481	0.945742	-0.0076	0.396525	0.993751	-0.2478	0.371644	0.735789	0.0704	0.366781	0.949778	0.0177	0.401194	0.98077	0.4301	0.362875	0.385221	-0.018	0.331959	0.966413
ACSP50_0756		uracil-DNA glycosylase	COG0692	L	K03648	3.2.2.27	21	0.5057	0.201966	0.039708	-0.0487	0.234407	0.928211	0.0979	0.235627	0.844184	-0.2376	0.258335	0.675387	-0.5879	0.327975	0.175916	-0.3635	0.278758	0.331163	-0.8949	0.243583	0.000651356
ACSP50_0757		tRNA threonylcarbamoyladenosine biosynthesis protein TsaB					21	0.1837	0.224016	0.587065	0.0753	0.241976	0.887473	0.3144	0.24101	0.443296	0.0272	0.25138	0.972702	-1.0024	0.332205	0.013104	-0.6893	0.312777	0.0725861	-0.8292	0.242501	0.00155835
ACSP50_0758		ribosomal-protein-alanine N-acetyltransferase RimI	COG0456	J	K03789	2.3.1.266	21	0.527	0.27313	0.131849	0.1491	0.296452	0.797862	0.342	0.292208	0.504437	0.1033	0.308564	0.904888	-2.1846	0.48311	7.04849e-05	-1.4457	0.423664	0.00298755	-0.9876	0.318181	0.00424738
ACSP50_0759		tRNA N6-adenosine(37)-threonylcarbamoyltransferase complex transferase subunit TsaD	COG0533	J	K01409	2.3.1.234	21	0.1384	0.2759	0.756176	-0.0914	0.295763	0.888563	0.0441	0.303408	0.952729	-0.0467	0.304693	0.960229	-1.4975	0.444511	0.00473255	-1.5129	0.399769	0.000868499	-0.2276	0.276907	0.490467
ACSP50_0760		hypothetical protein					34	0.632	0.291383	0.0830407	0.8532	0.305603	0.0380129	1.0062	0.300595	0.0100991	0.6515	0.323979	0.226526	0.0439	0.448365	0.958084	-0.7583	0.428905	0.166007	-1.028	0.336054	0.00486921
ACSP50_0761		multidrug ABC transporter permease				3.6.3.-	10	-0.1789	0.23902	0.623917	0.0327	0.276899	0.962009	0.057	0.244077	0.917994	-0.2351	0.265768	0.694934	-0.6447	0.333949	0.140537	-0.6386	0.309821	0.0969813	0.1662	0.241981	0.570197
ACSP50_0762		multidrug ABC transporter ATP-binding protein				3.6.3.-	28	-0.6272	0.357381	0.177743	-0.9715	0.371608	0.0564984	-0.2313	0.343498	0.732943	0.0811	0.340625	0.936028	-0.1002	0.387187	0.880796	0.4569	0.342593	0.318294	0.7187	0.279228	0.0189356
ACSP50_0763	groEL	60 kDa chaperonin	COG0459	O	K04077		32	0.9169	0.125677	5.44173e-12	0.1955	0.167191	0.484208	0.688	0.175926	0.00176017	0.3416	0.166229	0.213272	-2.953	0.276351	3.0758e-24	-0.4051	0.183118	0.07138	-2.0607	0.195426	2.05634e-24
ACSP50_0764	groES	10 kDa co-chaperonin	COG0234	O	K04078		32	0.8755	0.153411	1.27513e-07	0.4256	0.206556	0.158791	0.9374	0.203667	0.000124047	0.3613	0.192574	0.271	-2.9444	0.297782	7.7103e-21	0.1326	0.202626	0.660246	-1.7777	0.221794	1.65128e-14
ACSP50_0765		methyltransferase					10	0.7268	0.300922	0.0486792	-1.2639	0.393212	0.0131362	-0.1434	0.333464	0.83858	-0.4926	0.362569	0.486145	-1.0856	0.54839	0.129402	0.7458	0.353496	0.0880664	0.0582	0.303632	0.881485
ACSP50_0766		aminoacyl-tRNA deacylase	COG2606	J	K03976	3.1.1.-	10	-0.2068	0.371838	0.726938	-0.2824	0.390442	0.695444	0.1382	0.342519	0.849491	-0.0417	0.364134	0.970782	-1.1096	0.464726	0.0595027	-0.4667	0.419525	0.42008	0.075	0.308071	0.848135
ACSP50_0767	mstE	ABC-type monosaccharide transporter; substrate-binding lipoprotein	COG4213	G	K10543		34	0.4683	0.116424	0.00034508	0.2938	0.160278	0.227393	0.6549	0.158181	0.000756047	0.7138	0.156396	0.000216669	0.3763	0.24574	0.258584	-1.2996	0.180115	1.30863e-11	-1.5606	0.161259	1.01579e-20
ACSP50_0768	mstA	ABC-type monosaccharide transporter; ATP-binding protein	COG1129	G	K10545	7.5.2.10	34	0.5936	0.114028	1.78786e-06	0.2782	0.176334	0.312076	0.5649	0.152584	0.00350687	0.8177	0.184708	0.000384978	0.3547	0.321867	0.44399	-0.9348	0.201122	2.80471e-05	-1.5867	0.162887	5.61493e-21
ACSP50_0769	mstF	ABC-type monosaccharide transporter; permease component	COG4214	G	K10544	3.6.3.17	34	0.6579	0.134784	8.69991e-06	0.104	0.162324	0.731931	0.4325	0.189159	0.113005	0.5554	0.175577	0.0238868	-0.1078	0.438415	0.887972	-1.2936	0.157156	6.95307e-15	-1.9468	0.164134	1.09242e-30
ACSP50_0770	mstR	transcriptional regulator; ROK family	COG1940	KG			21	0.6357	0.131047	9.9864e-06	0.0165	0.17385	0.96823	0.4601	0.189278	0.0865827	0.5141	0.177016	0.0444392	-0.4436	0.399793	0.439744	-1.2872	0.187836	1.46785e-10	-1.4172	0.194459	3.6162e-12
ACSP50_0771		hypothetical protein					21	0.7187	0.286009	0.0388658	0.1745	0.30935	0.770237	0.1471	0.303397	0.811857	0.4791	0.311147	0.406735	-1.0801	0.46552	0.0684752	-1.156	0.420682	0.0203642	-0.1373	0.288843	0.701515
ACSP50_0772		peptidase M16					22	0.0261	0.344932	0.963037	-0.3037	0.362992	0.638947	-0.1865	0.363902	0.801753	-0.425	0.399922	0.611525	-1.2393	0.495622	0.0461113	-1.0689	0.464507	0.0588842	0.5778	0.295891	0.0799302
ACSP50_0773		peptidase				3.4.24.-	22	0.3998	0.365064	0.441296	0.0456	0.390575	0.962149	0.6303	0.364559	0.267099	-0.0707	0.428211	0.956961	-0.8692	0.529353	0.221507	-0.9249	0.52112	0.163877	1.1184	0.303147	0.000616438
ACSP50_0774		molybdopterin-binding oxidoreductase					28	0.084	0.216061	0.815172	-0.3072	0.248169	0.455229	-0.4188	0.246592	0.277383	-0.3936	0.257596	0.411871	0.0278	0.378305	0.967976	0.0691	0.272696	0.877701	-0.2802	0.24044	0.314695
ACSP50_0775		transcriptional regulator			K18955		19	0.2092	0.145328	0.286598	0.6208	0.196069	0.0151537	0.3464	0.178472	0.200105	0.2353	0.195343	0.549723	0.3731	0.316568	0.407006	0.1104	0.187592	0.696621	-1.3566	0.185796	3.29062e-12
ACSP50_0776		LuxR-family transcriptional regulator	COG2197	TK			4	-0.0708	0.200487	0.832644	1.1711	0.659257	0.243295	0.0414	0.240938	0.943608	-0.0538	0.245582	0.942992	-0.2501	0.33367	0.62286	-0.4186	0.274918	0.244226	-0.514	0.230733	0.0439809
ACSP50_0777		hypothetical protein					34	0.3541	0.182845	0.130179	0.5244	0.218248	0.0858129	0.602	0.197264	0.0221995	0.4355	0.224787	0.251061	-0.0588	0.278094	0.904455	-0.2303	0.246528	0.511546	-1.2694	0.230257	2.00611e-07
ACSP50_0778		IMP dehydrogenase	COG0516	F	K00088	1.1.1.205	19	0.4344	0.116707	0.00106094	0.0184	0.15977	0.962856	0.2352	0.149556	0.328072	0.1692	0.146221	0.57048	-0.029	0.214216	0.941818	0.5682	0.159869	0.00190163	-1.4322	0.177437	1.06208e-14
ACSP50_0779		inosine 5-monophosphate dehydrogenase	COG0516	F	K00088	1.1.1.205	34	0.5764	0.131172	7.65599e-05	0.2417	0.165401	0.360403	0.4016	0.153558	0.0598015	0.3114	0.169556	0.284686	-0.3356	0.205087	0.223297	0.3	0.167225	0.158696	-1.4757	0.183451	1.31966e-14
ACSP50_0780		peptidase M1				3.3.2.6	21	0.7059	0.198405	0.00189131	0.3775	0.232909	0.295012	0.5253	0.221766	0.0967335	0.1948	0.240896	0.726515	-0.6004	0.312766	0.142747	-0.6413	0.299618	0.0824987	-0.2201	0.230227	0.417184
ACSP50_0781		LytR family transcriptional regulator					17	-0.3213	0.242182	0.333363	0.1493	0.239375	0.740445	0.0782	0.235348	0.87811	-0.0351	0.249839	0.963862	0.5402	0.321239	0.208399	-0.3332	0.290793	0.403944	-0.4595	0.231276	0.0744874
ACSP50_0782		GMP synthetase	COG0518	F	K01951	6.3.5.2	21	0.5961	0.129432	3.09488e-05	0.0949	0.200022	0.812744	0.2883	0.1612	0.24756	0.2127	0.166759	0.520184	-1.0035	0.270417	0.00156084	-0.5832	0.185842	0.00692029	-1.2658	0.195882	8.46919e-10
ACSP50_0783		NUDIX hydrolase				3.6.1.22	17	-0.0386	0.177237	0.899367	0.4635	0.206205	0.113672	0.2682	0.189431	0.393669	-0.086	0.205349	0.875221	0.8096	0.263781	0.0113636	-1.7249	0.262637	9.48201e-10	-0.9967	0.210312	8.83061e-06
ACSP50_0784		NUDIX hydrolase					30	-0.1005	0.19033	0.74303	-0.4961	0.219535	0.111323	-0.163	0.209894	0.684906	-0.061	0.213517	0.918636	-0.0626	0.290479	0.903002	0.6833	0.224315	0.00907362	-0.8459	0.242495	0.00123825
ACSP50_0785		CDP-alcohol phosphatidyltransferase	COG1183	I	K17103	2.7.8.8	30	0.0673	0.123902	0.733637	-0.4077	0.176557	0.10146	0.0093	0.162554	0.983637	0.1738	0.173335	0.640003	0.5092	0.218386	0.0670285	1.3783	0.160368	3.86871e-16	-0.7516	0.16144	1.27864e-05
ACSP50_0786		phosphatidylserine decarboxylase	COG0688	I	K01613	4.1.1.65	4	-0.0288	0.134126	0.900697	-0.2115	0.171562	0.457835	0.0925	0.15915	0.772445	-0.0413	0.169045	0.93372	0.1661	0.249733	0.668757	-0.3691	0.187108	0.115377	-1.0759	0.179976	1.51545e-08
ACSP50_0787		hypothetical protein					35	-2.341	0.22757	3.29539e-23	-1.0885	0.254851	0.000355375	-0.1946	0.214736	0.621896	0.0921	0.197947	0.861367	1.5829	0.269666	1.00659e-07	0.7905	0.229329	0.00267369	-1.0624	0.211039	2.22326e-06
ACSP50_0788		uncharacterized protein					35	-2.2567	0.168979	8.25906e-39	-1.1446	0.227525	1.26225e-05	0.0632	0.194027	0.880251	0.2349	0.165311	0.459449	1.568	0.29888	2.56691e-06	1.1916	0.195638	1.68912e-08	-1.5907	0.207404	2.24793e-13
ACSP50_0789		ATPase					20	-1.5642	0.154107	1.33066e-22	-0.8677	0.182908	4.76634e-05	-0.1435	0.169183	0.649602	-0.1472	0.170925	0.704249	1.0163	0.224268	6.75464e-05	0.9386	0.180861	2.21893e-06	-0.7624	0.174996	4.66072e-05
ACSP50_0790		two-component system response regulator LuxR family	COG2197	TK			25	-1.238	0.188221	7.18439e-10	-0.4388	0.198139	0.120263	0.1981	0.180363	0.535141	0.1474	0.204928	0.767388	1.2057	0.242751	9.9032e-06	0.9471	0.213317	6.83743e-05	-0.5116	0.195538	0.0169445
ACSP50_0791	dppE	ABC-type peptide/nickel transporter; substrate-binding lipoprotein	COG4166	E	K15580	3.1.3.26	17	0.592	0.10475	1.73489e-07	0.3374	0.155375	0.130566	0.4453	0.134235	0.0109888	0.5745	0.189174	0.0327203	1.7504	0.379267	4.78215e-05	-0.7512	0.199702	0.000943592	-1.6964	0.157535	1.99088e-25
ACSP50_0792	dppB	ABC-type peptide/nickel transporter; permease component	COG0601	EP	K15581		17	0.4076	0.14718	0.0202833	0.1581	0.174916	0.607627	0.2616	0.17052	0.343517	0.4637	0.191814	0.119162	1.0839	0.214146	6.26824e-06	-0.0052	0.202496	0.989735	-1.1375	0.188831	1.1649e-08
ACSP50_0793	dppC	ABC-type peptide/nickel transporter; permease component	COG1173	EP	K15582		34	0.6505	0.173814	0.000987685	0.0954	0.196951	0.806704	0.3536	0.20224	0.260349	0.7131	0.243837	0.0421937	0.4579	0.24904	0.163204	-0.5839	0.214479	0.0217747	-0.96	0.21119	2.0765e-05
ACSP50_0794	dppD	ABC-type peptide/nickel transporter; ATPase component	COG0444	EP	K15583		34	0.6117	0.184567	0.00416498	0.0523	0.219267	0.917075	0.4106	0.227192	0.24144	0.6977	0.231304	0.0340573	0.1342	0.274689	0.761092	-0.8596	0.245642	0.00226795	-1.1658	0.224558	1.02926e-06
ACSP50_0795		peptide ABC transporter ATP-binding protein	COG4608	E	K10823	3.6.3.-	21	0.37	0.168677	0.0788877	-0.0688	0.199768	0.872487	0.1218	0.201419	0.760636	0.4589	0.230414	0.233668	-0.212	0.265169	0.595676	-0.9786	0.235705	0.000223391	-1.1089	0.202513	2.44313e-07
ACSP50_0796		Intracellular chorismate mutase	COG1605	E	K04093	5.4.99.5	34	1.3097	0.285776	3.39042e-05	0.707	0.329099	0.136156	0.2203	0.343615	0.746945	-0.1091	0.384764	0.919593	-0.0473	0.451622	0.95513	-0.4301	0.437654	0.48631	-1.2313	0.363273	0.00172401
ACSP50_0797		bifunctional metallophosphatase/5'-nucleotidase	COG0737	FV	K01081	3.1.3.5	17	0.1816	0.155662	0.406872	0.4702	0.220144	0.139699	0.4437	0.172491	0.0654337	0.2448	0.197062	0.533933	1.141	0.308613	0.00163372	-0.8998	0.256782	0.00223348	-0.7348	0.187634	0.00026684
ACSP50_0798		ATP-dependent DNA helicase PcrA	COG0210	L	K03657	3.6.4.12	21	1.0808	0.175172	8.9334e-09	0.4936	0.20604	0.086892	0.5516	0.204688	0.0508073	0.2535	0.238839	0.612143	-1.3824	0.348996	0.000644424	-0.6403	0.268236	0.0486574	-0.3417	0.206124	0.141908
ACSP50_0799		peptidase M23				4.2.2.-	22	1.0935	0.415987	0.0294795	0.5591	0.449825	0.452519	-0.1675	0.513956	0.880251	0.0961	0.516239	0.952001	-2.0431	0.789793	0.0380426	-0.7573	0.638793	0.385221	0.668	0.39396	0.132326
ACSP50_0800		peptidase M23				3.4.24.-	4	0.0037	0.117052	0.983665	0.1591	0.160371	0.567782	0.3896	0.144748	0.0510297	0.5143	0.161836	0.0231397	-0.1896	0.203354	0.52825	-0.8607	0.18213	2.01145e-05	-0.9509	0.176823	4.05704e-07
ACSP50_0801		methylmalonyl-CoA mutase	COG2185	I	K01849	5.4.99.2	17	-0.3607	0.170949	0.093614	-0.2726	0.189774	0.370861	0.0389	0.194095	0.931991	0.3858	0.193409	0.232202	1.2833	0.272156	3.10557e-05	0.7695	0.191388	0.000367745	-0.9238	0.198659	1.31247e-05
ACSP50_0802	sucC	succinyl-CoA synthetase; beta subunit	COG0045	C	K01903	6.2.1.5	32	0.8015	0.1095	4.61664e-12	0.221	0.155871	0.378381	0.5871	0.150469	0.00181336	0.1549	0.154623	0.640157	-1.1886	0.216936	7.93302e-07	-1.5126	0.161545	5.07821e-19	-1.7856	0.208937	2.3124e-16
ACSP50_0803	sucD	succinyl-CoA synthetase; alpha subunit	COG0074	C	K01902	6.2.1.5	32	0.9775	0.109943	1.70427e-17	0.2837	0.158046	0.237385	0.5494	0.148445	0.00351147	0.2176	0.161345	0.491091	-1.1574	0.204622	3.2064e-07	-1.4625	0.163637	2.11051e-17	-1.9174	0.181255	1.45461e-24
ACSP50_0804		uncharacterized protein					29	0.1907	0.160132	0.395086	-0.0769	0.198287	0.854473	0.1806	0.182643	0.583868	-0.0211	0.204288	0.973737	-0.0278	0.244395	0.95113	-0.1406	0.213593	0.657543	-1.0173	0.221013	1.61796e-05
ACSP50_0805		phosphoribosylglycinamide formyltransferase	COG0299	F	K11175	2.1.2.2	21	0.6208	0.171801	0.00156084	0.6261	0.229918	0.0441539	0.6581	0.189957	0.00726931	0.6631	0.217374	0.0318698	-1.4168	0.297976	2.61186e-05	-0.574	0.254122	0.0644851	-0.8559	0.216647	0.000233393
ACSP50_0806		bifunctionalphosphoribosylaminoimidazolecarboxamide formyltransferase/inosine monophosphate cyclohydrolase	COG0138	F	K00602	2.1.2.3	32	0.7778	0.150344	2.10954e-06	0.2624	0.194018	0.40458	0.3962	0.168906	0.10075	0.1724	0.183438	0.667092	-1.999	0.320514	1.24234e-08	-1.1172	0.20184	3.78904e-07	-1.4651	0.175989	1.43142e-15
ACSP50_0807		hypothetical protein					32	1.0133	0.226844	5.61631e-05	0.7167	0.274293	0.0565561	0.8934	0.241055	0.00345733	0.4654	0.255426	0.289003	-3.0599	0.512065	5.53013e-08	-1.4856	0.359011	0.000235674	-1.3941	0.273783	1.68239e-06
ACSP50_0808		BTB/POZ domain-containing protein KCTD9					29	0.4305	0.273131	0.236044	0.2633	0.284755	0.599526	0.3354	0.282739	0.496887	-0.0014	0.310578	0.99848	0.436	0.363514	0.397218	-0.2458	0.356713	0.640481	-0.1282	0.273542	0.70539
ACSP50_0809		isocitrate dehydrogenase	COG0538	C	K00031	1.1.1.42	17	0.6615	0.110582	2.67827e-08	0.1946	0.161267	0.470394	0.6907	0.13965	2.69718e-05	0.4155	0.172753	0.121341	0.959	0.410972	0.0667597	-0.1981	0.166286	0.38255	-1.7634	0.165257	5.50211e-25
ACSP50_0810	galT	galactose-1-phosphate uridylyltransferase	COG1085	G	K00965	2.7.7.12	21	0.434	0.272565	0.230404	0.2656	0.300955	0.617601	0.3565	0.292735	0.481183	0.2387	0.304576	0.737735	-0.6524	0.416688	0.247178	-1.1615	0.395147	0.0122751	0.2161	0.273058	0.508526
ACSP50_0811		DeoR family transcriptional regulator	COG1349	KG			21	0.1961	0.234704	0.578466	0.0849	0.265796	0.884244	0.3965	0.243539	0.304633	0.1762	0.262501	0.78328	-0.2867	0.346658	0.580981	-1.0459	0.330734	0.00646655	-0.8908	0.26873	0.00220067
ACSP50_0812		glycosyl transferase				2.4.1.41	8	0.8157	0.645438	0.361118	-0.8513	0.809099	0.536982	-1.3666	0.904593	0.353946	-0.9768	0.921767	0.613156	-1.2609	0.948613	0.339948	-0.341	0.907833	NA	2.2876	0.474049	5.96138e-06
ACSP50_0813		sulfotransferase				2.8.2.-	12	-1.2193	0.958017	0.356609	-2.5798	1.1721	0.123609	-2.3395	1.14796	0.171357	-2.0977	1.15521	0.291426	-3.2494	1.42983	0.0754682	0.177	0.813417	NA	2.2382	0.473739	9.43197e-06
ACSP50_0814	tagA_2	Putative N-acetylmannosaminyltransferase	COG1922	M	K05946	2.4.1.187	12	-1.755	0.849356	0.102088	-1.9365	0.784811	0.0760943	-2.5218	0.919661	0.0463363	-2.6102	0.986014	0.0757306	-2.6563	1.06821	0.047646	-0.8107	0.766322	0.448109	1.7	0.405582	9.09849e-05
ACSP50_0815		hypothetical protein					8	1.2634	0.963099	0.34003	-0.1928	1.16009	0.944644	-3.5629	1.80837	0.191755	-2.3488	1.74722	0.49372	-1.1076	1.49753	NA	0.1771	1.23768	NA	3.3668	0.659665	1.58824e-06
ACSP50_0816		glyoxalase					23	-0.1522	0.656866	0.892189	-0.1926	0.618192	0.887473	0.8235	0.538488	0.345525	0.0205	0.625103	0.991296	0.392	0.603787	0.67701	0.0985	0.661835	0.930939	1.1429	0.489122	0.0340269
ACSP50_0817		endoglucanase				3.2.1.4	1	-0.2658	0.636384	0.800196	-0.2847	0.601912	0.812906	0.286	0.559181	0.801753	-0.5181	0.712666	0.762257	-0.5058	0.675332	0.622934	-0.6822	0.750905	0.524264	1.2832	0.423248	0.00527509
ACSP50_0818		hypothetical protein					12	-1.4001	0.930292	0.261443	-1.6413	0.88939	0.223453	-0.9487	0.831702	0.516712	-3.7302	1.42553	0.0811458	-4.3837	1.42862	0.0113825	-0.1162	0.804479	NA	2.0622	0.465174	3.3762e-05
ACSP50_0819		multi antimicrobial extrusion protein MatE					12	-1.3221	0.943433	0.302249	-1.9789	0.9867	0.175101	-2.0111	1.04333	0.203063	-4.6004	1.47131	0.026187	-1.8628	1.09462	0.201978	-0.5234	0.929423	NA	2.4211	0.466603	1.04237e-06
ACSP50_0820		sulfotransferase				2.8.2.8	28	-1.0007	0.573211	0.180472	-0.2666	0.471176	0.769211	-0.5046	0.50504	0.580186	-0.583	0.584412	0.64146	-0.5557	0.554611	0.491817	-0.0332	0.525977	0.971568	0.8291	0.366355	0.0404262
ACSP50_0821		hypothetical protein					1	-0.041	1.00056	0.979926	-0.0821	0.952687	0.969525	-0.01	0.990512	0.997693	-0.6787	1.14672	0.816743	-0.2926	1.10184	0.877388	-0.0685	1.09814	NA	3.4072	0.552019	4.87009e-09
ACSP50_0822		hypothetical protein					3	-0.9927	0.743541	0.329481	-0.2633	0.65416	0.846396	-0.284	0.644302	0.834177	-0.7266	0.730304	0.643135	-0.7892	0.768182	0.480285	-0.288	0.722683	0.801899	2.6096	0.3808	7.06399e-11
ACSP50_0823		LPS biosynthesis protein				2.7.10.2	3	0.1149	0.515112	0.896361	0.2057	0.492534	0.839733	-0.4911	0.561283	0.637508	-0.5198	0.605538	0.705363	-1.7674	0.779861	0.0763982	-1.4344	0.753203	0.130822	2.0816	0.35022	1.85121e-08
ACSP50_0824		adenylyl-sulfate kinase	COG2046	P	K00958	2.7.7.4	21	0.1839	0.190038	0.506842	-0.1237	0.234529	0.787778	0.2828	0.221584	0.454831	0.0646	0.219178	0.915666	-0.5067	0.317002	0.235583	-0.9817	0.27814	0.00205552	-0.7072	0.217173	0.00264811
ACSP50_0825		endoglucanase					21	1.1493	0.257494	5.69144e-05	-0.0007	0.317023	0.999232	-0.1332	0.334545	0.851641	0.0099	0.32926	0.992087	-1.2003	0.439915	0.0272926	-0.9498	0.416058	0.0613167	-0.3079	0.298437	0.377289
ACSP50_0826		ABC transporter	COG1131	V	K01990	3.6.3.31	35	-1.799	0.165391	6.88757e-26	-1.2235	0.193361	9.63482e-09	-0.3341	0.176958	0.215245	0.0822	0.222331	0.891692	2.7293	0.245466	3.2679e-26	0.6731	0.18597	0.00153742	-1.5193	0.18825	1.06859e-14
ACSP50_0827		uncharacterized protein	COG0842	V	K01992		35	-1.8588	0.190085	5.0297e-21	-1.1235	0.220428	9.32295e-06	-0.3107	0.205689	0.353946	0.2613	0.253091	0.625359	2.9083	0.311955	1.32012e-18	0.7652	0.213225	0.00170297	-1.6968	0.219907	1.5973e-13
ACSP50_0828		ABC transporter	COG1131	V	K01990	3.6.3.31	35	-1.9459	0.175675	7.79332e-27	-1.3674	0.195541	1.28515e-10	-0.6452	0.190728	0.00919598	-0.1326	0.250015	0.839495	2.3818	0.267559	5.58171e-17	0.254	0.193351	0.327151	-1.6567	0.188384	2.84983e-17
ACSP50_0829		integral membrane protein	COG0842	V	K01992		35	-1.7856	0.197638	4.82653e-18	-0.655	0.229239	0.0327108	-0.0942	0.209865	0.831144	0.3663	0.438887	0.715007	3.0295	0.307872	1.21474e-20	0.5562	0.21467	0.0302119	-1.6102	0.217968	1.77774e-12
ACSP50_0830	yczG	ArsR-family transcriptional regulator	COG0640	K			14	0.2207	0.654555	0.84108	-0.4464	0.717366	0.740887	0.368	0.636248	0.773612	0.4361	0.657869	0.787165	2.1324	0.674344	0.00871767	0.5999	0.662517	0.525745	0.0066	0.556479	0.993088
ACSP50_0831		putative quinone oxidoreductase; YhdH/YhfP family					20	-0.9235	0.840253	0.439072	-1.7246	0.892466	0.195925	-0.2662	0.72732	0.864618	0.2184	0.695256	0.910225	0.7887	0.634555	0.378002	1.2442	0.62225	0.109426	-0.3476	0.621486	0.648261
ACSP50_0832	mas_1	Mycocerosic acid synthase	COG0604	CR	K00344	1.6.5.5	1	-0.0864	0.771597	0.945755	-0.1651	0.786401	0.92739	0.0275	0.740848	0.988898	-0.1769	0.796516	0.942323	0.138	0.787765	0.921841	0.9408	0.697622	0.311568	2.1533	0.486535	3.48573e-05
ACSP50_0833		hypothetical protein					13	-0.0022	0.314519	0.996315	-0.0304	0.324341	0.968283	-0.0828	0.340011	0.913935	-0.0334	0.341466	0.975276	0.588	0.359067	0.222918	0.2143	0.34892	0.682276	0.2784	0.279154	0.39495
ACSP50_0834		conserved hypothetical protein					34	0.3324	0.365924	0.53946	0.5142	0.358281	0.37111	1.0434	0.34831	0.025362	0.4231	0.404839	0.619762	0.3176	0.413568	0.613944	-0.5026	0.476381	0.449518	-1.1991	0.393175	0.00500478
ACSP50_0835		phosphoenolpyruvate carboxylase	COG2352	C	K01595	4.1.1.31	32	0.4769	0.143156	0.00394394	0.2961	0.215915	0.397743	0.9749	0.177888	2.01202e-06	0.3907	0.202113	0.252362	-1.7712	0.359252	1.17848e-05	-1.3047	0.186674	6.03878e-11	-1.7145	0.190132	4.14911e-18
ACSP50_0836		formyl transferase	COG0223	J	K19640	2.7.3.-	33	-1.7574	0.431758	0.000285837	1.1827	0.69132	0.264906	0.2475	0.368771	0.733705	-1.0395	0.409555	0.0945817	-1.0028	0.580654	0.194182	-3.3843	0.642903	1.52231e-06	0.1383	0.320262	0.729833
ACSP50_0837		transcription-repair coupling factor	COG1197	LK	K03723	3.6.4.-	4	0.2885	0.128683	0.0709377	0.1412	0.169877	0.641539	0.1977	0.157595	0.465023	0.192	0.165352	0.568861	-0.1599	0.213064	0.622578	0.4098	0.173641	0.0517996	-0.776	0.172835	2.63532e-05
ACSP50_0838		uncharacterized protein					4	-0.341	0.224779	0.257391	0.038	0.231644	0.945363	0.1665	0.234143	0.715911	0.3835	0.24451	0.390599	-0.4747	0.413352	0.42053	-0.785	0.286313	0.0206802	-0.546	0.234073	0.0343478
ACSP50_0839		nucleoside triphosphate pyrophosphohydrolase	COG0127	F	K02428	3.6.1.66	10	-0.172	0.366824	0.773788	-0.0639	0.357257	0.938845	-0.3539	0.378857	0.609685	-0.0175	0.367513	0.988954	-0.7242	0.441986	0.22271	-0.6535	0.445317	0.264955	-0.3739	0.32052	0.314279
ACSP50_0840		uncharacterized protein					13	0.154	0.157131	0.499974	0.0975	0.196531	0.800583	0.1634	0.18141	0.62513	0.1849	0.197302	0.667638	0.5538	0.257943	0.0962873	0.2574	0.205514	0.353876	-0.3994	0.188078	0.0555788
ACSP50_0841		hypothetical protein					25	0.1298	0.252996	0.749614	-0.0964	0.272215	0.86939	0.1677	0.259659	0.745558	0.0274	0.281133	0.975317	0.4479	0.321436	0.31263	0.2081	0.303489	0.642504	-0.4606	0.254558	0.106246
ACSP50_0842		hypothetical protein					8	1.7656	0.497685	0.00195951	-0.4307	0.663393	0.728261	-0.7655	0.738716	0.562899	-2.2644	1.00839	0.1587	-0.7286	0.779125	0.526752	0.2628	0.697919	0.813436	1.171	0.466591	0.0223618
ACSP50_0843	eno	enolase	COG0148	G	K01689	4.2.1.11	32	0.9641	0.112494	2.68085e-16	0.5677	0.152812	0.0027937	0.6676	0.15909	0.000615115	0.108	0.155646	0.775162	-2.0265	0.201392	1.44499e-21	-1.9437	0.165483	1.31271e-29	-2.4245	0.162581	3.58432e-48
ACSP50_0844		septum site-determining protein MinC					32	0.9726	0.14987	1.25944e-09	0.2311	0.217952	0.533274	0.4635	0.19436	0.0938963	0.236	0.194768	0.546314	-1.0752	0.270634	0.000621403	-0.8715	0.232321	0.000981232	-1.7804	0.206311	1.14795e-16
ACSP50_0845		hypothetical protein	COG1507	S	K09009		21	0.8077	0.223677	0.00157281	0.0278	0.251464	0.963939	0.3399	0.241344	0.39712	-0.1654	0.277434	0.815125	-1.946	0.391865	9.93778e-06	-1.1205	0.32591	0.00274734	-1.1436	0.272082	8.70675e-05
ACSP50_0846		N-acetylglutamate synthase	COG1246	E	K00619	2.3.1.1	32	1.2222	0.21233	9.69277e-08	0.6905	0.244016	0.0347545	0.6895	0.242983	0.0375933	0.1533	0.287704	0.838119	-2.4443	0.444308	7.12645e-07	-1.381	0.360343	0.000734762	-1.3196	0.279635	9.67053e-06
ACSP50_0847		exopolyphosphatase	COG0248	FTP	K01524	3.6.1.11	32	0.7563	0.250598	0.0101587	-0.0854	0.283414	0.89067	0.2053	0.26455	0.685032	-0.4687	0.375637	0.531637	-3.5251	0.602335	1.1005e-07	-2.0982	0.4347	1.26648e-05	-1.2009	0.282787	7.33603e-05
ACSP50_0848		hypothetical protein					19	0.549	0.307143	0.168346	0.3102	0.32998	0.592243	0.3314	0.314362	0.554655	0.1421	0.331402	0.871052	0.5056	0.467151	0.45321	0.2729	0.354216	0.596163	-0.7812	0.320245	0.0266651
ACSP50_0849		uracil-DNA glycosylase; family 4	COG1573	L	K21929	3.2.2.27	22	0.236	0.42651	0.728058	0.3173	0.421788	0.681815	-0.1286	0.459619	0.898954	-0.2745	0.489288	0.82755	-1.2215	0.616329	0.129082	-1.2284	0.618172	0.112006	0.7617	0.35372	0.0519953
ACSP50_0850		hypothetical protein					21	0.7031	0.259531	0.0237824	0.4262	0.281867	0.338805	0.6642	0.274223	0.0880294	0.4599	0.31715	0.447203	-0.2614	0.367207	0.643372	-0.856	0.379766	0.0651237	-0.19	0.278561	0.573144
ACSP50_0851		hypothetical protein					21	0.7583	0.564985	0.326845	0.0389	0.622146	0.976324	0.4459	0.598445	0.700869	-0.5888	0.738129	0.73107	-1.9113	1.00891	0.149034	0.2003	0.701376	0.861399	0.1511	0.527927	0.821229
ACSP50_0852		ATPase	COG0714	R	K03924	3.6.3.-	21	0.7393	0.183853	0.00034688	0.3525	0.214591	0.286893	0.3631	0.203901	0.249545	0.2766	0.222403	0.533022	-1.1035	0.29708	0.00154052	-1.2422	0.275817	5.23242e-05	-0.7889	0.220244	0.000900198
ACSP50_0853		hypothetical protein					21	0.4356	0.261826	0.206802	-0.0993	0.293036	0.874122	0.2866	0.279275	0.567214	0.0313	0.304421	0.973737	-1.81	0.44257	0.000404382	-1.3119	0.407869	0.0055124	0.0101	0.26311	0.975891
ACSP50_0854		hypothetical protein					10	-0.1241	0.382888	0.847744	-0.2096	0.383075	0.778757	0.1994	0.354959	0.781436	0.0251	0.382153	0.984776	-0.0846	0.434997	0.912251	-0.5417	0.448871	0.375112	0.5246	0.308188	0.130722
ACSP50_0855		NADH dehydrogenase	COG1252	C	K03885	1.6.99.3	30	0.5709	0.106102	7.26114e-07	-0.0182	0.153535	0.961941	0.3147	0.141204	0.125726	-0.0786	0.151907	0.844184	-0.3124	0.193212	0.229316	0.9151	0.155841	6.03653e-08	-1.2032	0.190274	1.97718e-09
ACSP50_0856							30	0.4217	0.231287	0.158349	-0.2759	0.303906	0.606688	-0.1043	0.285149	0.864727	-0.7112	0.309308	0.145807	-0.9551	0.407087	0.0650749	0.362	0.368124	0.48631	-1.5214	0.286215	5.57608e-07
ACSP50_0857		uncharacterized protein					30	-0.1048	0.121762	0.565311	-0.1551	0.178383	0.622987	-0.0066	0.151108	0.987353	-0.119	0.177251	0.78328	-0.0304	0.319727	0.958906	1.2907	0.16417	1.16551e-13	-0.8273	0.170972	5.61574e-06
ACSP50_0858		hypothetical protein					10	0.6556	0.337583	0.12891	0.0037	0.38016	0.996663	-0.0248	0.383988	0.981106	-0.2192	0.422867	0.843722	-0.2657	0.481076	0.726627	0.1612	0.415802	0.807196	0.2661	0.321492	0.487291
ACSP50_0859		acetyl-CoA acetyltransferase	COG0183	I	K00626	2.3.1.9	19	0.4947	0.140983	0.002237	0.0847	0.205604	0.842528	0.1024	0.174511	0.768758	0.0404	0.199939	0.946139	0.5995	0.222312	0.0294255	0.9249	0.188756	9.03649e-06	-0.2258	0.180939	0.279356
ACSP50_0860		lipase					13	0.1227	0.189347	0.678618	-0.5932	0.225643	0.0546007	-0.0633	0.205769	0.888878	-0.0022	0.219476	0.997822	0.216	0.275493	0.604376	0.5819	0.221202	0.0273809	-0.6386	0.25407	0.0221541
ACSP50_0861		lipase					13	0.2989	0.178572	0.203228	-0.34	0.228711	0.34881	-0.1219	0.202437	0.761425	-0.0759	0.21307	0.896074	-0.1298	0.274686	0.770004	0.1388	0.227061	0.683554	-0.357	0.216669	0.144449
ACSP50_0862		uncharacterized protein					14	0.0446	0.252481	0.917766	0.3328	0.308135	0.523985	0.3	0.279298	0.545653	0.7747	0.309391	0.0999717	1.7784	0.359697	1.10695e-05	1.0043	0.276541	0.00147848	0.1561	0.246115	0.602375
ACSP50_0863		cystathionine beta-synthase	COG0031	E	K01697	4.2.1.22	29	0.7324	0.128839	1.43775e-07	0.2676	0.208028	0.434512	0.0581	0.156315	0.861962	0.3951	0.198697	0.234409	0.8898	0.301042	0.0154286	-0.0001	0.20442	0.999889	-0.6049	0.1846	0.00248259
ACSP50_0864		peptidase S1				3.4.21.-	25	-0.0685	0.288802	0.890037	-0.6069	0.330405	0.225967	-0.5533	0.318865	0.265047	-0.1464	0.315494	0.861689	0.5258	0.383854	0.322757	0.7521	0.300331	0.0371189	0.2094	0.265427	0.509893
ACSP50_0865		hypothetical protein					31	-3.6131	0.617521	5.65203e-08	1.3366	0.847272	0.312263	0.6626	0.624154	0.551712	-0.8192	0.367641	0.163029	0.2297	0.556914	0.802008	-2.5248	0.439452	1.22222e-07	-2.3689	0.362513	5.41788e-10
ACSP50_0866		GCN5 family acetyltransferase				2.3.1.1	13	-0.1201	0.281537	0.796548	0.3791	0.293574	0.4321	0.2297	0.290535	0.678016	-0.202	0.313109	0.794682	0.1861	0.329691	0.719779	1.0694	0.304062	0.00214011	-0.2994	0.271706	0.343656
ACSP50_0867		ribonuclease Z	COG1234	J	K00784	3.1.26.11	20	-0.0981	0.147136	0.668069	-0.4125	0.218752	0.210473	-0.2307	0.176307	0.442137	-0.5772	0.187384	0.0295469	1.4129	0.227814	1.52962e-08	1.418	0.193333	5.63851e-12	-1.1662	0.258919	2.48613e-05
ACSP50_0868							20	-0.121	0.329954	0.826409	-0.7347	0.71555	0.550318	-0.817	0.217661	0.00303415	-0.2981	0.738325	0.881026	1.4624	0.575351	0.0420173	0.3626	0.66129	0.718578	-2.9992	0.278314	1.83546e-25
ACSP50_0869		polyphosphate kinase 2	COG2326	C	K22468	2.7.4.1	19	0.7059	0.140417	4.29864e-06	0.4292	0.173213	0.0746698	-0.0142	0.182378	0.97741	0.2243	0.175438	0.520184	0.4199	0.305919	0.321733	0.4488	0.197931	0.0634115	-1.3575	0.190539	1.13884e-11
ACSP50_0870		CHAD domain-containing protein					19	0.6133	0.157314	0.000555194	0.3125	0.205752	0.336348	-0.0578	0.191697	0.891539	0.2179	0.222291	0.650091	0.8606	0.269069	0.00785043	0.6418	0.203632	0.00666069	-0.5122	0.207849	0.0250687
ACSP50_0871		hypothetical protein					28	-0.843	0.421697	0.116118	0.485	0.348304	0.388982	-0.1364	0.367694	0.862137	-1.0193	0.449556	0.153767	0.4628	0.403667	0.421639	0.231	0.401809	0.703764	-0.0877	0.334235	0.836161
ACSP50_0872		hypothetical protein					28	-0.6344	0.421456	0.261391	0.1143	0.372211	0.888657	-0.5893	0.42952	0.413068	-1.0614	0.469488	0.155347	-0.1536	0.493001	0.853421	-0.1422	0.439057	0.842389	0.2437	0.325036	0.532526
ACSP50_0873		hypothetical protein					17	-0.6668	0.176064	0.000837965	1.2655	0.228655	9.77925e-07	0.3078	0.211808	0.378092	-0.372	0.226291	0.358747	1.0315	0.303021	0.0042393	-0.8295	0.241708	0.0028032	-0.9423	0.196898	7.1821e-06
ACSP50_0874		peptide-methionine (S)-S-oxide reductase	COG0225	O	K07304	1.8.4.11	17	0.2332	0.153967	0.258115	0.0413	0.193682	0.926173	0.1381	0.175466	0.67953	0.1844	0.215041	0.705721	1.1697	0.231612	6.62268e-06	-0.1928	0.209559	0.517935	-1.0706	0.198971	3.99072e-07
ACSP50_0875		HIT family protein	COG0537	FGR	K02503		19	0.2652	0.311477	0.570194	0.3769	0.313991	0.472044	0.3513	0.328875	0.548367	0.5328	0.322665	0.35562	0.4678	0.360503	0.354468	0.3246	0.351911	0.516954	-0.9624	0.344386	0.0104622
ACSP50_0876		cystathionine gamma-synthase	COG0626	E	K01739	2.5.1.48	19	0.3372	0.14511	0.059402	0.1669	0.20656	0.653149	0.0932	0.164167	0.778763	0.3929	0.169723	0.141746	0.8608	0.270072	0.00809399	0.2151	0.190849	0.412823	-0.9018	0.184724	4.57378e-06
ACSP50_0877		amidase	COG0154	J	K01426	3.5.1.4	29	0.0932	0.1355	0.657022	0.1429	0.173247	0.644636	0.3327	0.158432	0.156112	0.2143	0.168783	0.522206	0.5137	0.21261	0.0557662	0.103	0.179968	0.705091	-0.619	0.178367	0.00131487
ACSP50_0878		threonine ammonia-lyase	COG1171	E	K01754	4.3.1.19	13	0.2547	0.207656	0.378273	-0.1181	0.241643	0.804533	-0.0417	0.234025	0.941537	0.0563	0.241327	0.938509	-0.1837	0.302028	0.69665	0.3381	0.253704	0.318508	-0.3042	0.240461	0.27247
ACSP50_0879		Zn-dependent protease				3.4.24.-	10	0.929	0.214694	0.000101639	-0.0597	0.27092	0.923747	0.1417	0.24696	0.776217	-0.2734	0.265917	0.62716	-0.9774	0.423711	0.0704843	-0.2329	0.299951	0.593051	-0.3187	0.255087	0.278717
ACSP50_0880		transcription elongation factor GreA	COG0782	K	K03624		19	0.637	0.142567	5.59355e-05	0.0135	0.213952	0.976324	0.0123	0.172063	0.978813	-0.2325	0.177139	0.506871	0.5712	0.283538	0.121896	0.4567	0.196068	0.0553748	-1.5496	0.178432	7.25342e-17
ACSP50_0881		hypothetical protein					21	0.3423	0.220568	0.244849	-0.2669	0.294937	0.607227	0.0118	0.251343	0.986447	-0.0957	0.278846	0.90223	-0.6462	0.321499	0.122586	-0.2854	0.305267	0.51118	-0.8504	0.247357	0.00146474
ACSP50_0882		mycothiol conjugate amidase Mca	COG2120	G	K18455	3.5.1.115	20	0.2571	0.125306	0.105042	0.05	0.182035	0.903262	0.2582	0.16202	0.31997	-0.0653	0.190452	0.90223	1.0669	0.333974	0.00792168	0.989	0.169092	6.8968e-08	-1.0802	0.202609	5.14171e-07
ACSP50_0883		uncharacterized protein					19	0.3547	0.169791	0.0975399	0.0695	0.210847	0.878905	0.198	0.19632	0.57601	0.0151	0.20665	0.982246	0.2276	0.265634	0.566489	0.6958	0.227221	0.00865081	-0.9106	0.231432	0.000248117
ACSP50_0884		diguanylate cyclase					17	-0.6515	0.198998	0.00473194	-0.2391	0.217102	0.513874	-0.2294	0.217041	0.55292	-0.126	0.223271	0.826294	1.1242	0.393288	0.0197828	-0.7758	0.245898	0.00660954	-0.415	0.21448	0.083017
ACSP50_0885		hypothetical protein					3	-1.2523	0.650644	0.132763	-0.5685	0.55367	0.550318	-0.0934	0.520983	0.941066	-0.6513	0.603028	0.603635	-0.3125	0.592952	0.740103	-0.6201	0.636075	0.490787	1.7469	0.354725	3.73191e-06
ACSP50_0886		thioredoxin	COG1331	R	K06888		13	0.3514	0.174813	0.113744	-0.1901	0.213338	0.614286	-0.0345	0.203374	0.944502	0.02	0.210237	0.975567	-0.0243	0.260179	0.958943	0.6013	0.219502	0.0207881	-0.2262	0.201071	0.332695
ACSP50_0887		5-(carboxyamino)imidazole ribonucleotide synthase	COG0026	F	K01589	6.3.4.18	4	0.6014	0.139603	0.000110202	0.1474	0.176179	0.638947	0.4179	0.164451	0.0697799	0.4393	0.185242	0.129857	-0.737	0.229224	0.00748537	0.0904	0.185538	0.752561	-0.8169	0.175219	1.24381e-05
ACSP50_0888		5-(carboxyamino)imidazole ribonucleotide mutase	COG0041	F	K01588	5.4.99.18	21	0.6374	0.205204	0.00786113	-0.0075	0.238651	0.989588	0.3342	0.224086	0.361633	0.0773	0.241942	0.908408	-0.6743	0.332338	0.118727	-0.2413	0.283015	0.553574	-0.89	0.267419	0.0021056
ACSP50_0889		uncharacterized protein					25	0.0563	0.158809	0.832321	0.0011	0.206781	0.998186	0.1682	0.18043	0.610343	0.3306	0.190934	0.321968	0.8394	0.267894	0.0094988	0.134	0.20008	0.651887	-0.4032	0.184392	0.0482733
ACSP50_0890		acyl-CoA dehydrogenase				1.3.99.-	14	0.3443	0.160896	0.0879908	-0.5132	0.19515	0.0545069	-0.1568	0.178077	0.634795	-0.5801	0.197398	0.0406537	1.1933	0.383222	0.0100595	0.814	0.190268	0.000133614	-0.2548	0.18615	0.232128
ACSP50_0891		hypothetical protein					13	0.163	0.369195	0.78866	0.0985	0.374652	0.907278	0.2077	0.364299	0.777433	-0.1206	0.399079	0.914325	0.1403	0.41511	0.840332	0.4909	0.395814	0.359905	-0.4764	0.355322	0.242631
ACSP50_0892	pknD_1	Serine/threonine-protein kinase PknD				2.7.11.1	10	-0.0493	0.338233	0.930442	0.1968	0.323627	0.748024	0.1005	0.335296	0.891894	-0.2982	0.369611	0.727338	0.4514	0.378598	0.400442	-0.8274	0.43142	0.127707	0.5163	0.285158	0.106
ACSP50_0893		hypothetical protein					29	0.0462	0.534977	0.957949	0.1851	0.505026	0.864731	0.4539	0.509023	0.630135	-0.2623	0.58317	0.864849	0.9895	0.623358	0.239599	-0.5228	0.663428	0.587125	-0.1116	0.46077	0.848632
ACSP50_0894		hypothetical protein					29	0.4046	0.412752	0.5	0.6968	0.393064	0.244359	0.8547	0.386744	0.129591	-0.1897	0.505855	0.890054	0.4092	0.571213	0.64165	-0.4138	0.587575	0.632456	0.1997	0.385058	0.67496
ACSP50_0895		hypothetical protein					27	-0.4803	0.443165	0.446194	0.1531	0.397269	0.855857	-0.258	0.427746	0.761389	-0.0027	0.446712	0.998135	0.4436	0.419941	0.464831	1.5127	0.367723	0.000258023	-0.0239	0.358566	0.958517
ACSP50_0896		hypothetical protein					17	-0.9422	0.221723	0.000140794	1.0801	0.22344	3.15226e-05	-0.0661	0.21407	0.88811	-0.504	0.235251	0.186629	0.5054	0.261652	0.140482	-0.1104	0.243852	0.771979	-1.0466	0.231642	2.3384e-05
ACSP50_0897		putative signaling protein					3	-0.9655	0.353895	0.0226029	0.2438	0.297915	0.648027	-0.5314	0.335503	0.323298	-0.6399	0.353664	0.293356	-0.5455	0.396175	0.319984	-0.1728	0.373372	0.766818	1.1199	0.251594	3.12042e-05
ACSP50_0898		hypothetical protein					29	0.0618	0.43909	0.93231	0.8923	0.397337	0.114002	1.9125	0.3881	2.90359e-05	0.4622	0.432378	0.60815	0.3521	0.478664	0.63066	-0.2151	0.517097	0.791831	-0.1511	0.427784	0.779031
ACSP50_0899		uncharacterized protein					29	-0.2758	0.221086	0.368767	0.7507	0.215832	0.00601127	0.5455	0.21089	0.0634227	0.2641	0.227425	0.568861	0.3028	0.279933	0.453606	0.3316	0.240876	0.299611	-0.7583	0.227175	0.00204092
ACSP50_0900		hypothetical protein					13	-0.1375	0.264104	0.746619	0.8224	0.248104	0.00988203	0.6297	0.250593	0.0736974	0.3051	0.290956	0.61813	0.0866	0.323401	0.87621	0.3882	0.289269	0.314577	-0.195	0.251641	0.518047
ACSP50_0901		ABC-type spermidine/putrescine transport protein	COG1136	M	K02003	3.6.3.-	10	0.3783	0.526796	0.640087	0.7552	0.478591	0.312076	0.6029	0.498042	0.485481	0.3741	0.537679	0.774537	-0.5521	0.639758	0.563441	0.0446	0.615338	0.966728	0.7895	0.428237	0.0993971
ACSP50_0902		hypothetical protein					22	-0.5185	0.463006	0.429559	0.4087	0.397673	0.550204	0.2712	0.409734	0.738644	-0.0637	0.452749	0.963862	-1.2003	0.595853	0.121896	-0.5481	0.521008	0.450874	0.9401	0.331826	0.00938414
ACSP50_0903		SARP family transcriptional regulator	COG3629	T			10	0.1347	0.239006	0.7242	0.0709	0.262533	0.904033	-0.0972	0.265574	0.864635	-0.4694	0.292746	0.375609	-0.6654	0.364114	0.166172	0.215	0.287698	0.608573	0.8755	0.226432	0.000322718
ACSP50_0904		hypothetical protein					1	-0.6729	4.08047	NA	-1.0929	4.08047	NA	-0.7664	4.08047	NA	0.4333	3.27684	NA	-0.2037	4.08047	NA	0.7227	3.11948	NA	3.8519	1.37401	0.0102108
ACSP50_0905		uncharacterized protein	COG2351	F	K07127	3.5.2.17	12	-1.8238	3.10341	NA	-2.2477	2.96406	NA	-1.9211	3.02019	NA	-0.7076	2.44113	NA	-1.3499	3.30041	NA	-1.3752	3.29102	NA	0.6763	1.43834	0.705071
ACSP50_0906		2-isopropylmalate synthase	COG0119	E	K01649	2.3.3.13	7	-1.9998	0.9631	0.100167	-1.7763	0.846238	0.148602	-0.6915	0.741475	0.610343	-1.9758	1.0034	0.240275	-0.6836	0.838713	0.587035	-0.1927	0.757684	0.877701	2.4837	0.417199	1.75997e-08
ACSP50_0907		ATPase					9	-1.5306	0.549985	0.0195382	-1.1263	0.478278	0.0934237	-0.9034	0.486915	0.225088	-0.6094	0.484988	0.527138	0.1255	0.477046	0.878703	0.1689	0.447909	0.813111	2.0004	0.2888	4.33045e-11
ACSP50_0908		4'-phosphopantetheinyl transferase				2.7.8.-	28	-0.9929	0.470907	0.093849	-0.5843	0.430015	0.401815	-0.5495	0.480598	0.515126	-0.3003	0.478309	0.802384	0.2709	0.426826	0.684677	-0.1489	0.452022	0.839166	0.118	0.342004	0.783878
ACSP50_0909		hypothetical protein					27	-0.1291	0.624013	0.903695	0.0564	0.579027	0.967924	0.9065	0.52101	0.263715	0.5732	0.64819	0.694986	0.4638	0.596616	0.60843	0.5936	0.6054	0.487635	2.0735	0.393946	7.20076e-07
ACSP50_0910		hypothetical protein					12	-2.6853	2.31533	NA	-2.1582	2.03253	NA	-1.8315	2.06705	NA	0.5774	1.40433	0.878766	-2.217	2.33242	NA	-1.2975	2.08915	NA	2.2341	0.917304	0.0269085
ACSP50_0911		ornithine carbamoyltransferase	COG0078	E	K00611	2.1.3.3	7	-0.412	0.870332	0.771469	-2.0499	1.09692	0.216327	-2.1297	1.20636	0.255151	-0.4788	0.904873	0.839695	-0.4581	1.02017	0.782489	-0.6883	0.996242	NA	2.5532	0.476525	4.47983e-07
ACSP50_0912		2;3-diaminopropionate biosynthesis protein SbnA	COG0031	E	K21949	2.5.1.140	7	-2.4375	0.999215	0.0461313	-0.6415	0.697476	0.601454	-2.1999	0.935502	0.099675	-0.9782	0.781675	0.530059	-0.3716	0.72381	0.747054	0.1474	0.684255	0.89724	1.9744	0.410958	6.58138e-06
ACSP50_0913		ornithine cyclodeaminase	COG2423	E	K21721	1.5.1.51	7	-0.9497	0.899983	0.459683	-2.084	0.977083	0.140206	-1.4327	0.928405	0.341312	-1.1474	0.945455	0.54556	-0.9042	0.891567	0.486456	-0.0921	0.814553	NA	2.6421	0.442081	1.53012e-08
ACSP50_0914		hypothetical protein					7	-2.312	1.86643	0.372951	-2.7343	1.82543	NA	-0.3705	1.47489	0.911174	-1.0981	1.66374	0.788654	-2.8009	2.03148	NA	1.0092	1.13778	NA	2.0271	0.761828	0.0150646
ACSP50_0915		uncharacterized protein					7	-1.279	3.64852	NA	-1.7016	3.4762	NA	-1.3747	3.5458	NA	-1.1108	3.6333	NA	-0.8079	3.82552	NA	-0.8378	3.87668	NA	2.7157	1.38626	0.0789688
ACSP50_0916		hypothetical protein					6	-1.8146	3.83283	NA	-3.2417	2.33171	NA	-2.9155	2.36971	NA	-2.6503	2.4198	NA	-1.4055	2.22929	NA	-1.4307	2.23218	NA	1.066	1.02537	0.373383
ACSP50_0917		hypothetical protein					9	-1.279	3.64852	NA	-1.7016	3.4762	NA	-1.3747	3.5458	NA	-0.1556	2.61877	NA	-0.8079	3.82552	NA	0.8749	2.47645	NA	3.3114	1.23629	0.0143539
ACSP50_0918		asparagine synthase	COG0367	E	K01953	6.3.5.4	10	0.1136	0.387827	0.864251	0.2348	0.390048	0.750357	0.3551	0.391708	0.621896	0.0169	0.417072	0.990297	-0.8809	0.512962	0.197458	-0.8948	0.551867	0.210709	0.8734	0.314154	0.0108925
ACSP50_0919		hypothetical protein					17	-0.6603	0.980497	0.664612	-0.1906	0.807524	0.917709	0.2343	0.784682	0.892455	1.293	0.677768	0.26001	1.2683	0.827531	0.258429	0.5354	0.839983	NA	-0.3335	0.717804	0.708228
ACSP50_0920	bmrA	Multidrug resistance ABC transporter ATP-binding/permease protein BmrA				3.6.3.-	7	-3.5676	1.77731	0.114238	-3.9865	1.7318	NA	-1.3452	1.44645	0.611674	-2.4484	1.69625	0.449213	-3.0969	1.71282	NA	-0.7499	1.41889	NA	3.1964	0.622699	1.37061e-06
ACSP50_0921		SARP family transcriptional regulator	COG3629	T			7	-2.5306	1.36789	0.151013	-1.8035	1.09286	0.284878	-1.3684	1.03747	0.436737	-3.2898	1.48946	0.168964	-2.0946	1.30788	0.234344	0.3083	0.87056	NA	2.5772	0.515899	2.67767e-06
ACSP50_0922		hypothetical protein				5.1.1.13	9	-2.2152	0.759174	0.0135383	-2.311	0.723993	0.0139807	0.0368	0.564218	0.980881	-0.4924	0.615558	0.730523	0.6729	0.536981	0.373321	-0.8147	0.676028	0.375866	1.5461	0.376872	0.000129206
ACSP50_0923		antibiotic synthesis protein MbtH	COG3251	S	K05375		2	-1.867	1.60343	0.407748	-1.2423	1.32756	0.594426	-0.9879	1.33043	0.70165	-0.7874	1.37722	0.82486	1.3449	1.00116	0.332923	-2.3429	1.80923	NA	1.9452	0.720177	0.0135329
ACSP50_0924		non-ribosomal peptide synthetase				5.1.1.-	7	-3.1315	0.75011	0.0001899	-1.7154	0.556587	0.0188136	-0.7983	0.481693	0.293369	-0.5694	0.516397	0.595967	0.4015	0.479364	0.57565	-0.5087	0.522603	0.491687	2.8745	0.275623	6.63838e-24
ACSP50_0925		non-ribosomal peptide synthetase				5.1.1.12	7	-2.0291	0.278568	5.89771e-12	-1.6995	0.268258	9.21887e-09	-1.2358	0.263553	8.57294e-05	-0.8835	0.254758	0.0103261	-0.4453	0.401277	0.439744	-0.4243	0.258835	0.204724	2.761	0.192781	1.74057e-44
ACSP50_0926		multidrug transporter					12	-1.9818	1.06969	0.150223	-3.4175	1.28893	0.0518901	-1.1014	0.882658	0.468447	-1.1386	0.933426	0.54368	-2.5055	1.26578	0.129412	-0.2264	0.837991	NA	3.0659	0.430025	1.10026e-11
ACSP50_0927		uncharacterized protein					20	-1.1031	0.228085	1.06652e-05	-1.505	0.250537	6.72504e-08	-1.1475	0.238088	4.74441e-05	-0.1146	0.259944	0.865366	1.0302	0.296581	0.00343181	2.3668	0.2284	3.57542e-23	-1.6099	0.257095	2.86334e-09
ACSP50_0928		Putative membrane protein mmpL11	COG2409	S	K06994		20	-1.0293	0.174692	4.53007e-08	-1.5052	0.188432	8.30019e-14	-1.1676	0.188287	3.679e-08	-0.4074	0.189544	0.184861	0.6926	0.38784	0.177807	2.128	0.208362	1.50412e-22	-1.2665	0.182906	4.38921e-11
ACSP50_0929		uncharacterized protein					20	-0.6279	0.16874	0.00106577	-0.9317	0.203154	9.46862e-05	-0.8824	0.196214	0.000189582	-0.018	0.203631	0.976892	1.1023	0.269117	0.000395286	2.261	0.207258	1.26973e-25	-1.3668	0.232888	2.84859e-08
ACSP50_0930		thioesterase				3.1.2.14	16	-1.8692	0.72655	0.0338658	-1.7424	0.66438	0.055372	-0.782	0.653867	0.491811	-0.0271	0.532845	0.987915	1.189	0.522093	0.0747888	2.1663	0.407965	1.21118e-06	1.1656	0.381724	0.00495071
ACSP50_0931		antibiotic synthesis protein MbtH	COG3251	S	K05375			1.2507	4.08047	NA		NA	NA	1.9601	2.91469	NA	2.2201	2.80767	NA	2.5794	2.92761	NA	3.9896	1.94092	NA	4.6551	1.43239	0.00270223
ACSP50_0932		non-ribosomal peptide synthetase				6.1.1.13	9	-1.9241	0.372888	2.25209e-06	-2.4803	0.392956	1.06155e-08	-0.6169	0.339172	0.237282	-0.2998	0.309329	0.655512	0.3215	0.456478	0.647398	0.4444	0.313235	0.282687	1.5959	0.228654	3.04802e-11
ACSP50_0933		ArsR-family transcriptional regulator	COG0640	K			20	-0.5646	0.176962	0.00612132	-0.6384	0.273946	0.0979056	-0.2025	0.199074	0.572193	-0.0498	0.214135	0.938584	0.997	0.432858	0.0710614	1.5928	0.203258	1.40454e-13	-1.6862	0.241307	2.88414e-11
ACSP50_0934		hypothetical protein					20	-0.7954	0.16288	8.61619e-06	-0.5057	0.203798	0.0741416	-0.1774	0.185732	0.600493	0.0832	0.202837	0.879175	1.2739	0.345233	0.00167332	1.7557	0.220675	5.70492e-14	-0.6312	0.213129	0.00648969
ACSP50_0935		non-ribosomal peptide synthetase					20	-0.454	0.231793	0.125194	-0.3269	0.250817	0.426539	-0.0976	0.236258	0.844639	-0.1244	0.260997	0.859125	0.7003	0.466348	0.269857	0.8543	0.238713	0.00175994	0.4004	0.216988	0.0990652
ACSP50_0936		protein tolB					1	0.1987	0.42758	0.776189	-0.2765	0.437613	0.73653	-0.6227	0.482154	0.448306	-0.0419	0.455342	0.976041	0.2414	0.470287	0.747054	-0.6331	0.549621	0.401277	0.9358	0.332352	0.00985963
ACSP50_0937		RNA polymerase sigma factor					10	0.3675	0.364234	0.484522	-0.5568	0.411644	0.40458	0.3271	0.356998	0.617652	-0.2711	0.407167	0.785584	-0.6999	0.460049	0.262221	-0.7493	0.474389	0.224326	0.3313	0.316971	0.370802
ACSP50_0938		hypothetical protein	COG0823	U	K03641		10	0.2215	0.386837	0.719858	-0.3055	0.420582	0.693876	-0.1693	0.406177	0.843653	-0.1968	0.433552	0.864197	-0.5328	0.525893	0.486782	-0.4277	0.485385	0.538882	1.0004	0.31265	0.00316029
ACSP50_0939		radical SAM protein	COG0641	O	K06871	1.1.99.-	22	-0.043	0.356982	0.941828	0.209	0.345684	0.749438	0.0632	0.358364	0.942074	-0.1126	0.388961	0.91782	-1.1833	0.481238	0.0507423	-0.1244	0.410364	0.852744	1.1609	0.277787	9.53895e-05
ACSP50_0940	leuA_2	2-isopropylmalate synthase	COG0119	E	K01649	2.3.3.13	22	0.3726	0.341631	0.4434	-0.2848	0.385807	0.687981	-0.2124	0.389343	0.787958	-0.9173	0.443864	0.210017	-0.8168	0.463911	0.184781	0.0151	0.420167	0.985128	1.2328	0.286835	5.94175e-05
ACSP50_0941	leuL	leuA leader peptide					0		NA	NA		NA	NA		NA	NA		NA	NA		NA	NA	1.6844	3.88123	NA	0.4972	4.03523	0.924177
ACSP50_0942		rRNA methyltransferase	COG0566	J	K21514	2.1.1.208	22	-0.1535	0.447405	0.838473	0.0344	0.427636	0.971346	-0.0983	0.42954	0.920193	-0.3684	0.464175	0.732529	-1.2771	0.600436	0.0999434	-1.1878	0.564099	0.088739	0.7639	0.351219	0.0495667
ACSP50_0943		pyridine nucleotide-disulfide oxidoreductase			K22745		3	-0.382	0.868012	0.789533	-0.2922	0.831258	0.870017	-0.4382	0.886911	0.808316	-1.6727	1.10907	0.419345	-1.0744	1.03386	0.474153	-0.5836	1.02267	NA	2.2499	0.481919	1.20873e-05
ACSP50_0944		transcriptional regulator					28	-0.6702	0.775661	0.56357	-0.5386	0.733762	0.689638	-0.5307	0.759996	0.721314	-1.0977	0.910503	0.549357	-0.5789	0.848488	0.659496	-0.0628	0.806574	0.964079	0.5792	0.536046	0.353713
ACSP50_0945		hypothetical protein					7	-1.8309	1.0812	0.197197	-2.0797	1.06662	0.190505	-2.3593	1.1631	0.173742	-1.3877	1.01915	0.485208	-1.8125	1.16208	0.249032	-0.4762	1.01082	NA	2.7459	0.450361	7.62601e-09
ACSP50_0946		LacI family transcriptional regulator	COG1609	K	K02529		28	-0.3042	0.409066	0.625976	-0.8102	0.438668	0.223114	-0.4121	0.417031	0.583868	-0.0132	0.437298	0.992087	0.2381	0.451616	0.739962	0.4457	0.409361	0.431823	0.4179	0.346119	0.296578
ACSP50_0947		glucosylceramidase			K01201	3.2.1.45	1	-0.234	0.566432	0.802263	-0.1257	0.524239	0.916979	0.2335	0.497764	0.819998	0.1154	0.540456	0.944721	0.1152	0.56966	0.908385	0.2205	0.564622	0.805667	2.2848	0.346616	3.79369e-10
ACSP50_0948		glucosylceramidase			K01201	3.2.1.45	27	-0.0293	0.418819	0.966693	0.3699	0.399524	0.599336	0.5689	0.378906	0.357617	0.8133	0.38499	0.195346	0.7178	0.435641	0.219578	0.8661	0.401273	0.0796094	1.7348	0.310133	1.29646e-07
ACSP50_0949		GntR family transcriptional regulator	COG1167	KE			10	0.2061	0.393722	0.745854	0.4346	0.397131	0.516625	0.0838	0.408164	0.929906	0.3	0.412492	0.762257	-0.3866	0.581554	0.668774	-0.1086	0.465863	0.887727	0.6925	0.341338	0.0683752
ACSP50_0950		cystathionine gamma-synthase	COG0626	E	K01761	4.4.1.11	1	-0.4311	0.719529	0.704956	-0.9273	0.699682	0.417353	-0.4264	0.679895	0.752542	0.3559	0.613108	0.821534	0.5749	0.617124	0.528449	-0.2098	0.733711	0.861239	2.4203	0.394232	5.94388e-09
ACSP50_0951		SnoaL-like polyketide cyclase					17	0.2067	0.161056	0.35205	0.2267	0.196802	0.491204	0.8602	0.176573	3.69371e-05	-0.2028	0.244525	0.717796	2.2808	0.429488	1.85352e-06	-1.8069	0.24231	2.38623e-12	-1.3022	0.205764	1.91753e-09
ACSP50_0952		Triple functional domain protein				2.7.11.1	4	0.6284	0.213275	0.0124663	0.1699	0.248998	0.715021	0.7274	0.232548	0.0181901	0.3129	0.263998	0.558084	0.7955	0.298056	0.031396	-0.634	0.337902	0.13777	-0.4512	0.243899	0.098231
ACSP50_0953		acyl-CoA thioesterase					21	1.0372	0.259225	0.000375492	0.315	0.296725	0.532914	0.2997	0.313047	0.599577	-0.0329	0.339042	0.975317	-1.2029	0.449163	0.0307281	-1.4488	0.426648	0.00314744	-0.5773	0.301809	0.086764
ACSP50_0954		TIGR03089 family protein					21	0.6646	0.24286	0.0221105	0.0408	0.281646	0.953045	0.1361	0.300847	0.829041	-0.0128	0.308059	0.990031	-1.9329	0.460677	0.000266267	-0.6271	0.341953	0.148058	-0.8867	0.279647	0.0034566
ACSP50_0955		glycosyl transferase family 1					19	0.5104	0.146943	0.00251434	-0.0054	0.204851	0.991906	0.0573	0.174989	0.879497	0.234	0.204566	0.576879	0.6134	0.263311	0.0672628	0.7031	0.191149	0.00126175	-0.7437	0.184084	0.000165317
ACSP50_0956		mannose-1-phosphate guanylyltransferase	COG0662	G	K00971	2.7.7.13	17	0.1212	0.140515	0.564543	0.3119	0.194924	0.303272	0.2729	0.166644	0.300757	0.2997	0.174436	0.327058	0.9546	0.444639	0.0962873	-0.1697	0.191297	0.53583	-1.3726	0.186174	1.97362e-12
ACSP50_0957		hypothetical protein					21	0.505	0.360962	0.303191	0.6516	0.337723	0.196856	0.3261	0.351342	0.611984	0.1395	0.384147	0.893657	-1.84	0.59254	0.0103099	-0.6539	0.452469	0.273414	-0.5853	0.36202	0.152682
ACSP50_0958		NUDIX hydrolase					10	0.4132	0.297138	0.307022	-0.4816	0.348076	0.391849	-0.0073	0.325886	0.994095	-0.3901	0.359401	0.602497	-1.4839	0.500348	0.0150722	-0.8911	0.414086	0.0806471	-0.1763	0.304033	0.636017
ACSP50_0959		F420-0--gamma-glutamyl ligase	COG0778	C	K12234	6.3.2.31	4	0.3627	0.194418	0.146976	0.212	0.234231	0.607227	0.1253	0.219626	0.777373	0.0647	0.246564	0.927092	-0.3609	0.291282	0.379496	-0.0256	0.254464	0.953169	-0.4737	0.236689	0.0722941
ACSP50_0960		2-phospho-L-lactate transferase	COG0391	HG	K11212	2.7.8.28	4	0.3095	0.158059	0.125356	0.1341	0.193923	0.709609	0.2875	0.186668	0.341939	-0.0509	0.206058	0.933029	-0.3932	0.280167	0.308743	-0.0571	0.225989	0.877701	-0.7733	0.212959	0.000759144
ACSP50_0961		Protein piccolo					31	0.6982	0.133081	1.45525e-06	0.3567	0.173711	0.160842	0.3644	0.167199	0.136609	0.2645	0.173443	0.413058	-0.028	0.258921	0.954105	-0.9387	0.220962	0.000150774	-1.6905	0.195876	1.14598e-16
ACSP50_0962	fbiC	7;8-didemethyl-8-hydroxy-5-deazariboflavin synthase	COG1060	H	K11779	2.5.1.147	19	0.6012	0.124102	1.02884e-05	-0.2227	0.16676	0.412653	0.1589	0.151561	0.557753	-0.0746	0.167281	0.864849	0.9409	0.305191	0.010949	0.289	0.170172	0.186073	-0.6615	0.204194	0.00279241
ACSP50_0963		WhiB family transcriptional regulator			K18955		14	0.1025	0.164342	0.692307	-0.1542	0.198117	0.668334	0.3029	0.187238	0.309371	0.1285	0.197024	0.792614	1.7746	0.315516	3.77512e-07	1.012	0.217474	2.73908e-05	-0.6492	0.205528	0.00358892
ACSP50_0964		hypothetical protein					4	0.0835	0.233663	0.830719	-0.3761	0.286768	0.423692	-0.275	0.270373	0.572193	-0.1552	0.304669	0.84666	0.4478	0.418684	0.458983	0.1099	0.313943	0.828392	-1.2964	0.262257	3.4303e-06
ACSP50_0965		hypothetical protein					29	0.1193	0.244074	0.762789	0.2635	0.286106	0.601188	0.3088	0.249382	0.472283	0.1906	0.258896	0.757619	0.6786	0.307418	0.0856647	0.0707	0.27997	0.877701	-0.7299	0.257771	0.00941799
ACSP50_0966		polysaccharide deacetylase	COG0726	GM	K22278	3.5.1.104	17	-0.5575	0.220215	0.0372186	0.2835	0.225203	0.445502	0.1876	0.217729	0.645219	0.1565	0.233275	0.783417	1.1199	0.396932	0.0215896	-0.2341	0.250895	0.511774	-0.3803	0.231097	0.144935
ACSP50_0967		UDP-glucose 4-epimerase	COG3564	S	K09959		2	-1.572	0.536096	0.0129927	-0.1295	0.405	0.884244	0.7809	0.373736	0.158699	0.366	0.400882	0.678182	0.6105	0.434688	0.308431	0.424	0.439296	0.496127	0.6377	0.333329	0.0867388
ACSP50_0968		aldehyde dehydrogenase	COG1012	C	K00138	1.2.1.-	35	-3.155	0.324605	8.88636e-21	-0.2675	0.630361	0.837637	0.8483	0.226861	0.00315551	0.3171	0.236712	0.49577	0.4042	0.278779	0.290156	-0.6869	0.284252	0.0455712	0.8038	0.273435	0.00691292
ACSP50_0969		diguanylate cyclase					9	-1.6022	0.672502	0.052335	-0.7823	0.579559	0.406019	-0.7853	0.586578	0.429126	-0.1434	0.526301	0.924168	0.1585	0.52106	0.857132	0.2609	0.520392	0.743061	2.1468	0.344646	3.49744e-09
ACSP50_0970		endonuclease V	COG1515	L	K05982	3.1.21.7	28	-0.4638	0.559254	0.582182	-0.1506	0.520578	0.896136	-0.4517	0.554637	0.665881	-0.5715	0.590311	0.655937	-0.3439	0.581191	0.704739	-0.3077	0.602475	0.738705	0.8117	0.403001	0.0703819
ACSP50_0971		phosphomannomutase/phosphoglucomutase	COG1109	G	K01840	5.4.2.8	17	0.4189	0.149485	0.01858	0.1496	0.183998	0.650027	0.1227	0.174989	0.720295	-0.0684	0.180405	0.888326	1.1169	0.425991	0.034869	-1.116	0.205328	6.42365e-07	-1.2504	0.181071	4.97767e-11
ACSP50_0972		tetraacyldisaccharide 4'-kinase	COG2835	S	K09791	2.7.1.130	34	0.709	0.173366	0.00026526	0.4608	0.213988	0.135113	0.6028	0.196653	0.02137	0.6518	0.205956	0.0238711	0.3802	0.289212	0.346844	0.1554	0.244547	0.669666	-1.4975	0.228734	5.02484e-10
ACSP50_0973		bifunctional glucose-6-phosphate/mannose-6-phosphate isomerase				5.3.1.8	4	0.2072	0.154078	0.325571	-0.0783	0.188273	0.840718	0.1162	0.181411	0.746945	0.1849	0.187532	0.64742	-0.234	0.248832	0.524032	0.0366	0.197259	0.912593	-1.3848	0.198234	2.92387e-11
ACSP50_0974		cation diffusion facilitator transporter					34	0.4722	0.133317	0.00199626	0.2827	0.183663	0.326659	0.2621	0.170181	0.341939	0.3644	0.174758	0.203633	-0.5269	0.248945	0.101877	0.0169	0.204907	0.962196	-1.6032	0.197592	7.70315e-15
ACSP50_0975		mannose-6-phosphate isomerase; class I	COG1482	G	K01809	5.3.1.8	4	0.4146	0.171526	0.0485522	0.1218	0.210443	0.760905	0.1634	0.2004	0.665744	-0.0102	0.2099	0.988936	-0.3199	0.289241	0.441633	-0.4704	0.234395	0.107887	-1.1162	0.21337	8.47165e-07
ACSP50_0976		helix-turn-helix domain-containing protein; DNA-binding protein					4	-0.3666	0.217455	0.199281	0.6438	0.236846	0.0446759	0.3863	0.216821	0.249418	-0.2259	0.242087	0.669345	-0.1785	0.317112	0.720929	-0.314	0.261103	0.377302	-0.3479	0.216698	0.155714
ACSP50_0977		hypothetical protein					21	-0.5531	0.327707	0.198756	1.2445	0.279688	0.000170145	0.1946	0.314702	0.756137	-1.0965	0.381564	0.047232	-1.8781	0.498636	0.00128265	-2.3915	0.512732	2.61509e-05	-1.7945	0.340256	6.8184e-07
ACSP50_0978		putative two-component system response regulator	COG0745	TK	K07670		21	0.578	0.141413	0.000267526	0.2777	0.204067	0.401105	0.5254	0.181796	0.0328632	0.2801	0.191229	0.440641	-0.5313	0.254345	0.106993	-0.7251	0.213127	0.00308152	-1.3458	0.192399	2.74966e-11
ACSP50_0979		two-component system; OmpR family; sensor histidine kinase	COG0642	T	K07654	2.7.13.3	4	0.3617	0.164162	0.0771913	0.1241	0.195888	0.735417	0.1139	0.189045	0.761425	0.2415	0.19192	0.526268	-0.5882	0.271233	0.0922149	0.535	0.201427	0.0257467	-0.8201	0.1996	0.00012619
ACSP50_0980		Lipoprotein lpqB					13	0.3104	0.182652	0.195121	0.0116	0.221406	0.980598	0.0516	0.207499	0.912334	0.0959	0.209911	0.863477	-0.3544	0.307105	0.418415	0.6543	0.212178	0.00811976	-0.1976	0.199601	0.398805
ACSP50_0981		phosphoribosyltransferase					15	2.1255	0.253342	1.21227e-15	-0.6012	0.403921	0.34841	-0.9952	0.408849	0.0862411	-0.6128	0.406885	0.42061	-0.8641	0.469828	0.163203	-0.2261	0.411038	0.717648	-0.744	0.334734	0.0444877
ACSP50_0982		ribosomal subunit interface protein					17	-0.071	0.117673	0.702375	0.2675	0.231429	0.489493	0.1922	0.223192	0.645316	0.1525	0.202964	0.749814	2.1156	0.318995	1.09398e-09	0.6298	0.195293	0.00537075	-0.3486	0.173598	0.0712798
ACSP50_0983		GMP synthase				6.3.5.2	25	0.0089	0.173141	0.974925	-0.5031	0.217276	0.100445	-0.2769	0.195658	0.393815	-0.3473	0.208072	0.347466	0.6379	0.341904	0.155681	0.7679	0.216699	0.00196704	-0.6496	0.218773	0.0063358
ACSP50_0984		preprotein translocase subunit SecA	COG0653	U	K03070	7.4.2.8	34	0.5939	0.107681	3.60044e-07	0.3123	0.156807	0.178715	0.3834	0.147596	0.0619946	0.4978	0.154069	0.020342	-0.5558	0.255486	0.0909518	0.2177	0.158463	0.300993	-1.4267	0.157435	2.78114e-18
ACSP50_0985		hypothetical protein					13	-0.0053	0.451477	0.993854	0.1879	0.419818	0.825039	0.4458	0.407907	0.538097	0.088	0.441045	0.947423	0.4682	0.438274	0.459418	-0.1018	0.49617	0.90266	0.3014	0.358403	0.479976
ACSP50_0986		excisionase family DNA binding domain-containing protein	COG1910	P			29	0.3874	0.573689	0.663766	0.2798	0.559536	0.798654	0.0181	0.601984	0.991394	0.8326	0.591932	0.466486	0.3934	0.665663	0.705012	-0.062	0.686817	0.958329	-0.6388	0.552095	0.318269
ACSP50_0987		uncharacterized protein					21	0.7021	0.261647	0.025472	0.2414	0.287429	0.63707	0.3815	0.291379	0.441705	0.1282	0.310733	0.878402	-1.1351	0.421643	0.0296543	-1.1535	0.408174	0.0166455	-0.0282	0.269091	0.935277
ACSP50_0988		uncharacterized protein					21	0.247	0.155741	0.232726	0.0644	0.192296	0.876672	0.1867	0.180474	0.563979	0.2448	0.186204	0.505978	-0.4361	0.245579	0.180316	-0.6416	0.21685	0.0116734	-0.7588	0.191736	0.000227242
ACSP50_0989		PadR family transcriptional regulator					19	0.9279	0.163094	1.39965e-07	0.1955	0.226901	0.62737	-0.0461	0.201021	0.92006	0.2092	0.20914	0.640619	0.79	0.240437	0.00608143	0.6786	0.21872	0.00767602	-0.9117	0.208482	4.35255e-05
ACSP50_0990		peptide chain release factor 2	COG1186	J	K02836		34	0.6564	0.126233	1.84265e-06	0.3212	0.176903	0.231658	0.3877	0.15379	0.0726295	0.3625	0.159018	0.150762	0.0177	0.319437	0.97639	0.2207	0.169975	0.333387	-1.3527	0.175059	1.46909e-13
ACSP50_0991	ftsE	cell division ATP-binding protein	COG2884	D	K09812	3.6.3.-	32	0.8125	0.117261	7.00858e-11	0.6576	0.191566	0.00695724	0.651	0.145715	0.000215624	0.9908	0.205466	6.95059e-05	-0.9589	0.310895	0.0109068	-1.1129	0.236953	2.29372e-05	-1.2582	0.162206	1.17126e-13
ACSP50_0992		cell division protein FtsY	COG2177	D	K09811	3.6.3.-	32	0.992	0.127083	1.26965e-13	0.5316	0.194852	0.0436607	0.5857	0.161066	0.00432936	0.6744	0.159864	0.000855143	-1.7924	0.283445	7.47176e-09	-1.6449	0.201144	1.0599e-14	-1.9263	0.187382	2.99043e-23
ACSP50_0993		peptidase M23				4.1.1.1	1	0.7857	0.567404	0.309168	0.0345	0.605294	0.978817	-0.1877	0.650084	0.895659	-0.1909	0.671961	0.919236	-0.3544	0.71792	0.757801	-0.8137	0.805938	0.471865	1.4925	0.437172	0.0015866
ACSP50_0994		SsrA-binding protein	COG0691	O	K03664		19	0.2246	0.187732	0.392687	0.2476	0.216275	0.493528	0.2282	0.207288	0.5339	0.3102	0.217143	0.455379	0.9857	0.289545	0.00423649	1.1008	0.228693	1.34648e-05	-0.5284	0.214072	0.0248418
ACSP50_0995		DNA-directed RNA polymerase II subunit RPB1				2.7.7.48	23	0.6613	0.274806	0.0497184	0.8295	0.323299	0.062834	0.6891	0.299218	0.10896	0.8094	0.343972	0.134298	0.5893	0.356263	0.217074	0.7019	0.334404	0.08988	0.2947	0.274735	0.3575
ACSP50_0996							25	-0.5583	0.151225	0.0011849	-0.3846	0.225759	0.267163	-0.1155	0.162958	0.717224	-0.5558	0.448265	0.534554	0.8713	0.340785	0.040684	1.1965	0.203451	5.74005e-08	-0.5151	0.174721	0.00675055
ACSP50_0997		hypothetical protein					27	0.0998	0.305971	0.846656	0.4081	0.348938	0.484208	0.4361	0.338964	0.450459	0.4045	0.351687	0.573446	1.8052	0.362609	9.36434e-06	2.4089	0.264483	4.89934e-18	0.381	0.286405	0.246887
ACSP50_0998		cell division protein FtsK	COG1674	D	K03466		27	-1.6741	0.602482	0.0197295	-1.7365	0.566504	0.0195263	-1.0002	0.52627	0.210986	-0.5552	0.51481	0.6041	0.5531	0.448321	0.381419	1.0183	0.423442	0.0467429	1.9578	0.311873	2.60885e-09
ACSP50_0999		hypothetical protein					27	-3.4137	1.83551	0.148563	-0.1255	1.13273	0.963939	-0.3714	1.23711	0.891816	-0.4022	1.39922	0.918055	2.1866	0.826207	0.0331051	2.2742	0.89086	0.0332041	1.219	0.834882	0.199909
ACSP50_1000		hypothetical protein					16	-1.4953	1.63719	0.536846	-2.801	1.73761	NA	-2.4735	1.7488	0.394079	-1.1857	1.58207	0.750875	0.2626	1.20524	0.90204	0.5691	1.18789	NA	-1.351	1.22915	0.345073
ACSP50_1001		hypothetical protein					27	-1.2011	2.16937	NA	1.1838	1.40056	NA	0.1503	1.7361	NA	0.0472	1.87559	NA	3.0435	1.24965	0.0535718	3.1183	1.16632	NA	2.3719	1.08978	0.0493994
ACSP50_1002		XRE family transcriptional regulator	COG2932	X			17	-0.1779	0.286477	0.693406	1.0606	0.250528	0.00040814	0.7174	0.250398	0.0351381	0.3822	0.293947	0.510892	1.2946	0.400556	0.00711817	-0.3435	0.340483	0.472242	-1.1737	0.28437	0.000117181
ACSP50_1003		NUDIX hydrolase				3.6.1.-	17	-0.3759	0.361492	0.467444	0.8063	0.311393	0.0596566	0.8234	0.30699	0.051833	-0.097	0.371115	0.927092	0.3977	0.414732	0.514516	-0.455	0.412163	0.423791	-1.1299	0.346542	0.00261312
ACSP50_1004		hypothetical protein					28	-0.5561	0.617414	0.544233	0.615	0.484252	0.440287	0.205	0.541992	0.858788	-0.268	0.591134	0.864248	-0.3999	0.641264	0.689796	-0.3591	0.645286	0.714031	0.4082	0.443626	0.43699
ACSP50_1005		phosphohydrolase					10	-0.3372	0.434293	0.610122	0.4541	0.378156	0.471722	0.2141	0.393248	0.788475	0.0555	0.432401	0.967257	-0.3032	0.467723	0.677508	-0.3007	0.479979	0.674856	0.2166	0.356807	0.619711
ACSP50_1006		hypothetical protein					3	-1.7507	2.04508	NA	0.3328	1.47474	NA	1.1108	1.25276	0.631824	-0.7578	1.82025	0.876857	1.3185	1.4316	0.533873	-0.2799	1.85405	NA	1.6826	0.997649	0.134522
ACSP50_1007		XRE family transcriptional regulator					20	-0.1619	0.235483	0.657022	-0.3517	0.243026	0.366708	-0.2582	0.237388	0.540423	0.4648	0.249867	0.277065	1.1879	0.336541	0.00287015	1.0462	0.241211	0.000105321	-1.193	0.242948	3.98406e-06
ACSP50_1008		hypothetical protein					19	0.1256	0.387546	0.847744	-0.3773	0.402636	0.59369	-0.0482	0.392585	0.961014	0.6907	0.380624	0.291668	0.8052	0.3914	0.112849	0.8557	0.379836	0.0652231	-0.763	0.376691	0.0687895
ACSP50_1009		FOG: Transposase					9	-0.7716	0.735267	0.46279	-0.7128	0.684293	0.542114	-0.7604	0.719597	0.552938	-0.5779	0.73227	0.734288	0.1073	0.67644	0.92974	0.7686	0.614173	0.354212	2.0208	0.449037	2.52252e-05
ACSP50_1010		hypothetical protein					14	-0.4954	0.472627	0.463324	0.4699	0.407452	0.490467	0.452	0.4216	0.546212	0.273	0.449322	0.810337	1.2121	0.574999	0.103361	0.1458	0.494877	0.856317	-0.1249	0.393354	0.800767
ACSP50_1011		hypothetical protein					17	-1.1593	0.228122	3.29952e-06	0.4581	0.219179	0.150274	0.297	0.189252	0.329759	-0.2499	0.247047	0.636576	2.3464	0.398315	8.97623e-08	-0.2545	0.244125	0.455182	-0.5655	0.234624	0.0285819
ACSP50_1012		hypothetical protein					14	-0.2707	0.577573	0.773854	0.9602	0.457826	0.148816	1.0892	0.458392	0.0950966	0.4322	0.527532	0.723051	2.4794	0.471947	2.48286e-06	0.2557	0.580675	0.778979	0.17	0.466164	0.771743
ACSP50_1013		ATPase involved in DNA repair					17	-0.6412	0.328827	0.127149	0.7392	0.275043	0.0476404	0.6199	0.281425	0.131226	0.1757	0.308094	0.82486	1.3423	0.345803	0.000857739	-1.0271	0.412728	0.0385507	-0.6028	0.295567	0.0667221
ACSP50_1014		hypothetical protein					4	-0.091	0.503116	0.916227	0.0503	0.492045	0.966692	0.1741	0.470149	0.862296	0.1448	0.483322	0.914741	0.6988	0.598904	0.412234	-0.7249	0.603324	0.377673	-1.065	0.471683	0.0409328
ACSP50_1015		hypothetical protein					29	-0.0739	0.444982	0.922867	0.3937	0.404479	0.57684	0.166	0.423118	0.854401	-0.1077	0.461878	0.938509	0.5058	0.446673	0.429122	-0.5368	0.558694	0.498219	-0.1445	0.404066	0.776322
ACSP50_1016		hypothetical protein					14	0.6654	0.742351	0.546404	0.9956	0.694693	0.371754	0.7796	0.734232	0.551549	-0.1051	0.885643	0.969595	2.0379	0.639168	0.0080803	0.348	0.850428	NA	0.3053	0.659747	0.709253
ACSP50_1017		hypothetical protein					28	0.0317	0.762864	0.979895	0.1536	0.700918	0.923903	0.5813	0.685019	0.649602	-0.4012	0.828039	0.855596	0.8624	0.688207	0.373321	-0.0337	0.854284	NA	1.2718	0.527277	0.0284625
ACSP50_1018		hypothetical protein					22	-0.3061	0.677339	0.782723	0.1413	0.601764	0.917709	-0.2175	0.664332	0.879497	0.0063	0.650678	0.997822	-0.8979	0.776264	0.417448	0.0599	0.688202	0.960019	1.2288	0.47263	0.0176927
ACSP50_1019		hypothetical protein					17	-0.1228	0.399848	0.856393	0.6396	0.419598	0.333883	0.7304	0.362704	0.178122	0.6477	0.416155	0.397574	1.2519	0.460486	0.0279201	-0.1794	0.456762	0.804391	-0.0489	0.34995	0.914282
ACSP50_1020		hypothetical protein					17	-0.1497	0.451681	0.844078	0.1492	0.395876	0.860461	0.4018	0.393977	0.570579	-0.175	0.451445	0.885812	1.9525	0.556234	0.00304974	-0.7034	0.527151	0.318075	0.3516	0.355553	0.399362
ACSP50_1021		hypothetical protein					28	-0.986	0.773524	0.355781	-0.1407	0.598128	0.917709	-0.468	0.676125	0.724018	-1.709	0.87953	0.248808	-0.1883	0.707004	0.877035	-0.4956	0.742321	0.65274	-0.0587	0.518475	0.929852
ACSP50_1022		Leupeptin-inactivating enzyme 2				3.4.24.-	26	-2.8624	0.531076	6.91085e-07	-2.0541	0.426087	3.3481e-05	-2.0256	0.449906	0.000185929	-0.8537	0.39334	0.178514	2.6042	0.414037	9.15418e-09	-1.2799	0.445106	0.0145839	1.3684	0.252061	3.11903e-07
ACSP50_1023		transcriptional regulator					28	-0.4594	0.524868	0.557353	-0.6213	0.524238	0.477919	-0.4696	0.518048	0.621896	-0.5135	0.584616	0.697854	-0.4477	0.592871	0.620332	0.227	0.523508	0.782409	1.1925	0.355055	0.00190867
ACSP50_1024		transcriptional regulator					28	-0.2873	0.400725	0.640674	-0.1278	0.384574	0.877259	-0.6439	0.435193	0.366792	-0.0745	0.41741	0.953796	-0.2614	0.471641	0.725564	-0.117	0.441351	0.872473	0.3347	0.334577	0.393371
ACSP50_1025		RNA polymerase sigma24 factor					28	-0.818	0.851339	0.510806	-0.3885	0.746786	0.789972	-0.5909	0.853415	0.724018	-0.2276	0.786096	0.91782	0.3842	0.709159	0.732778	0.1514	0.800333	0.911071	0.1362	0.61711	0.861853
ACSP50_1026		hypothetical protein					10	-0.1187	0.656276	0.916227	-0.9008	0.698065	0.432667	-1.052	0.748647	0.398363	-0.36	0.716535	0.849124	-0.9142	0.775918	0.407119	-1.9961	1.02696	NA	1.0113	0.463074	0.0485885
ACSP50_1027	pntA	NAD(P) transhydrogenase subunit alpha	COG3288	C	K00324	1.6.1.2	28	-1.3374	0.385361	0.00253711	-0.0752	0.314418	0.917075	-0.9818	0.355717	0.0443429	0.1734	0.318913	0.832765	0.1102	0.485619	0.897447	-0.1042	0.357791	0.857962	0.919	0.275578	0.00205955
ACSP50_1028	pntB	pyridine nucleotide transhydrogenase	COG1282	C	K00325	1.6.1.2	28	-0.6963	0.459816	0.258115	0.4509	0.380323	0.477855	0.1709	0.398916	0.838927	-0.0651	0.433507	0.960988	0.1028	0.456161	0.898195	0.0132	0.456795	0.988359	1.3136	0.314529	9.63532e-05
ACSP50_1029		hypothetical protein					29	0.79	0.350959	0.06948	0.8008	0.350009	0.105684	0.336	0.372455	0.624327	0.3626	0.393889	0.674932	0.0379	0.43775	0.962548	-0.4251	0.480827	0.537376	0.2776	0.332274	0.483213
ACSP50_1030		hypothetical protein					10	0.2136	0.517789	0.802428	0.3113	0.502319	0.741669	-0.0092	0.527533	0.995518	0.02	0.561222	0.991296	-0.6659	0.653139	0.484209	-0.5713	0.681077	0.560769	-0.1219	0.465276	0.836272
ACSP50_1031							17	-0.0165	0.637995	0.986386	0.2996	0.571861	0.788842	-0.1094	0.628845	0.942995	0.4123	0.599979	0.776878	0.7162	0.658374	0.450496	-0.4918	0.742795	0.655821	-0.7708	0.595003	0.260706
ACSP50_1032		hypothetical protein	COG1678	K	K07735		17	-0.0289	0.188633	0.927273	0.3268	0.210139	0.321403	0.1386	0.20424	0.73013	0.1353	0.211132	0.796789	0.5955	0.268008	0.083276	-0.2281	0.264065	0.547483	-0.7339	0.219679	0.00202122
ACSP50_1033		5'-methylthioadenosine phosphorylase	COG0005	F	K00772	2.4.2.28	34	0.0981	0.173837	0.723976	0.2669	0.232477	0.492394	0.2144	0.193704	0.531449	-0.042	0.211228	0.947933	-0.4389	0.324079	0.328541	-0.1297	0.222144	0.699571	-1.5426	0.231377	2.36326e-10
ACSP50_1034		putative response regulator receiver domain protein	COG0745	TK		2.7.3.-	21	0.5766	0.378641	0.255303	0.4513	0.398256	0.499194	0.1859	0.41798	0.832209	0.4137	0.42552	0.653647	-1.2999	0.588428	0.085518	-1.1614	0.575337	0.105602	-0.5123	0.402688	0.269945
ACSP50_1035		F420-dependent oxidoreductase				1.5.99.11	8	0.3203	0.616755	0.747032	-0.7684	0.658844	0.484847	-1.5622	0.793912	0.192462	-1.2385	0.791186	0.392667	-0.8576	0.761712	0.432395	-0.8934	0.793131	0.413037	1.2985	0.432515	0.00575622
ACSP50_1036		hypothetical protein	COG3167	NW	K02664		15	2.6975	0.439688	1.10579e-08	0.6885	0.568181	0.468049	-0.5956	0.713276	0.657338	-0.5524	0.761157	0.762876	-0.0254	0.688275	0.983545	-0.4402	0.787997	0.712546	1.0385	0.475763	0.0486782
ACSP50_1037		hypothetical protein					8	2.5191	0.429223	5.15275e-08	-1.3905	0.762357	0.229487	-2.1976	0.943159	0.103573	-2.0682	0.976672	0.194172	-0.9196	0.797537	0.41878	-2.3464	1.11004	NA	2.0538	0.4209	4.62185e-06
ACSP50_1038		pilus biosynthesis protein PilM	COG0849	D	K02662		8	2.1484	0.381254	1.88945e-07	-1.3899	0.605304	0.104063	-2.8147	0.840295	0.0100493	-2.1308	0.828727	0.0882972	-1.6037	0.754961	0.100274	-1.4623	0.736812	0.112604	1.9074	0.35229	3.36277e-07
ACSP50_1039		peptidase A24	COG1989	NU	K02654	3.4.23.43	8	1.7371	0.378	3.2172e-05	-1.7327	0.6422	0.0465645	-1.9991	0.713868	0.0406659	-2.3713	0.810267	0.0420492	-1.2423	0.791818	0.245978	-1.5075	0.736488	0.0998796	1.672	0.356697	1.11407e-05
ACSP50_1040		type IV pilin PilA	COG2165	NUW	K02650		11	3.0527	0.217201	6.09855e-43	-1.4746	0.450453	0.0110971	-1.969	0.465977	0.000551234	-1.9835	0.52626	0.00414206	-1.8003	0.510807	0.00291489	-2.3574	0.588279	0.000386384	-1.0447	0.37272	0.0102275
ACSP50_1041		pilus biosynthesis protein PilC	COG1459	NUW	K02653		15	2.336	0.232778	4.15863e-22	-1.4406	0.387626	0.00278865	-1.4492	0.433189	0.0101587	-2.0874	0.47417	0.000425212	-2.3582	0.543871	0.000153303	-2.2738	0.538125	0.000166022	-0.1795	0.322917	0.649906
ACSP50_1042		twitching motility protein PilT	COG2805	NW	K02669		8	2.1841	0.291308	1.28359e-12	-1.7085	0.508102	0.00866257	-1.7986	0.544581	0.0113983	-2.0034	0.599023	0.0145823	-1.202	0.653476	0.163203	0.0295	0.451458	0.970322	1.0766	0.311483	0.00137694
ACSP50_1043		type II secretion system protein E	COG2804	NUW	K02652		15	1.5801	0.425044	0.00108113	-0.2309	0.551273	0.839221	-0.9897	0.66119	0.359088	-0.8647	0.661778	0.509058	-0.7616	0.680991	0.43603	-0.1361	0.624249	0.896327	2.5308	0.358159	1.70865e-11
ACSP50_1044		AraC family transcriptional regulator	COG4977	K			20	-0.6966	0.414081	0.200488	-0.6981	0.421971	0.284156	-0.4219	0.392599	0.545495	-0.1755	0.397843	0.865366	0.9438	0.393972	0.0583664	1.4155	0.332937	0.00014883	0.6296	0.306796	0.0650307
ACSP50_1045		MFS transporter					28	-0.0414	0.282005	0.929951	-0.1897	0.308007	0.743551	-0.3909	0.304887	0.452068	-0.0827	0.317227	0.927386	0.1918	0.3636	0.739962	-0.2203	0.339831	0.663647	0.4099	0.261196	0.165851
ACSP50_1046		antirepressor	COG1366	T	K04749		30	-0.52	0.259028	0.114238	-0.4017	0.264442	0.336348	-0.6887	0.283677	0.0870079	0.0535	0.261638	0.945561	-0.1664	0.328066	0.750141	1.1682	0.250131	2.55152e-05	-0.9753	0.266204	0.000675947
ACSP50_1047		Nephrocystin-3					13	-0.3447	0.193219	0.169294	0.1776	0.201386	0.617601	-0.0771	0.201882	0.856973	0.0233	0.214632	0.972702	-0.0706	0.272694	0.880796	0.789	0.207171	0.000798306	-0.1455	0.195554	0.536122
ACSP50_1048		diguanylate cyclase					3	-0.6237	0.614837	0.481962	-0.5174	0.559055	0.599364	-0.5655	0.610908	0.612902	-0.983	0.649373	0.417814	-1.1872	0.698215	0.202428	-0.0859	0.621979	0.935983	2.4314	0.341381	1.15154e-11
ACSP50_1049		HEXXH motif domain-containing protein					1	0.4246	0.326718	0.345309	0.2266	0.335837	0.718248	0.2156	0.343918	0.752542	-0.0145	0.37652	0.990818	0.0338	0.413806	0.964959	-0.5959	0.438722	0.307521	1.3217	0.267837	3.57528e-06
ACSP50_1050		hypothetical protein					29	0.8537	0.538283	0.232726	0.8897	0.496639	0.238496	0.5811	0.535081	0.540677	0.9715	0.53613	0.292539	0.4798	0.618237	0.609333	0.5892	0.591735	0.479359	-0.6689	0.541286	0.284538
ACSP50_1051		uncharacterized protein					28	0.3288	0.2567	0.352874	-0.3786	0.294987	0.435758	-0.0547	0.274826	0.932242	-0.4322	0.316816	0.484124	-0.4062	0.420566	0.510468	-0.6341	0.341453	0.142494	-0.8524	0.277771	0.0047319
ACSP50_1052		hypothetical protein					4	0.1336	0.226685	0.710239	0.1519	0.24681	0.743751	0.2526	0.246968	0.569041	0.1248	0.259091	0.856421	-0.1781	0.28667	0.690884	-0.1732	0.26792	0.664205	-1.1486	0.253997	2.30202e-05
ACSP50_1053		hypothetical protein					19	-0.2617	0.154722	0.197736	1.3529	0.274199	1.97064e-05	0.139	0.201433	0.724821	0.0869	0.212719	0.879564	0.4927	0.358218	0.320676	0.3458	0.23518	0.264089	-1.2085	0.212254	7.62199e-08
ACSP50_1054		hypothetical protein					10	0.4433	0.26866	0.21112	-0.1696	0.331867	0.793893	0.1243	0.302573	0.845971	0.1233	0.308424	0.881594	-0.753	0.384542	0.134307	-0.7181	0.375426	0.128896	0.3128	0.267808	0.313609
ACSP50_1055		hypothetical protein					22	-0.0274	0.461442	0.972288	-0.2195	0.47907	0.819319	-0.1248	0.461665	0.902582	-0.3812	0.504508	0.74903	-1.2399	0.618728	0.124096	-0.9205	0.599616	0.239619	1.6565	0.318893	1.01516e-06
ACSP50_1056		phosphatase				3.1.3.3	9	-0.6182	0.403159	0.251481	-0.5561	0.389777	0.374734	-1.06	0.434789	0.0856495	-0.6166	0.434855	0.460948	-0.2636	0.446896	0.705439	0.2925	0.392524	0.609194	1.6908	0.277414	7.72421e-09
ACSP50_1057		DNA primase					9	-0.5768	0.421464	0.31548	-0.7897	0.425852	0.22072	-1.5653	0.49668	0.0171632	-1.444	0.507802	0.0506559	0.1241	0.448858	0.872215	1.4099	0.349829	0.000355733	1.463	0.286461	1.56256e-06
ACSP50_1058		hypothetical protein					30	-0.5029	0.2752	0.157057	-0.5242	0.293597	0.240877	-0.2672	0.270678	0.584296	-0.1029	0.28309	0.893657	-0.0992	0.366731	0.874974	0.6644	0.298598	0.0694829	-0.0841	0.242001	0.782281
ACSP50_1059		helicase				3.6.1.-	28	-0.3675	0.28647	0.352285	0.0061	0.272586	0.992751	-0.4174	0.293994	0.391668	-0.7749	0.333614	0.139747	-0.0657	0.352906	0.916174	0.2768	0.298425	0.514406	0.187	0.249432	0.532526
ACSP50_1060		hypothetical protein					2	-1.7402	0.620321	0.0184578	0.4048	0.418379	0.580189	-0.2705	0.478456	0.779764	-0.4134	0.522209	0.733531	-0.7808	0.589328	0.3421	-0.4315	0.551217	0.589983	0.5556	0.365412	0.180547
ACSP50_1061		hypothetical protein					3	1.0872	1.15877	0.52299	0.9789	1.11941	0.620674	0.425	1.26487	0.876742	1.5654	1.08156	0.4481	-1.5108	1.81495	NA	0.3362	1.42137	NA	3.1409	0.780541	0.000176289
ACSP50_1062		hypothetical protein					35	-3.4407	0.329441	6.59489e-24	0.013	0.215753	0.977145	0.3722	0.215343	0.26726	0.1549	0.218631	0.770279	2.6528	0.429287	1.74053e-08	-1.047	0.285905	0.00133509	-0.9514	0.237595	0.00018978
ACSP50_1063		hypothetical protein					27	-0.8714	0.572437	0.255488	0.0451	0.484908	0.968432	0.3723	0.469315	0.676446	0.4078	0.499414	0.723339	1.9484	0.45912	0.000221366	0.1223	0.533308	0.889702	1.5695	0.383977	0.000137124
ACSP50_1064		sensor domain-containing phosphodiesterase					30	-0.1149	0.19414	0.709113	-0.4727	0.219097	0.134125	-0.6394	0.218816	0.0303927	-0.2613	0.223277	0.564195	-0.5771	0.309621	0.155839	0.978	0.212326	3.37331e-05	-0.0742	0.199892	0.76768
ACSP50_1065		MarR family transcriptional regulator	COG1846	K			10	-0.0428	0.46842	0.955731	-0.4845	0.527975	0.602816	0.0637	0.469887	0.956667	0.2169	0.499977	0.86841	-0.8605	0.577696	0.274938	0.0583	0.509799	0.94576	0.0464	0.39764	0.928103
ACSP50_1066		S-(hydroxymethyl)mycothiol dehydrogenase	COG1062	R	K00153	1.1.1.306	19	0.2899	0.178841	0.220859	0.2713	0.206738	0.423518	0.201	0.214814	0.609071	0.2366	0.217842	0.602232	0.9104	0.317075	0.0191826	0.3423	0.221815	0.23692	-0.8001	0.208652	0.000362483
ACSP50_1067		hypothetical protein					10	-0.3748	0.259146	0.283917	0.4053	0.245388	0.284774	0.1	0.247906	0.849491	-0.2235	0.278152	0.729176	-0.8729	0.351726	0.048092	-0.5736	0.308999	0.142596	-0.1115	0.244483	0.713481
ACSP50_1068		ATP-dependent DNA ligase	COG1793	L	K01971	6.5.1.1	28	-0.8814	0.256638	0.00285682	0.3336	0.258966	0.433629	0.0692	0.235493	0.894044	-0.1262	0.284909	0.865366	0.3366	0.291418	0.418263	-0.1868	0.279097	0.651887	-0.0549	0.224785	0.847742
ACSP50_1069		FAD-binding monooxygenase				1.14.13.1	2	-1.633	0.30087	5.66106e-07	-0.6351	0.277731	0.105892	-0.3727	0.266417	0.400784	-0.2599	0.284084	0.677545	1.1537	0.433987	0.0322199	-0.5147	0.340681	0.248501	-0.4709	0.253099	0.0962289
ACSP50_1070	ctaD	cytochrome c oxidase; subunit I	COG0843	C	K02274	1.9.3.1	32	0.9513	0.115319	3.82614e-15	0.4836	0.160974	0.0228535	0.6983	0.14038	2.36083e-05	0.5908	0.166046	0.00792482	-1.1757	0.229055	4.50309e-06	-1.4383	0.172679	3.33416e-15	-1.8872	0.160685	4.1261e-30
ACSP50_1071		uncharacterized protein					23	0.4716	0.435247	0.446248	0.314	0.434165	0.695444	-0.0744	0.475992	0.949026	0.1629	0.477645	0.903212	0.9262	0.436998	0.101192	0.0086	0.547114	0.994384	1.5611	0.343782	2.11745e-05
ACSP50_1072		MFS transporter					14	-0.1107	0.264556	0.800196	-0.6571	0.300398	0.127009	-0.5686	0.293399	0.200277	-0.1706	0.28962	0.81822	1.2572	0.419791	0.0139316	1.1387	0.271637	0.000189797	0.4507	0.247066	0.103292
ACSP50_1073	limB_4	Limonene 1;2-monooxygenase				1.14.13.107	20	-0.7329	0.28366	0.0329505	-0.1773	0.285256	0.741326	-0.7234	0.308776	0.101103	-0.2118	0.296247	0.768232	0.7064	0.312821	0.0775872	1.8453	0.246619	1.99352e-12	-0.0014	0.252111	0.996698
ACSP50_1074		GCN5 family acetyltransferase					10	0.0268	0.320982	0.959274	-0.1669	0.335188	0.799245	0.1557	0.320671	0.811616	0.0623	0.338324	0.952888	-0.5637	0.415271	0.327167	0.0285	0.363017	0.964006	0.2661	0.296601	0.449011
ACSP50_1075		amidase	COG1335	HR	K08281	3.5.1.19	4	0.178	0.193483	0.53267	0.2719	0.220483	0.457674	0.4733	0.210011	0.119544	0.4957	0.22341	0.165966	-0.3541	0.283806	0.375962	0.1055	0.255017	0.792614	-0.6501	0.223131	0.00746255
ACSP50_1076		nicotinate phosphoribosyltransferase	COG1488	H	K00763	6.3.4.21	4	0.254	0.147255	0.187012	0.3065	0.202451	0.338259	0.3601	0.172505	0.158948	0.4577	0.202753	0.155838	0.1824	0.260598	0.650028	0.3605	0.19302	0.139705	-0.8411	0.186635	2.45905e-05
ACSP50_1077		ATP-dependent Clp protease adaptor protein ClpS	COG2127	O	K06891		13	-0.2027	0.20331	0.490307	0.2997	0.233972	0.435907	0.5668	0.215767	0.0582501	0.5176	0.26347	0.241721	0.6083	0.355959	0.199674	0.7801	0.247794	0.00673025	-0.0356	0.235013	0.906693
ACSP50_1078		uncharacterized protein					4	0.2938	0.170735	0.188235	0.4005	0.201022	0.178422	0.4874	0.187438	0.0616767	0.4181	0.219602	0.260826	-0.2505	0.301966	0.579651	0.2565	0.225782	0.408716	-0.6719	0.199989	0.00190201
ACSP50_1079	mec_1	CysO-cysteine peptidase	COG1310	O	K21140	3.13.1.6	19	0.7866	0.130281	1.95526e-08	-0.1779	0.180604	0.570522	0.247	0.164552	0.357881	-0.0291	0.175112	0.956961	0.0833	0.250156	0.842933	0.9655	0.178044	6.82598e-07	-0.928	0.179414	1.12891e-06
ACSP50_1080		molybdopterin synthase sulfur carrier subunit	COG1977	H	K03636		34	1.0377	0.138146	1.15837e-12	0.4321	0.172092	0.0695641	0.584	0.157507	0.00344145	0.5235	0.17612	0.0376597	-0.4659	0.223143	0.10714	0.3704	0.181391	0.100855	-1.9739	0.213151	4.80201e-19
ACSP50_1081	cysM	cysteine synthase B	COG0031	E	K21148	2.5.1.113	21	0.7267	0.143772	3.75857e-06	0.1968	0.21966	0.612623	0.288	0.175578	0.299631	0.2451	0.20455	0.552782	-0.9772	0.260596	0.00135613	-0.2063	0.201043	0.462999	-1.4571	0.204561	1.14424e-11
ACSP50_1082		hypothetical protein					21	0.9939	0.288008	0.00270571	0.3101	0.331018	0.593825	0.0407	0.369749	0.965035	0.0647	0.352048	0.952888	-1.7535	0.510814	0.0038771	-0.2586	0.399166	0.663756	-1.2195	0.350483	0.00127403
ACSP50_1083		MBL fold metallo-hydrolase				3.1.26.11	21	0.9483	0.25892	0.0013094	0.4137	0.287753	0.370463	0.3127	0.281399	0.530178	0.2149	0.311237	0.775594	-1.5652	0.432593	0.00213666	0.4048	0.315734	0.340129	-0.4677	0.277026	0.134127
ACSP50_1084		glycosyl transferase	COG0438	M	K14335	2.4.1.-	4	0.5241	0.170467	0.00859589	0.0532	0.224079	0.917567	0.3544	0.19739	0.24501	0.374	0.200566	0.275877	-0.2222	0.357823	0.690943	-0.5113	0.233657	0.0748559	-1.2868	0.21931	2.87123e-08
ACSP50_1085		ribonuclease PH	COG0689	J	K00989	2.7.7.56	32	0.2489	0.132812	0.145167	0.258	0.181106	0.375602	0.2749	0.168607	0.303881	0.2952	0.175562	0.342981	-1.1367	0.244024	3.96585e-05	-0.8617	0.212911	0.000333229	-1.9577	0.179891	5.9221e-26
ACSP50_1086		non-canonical purine NTP pyrophosphatase	COG0127	F	K02428	3.6.1.66	32	0.4585	0.156753	0.0132753	0.3975	0.213656	0.218285	0.471	0.191311	0.0820669	0.3486	0.194252	0.297544	-1.1606	0.322412	0.0022708	-0.9359	0.235591	0.000435988	-1.7364	0.206206	6.53104e-16
ACSP50_1087		histidine ammonia-lyase	COG2986	E	K01745	4.3.1.3	10	0.6875	0.239831	0.0156311	0.0462	0.276937	0.944464	0.3003	0.27833	0.543778	0.3095	0.275959	0.587773	0.5986	0.424369	0.305739	-0.6213	0.341434	0.152021	0.3389	0.244617	0.225779
ACSP50_1088		imidazolonepropionase	COG1228	Q	K01468	3.5.2.7	27	-0.3513	0.513156	0.658384	-0.6715	0.522213	0.434512	-1.1654	0.586245	0.186449	-0.3094	0.528987	0.820224	1.6869	0.50965	0.00565738	-0.0003	0.553846	0.999889	1.7019	0.338973	2.37431e-06
ACSP50_1089		formimidoylglutamate deiminase					24	-0.7113	0.459456	0.24629	-1.0562	0.470319	0.114002	-0.3436	0.44395	0.685232	-0.0581	0.441661	0.966507	1.7849	0.472289	0.00123084	-0.1363	0.503572	0.869454	0.9138	0.348168	0.0165805
ACSP50_1090		Zn-dependent hydrolase	COG0624	E	K06016	3.5.1.6	24	-0.1633	0.333041	0.762306	-1.1214	0.387707	0.0301104	-0.509	0.35621	0.387883	-0.2805	0.370757	0.74903	2.1561	0.374838	1.91957e-07	0.3769	0.372162	0.470154	1.1391	0.271427	8.91433e-05
ACSP50_1091		urocanate hydratase	COG2987	E	K01712	4.2.1.49	24	-0.393	0.249912	0.237224	-1.1126	0.293569	0.00218149	-0.9587	0.289755	0.0112328	-0.5855	0.281336	0.205104	1.7418	0.306448	2.74453e-07	0.3323	0.273378	0.371426	0.2557	0.23668	0.353778
ACSP50_1092		RpiR family transcriptional regulator	COG1737	K			24	-0.8175	0.44453	0.153875	-0.7788	0.454593	0.264118	-1.2112	0.47632	0.0695193	-0.921	0.487282	0.266048	2.1554	0.351644	2.29334e-08	0.7586	0.390117	0.121396	0.4994	0.320302	0.168725
ACSP50_1093		sulfurase	COG3217	R	K07140	4.4.-.-	28	-0.3438	0.230489	0.266733	-0.4179	0.243624	0.263523	-0.3131	0.245537	0.455069	-0.103	0.242061	0.872587	0.2686	0.273028	0.500897	-0.4751	0.271494	0.170766	-0.775	0.235658	0.00239435
ACSP50_1094		uncharacterized protein	COG4305	M	K20628		21	0.8045	0.152527	1.26214e-06	0.6333	0.200075	0.0151537	0.7379	0.20516	0.00488175	-0.121	0.192017	0.801849	-0.5107	0.260212	0.133468	-1.5586	0.232259	3.77666e-10	-1.1592	0.19845	3.32607e-08
ACSP50_1095							17	0.2646	0.39217	0.663992	0.2032	0.390226	0.789547	0.218	0.403263	0.790018	0.0919	0.441627	0.944997	1.2805	0.5031	0.0417175	0.4289	0.424479	0.471372	-1.3178	0.413413	0.00328405
ACSP50_1096		peroxiredoxin	COG1225	O	K03564	1.11.1.15	17	0.3318	0.16049	0.101892	0.4051	0.190592	0.142029	0.3419	0.184376	0.225207	0.3608	0.190769	0.265578	0.9039	0.232906	0.000857978	-0.0389	0.215883	0.915043	-1.3629	0.202839	1.69807e-10
ACSP50_1097		S-adenosylmethionine decarboxylase	COG1586	E	K01611	4.1.1.50	2	-1.2511	0.323565	0.000623764	-0.2037	0.289776	0.704288	0.0563	0.284503	0.932804	-0.1257	0.292804	0.87102	0.8583	0.337533	0.0419243	0.557	0.285532	0.120056	-0.8253	0.276002	0.00595479
ACSP50_1098		alkaline shock protein 23					17	0.3872	0.273513	0.296425	0.406	0.289331	0.383679	0.8427	0.272861	0.0202377	0.5317	0.2901	0.286004	0.7649	0.425029	0.17349	-1.6736	0.439348	0.000795697	-0.4839	0.283668	0.129802
ACSP50_1099		HNH endonuclease					4	1.0042	0.358766	0.018719	1.0951	0.359361	0.0204961	0.8442	0.378908	0.125747	1.0118	0.378646	0.0723849	-0.0766	0.476415	0.928706	-0.2492	0.506511	0.749512	0.2352	0.366508	0.598041
ACSP50_1100		DNA recombination protein RecF					4	0.1766	0.225055	0.606368	0.2599	0.249053	0.541487	0.2816	0.245469	0.513898	0.2882	0.263194	0.598177	-0.0996	0.320511	0.853794	-0.696	0.308722	0.0651006	-0.6273	0.249273	0.0219737
ACSP50_1101		hypothetical protein					24	-1.0987	0.327104	0.00362407	-0.7456	0.352152	0.143979	-0.6492	0.309408	0.156607	0.0981	0.298944	0.906897	1.3496	0.381015	0.00275133	0.5371	0.297988	0.156693	0.8527	0.239258	0.00095659
ACSP50_1102		DSBA oxidoreductase					24	-0.6631	0.207726	0.00608892	-1.111	0.239267	7.37917e-05	-0.7901	0.241852	0.0125617	-0.1228	0.228991	0.835992	1.2511	0.257929	1.68902e-05	0.4392	0.241314	0.151965	0.4435	0.215946	0.0648108
ACSP50_1103		uncharacterized protein					24	-0.8488	0.250968	0.00336291	-0.9783	0.259917	0.00237251	-0.7899	0.255958	0.0203296	0.0156	0.250541	0.985336	1.6226	0.304694	1.72538e-06	0.2227	0.261769	0.554443	0.5273	0.215097	0.0258751
ACSP50_1104		RNA polymerase sigma factor SigC					10	0.1335	0.396129	0.841092	0.0457	0.398374	0.962887	-0.0087	0.409228	0.994135	0.0303	0.450625	0.984137	-0.7994	0.508466	0.244856	-0.7067	0.511931	0.297958	-0.1287	0.362316	0.777958
ACSP50_1105		copper resistance protein CopC	COG1276	P	K14166		4	0.3822	0.184287	0.100535	0.294	0.206401	0.375656	0.2365	0.219556	0.544438	0.1161	0.211795	0.831007	0.0829	0.258818	0.84955	-0.7716	0.259077	0.011037	-0.5361	0.222925	0.0289477
ACSP50_1106		Protein piccolo					1	-0.4536	0.322962	0.301028	-0.4422	0.319572	0.391849	-0.6645	0.332679	0.183478	0.3646	0.310551	0.563527	-0.094	0.357146	0.878663	0.6174	0.308974	0.109694	2.0204	0.241532	1.03367e-15
ACSP50_1107		oligoribonuclease	COG1949	A	K13288	3.1.-.-	19	0.0647	0.157399	0.802941	0.2383	0.184028	0.430126	0.2227	0.172822	0.449574	0.1294	0.181187	0.768232	0.2442	0.240281	0.485628	0.2439	0.192426	0.34756	-0.8982	0.19207	1.16854e-05
ACSP50_1108							30	-0.3353	0.255802	0.340552	-0.0837	0.274119	0.889146	-0.1425	0.26138	0.788024	0.003	0.289847	0.997822	0.0554	0.321365	0.9227	0.0524	0.310102	0.920671	-1.0279	0.289666	0.00100981
ACSP50_1109		hypothetical protein					9	-0.1848	0.773724	0.889241	-0.0927	0.744886	0.960137	-1.7514	1.03102	0.277383	0.1852	0.755404	0.933552	-0.0974	0.780522	0.946139	1.4544	0.664124	0.0746101	1.9981	0.488833	0.000137124
ACSP50_1110		FOG: Transposase					20	-0.4246	0.855071	0.758409	-0.6099	0.827029	0.688119	0.0509	0.779382	0.980881	0.2112	0.796163	0.926616	0.5413	0.747177	0.636795	1.6825	0.643904	0.0285689	-0.2209	0.681482	0.796714
ACSP50_1111		uncharacterized protein					13	0.3166	0.193737	0.216179	0.2611	0.221276	0.480321	0.2881	0.195401	0.368234	0.0287	0.214034	0.965421	0.2579	0.283361	0.53883	0.294	0.231515	0.346406	-0.1831	0.218155	0.481127
ACSP50_1112							5	1.8541	1.72213	0.449412	0.3818	2.02784	NA	0.8242	1.88624	NA	-0.4129	2.57096	NA	1.7816	1.6175	NA	0.6926	2.18432	NA	2.2925	1.39355	0.145058
ACSP50_1113		glycosyl hydrolase				3.2.1.4	3	0.0867	0.743291	0.943339	-0.7966	0.826257	0.581722	-1.7515	1.03413	0.279533	-0.6151	0.865917	0.769773	-3.3161	1.42555	0.0676759	0.2521	0.782708	0.84317	2.6793	0.447808	1.47522e-08
ACSP50_1114		RNA polymerase sigma factor					12	-1.8176	1.51289	0.390075	-1.4026	1.31146	NA	-1.3832	1.36933	0.575001	-3.5274	1.75876	0.228217	-3.2276	1.71942	NA	-1.459	1.56149	NA	2.732	0.617948	3.55463e-05
ACSP50_1115		hypothetical protein					9	-0.3049	1.13468	0.875202	-4.1675	1.68242	NA	-0.6891	1.19232	0.773612	-1.147	1.31579	0.700197	-0.3986	1.14911	0.837337	0.5322	1.04058	NA	2.7753	0.611608	2.14709e-05
ACSP50_1116		hypothetical protein					16	-0.7202	0.645594	0.431835	-1.6118	0.719262	0.114926	-1.0304	0.67126	0.343517	-0.7403	0.687961	0.60509	-0.3504	0.646574	0.732757	0.4709	0.613858	0.597628	0.7872	0.432731	0.104301
ACSP50_1117		TetR family transcriptional regulator	COG1309	K			3	0.0517	0.602075	0.95806	-0.6906	0.648368	0.531227	-1.0983	0.731	0.357073	-0.7361	0.728411	0.636576	-0.9092	0.821739	0.441446	-0.1452	0.703684	0.902203	0.9051	0.459604	0.0773466
ACSP50_1118		hypothetical protein					9	0.4194	1.10184	0.819611	-0.7023	1.27478	NA	-2.5853	1.72216	0.357709	-0.9788	1.44553	0.780735	-0.131	1.20741	0.953836	0.1211	1.24016	NA	0.5383	0.880356	0.617154
ACSP50_1119		Protein phnO				2.3.1.-	8	0.7004	0.78916	0.551151	-0.3082	0.901795	0.873344	-0.9239	1.02513	0.624929	-2.3948	1.45239	0.356337	-0.0971	0.935223	0.955381	0.1565	0.987115	NA	2.3801	0.540062	3.76519e-05
ACSP50_1120		uncharacterized protein					29	0.3862	0.1245	0.0079398	0.7018	0.201823	0.00601127	0.3983	0.157271	0.0707582	0.2679	0.20057	0.497431	1.0582	0.336934	0.00930885	-0.0398	0.200252	0.906325	-1.1212	0.174464	1.05112e-09
ACSP50_1121		hypothetical protein					4	1.1157	0.246934	4.49325e-05	0.4607	0.272109	0.271603	0.9118	0.255399	0.00531456	-0.1815	0.311724	0.820821	-0.0015	0.362827	0.997793	-1.2509	0.400322	0.00719344	-0.1185	0.26564	0.720751
ACSP50_1122							23	1.1682	2.55798	NA	0.4895	2.75642	NA	1.0113	2.44305	NA	0.4342	3.0595	NA	-0.2037	4.08047	NA	1.5225	2.56085	NA	0.7185	2.17589	0.792602
ACSP50_1123							14	0.7508	1.14835	0.676595	0.8349	1.05158	0.660045	0.3763	1.17354	0.881974	0.5453	1.19188	0.863438	0.7457	1.18612	0.687874	0.9004	1.17741	NA	-0.551	1.1541	0.70026
ACSP50_1124		hypothetical protein	COG2730	G	K01179	3.2.1.4	9	-1.1049	0.498589	0.0751392	-0.044	0.426263	0.966543	-1.4712	0.520279	0.0384114	-1.1459	0.519999	0.170029	-0.1206	0.457737	0.878663	1.0867	0.392104	0.0192419	1.0978	0.319817	0.00149016
ACSP50_1125		FMN reductase				1.7.1.6	28	0.0624	0.528768	0.942949	0.071	0.517253	0.955971	0.1567	0.529383	0.892952	-0.4262	0.648812	0.789682	0.5524	0.528024	0.470556	0.2315	0.562857	0.793841	0.6729	0.417765	0.154258
ACSP50_1126		two-component system response regulator	COG2197	TK			2	-0.5329	0.410706	0.346036	-0.5132	0.391086	0.423518	-0.3421	0.404877	0.651799	-0.8669	0.447645	0.251253	0.9813	0.368334	0.0317718	-1.1678	0.511134	0.0610888	-0.1217	0.330548	0.76941
ACSP50_1127		two-component sensor histidine kinase				2.7.13.3	26	-2.6888	0.612878	7.87447e-05	-2.7415	0.593441	8.21e-05	-1.4605	0.502652	0.0316402	-1.7628	0.564197	0.0262744	2.4054	0.352073	3.04454e-10	-0.4888	0.465805	0.452021	0.5972	0.312911	0.0875076
ACSP50_1128		hypothetical protein					18	-3.217	1.2797	0.0387777	-2.3368	0.977415	0.0875711	-5.1468	1.42575	0.00471031	-1.2653	0.933406	0.488095	3.5299	0.501038	7.59638e-11	0.5295	0.682407	0.593169	0.5573	0.53098	0.368865
ACSP50_1129		cytochrome P450					13	-0.3996	0.248205	0.224426	0.124	0.246019	0.797694	0.1463	0.246488	0.765828	0.0541	0.261327	0.944997	-0.0023	0.311087	0.997487	0.0686	0.283551	0.8832	-0.3392	0.239776	0.215036
ACSP50_1130		hypothetical protein					21	-0.158	0.31119	0.752786	-0.0542	0.314615	0.941575	0.2788	0.299066	0.610343	0.3053	0.320817	0.663194	-1.1041	0.430163	0.0397285	-1.5916	0.452689	0.00214633	-0.6503	0.318318	0.066327
ACSP50_1131		DNA repair ATPase					7	-1.0881	0.386318	0.0179044	-1.3074	0.395239	0.0100417	-0.934	0.370003	0.071986	-1.8338	0.46625	0.00240015	-1.0443	0.445297	0.0651725	-1.2818	0.447009	0.0148936	2.0063	0.243076	2.52774e-15
ACSP50_1132		hypothetical protein					3	-0.7201	0.52636	0.315517	-0.1438	0.476615	0.890566	-0.3476	0.514305	0.73158	-1.4994	0.641047	0.13693	0.0075	0.553035	0.994488	-1.5667	0.689773	0.0629592	1.5673	0.337548	1.34864e-05
ACSP50_1133		hypothetical protein					1	-0.3421	0.881077	0.815257	-1.3498	0.961708	0.383679	0.2263	0.765325	0.892952	-0.7898	0.960476	0.721392	0.6031	0.754761	0.595743	-0.0779	0.908144	NA	1.5416	0.550049	0.010228
ACSP50_1134		hypothetical protein					8	0.7509	0.466603	0.224613	-1.5499	0.653865	0.0906567	-1.2685	0.664152	0.208421	-1.7592	0.753673	0.137842	-1.0129	0.755275	0.334154	0.0719	0.583265	0.942333	2.1463	0.351407	7.17757e-09
ACSP50_1135		hypothetical protein					9	-0.2311	1.07967	0.900706	-0.9307	1.12567	0.643583	-2.1007	1.46707	0.386934	-0.5297	1.20556	0.865914	-0.2476	1.1094	0.899387	0.1827	1.0948	NA	2.4275	0.607034	0.000193657
ACSP50_1136		hypothetical protein					24	-2.5802	0.829718	0.00778313	-1.2237	0.640161	0.20266	-0.7783	0.599802	0.445524	-0.1677	0.574297	0.916621	2.0601	0.517853	0.000610268	-0.631	0.641685	0.48631	1.6114	0.370385	4.77078e-05
ACSP50_1137		secreted conserved protein	COG3119	P			35	-3.0252	0.229463	7.88914e-38	-0.9141	0.247597	0.00304246	-0.2584	0.224631	0.512751	0.3046	0.229341	0.500014	3.6566	0.437427	5.01522e-15	-1.2401	0.258343	1.4299e-05	-1.1069	0.230398	6.58138e-06
ACSP50_1138		hypothetical protein					17	-1.4157	0.24748	1.18268e-07	1.1524	0.240157	3.71274e-05	0.4921	0.229865	0.145589	0.1144	0.224368	0.84666	0.9807	0.369141	0.0323155	-0.1253	0.258753	0.753703	-0.3525	0.228813	0.17428
ACSP50_1139		transcriptional regulator					2	-2.2874	0.285211	2.38389e-14	0.6209	0.221053	0.0364492	0.4659	0.254494	0.233205	0.0578	0.235749	0.933552	0.9946	0.3247	0.011558	1.0438	0.245055	0.000143888	0.3175	0.234385	0.237575
ACSP50_1140		uncharacterized protein					35	-3.8236	0.273811	2.11062e-42	0.2036	0.204414	0.56581	0.4183	0.192483	0.138469	0.2555	0.187829	0.4857	1.2914	0.261557	1.14059e-05	0.1022	0.258335	0.802934	0.0618	0.234316	0.835213
ACSP50_1141		amino acid permease					35	-3.3743	0.212143	7.30713e-55	-0.0172	0.212029	0.971245	0.2902	0.192272	0.354336	0.0342	0.186381	0.952888	0.7972	0.278208	0.0194112	-0.0099	0.221536	0.981043	-0.1029	0.220508	0.706854
ACSP50_1142		GCN5 family acetyltransferase				2.3.1.-	35	-3.8008	0.22941	1.88016e-59	0.1372	0.208084	0.723772	0.4761	0.173009	0.0452603	0.1316	0.170514	0.743668	0.3342	0.258442	0.355809	-0.4561	0.236274	0.124765	-0.0609	0.205845	0.815299
ACSP50_1143		hypothetical protein					35	-4.519	0.231722	2.48074e-82	0.2518	0.188099	0.410815	0.6957	0.178605	0.00185269	0.3751	0.173434	0.180514	0.4122	0.265745	0.252163	0.2021	0.226293	0.532194	0.2446	0.226206	0.353381
ACSP50_1144		hypothetical protein					23	0.4701	0.443953	0.457949	0.0311	0.463331	0.974605	0.8654	0.425949	0.173025	0.0872	0.49247	0.954195	0.2807	0.491038	0.71591	-0.1988	0.544315	0.819441	0.8738	0.36526	0.0297642
ACSP50_1145		lysine transporter LysE					10	-0.47	0.457317	0.474631	-1.167	0.517553	0.112294	-0.6336	0.470333	0.424655	-1.193	0.546212	0.174638	-0.9414	0.565962	0.2143	-0.4165	0.511333	0.573362	0.1218	0.365804	0.790975
ACSP50_1146		hypothetical protein					1	0.8205	0.438648	0.146014	0.7478	0.427181	0.251706	0.1396	0.47643	0.89442	-1.318	0.636738	0.209099	-0.0023	0.55956	0.997793	-2.561	0.87516	0.0126857	1.4098	0.367284	0.000358127
ACSP50_1147		uncharacterized protein					10	0.5515	0.193786	0.0165398	0.4289	0.21892	0.188144	0.3018	0.21394	0.395972	-0.7364	0.254174	0.0451025	0.5433	0.321637	0.205967	-0.9918	0.279456	0.00193231	0.218	0.210817	0.376261
ACSP50_1148		sulfurtransferase					27	-0.812	0.914843	0.551151	0.0033	0.700906	0.998186	-0.7527	0.846077	0.630722	-0.1275	0.784415	0.957233	1.2885	0.658105	0.134307	0.3033	0.76643	0.80277	1.3838	0.500584	0.0113727
ACSP50_1149		AraC family transcriptional regulator	COG4977	K	K13633		23	0.4344	0.544615	0.600402	0.4895	0.510242	0.584006	0.6844	0.520773	0.439392	0.9343	0.50474	0.279937	-0.2993	0.630387	0.768656	0.6739	0.568376	0.385221	1.3481	0.410237	0.00240997
ACSP50_1150		hypothetical protein					10	0.1467	0.301553	0.764464	-0.0109	0.324269	0.98786	-0.002	0.320033	0.997967	-0.3198	0.358151	0.689045	-0.3786	0.388323	0.505725	-0.2436	0.363985	0.651887	0.1647	0.279595	0.630291
ACSP50_1151		putative Actinobacterial protein					10	-0.3032	0.509587	0.707566	-0.3359	0.50704	0.722342	-0.9545	0.560834	0.2762	0.2458	0.492702	0.85072	-0.6558	0.613853	0.459404	-1.6198	0.718521	0.0651006	0.7968	0.384007	0.0619502
ACSP50_1152		FAD-binding protein	COG0277	C	K00594	1.1.3.41	10	0.1851	0.312429	0.709077	-0.2654	0.339481	0.666729	-0.0632	0.332961	0.936094	0.1326	0.334492	0.882487	-0.2784	0.387623	0.64063	-0.3107	0.38743	0.579733	0.2552	0.28095	0.443479
ACSP50_1153		PadR family transcriptional regulator					20	-0.9433	0.266225	0.00198985	-0.8181	0.266309	0.019224	-0.5252	0.257881	0.171655	-0.0595	0.256363	0.938584	1.3549	0.255488	1.9238e-06	1.1206	0.24469	3.77099e-05	-0.7188	0.265967	0.0134734
ACSP50_1154		response regulatorcontaining CheY-like receiver domain and a GAF sensor-domain	COG0745	TK			29	0.6188	0.247509	0.0400296	-0.2315	0.297492	0.668538	-0.3112	0.283271	0.535025	0.0111	0.284687	0.990742	0.6897	0.296241	0.0674608	0.4495	0.290244	0.234715	-0.3423	0.263154	0.258778
ACSP50_1155		putative signaling protein					4	0.281	0.190451	0.27288	-0.0751	0.240971	0.887473	0.0958	0.212881	0.830804	-0.4304	0.247469	0.318355	0.5928	0.326618	0.169534	-0.9325	0.26878	0.00248932	-0.7757	0.232645	0.00206374
ACSP50_1156		hypothetical protein					30	-0.0965	0.246046	0.813406	0.0064	0.263695	0.991997	-0.2952	0.259932	0.518664	-0.8222	0.300811	0.0642129	-0.1174	0.308357	0.81943	-0.4578	0.300075	0.243479	-1.3026	0.262851	3.23678e-06
ACSP50_1157		hypothetical protein					10	-0.4361	0.710953	0.697645	-0.9734	0.729032	0.412653	-0.1156	0.664961	0.942995	-1.8678	0.945421	0.237491	-1.5475	0.925963	0.211738	-1.3032	0.920552	NA	0.2695	0.532969	0.682868
ACSP50_1158		magnesium transporter CorA	COG0598	P	K03284		10	-0.0424	0.295926	0.931314	-0.3332	0.334078	0.565633	0.3354	0.288712	0.508032	-0.3159	0.332977	0.664261	-0.5285	0.391141	0.329378	-0.4724	0.362718	0.331752	0.1574	0.267561	0.630816
ACSP50_1159		DeoR family transcriptional regulator	COG2378	K			9	-0.9738	0.536225	0.160244	-0.8071	0.49762	0.294953	-0.9328	0.544488	0.272689	-1.0017	0.567276	0.308131	-0.5676	0.549142	0.477124	1.1545	0.437462	0.0267926	0.9641	0.352292	0.0122705
ACSP50_1160		GCN5 family acetyltransferase				2.3.1.-	23	0.7371	0.912179	0.594276	0.7121	0.853845	0.639972	0.7631	0.849968	0.626493	0.0178	0.990714	0.996131	0.252	1.09386	0.895466	0.236	1.07827	NA	1.7054	0.635166	0.0141132
ACSP50_1161		beta-N-acetylhexosaminidase	COG3525	G	K12373	3.2.1.52	1	0.1299	0.470456	0.872168	-0.5576	0.507354	0.514894	-0.103	0.481735	0.926515	-0.5062	0.534744	0.664261	-0.2981	0.565004	0.739962	0.2721	0.493834	0.717018	2.0104	0.319877	2.49295e-09
ACSP50_1162		peptidase				3.4.24.-	28	-0.1768	0.306501	0.717136	-0.6364	0.3123	0.165374	-0.5896	0.31218	0.215245	-0.3263	0.344026	0.664261	-0.3863	0.384714	0.490918	-0.2897	0.384933	0.606034	-0.1539	0.266597	0.637477
ACSP50_1163		hypothetical protein					25	-0.1243	0.340164	0.827184	-0.6805	0.382297	0.242453	-0.3334	0.370402	0.625522	-0.5252	0.382542	0.47982	0.2092	0.433661	0.764634	0.8583	0.339324	0.0350555	-0.1361	0.308728	0.724005
ACSP50_1164		uncharacterized protein					25	-0.246	0.228334	0.44928	-0.3926	0.240203	0.29019	-0.4598	0.244946	0.218273	-0.3304	0.254104	0.510892	0.2551	0.467277	0.730381	0.5006	0.246182	0.102563	-0.2764	0.221046	0.278276
ACSP50_1165		uncharacterized protein					25	-0.4608	0.222608	0.1013	-0.0321	0.266446	0.961431	-0.5495	0.252125	0.136609	-0.0135	0.246898	0.987045	0.747	0.360571	0.10997	1.0008	0.230898	0.000106588	-0.2081	0.249368	0.483684
ACSP50_1166		nitrate and nitrite sensing domain-containing protein	COG0642	T			17	-0.4492	0.150129	0.0109286	0.201	0.178655	0.503252	0.1991	0.178006	0.528007	0.5394	0.169573	0.0229915	0.5261	0.419744	0.373305	-1.5431	0.209691	4.7527e-12	-0.9189	0.17292	5.60367e-07
ACSP50_1167		dynein regulation protein LC7					4	-0.3017	0.236224	0.354465	0.3505	0.271056	0.431359	0.3034	0.232723	0.443296	0.219	0.244279	0.687153	0.0159	0.422361	0.983327	-0.8258	0.286762	0.0143986	-1.0516	0.236732	3.24511e-05
ACSP50_1168		hypothetical protein					21	-0.0938	0.242765	0.816408	0.1188	0.267971	0.827006	0.0828	0.24881	0.87811	0.2918	0.263539	0.593796	-0.397	0.339433	0.411349	-1.7459	0.372298	2.34835e-05	-1.2522	0.26782	1.17239e-05
ACSP50_1169		ATP-binding protein					34	0.2395	0.185841	0.349769	0.5508	0.205033	0.0477539	0.5153	0.198512	0.0622907	0.6853	0.207953	0.0169481	-0.3522	0.336131	0.469985	-0.9628	0.263097	0.00134634	-1.1314	0.220046	1.31374e-06
ACSP50_1170		LacI family transcriptional regulator	COG1609	K			17	-1.9424	0.196846	2.13174e-21	-0.3562	0.211515	0.274428	-0.5332	0.209841	0.0697799	1.1641	0.199878	4.58157e-07	1.5316	0.318981	2.11732e-05	0.0765	0.231719	0.838836	-1.0089	0.190802	6.38529e-07
ACSP50_1171		3-carboxymuconate cyclase				3.1.1.31	29	0.1282	0.205445	0.692307	0.2096	0.21395	0.573963	0.3647	0.21154	0.268307	0.3047	0.215297	0.462603	0.457	0.270723	0.206391	-0.1382	0.240932	0.704565	-0.9329	0.221927	8.69912e-05
ACSP50_1172		VWA domain-containing protein					29	-0.1642	0.136073	0.387395	0.3457	0.178353	0.194046	0.2051	0.157956	0.44488	0.6267	0.170292	0.00551555	0.5963	0.231566	0.0390648	-0.2892	0.200571	0.274327	-0.4259	0.175436	0.0274345
ACSP50_1173		ROK family protein	COG1940	KG			23	0.3764	0.45418	0.582226	0.6799	0.434914	0.318162	0.9642	0.414354	0.104084	0.7912	0.434967	0.289859	-0.1248	0.592704	0.90492	0.7486	0.474537	0.225125	0.3538	0.392391	0.446748
ACSP50_1174		xylose isomerase	COG2115	G	K01805	5.3.1.5	13	0.242	0.147706	0.214767	-0.5721	0.195214	0.0275579	0.3863	0.169962	0.11607	0.5333	0.185914	0.0477282	0.3295	0.223203	0.280064	0.2541	0.204112	0.357368	-0.6023	0.194358	0.00431736
ACSP50_1175		xylulokinase	COG1070	G	K00854	2.7.1.17	13	0.2232	0.211355	0.459228	-0.8707	0.257233	0.00812895	0.1596	0.225731	0.718032	0.4476	0.230626	0.249535	0.2133	0.316172	0.663818	0.138	0.254101	0.72062	-0.2296	0.235705	0.407271
ACSP50_1176		MFS transporter					10	0.111	0.202535	0.731016	0.2129	0.229495	0.598304	0.3251	0.213407	0.347822	0.211	0.226586	0.67036	-0.3026	0.287495	0.466915	-0.8211	0.275543	0.0109927	-0.3049	0.218982	0.223248
ACSP50_1177		alpha-glucosidase	COG0366	G	K01187	3.2.1.20	13	0.1464	0.169895	0.564863	0.1873	0.210907	0.615579	0.1142	0.189501	0.761425	-0.4265	0.20705	0.212143	-0.1838	0.259288	0.644553	0.0774	0.243185	0.844883	-0.2978	0.196818	0.182593
ACSP50_1178		phosphohydrolase					10	0.1034	0.352911	0.864251	0.2873	0.366687	0.665654	0.1897	0.378063	0.804605	-0.1149	0.387099	0.91529	0.3595	0.436081	0.58234	-0.6176	0.43813	0.286312	0.2717	0.321892	0.478197
ACSP50_1179		histidine kinase					25	-0.5458	0.214974	0.0366125	-0.0454	0.235266	0.932906	-0.2957	0.226819	0.443296	-0.4397	0.236876	0.278439	0.6944	0.386456	0.174396	1.2049	0.21273	1.89868e-07	-0.1074	0.211837	0.681877
ACSP50_1180		hypothetical protein					14	0.2937	0.140072	0.0960816	1.0819	0.481287	0.113672	0.4895	0.216714	0.118497	1.1618	0.255831	0.00023934	1.2685	0.332441	0.0010822	1.5948	0.244746	1.29612e-09	-0.9241	0.16907	2.57736e-07
ACSP50_1181		metallophosphoesterase					30	0.4946	0.176414	0.0185168	0.1964	0.21941	0.612676	-0.1672	0.198618	0.653886	0.3288	0.216485	0.416238	-0.0385	0.38584	0.957481	0.7301	0.214598	0.00308152	-0.954	0.213732	2.9597e-05
ACSP50_1182		hypothetical protein					19	0.4559	0.232596	0.124909	0.1292	0.248756	0.790549	-0.2304	0.256682	0.626493	0.1506	0.250154	0.81256	-0.3191	0.385193	0.580031	0.7841	0.259152	0.00962276	-1.3842	0.260753	5.75812e-07
ACSP50_1183		uncharacterized protein					19	0.7039	0.143466	7.70947e-06	0.1187	0.196548	0.749543	0.1253	0.204793	0.75879	0.5061	0.180059	0.0543856	0.064	0.307435	0.906035	0.8082	0.196969	0.000269441	-1.4408	0.196158	2.40684e-12
ACSP50_1184		thymidylate kinase	COG0125	F	K00943	2.7.4.9	28	-0.1323	0.417939	0.851311	-0.2583	0.417505	0.742023	0.015	0.415757	0.988898	-0.7123	0.516835	0.478676	-0.3724	0.549998	0.662548	-0.0677	0.472589	0.933609	-0.1442	0.370885	0.756399
ACSP50_1185		oxidoreductase				1.1.1.-	4	0.6946	0.341842	0.108985	0.4583	0.351311	0.42642	0.67	0.343033	0.196446	0.2364	0.385486	0.807817	-0.7489	0.47649	0.244921	-0.1552	0.451093	0.831452	-0.3287	0.343144	0.416046
ACSP50_1186		RNA polymerase sigma factor SigB					25	-0.2104	0.14734	0.291424	-0.309	0.17477	0.245636	-0.2425	0.175548	0.408539	-0.5754	0.175452	0.0177081	1.2412	0.247045	7.4872e-06	1.2214	0.172941	3.6871e-11	-0.5426	0.197685	0.012001
ACSP50_1187	yqgT	D-gamma-glutamyl-meso-diaminopimelic acid endopeptidase	COG0791	M	K21471	3.4.-.-	21	0.7263	0.131759	3.63766e-07	0.7684	0.163589	5.89789e-05	0.4235	0.151121	0.0405252	0.2611	0.180056	0.447203	-0.4072	0.229748	0.181383	-0.908	0.211101	0.000122212	-0.3906	0.159577	0.0261275
ACSP50_1188		membrane protein					4	0.2924	0.229703	0.356542	0.0758	0.256982	0.89415	0.2476	0.246451	0.577709	0.1282	0.248778	0.845245	-0.4765	0.353234	0.330478	-0.1009	0.298213	0.834338	-1.3829	0.268564	1.26545e-06
ACSP50_1189		hypothetical protein					14	0.2632	0.269859	0.502585	0.3397	0.313269	0.521814	0.5915	0.275948	0.145032	0.8133	0.306894	0.0753999	0.673	0.356391	0.150541	1.1593	0.287549	0.000354649	-0.8834	0.293407	0.00560715
ACSP50_1190		hypothetical protein					19	0.5864	0.195825	0.0108764	0.8038	0.286917	0.0370917	0.105	0.244552	0.838927	0.7775	0.297166	0.0811458	0.8115	0.397026	0.115574	0.6302	0.285971	0.0725861	-1.5809	0.244864	8.80186e-10
ACSP50_1191		uncharacterized protein					19	0.4389	0.176777	0.0417539	0.2827	0.187564	0.340804	-0.2164	0.183019	0.498797	0.0981	0.190046	0.845048	-0.1731	0.387184	0.783304	0.0781	0.206628	0.812532	-1.7864	0.225608	3.46486e-14
ACSP50_1192		hypothetical protein					19	0.4284	0.237072	0.162669	0.3319	0.243296	0.399707	-0.2672	0.245897	0.540677	0.1672	0.244336	0.77791	-0.5474	0.428551	0.363261	-0.1136	0.273992	0.79234	-1.8802	0.287478	5.23666e-10
ACSP50_1193		transcription antitermination regulator					10	-0.5078	0.302013	0.20071	0.1213	0.291196	0.840205	-0.9784	0.323187	0.0234809	-0.5696	0.319202	0.300403	-1.3683	0.517759	0.0333613	-1.1806	0.380475	0.00766864	-0.9927	0.299825	0.00222958
ACSP50_1194		monooxygenase	COG2329	H	K21481	1.14.99.57	19	0.5785	0.234306	0.0430856	0.381	0.251234	0.337012	0.4109	0.258716	0.32195	-0.2109	0.277493	0.749012	0.3921	0.305392	0.359991	0.4613	0.276005	0.194429	-0.8108	0.267701	0.0053225
ACSP50_1195		MFS transporter				2.4.2.29	20	0.2776	0.143347	0.130193	-0.3868	0.18426	0.148602	-0.4531	0.176479	0.0662776	-0.2243	0.200882	0.590707	0.9978	0.276077	0.00216533	1.6099	0.195825	7.50514e-15	-1.0669	0.237688	2.65166e-05
ACSP50_1196		MarR-family transcriptional regulator	COG1846	K			20	0.1272	0.195718	0.677873	-0.5148	0.229506	0.114401	-0.7694	0.226142	0.008687	-0.6105	0.23552	0.0852059	1.1001	0.295167	0.00147178	1.7339	0.209379	4.8802e-15	-1.0069	0.258119	0.000282914
ACSP50_1197		methyltransferase				2.1.1.-	14	0.455	0.274418	0.208644	0.3797	0.287792	0.420456	-0.3706	0.318649	0.50745	-0.3901	0.345635	0.583309	0.8334	0.332233	0.0454612	1.7294	0.270013	2.61828e-09	-0.2581	0.310628	0.485903
ACSP50_1198		SARP family transcriptional regulator	COG1522	K			7	-2.0762	0.790125	0.0295191	-1.0861	0.635304	0.265326	-1.4061	0.682557	0.166197	-2.0231	0.82171	0.10847	0.2163	0.602606	0.830925	-0.882	0.724115	0.370408	0.5813	0.419809	0.226034
ACSP50_1199		LuxR-family transcriptional regulator	COG2197	TK			19	0.1224	0.226175	0.734767	-0.0658	0.286103	0.919495	0.245	0.244088	0.578299	0.0285	0.256213	0.972057	0.1285	0.293465	0.789297	0.5077	0.259352	0.118692	-0.6531	0.243191	0.0140939
ACSP50_1200		Midasin					1	0.2438	0.66242	0.826049	0.0588	0.679492	0.969339	-0.2213	0.729796	0.890958	-0.1505	0.738358	0.945833	-0.7341	0.828134	0.551347	-0.4912	0.843023	NA	2.142	0.430893	3.01346e-06
ACSP50_1201		hypothetical protein					32	0.835	0.203843	0.000259209	0.3404	0.236893	0.370638	0.0865	0.237516	0.865087	-0.0743	0.263238	0.920117	-2.4168	0.401445	4.2381e-08	-1.7337	0.339612	3.38932e-06	-1.0368	0.250139	0.000109266
ACSP50_1202		D-3-phosphoglycerate dehydrogenase	COG0111	HR	K00058	1.1.1.95	34	0.9564	0.117781	1.08891e-14	0.4539	0.165841	0.0428929	0.6177	0.149297	0.000763278	0.1995	0.157444	0.522907	-0.3754	0.217322	0.194165	0.0908	0.170777	0.726887	-1.6961	0.183941	6.82124e-19
ACSP50_1203		hypothetical protein					15	0.6038	1.27508	0.771469	0.5655	1.20112	0.813914	0.6363	1.24342	0.801753	-2.7024	2.06211	NA	-2.4016	1.97063	NA	0.0053	1.51812	NA	1.7574	0.894023	0.077908
ACSP50_1204		hypothetical protein					1	0.9449	0.441033	0.0875148	0.3007	0.501856	0.75162	0.1087	0.511566	0.926926	-0.7786	0.629941	0.537196	-0.1907	0.591809	0.848557	-0.124	0.573766	0.897189	1.7537	0.358618	4.39872e-06
ACSP50_1205		hypothetical protein					10	0.2039	0.836695	0.887526	0.5827	0.761998	0.67574	0.1915	0.802676	0.915751	0.3243	0.816521	0.882312	-0.2489	1.02651	0.890131	0.9545	0.815064	0.392238	1.0214	0.588325	0.122692
ACSP50_1206		hypothetical protein					4	0.0884	0.536294	0.923427	-0.4564	0.563088	0.651787	-0.6575	0.603029	0.53931	-0.2469	0.611243	0.881026	-0.404	0.646023	0.689119	-0.6107	0.688392	0.53583	-1.4136	0.582024	0.0273619
ACSP50_1207							27	-0.0481	0.969076	0.975965	-0.4252	0.985235	0.83373	0.975	0.791179	0.474988	0.8364	0.840618	0.643135	2.5712	0.695513	0.00163479	1.3418	0.812071	0.200491	1.3593	0.647237	0.0586148
ACSP50_1208		lysophospholipase				3.1.-.-	13	0.2727	0.233978	0.407498	-0.3951	0.275696	0.371754	0.2319	0.251967	0.61592	-0.3056	0.284182	0.605152	0.7188	0.296166	0.0545189	0.8292	0.264142	0.00691138	0.473	0.229341	0.0635829
ACSP50_1209		single-stranded DNA-binding protein	COG0629	L	K03111		1	-0.3185	0.819858	0.815172	-0.4558	0.777455	0.757818	-0.3119	0.774696	0.849551	0.0907	0.762279	0.969584	0.5292	0.76557	0.654802	-0.0077	0.816024	NA	2.3988	0.463469	1.11146e-06
ACSP50_1210		hypothetical protein					4	0.2592	0.202306	0.352651	0.2277	0.225796	0.559606	0.3588	0.213108	0.282628	0.4369	0.228079	0.257575	-0.1712	0.321817	0.737922	0.2028	0.247237	0.570031	-1.2718	0.239997	6.0157e-07
ACSP50_1211		adenosylcobinamide-phosphate synthase	COG1270	H	K02227	6.3.1.10	4	0.0292	0.218051	0.935024	-0.1127	0.253501	0.826157	0.1168	0.240347	0.811571	0.1537	0.248959	0.806394	-0.9409	0.323727	0.01753	-0.2103	0.270225	0.591978	-0.3149	0.230121	0.232128
ACSP50_1212		cobyric acid synthase CobQ	COG1492	H	K02232	6.3.5.10	10	0.244	0.224977	0.445667	0.1548	0.244472	0.73596	0.3268	0.238644	0.414144	0.3867	0.243947	0.382518	-0.8028	0.337492	0.0607229	-0.2112	0.294524	0.625901	0.084	0.227762	0.769036
ACSP50_1213		peptidase M48					17	-1.0258	0.138217	2.21223e-12	0.2739	0.176795	0.32343	0.6656	0.168315	0.00151485	0.4096	0.215543	0.262015	2.1431	0.3642	9.30474e-08	0.0607	0.210802	0.859848	-0.7501	0.174737	6.07913e-05
ACSP50_1214		dipeptidase				3.4.13.20	17	-0.0227	0.132465	0.92058	0.0688	0.174337	0.850657	0.3322	0.157284	0.153298	0.0287	0.172273	0.956961	0.7735	0.213608	0.00212025	-0.285	0.180868	0.22578	-0.844	0.172731	4.47821e-06
ACSP50_1215		monooxygenase				1.14.13.50	25	-0.1111	0.15865	0.649868	-0.1185	0.197721	0.75162	-0.0357	0.177905	0.93196	-0.0403	0.190455	0.944735	0.7713	0.238145	0.00697276	0.2568	0.197931	0.333769	-0.1237	0.178851	0.567662
ACSP50_1216		hypothetical protein					27	-0.331	0.299241	0.436465	-0.504	0.304505	0.284093	-0.9378	0.328624	0.0359455	-1.3161	0.358849	0.00568938	0.8547	0.384219	0.0830442	1.0517	0.33244	0.00645256	0.888	0.247295	0.000872947
ACSP50_1217	ligB	ATP-dependent DNA ligase	COG1793	L	K10747	6.5.1.1	16	-0.2052	0.233434	0.555317	-0.6619	0.262694	0.0682676	-0.7861	0.273365	0.0341129	-0.5539	0.275921	0.227428	0.1855	0.287705	0.679009	0.7923	0.250746	0.00651611	0.8245	0.218841	0.000463701
ACSP50_1218		uncharacterized protein					4	0.4177	0.378125	0.437018	0.4961	0.370845	0.411345	0.4433	0.37084	0.491913	-0.0555	0.424478	0.96658	-0.1889	0.472253	0.808954	-0.1831	0.45776	0.80109	-0.956	0.388954	0.025482
ACSP50_1219		Surfeit locus protein 1					30	0.6873	0.206899	0.00406993	0.1233	0.237218	0.790235	0.1385	0.228607	0.759748	0.302	0.2335	0.51389	0.0362	0.341454	0.954703	0.9175	0.233017	0.000499285	-0.6236	0.235762	0.0157309
ACSP50_1220	cobB_1	Cobyrinic acid A;C-diamide synthase	COG1797	H	K02224	6.3.5.9	10	0.3663	0.207065	0.173642	-0.2444	0.26774	0.604856	-0.4988	0.246589	0.17552	-0.7406	0.279406	0.0753041	-1.5242	0.419018	0.00200158	-0.5355	0.301597	0.163657	0.0573	0.226029	0.84181
ACSP50_1221		TIGR03086 family protein					27	0.1125	0.413918	0.874225	0.0019	0.420956	0.998199	-0.42	0.453491	0.612771	-0.7081	0.494711	0.454932	0.9942	0.482541	0.112268	1.2418	0.381878	0.00496158	0.6447	0.343949	0.0936534
ACSP50_1222		glycosyl transferase				2.4.1.129	15	2.1913	0.204261	3.36391e-25	-0.1897	0.326375	0.76013	-0.8444	0.314328	0.0513973	-0.2765	0.332454	0.716643	0.8043	0.347562	0.0692557	0.3073	0.324035	0.504663	0.0478	0.253586	0.883407
ACSP50_1223		aminotransferase	COG0079	E	K00817	2.6.1.9	21	0.8644	0.381739	0.0676249	-0.0925	0.423812	0.924399	0.047	0.424407	0.965006	0.2539	0.437983	0.821534	-1.3095	0.635292	0.112123	-1.3419	0.588308	0.0615869	-0.0619	0.370351	0.896489
ACSP50_1224		nicotinate-nucleotide--dimethylbenzimidazolephosphoribosyltransferase	COG2038	H	K00768	2.4.2.21	21	0.9751	0.202596	1.19414e-05	-0.0276	0.256644	0.965254	0.6883	0.231303	0.0265634	-0.2826	0.298208	0.664261	-0.2023	0.334173	0.698001	-1.2177	0.332933	0.00135569	-1.3796	0.273563	2.13181e-06
ACSP50_1225		siroheme synthase	COG0007	H	K02302	2.1.1.107	32	0.6997	0.190323	0.00125109	-0.189	0.239078	0.662113	0.2165	0.237131	0.619278	-0.2522	0.24051	0.618266	-0.9886	0.427114	0.0692165	-1.3059	0.290475	5.38261e-05	-1.3903	0.246806	1.06041e-07
ACSP50_1226		trehalose-6-phosphate synthase	COG0380	G	K00697	2.4.1.15	34	0.4304	0.122259	0.00214841	0.096	0.161355	0.75374	0.3512	0.14902	0.0989017	0.4592	0.16206	0.051657	-0.3855	0.228372	0.206391	0.4551	0.169991	0.0243488	-1.3832	0.174625	3.3948e-14
ACSP50_1227		hypothetical protein					21	0.836	0.225894	0.00114821	0.0984	0.262254	0.861353	0.5062	0.246518	0.167908	0.3641	0.263951	0.478222	-1.3606	0.380677	0.00246813	-0.3106	0.316331	0.486631	-0.5077	0.262408	0.0829962
ACSP50_1228		energy-dependent translational throttle protein EttA				3.6.3.-	32	0.9084	0.112883	1.93739e-14	0.5628	0.152351	0.0030234	0.5457	0.146137	0.00318799	0.2182	0.158399	0.47869	-0.8293	0.206846	0.00054517	-0.4587	0.161067	0.0157283	-1.7343	0.168344	2.39781e-23
ACSP50_1229		thioesterase	COG0824	I	K07107	3.1.2.-	32	1.0136	0.185011	4.34135e-07	0.4413	0.238601	0.222113	0.5148	0.219347	0.100678	0.2739	0.235162	0.566774	-1.6241	0.424537	0.00104452	-0.9236	0.277502	0.00393024	-1.9823	0.250109	3.2886e-14
ACSP50_1230		hypothetical protein					32	0.6817	0.353885	0.132462	-0.1235	0.403134	0.888907	0.1115	0.387722	0.895943	-0.0886	0.41951	0.944735	-2.7684	0.735141	0.00128265	-1.686	0.594073	0.0161397	-1.2964	0.407984	0.00338488
ACSP50_1231		hypothetical protein					17	-1.0204	0.184671	3.41328e-07	0.0078	0.201525	0.985679	-0.1695	0.199536	0.649411	0.0277	0.210144	0.966386	1.4249	0.369427	0.000929695	-0.8444	0.224801	0.000963601	-0.8091	0.209196	0.000321158
ACSP50_1232		uncharacterized protein					22	-0.0316	0.30265	0.948851	0.2683	0.295613	0.606688	-0.1329	0.313312	0.840332	-0.1883	0.330711	0.82486	-1.4521	0.43637	0.00536039	-1.4204	0.44233	0.00559947	0.6519	0.257649	0.0212039
ACSP50_1233		globin	COG2346	P	K06886		21	0.1607	0.29906	0.737394	0.0716	0.314601	0.920428	0.2195	0.306944	0.714612	0.0311	0.33133	0.975981	-0.8132	0.438515	0.158691	-0.6354	0.380366	0.194652	-0.8383	0.328782	0.0201589
ACSP50_1234		MFS transporter					17	-0.4775	0.177483	0.0249824	0.472	0.191865	0.0775673	0.3304	0.190154	0.264492	0.1652	0.195271	0.710472	0.6692	0.248292	0.0295237	-0.3843	0.224138	0.181174	-1.2682	0.208875	8.79899e-09
ACSP50_1235		mechanosensitive ion channel protein MscS	COG0668	M	K22044		21	0.8308	0.162198	2.71054e-06	0.5267	0.207731	0.0662902	0.5542	0.187103	0.0274633	0.1153	0.202689	0.82486	-1.0631	0.357553	0.0147589	-1.3674	0.270545	4.33681e-06	-1.2415	0.224987	1.95409e-07
ACSP50_1236		HNH endonuclease					20	-1.1972	0.174137	1.00896e-10	-0.422	0.189905	0.119108	-0.3212	0.183024	0.258326	-0.0877	0.196641	0.864849	2.1884	0.357314	2.358e-08	0.8846	0.198306	6.23667e-05	-0.3845	0.18576	0.062596
ACSP50_1237		class F sortase					27	-1.1262	0.337873	0.00392878	-0.4248	0.324756	0.425051	-0.1182	0.31266	0.858788	0.3757	0.287533	0.509058	1.3895	0.39061	0.00261573	0.8282	0.289269	0.0150759	0.3503	0.256238	0.232721
ACSP50_1238		hypothetical protein					25	-0.7943	0.502785	0.234468	-0.6286	0.442918	0.377819	-0.278	0.428953	0.744811	0.1866	0.41605	0.864849	0.9904	0.391425	0.0431354	0.561	0.420469	0.318075	0.1478	0.357017	0.741211
ACSP50_1239		uncharacterized protein					32	0.0806	0.234726	0.838248	-0.0703	0.258231	0.903597	0.3721	0.234348	0.322128	0.2096	0.257729	0.724882	-1.5035	0.402716	0.0014366	-1.385	0.313412	7.48674e-05	-1.7107	0.265207	9.10523e-10
ACSP50_1240		uncharacterized protein					21	0.5462	0.172103	0.00642941	0.1507	0.202428	0.685311	0.3692	0.196047	0.216428	0.2893	0.204847	0.464155	-1.1366	0.290435	0.000764673	-1.1641	0.241944	1.36045e-05	-1.6882	0.20851	8.78434e-15
ACSP50_1241		hypothetical protein					4	0.0427	0.161782	0.877741	-0.1955	0.189711	0.548306	-0.2274	0.180811	0.463567	-0.1004	0.190088	0.839893	0.4	0.245099	0.224746	0.0867	0.201297	0.784329	-1.1942	0.196923	9.15905e-09
ACSP50_1242		aminopeptidase N	COG0308	E	K01256	3.4.11.2	34	0.4264	0.110053	0.000606778	0.1235	0.15392	0.655998	0.381	0.147674	0.064398	0.4842	0.153626	0.0245705	0.2071	0.191026	0.452326	-0.1201	0.157192	0.599089	-1.5713	0.172556	1.90404e-18
ACSP50_1243		DSBA oxidoreductase					34	0.0215	0.136642	0.926542	0.4201	0.171939	0.0799956	0.2574	0.153173	0.284041	0.1167	0.166815	0.773756	-0.0731	0.292707	0.885929	-0.5246	0.17683	0.0114115	-1.8488	0.208252	1.38314e-17
ACSP50_1244		hypothetical protein					19	-0.1291	0.232101	0.726938	-0.0214	0.261635	0.970851	0.3007	0.230957	0.443849	0.0792	0.262769	0.914325	0.1569	0.341433	0.776889	0.2087	0.264585	0.586812	-1.1997	0.255791	1.10019e-05
ACSP50_1245		uncharacterized protein					32	0.4439	0.123837	0.00172114	0.3923	0.165767	0.0914045	0.4986	0.153656	0.0133313	0.31	0.17083	0.291745	-0.7223	0.222833	0.00691972	-0.8012	0.184994	0.000107933	-1.8881	0.212287	1.20433e-17
ACSP50_1246		alpha/beta hydrolase	COG0657	I	K01066	3.1.1.-	21	0.3751	0.183134	0.105549	-0.0984	0.229234	0.835153	0.1129	0.209014	0.79008	-0.0993	0.226999	0.866524	-1.2894	0.353536	0.00193339	-1.5206	0.307454	7.36154e-06	-1.1349	0.22318	1.7356e-06
ACSP50_1247		ribose 5-phosphate isomerase A	COG0120	G	K01807	5.3.1.6	21	0.8249	0.168959	8.66553e-06	0.51	0.209305	0.0807786	0.4121	0.19405	0.149801	0.2013	0.211729	0.663527	-0.4028	0.261407	0.255876	-0.7727	0.245169	0.00666069	-1.1162	0.225644	3.38055e-06
ACSP50_1248		hypothetical protein					19	0.5355	0.557684	0.510946	0.0197	0.584357	0.987825	0.1476	0.585436	0.91109	-0.1367	0.646973	0.944735	1.0645	0.562405	0.149498	0.4761	0.625146	0.600437	-0.8151	0.563857	0.204877
ACSP50_1249		acetyltransferase					17	-0.3611	0.175573	0.103954	0.3525	0.218764	0.298672	-0.033	0.189796	0.942995	-0.7182	0.208902	0.0111965	1.4828	0.274503	1.17059e-06	0.5033	0.263118	0.128896	-1.2217	0.261688	1.209e-05
ACSP50_1250		DNA-directed RNA polymerase II subunit RPB1				2.7.7.6	25	0.0066	0.182149	0.982057	-0.0582	0.213376	0.903262	-0.0196	0.197618	0.968056	0.1218	0.209947	0.821534	0.7523	0.247684	0.012413	1.6735	0.236537	3.39321e-11	-1.0051	0.205692	4.47106e-06
ACSP50_1251		glycosyl transferase					16	-1.7756	0.202274	4.51814e-17	-1.6806	0.232978	2.77813e-11	-2.0974	0.228914	7.44501e-18	-1.4647	0.229676	1.9746e-08	-1.3282	0.331296	0.00054517	2.346	0.224871	1.76315e-23	-0.7944	0.21977	0.000802361
ACSP50_1252		transcriptional regulator					16	-2.1016	0.173891	7.3125e-32	-1.9553	0.210746	1.46197e-18	-1.8509	0.195701	5.17553e-19	-1.2876	0.203453	2.50691e-08	-0.1764	0.338981	0.742752	2.6918	0.19735	7.46801e-40	-0.535	0.216684	0.0248075
ACSP50_1253		transcriptional regulator					16	-1.901	0.212259	9.67873e-18	-1.5159	0.286206	3.393e-06	-1.4146	0.229859	4.8384e-08	-0.9527	0.255536	0.00471427	0.658	0.311716	0.102861	3.0185	0.253292	1.74322e-30	0.0171	0.22591	0.95302
ACSP50_1254		hypothetical protein					16	-1.707	1.59526	0.452185	-1.9796	1.53796	NA	-1.0916	1.36878	0.67542	-0.7763	1.35896	0.82486	0.6153	1.03442	0.703347	1.0896	1.00097	NA	0.749	0.834815	0.448974
ACSP50_1255		hypothetical protein					16	-1.2787	0.504016	0.0367976	-2.5452	0.583743	0.000247393	-1.863	0.551314	0.00926987	-0.3956	0.449897	0.69733	0.4117	0.498844	0.581938	1.1548	0.368841	0.00706341	-0.9487	0.386416	0.0256321
ACSP50_1256		secreted and surface protein containing fasciclin-like repeats	COG2335	R			20	0.0417	0.199943	0.90279	-0.6265	0.236351	0.051951	-0.5063	0.235184	0.143077	0.5172	0.218388	0.130937	0.992	0.255594	0.000857978	1.1712	0.223174	1.64584e-06	-1.5953	0.253087	2.22949e-09
ACSP50_1257		Anti-sigma-K factor rskA					24	0.3127	0.407167	0.614682	-0.5407	0.456798	0.478705	-0.6191	0.477372	0.445691	-0.1851	0.457577	0.881026	0.8	0.4667	0.198327	0.381	0.460609	0.566611	0.3138	0.368287	0.473689
ACSP50_1258		RNA polymerase subunit sigma					27	0.3674	0.446192	0.585398	-0.6884	0.51647	0.413621	-0.1199	0.479144	0.91136	0.274	0.470411	0.820821	1.1527	0.448095	0.0392377	1.0461	0.446963	0.0540197	0.5624	0.385644	0.200443
ACSP50_1259		ArsR-family transcriptional regulator	COG0640	K			14	0.5198	0.417135	0.369414	0.2982	0.439862	0.716825	0.463	0.429333	0.54381	0.7762	0.421488	0.28291	0.9418	0.428488	0.0871827	1.0987	0.422259	0.0294035	-0.5021	0.414678	0.294988
ACSP50_1260		MFS transporter permease					1	-0.2629	0.572142	0.778869	-0.2137	0.521251	0.8431	-0.519	0.571861	0.621643	-0.0666	0.555601	0.969584	-0.5562	0.622946	0.548244	0.3473	0.584643	0.693009	1.9902	0.365709	2.92087e-07
ACSP50_1261		uncharacterized protein					17	-1.108	0.155547	1.83811e-11	-0.1829	0.183027	0.564352	0.2189	0.206465	0.551914	0.3999	0.188161	0.19122	0.9819	0.250839	0.000761506	-0.6502	0.197806	0.00446414	-0.5582	0.175211	0.00329949
ACSP50_1262		uncharacterized protein	COG2350	R	K09780		13	-0.2337	0.409854	0.721103	0.2601	0.414949	0.738839	0.3039	0.379379	0.673035	0.4947	0.378785	0.509058	0.279	0.424547	0.672492	0.1883	0.425055	0.777547	-0.1754	0.362029	0.695816
ACSP50_1263		uncharacterized protein					34	0.448	0.160133	0.0187808	0.8747	0.200343	0.00024135	-0.1592	0.198807	0.673183	0.4578	0.187767	0.113922	0.1672	0.341672	0.760621	-0.0683	0.209842	0.841758	-1.7007	0.21651	5.57833e-14
ACSP50_1264		glutathione-dependent formaldehyde dehydrogenase					34	0.4289	0.161126	0.0269509	0.6519	0.170483	0.00194912	-0.2592	0.179764	0.383096	0.3139	0.172616	0.290133	0.0716	0.398057	0.9192	-0.1425	0.184999	0.596163	-1.8756	0.185861	1.92494e-22
ACSP50_1265		aldehyde dehydrogenase			K00148	1.2.1.46	34	0.5435	0.185513	0.0131007	0.7382	0.206062	0.004362	-0.2392	0.235646	0.573105	0.1593	0.215212	0.756264	0.3479	0.401544	0.561539	0.0803	0.241408	0.837659	-1.2511	0.222161	1.06844e-07
ACSP50_1266	yraA_1	Putative cysteine protease YraA	COG0693	R	K05520	3.5.1.124	30	0.2365	0.332891	0.64416	0.0597	0.374003	0.947125	-0.7652	0.394772	0.200264	-0.7872	0.421458	0.274337	-0.0862	0.455908	0.915106	-0.4719	0.417714	0.411615	-0.7649	0.337433	0.0400864
ACSP50_1267	yfkM	General stress protein 18	COG0693	R	K05520	3.5.1.124	28	0.2885	0.553843	0.746578	-0.0669	0.56986	0.962083	-0.6718	0.640385	0.557681	-1.0121	0.718127	0.464786	0.4744	0.631003	0.621968	-0.1181	0.659047	0.915682	0.467	0.46819	0.394906
ACSP50_1268		hypothetical protein					1	0.062	0.41005	0.928103	-0.2508	0.417409	0.750825	-0.8927	0.478919	0.222735	0.0248	0.428242	0.985902	-0.3156	0.485434	0.676735	0.0382	0.457043	0.9617	1.5692	0.310976	2.10455e-06
ACSP50_1269		hypothetical protein					28	0.206	0.581824	0.832321	-0.1965	0.597643	0.879657	-0.388	0.636362	0.758976	-0.4904	0.648653	0.74903	0.0348	0.607226	0.975546	1.111	0.525313	0.0871501	1.9547	0.384345	1.7307e-06
ACSP50_1270		NUDIX hydrolase					30	0.2853	0.334943	0.57012	-0.2442	0.378955	0.730562	0.0041	0.354957	0.997563	-0.6564	0.411941	0.37929	-0.1571	0.505189	0.853694	1.8362	0.336769	5.88658e-07	-0.8897	0.347363	0.0195662
ACSP50_1271							20	-0.7488	0.641546	0.406832	-1.2941	0.660465	0.188141	-1.1165	0.665196	0.284438	0.151	0.572249	0.926879	0.9862	0.616046	0.234555	2.3186	0.431551	8.83428e-07	-2.9687	0.716982	0.000111255
ACSP50_1272							19	0.1804	0.348772	0.747471	0.2643	0.354871	0.685226	0.2843	0.348261	0.665335	0.4112	0.358887	0.575764	1.1315	0.426348	0.032526	1.0552	0.372386	0.0163163	-0.6498	0.348385	0.0953725
ACSP50_1273		trigger factor	COG0544	O	K03545	5.2.1.8	34	0.934	0.10943	3.59258e-16	0.5279	0.157649	0.00899365	0.5947	0.138537	0.000424905	0.3116	0.151227	0.212143	-0.418	0.207545	0.12194	-0.781	0.158514	7.9733e-06	-1.9688	0.165913	1.02823e-30
ACSP50_1274		ATP-dependent Clp protease proteolytic subunit	COG0740	O	K01358	3.4.21.92	20	0.2263	0.121095	0.146285	0.0155	0.158697	0.967924	0.1262	0.142609	0.632447	0.3238	0.177527	0.288665	1.0833	0.214678	6.74125e-06	1.2702	0.15673	1.82763e-14	-1.8382	0.175799	5.03768e-24
ACSP50_1275	clpP	ATP-dependent Clp protease proteolytic subunit	COG0740	O	K01358	3.4.21.92	20	0.1248	0.124903	0.489491	0.0869	0.16831	0.791791	0.1594	0.152856	0.560615	0.2534	0.171742	0.43542	1.0069	0.22216	6.73913e-05	1.2036	0.168865	2.38919e-11	-1.5801	0.17964	2.81546e-17
ACSP50_1276		ATP-dependent Clp protease ATP-binding subunit ClpX	COG1219	O	K03544	3.4.21.92	20	0.1819	0.112337	0.221491	0.3453	0.160305	0.134999	0.2809	0.145889	0.203573	0.2972	0.164688	0.294581	0.9745	0.204637	2.52597e-05	0.9325	0.165898	2.39548e-07	-1.1598	0.161376	7.40379e-12
ACSP50_1277		GCN5 family acetyltransferase					30	-0.1654	0.258656	0.683495	-0.1424	0.269915	0.787778	-0.6388	0.296788	0.143079	-0.4313	0.293936	0.439106	-0.1626	0.338819	0.765798	0.1014	0.303067	0.836771	-0.8324	0.266629	0.00402198
ACSP50_1278		hydrolase	COG0388	R	K11206	3.5.1.128	13	-0.1598	0.263518	0.701162	0.1738	0.269578	0.730562	-0.1817	0.266042	0.728602	-0.1138	0.284588	0.881594	-0.0296	0.377229	0.966389	0.4796	0.273363	0.16967	-0.1298	0.252836	0.677721
ACSP50_1279		hypothetical protein					29	0.5779	0.606109	0.514862	1.1893	0.54167	0.12476	0.0248	0.671567	0.988898	0.6794	0.624359	0.601472	0.5768	0.636687	0.541037	0.1261	0.719631	0.918227	-0.3209	0.577761	0.650138
ACSP50_1280							5	1.9318	0.324051	3.01939e-08	2.0809	0.256269	2.91254e-14	1.4095	0.492812	0.0355533	2.6035	0.879546	0.0385695	3.1998	0.511298	1.10165e-08	2.0757	0.291109	2.34746e-11	0.454	0.566634	0.502583
ACSP50_1281							5	1.8664	0.172409	1.1998e-25	1.9271	0.235801	1.92997e-14	1.2568	0.466443	0.0508073	2.3098	0.839313	0.0618655	3.0449	0.436486	1.18606e-10	1.96	0.241355	1.62784e-14	0.4784	0.510109	0.427125
ACSP50_1282							13	1.6242	1.36473	0.395356	-1.0757	2.08338	NA	0.0297	1.76972	0.995518	1.713	1.35269	0.522967	0.6727	1.66146	NA	-0.0649	2.05502	NA	0.2389	1.45814	0.898435
ACSP50_1283		hypothetical protein					4	0.9021	0.262791	0.00287266	0.5268	0.301936	0.254218	0.3906	0.292175	0.429928	0.4558	0.313668	0.446104	-0.2311	0.378057	0.695435	-0.24	0.357634	0.651313	-0.4032	0.294644	0.232128
ACSP50_1284		valine--tRNA ligase	COG0525	J	K01873	6.1.1.9	4	0.433	0.115682	0.000987597	0.1809	0.157964	0.493528	0.4024	0.143149	0.0397906	0.423	0.159089	0.0743227	-0.4338	0.219728	0.130617	-0.048	0.162357	0.856134	-1.2082	0.166681	4.76847e-12
ACSP50_1285		dihydrofolate synthase	COG0285	H	K11754	6.3.2.12	21	0.3121	0.136754	0.0650785	0.2036	0.174348	0.484524	0.3552	0.156933	0.117405	0.3487	0.16559	0.197762	-0.9753	0.268156	0.00200254	-0.1468	0.183064	0.579733	-1.1596	0.172753	1.77314e-10
ACSP50_1286		uncharacterized protein					4	0.1963	0.262213	0.623852	0.0076	0.278954	0.991793	0.285	0.268348	0.551517	0.4867	0.273533	0.302242	-1.1208	0.385737	0.0175736	-0.3078	0.32511	0.504999	-0.5856	0.268216	0.0486393
ACSP50_1287		Glyoxalase-like domain protein					17	-0.0955	0.162431	0.711021	0.2353	0.233923	0.560198	0.1009	0.178616	0.779927	0.0619	0.208264	0.914939	0.7647	0.298718	0.0403996	-0.322	0.21178	0.245102	-0.2972	0.183679	0.152456
ACSP50_1288		nucleoside-diphosphate kinase	COG0105	F	K00940	2.7.4.6	34	0.8129	0.162639	4.94223e-06	0.2212	0.219946	0.560198	0.429	0.198576	0.141313	0.1395	0.220258	0.801176	-0.9082	0.320006	0.020707	-0.4073	0.236654	0.179178	-1.9611	0.229754	2.5205e-16
ACSP50_1289		isoleucine--tRNA ligase	COG0060	J	K01870	6.1.1.5	19	0.5433	0.127955	0.000142699	-0.0835	0.174127	0.810051	0.0285	0.160707	0.94155	0.1948	0.161973	0.550892	-1.0076	0.306847	0.00610776	0.9412	0.188795	6.07777e-06	-1.0218	0.183899	1.58762e-07
ACSP50_1290		glycerol acyltransferase	COG0204	I	K00655	2.3.1.51	4	0.2354	0.164418	0.289855	-0.1621	0.212816	0.676632	0.0492	0.213033	0.919516	-0.0673	0.211499	0.908408	0.2789	0.29097	0.514542	-0.3904	0.221788	0.167862	-1.2032	0.2025	1.87592e-08
ACSP50_1291		hypothetical protein					28	-0.156	0.27941	0.726086	-0.6544	0.298029	0.12476	-0.335	0.283434	0.498797	-0.5526	0.308155	0.298175	-0.1304	0.322407	0.806713	-0.2066	0.321525	0.66591	-0.0205	0.252043	0.950097
ACSP50_1292		sigma factor sigB regulation protein rsbQ	COG0596	HR	K19707	3.1.1.1	17	-0.838	0.220282	0.000786354	0.5444	0.213159	0.0641347	0.023	0.223603	0.967212	0.5995	0.239172	0.0997462	0.9255	0.298523	0.0104531	-1.0873	0.284905	0.000776584	-1.9274	0.245102	5.22034e-14
ACSP50_1293		phosphatase				2.7.13.3	17	-0.7851	0.195238	0.00034688	0.672	0.22024	0.0202764	0.2849	0.194965	0.374402	0.4221	0.195554	0.181987	0.5065	0.27855	0.168624	-1.2396	0.239436	2.35683e-06	-0.4634	0.188991	0.025846
ACSP50_1294		hypothetical protein					29	-0.1115	0.600387	0.914525	0.8028	0.476873	0.274632	0.3239	0.53743	0.761425	0.3896	0.545243	0.768232	0.5319	0.548632	0.508466	-1.1476	0.766161	0.253236	0.3986	0.447487	0.452331
ACSP50_1295		B12-binding domain-containing radical SAM protein					19	0.4262	0.122094	0.00238619	0.086	0.155535	0.776325	0.2997	0.143197	0.157791	0.3416	0.155318	0.171586	0.3515	0.256773	0.3229	0.456	0.15872	0.0146781	-1.2547	0.160449	7.29234e-14
ACSP50_1296		radical SAM-linked protein					4	0.4121	0.147565	0.0190295	-0.0147	0.196305	0.972883	0.2174	0.182	0.492661	0.1404	0.181017	0.741953	-0.3631	0.245563	0.279179	-0.2674	0.198583	0.312632	-0.8399	0.18388	1.89101e-05
ACSP50_1297		ribonuclease	COG1530	J	K08300	3.1.26.12	19	0.3512	0.124772	0.018015	0.0279	0.165189	0.94325	0.1636	0.157582	0.562066	0.2376	0.159686	0.430406	-0.7734	0.337435	0.0727882	0.7867	0.183814	0.000133118	-1.2775	0.178095	8.13559e-12
ACSP50_1298		hypothetical protein					21	0.8835	0.430753	0.105072	0.4086	0.460007	0.615579	0.0542	0.484906	0.964646	-0.0254	0.503728	0.987915	-0.7457	0.587669	0.366993	-1.1033	0.653087	0.189046	-1.1001	0.509586	0.0513649
ACSP50_1299		50S ribosomal protein L21	COG0261	J	K02888		34	0.9392	0.12462	9.68869e-13	0.5502	0.194704	0.0350662	0.4998	0.158832	0.017296	0.3675	0.167529	0.173023	-0.3633	0.275848	0.345648	0.0513	0.173756	0.856268	-1.7143	0.174842	3.11719e-21
ACSP50_1300		50S ribosomal protein L27	COG0211	J	K02899		34	0.8574	0.121753	3.21337e-11	0.4416	0.292296	0.339231	0.2406	0.194806	0.473981	0.0746	0.19837	0.889876	-0.8361	0.443132	0.15088	-0.316	0.225535	0.289597	-2.3716	0.187322	7.3085e-35
ACSP50_1301	obgE	GTPase ObgE	COG0536	DL	K03979	3.6.5.-	4	0.7969	0.156945	3.36259e-06	0.1883	0.210291	0.612676	0.2583	0.195395	0.436289	0.2002	0.19308	0.623498	-0.1245	0.276306	0.781849	-0.0602	0.219555	0.867245	-0.6968	0.195295	0.000944358
ACSP50_1302		GCN5 family acetyltransferase					17	0.2867	0.254518	0.426564	-0.0826	0.281132	0.894539	0.1352	0.28486	0.817202	-0.2199	0.291692	0.74903	1.2088	0.395529	0.0118099	-0.6619	0.343469	0.125651	-0.9639	0.277863	0.00131988
ACSP50_1303		tryptophan--tRNA ligase	COG0180	J	K01867	6.1.1.2	17	-0.5968	0.296697	0.113518	-0.4065	0.345921	0.48181	0.7239	0.654728	0.531993	-1.0268	0.34111	0.0345447	2.5562	1.21196	NA	-0.1755	0.338426	0.734366	-0.6851	0.302039	0.0399503
ACSP50_1304		aminopeptidase N	COG0308	E	K01256	3.4.11.2	4	0.4607	0.156774	0.0127518	0.0821	0.192021	0.836161	0.2307	0.182102	0.459057	0.0885	0.194029	0.863477	-0.406	0.25022	0.227501	-0.6802	0.221407	0.00839773	-0.5765	0.191713	0.00567411
ACSP50_1305		hybrid sensor histidine kinase/response regulator				2.7.3.-	10	1.5789	0.201829	1.11875e-13	0.1701	0.265179	0.731851	0.019	0.273167	0.979534	-0.4473	0.307468	0.445322	-0.9043	0.345954	0.0355641	0.1134	0.295084	0.809241	0.3073	0.240802	0.268323
ACSP50_1306		nicotinate-nicotinamide nucleotide adenylyltransferase	COG1057	H	K00969	2.7.7.18	21	1.2017	0.305435	0.000483265	0.547	0.324051	0.27314	0.0567	0.348761	0.947075	0.2067	0.362557	0.82486	0.0738	0.384015	0.913723	-1.826	0.542113	0.00344706	0.1609	0.302006	0.665606
ACSP50_1307		ribosome silencing factor RsfS	COG0799	J	K09710		25	0.1261	0.136876	0.532275	-0.1336	0.192034	0.707945	0.154	0.157294	0.589113	0.2036	0.17761	0.575452	0.7048	0.253978	0.024227	1.0909	0.17166	3.5671e-09	-1.1991	0.18106	3.1263e-10
ACSP50_1308		phosphoglycerate kinase	COG0406	G	K22306	3.1.3.85	30	-0.0137	0.193227	0.966148	-0.7895	0.238977	0.0101321	-0.6487	0.230295	0.0393701	-0.5683	0.243782	0.138496	-0.4671	0.387647	0.394527	0.3173	0.288543	0.426133	-1.431	0.238925	1.42647e-08
ACSP50_1309		hypothetical protein					30	0.4423	0.298185	0.269692	-0.2923	0.34236	0.630628	-0.1607	0.334626	0.813992	-0.2398	0.354808	0.781437	-0.5503	0.543987	0.487461	0.6798	0.367832	0.144535	-1.0045	0.334638	0.0057622
ACSP50_1310		hypothetical protein					10	0.3135	0.245946	0.355821	-0.2876	0.277851	0.545869	-0.097	0.26282	0.862894	-0.1501	0.27951	0.8356	-0.5648	0.339027	0.213469	0.3726	0.278927	0.31754	0.0455	0.24376	0.884618
ACSP50_1311		hypothetical protein					22	0.1884	0.382161	0.760437	-0.541	0.443168	0.46431	-0.3003	0.42074	0.715163	-0.3108	0.434156	0.768232	-1.4296	0.570683	0.0456087	-1.1081	0.537604	0.0969813	1.0612	0.310184	0.00154853
ACSP50_1312		N5-glutamine S-adenosyl-L-methionine-dependent methyltransferase	COG2890	J	K02493	2.1.1.297	1	0.2498	0.479298	0.74645	-0.2772	0.496046	0.773235	0.2447	0.484614	0.80355	-0.1797	0.528416	0.903448	-0.5824	0.586631	0.496683	-0.8182	0.634233	0.336745	1.8513	0.347581	5.28263e-07
ACSP50_1313		DNA-binding protein	COG1555	L	K02237		12	-0.7957	1.01917	0.608189	-1.9907	1.11014	0.238032	-1.0668	1.00293	0.551022	-3.3009	1.49793	0.170029	-2.124	1.36952	0.252163	-1.1626	1.14194	NA	2.4202	0.519049	1.24173e-05
ACSP50_1314		competence protein ComEC	COG0658	R	K02238		7	-1.8693	0.753961	0.0420254	-1.7354	0.680185	0.0643581	-2.3263	0.830741	0.0406659	-1.7723	0.763028	0.139747	-0.8242	0.655537	0.371994	-0.4524	0.644483	0.633482	1.731	0.365933	9.2033e-06
ACSP50_1315		DNA polymerase III subunit delta	COG1466	L	K02340	2.7.7.7	21	0.7871	0.204003	0.000642922	-0.1151	0.269369	0.836161	-0.2909	0.260824	0.529211	0.0534	0.261389	0.945561	-1.1741	0.361013	0.00672478	-0.8179	0.308534	0.0260274	-0.3903	0.234911	0.140931
ACSP50_1316		hypothetical protein					21	0.5699	0.196811	0.0144168	-0.2957	0.240632	0.459832	-0.2461	0.240065	0.567956	0.0481	0.237814	0.946048	-0.8578	0.317068	0.0287887	-0.5137	0.271478	0.133768	-0.8057	0.235202	0.00152808
ACSP50_1317		30S ribosomal protein S20	COG0268	J	K02968		19	0.3247	0.165042	0.123162	0.3198	0.212996	0.342456	0.436	0.190446	0.11243	0.1038	0.220953	0.860297	0.4078	0.35421	0.419375	0.8942	0.209781	0.000142119	-1.0049	0.204238	3.81053e-06
ACSP50_1318		aminoglycoside phosphotransferase				2.7.11.1	1	0.722	0.410821	0.177102	-0.3341	0.476712	0.705409	0.0969	0.471659	0.929906	-0.1624	0.509069	0.908408	-0.6952	0.588122	0.405397	-0.5603	0.592847	0.506117	1.2913	0.345299	0.00051293
ACSP50_1319		hypothetical protein					10	0.2144	0.347045	0.695329	0.3997	0.351483	0.497439	0.3845	0.354953	0.541736	-0.2869	0.395961	0.76369	0.3945	0.487511	0.590098	0.1322	0.39422	0.836482	0.4287	0.31383	0.233099
ACSP50_1320		transcription elongation factor					17	0.2662	0.206557	0.349725	0.4257	0.21227	0.175101	0.1895	0.205296	0.614327	-0.0809	0.228408	0.896609	1.3881	0.336206	0.000345956	0.3961	0.238805	0.198494	-0.4971	0.235982	0.0577498
ACSP50_1321		elongation factor 4	COG0481	J	K03596		34	0.8399	0.127387	6.4828e-10	0.2729	0.190582	0.372148	0.3706	0.154404	0.0912707	0.223	0.164116	0.486029	-0.1364	0.230267	0.704101	0.1054	0.175331	0.689017	-1.2837	0.18189	1.80632e-11
ACSP50_1322		transglycosylase					34	1.0691	0.143437	1.75061e-12	0.8578	0.196439	0.000241048	0.2192	0.183749	0.493338	-0.2161	0.188934	0.576879	-0.5313	0.284941	0.155816	-0.05	0.18996	0.873614	-2.0724	0.191201	9.3063e-26
ACSP50_1323		diguanylate cyclase					21	0.8025	0.159976	4.52843e-06	0.6065	0.199581	0.0209129	0.3155	0.211105	0.360627	-0.0766	0.205945	0.890977	-0.5377	0.33949	0.240533	-0.5924	0.235921	0.0366117	-1.1336	0.208086	2.83268e-07
ACSP50_1324		hypothetical protein					34	0.7175	0.143853	5.18648e-06	0.0787	0.190629	0.842039	0.3447	0.172915	0.184773	0.2626	0.183784	0.455379	0.6329	0.363656	0.190624	0.1195	0.196123	0.684668	-1.2848	0.215401	1.64206e-08
ACSP50_1325		enoyl-CoA hydratase	COG1024	I	K13766	4.2.1.18	29	1.0961	0.243242	4.73962e-05	0.1954	0.297289	0.725023	0.1393	0.294997	0.818343	0.2536	0.29861	0.709054	0.5129	0.347157	0.279597	-0.5043	0.353259	0.27909	-0.3065	0.278949	0.34518
ACSP50_1326		coproporphyrinogen III oxidase				1.3.99.22	13	0.1466	0.203548	0.63947	-0.419	0.23643	0.244434	0.0429	0.222829	0.934976	-0.0244	0.233918	0.973737	-0.2004	0.291477	0.656926	0.4749	0.239278	0.112604	-0.4166	0.223864	0.0961267
ACSP50_1327		hypothetical protein	COG3296	S	K09940		28	-0.461	0.388827	0.397938	-0.9521	0.407495	0.0967185	-0.338	0.374438	0.624181	-0.5146	0.420844	0.542729	0.0211	0.437899	0.979406	-0.6686	0.489366	0.304279	-0.1888	0.325127	0.635541
ACSP50_1328		heat-inducible transcriptional repressor HrcA	COG1420	K	K03705		20	-0.2295	0.144848	0.232996	-0.5881	0.181526	0.0122891	-0.3791	0.180371	0.155727	-0.1089	0.195985	0.829178	0.4729	0.293204	0.230502	1.9537	0.190907	1.2364e-22	-0.4882	0.184962	0.0159687
ACSP50_1329		molecular chaperone DnaJ	COG0484	O	K03686		30	0.5986	0.136395	7.82371e-05	-0.009	0.176346	0.981205	0.296	0.159314	0.224304	0.0599	0.175837	0.903251	-0.54	0.268597	0.122453	0.7877	0.17997	8.95441e-05	-0.8689	0.183649	9.16513e-06
ACSP50_1330		16S rRNA (uracil(1498)-N(3))-methyltransferase	COG1385	J	K09761	2.1.1.193	30	-0.1618	0.206548	0.607031	-0.3512	0.243525	0.369081	-0.241	0.225261	0.547682	-0.3934	0.257382	0.411687	-1.0884	0.30888	0.0029201	0.115	0.259787	0.777786	-0.6179	0.216555	0.00886737
ACSP50_1331		PadR family transcriptional regulator					13	0.1638	0.472753	0.836836	-0.3335	0.495242	0.71839	-0.3262	0.502876	0.744667	0.4919	0.462877	0.611525	0.1586	0.530471	0.859932	0.7345	0.464593	0.223933	0.6902	0.394997	0.12002
ACSP50_1332		Multidrug resistance protein mdtK					12	-1.2122	0.898103	0.323397	-1.0137	0.811745	0.450564	-1.4671	0.95149	0.341453	-2.9192	1.30595	0.161587	-1.5738	1.03094	0.26025	-0.2489	0.835151	NA	2.1874	0.448666	4.71115e-06
ACSP50_1333		glycosyl hydrolase	COG1472	G	K05349	3.2.1.21	3	-0.1232	0.363187	0.840541	-0.6016	0.37164	0.295904	-0.6082	0.368638	0.295432	-0.368	0.380298	0.655937	-1.055	0.444813	0.0615523	-0.2473	0.400135	0.679706	1.2121	0.270885	2.82028e-05
ACSP50_1334		histidine triad nucleotide-binding protein	COG0537	FGR	K02503		29	1.4201	0.538645	0.0289302	0.6536	0.583077	0.505456	1.1452	0.558158	0.16831	0.6513	0.632767	0.626478	1.0161	0.593762	0.199183	0.1915	0.722465	0.872473	-0.6778	0.62549	0.352261
ACSP50_1335		penicillin-binding protein				3.4.11.19	10	0.2616	0.237522	0.438142	-0.0504	0.259269	0.932816	0.2752	0.242736	0.519174	-0.1535	0.267522	0.824633	-0.5631	0.322373	0.188796	-0.8446	0.316435	0.0248433	-0.2032	0.249257	0.494507
ACSP50_1336		phosphate starvation protein PhoH	COG1702	T	K06217		19	0.3854	0.128992	0.0110545	0.2938	0.162738	0.234717	0.3902	0.148969	0.0592038	0.2306	0.172156	0.49577	0.3395	0.20951	0.228078	0.6195	0.17391	0.00185489	-0.8162	0.176265	1.43068e-05
ACSP50_1337		rRNA maturation RNase YbeY	COG0319	J	K07042		21	0.4178	0.182184	0.0635467	-0.0798	0.261982	0.889689	0.0349	0.226282	0.949761	-0.1106	0.250922	0.865366	-1.0276	0.340952	0.0132229	-0.0372	0.241906	0.927841	-1.2025	0.226618	5.82155e-07
ACSP50_1338		membrane protein					21	0.469	0.181927	0.0334162	-0.0611	0.231741	0.906943	0.2107	0.222338	0.60461	-0.0034	0.218381	0.996869	-1.6733	0.308127	1.0143e-06	0.0166	0.232333	0.967198	-0.5851	0.218172	0.0142215
ACSP50_1339		cytidine deaminase					22	0.6195	0.590214	0.46279	-0.357	0.67595	0.787778	0.2967	0.622708	0.816169	0.1584	0.668486	0.936664	-2.3274	1.11396	0.10697	-1.1249	0.932981	NA	0.062	0.540001	0.929047
ACSP50_1340	era	GTPase Era	COG1159	J	K03595		21	0.7463	0.189657	0.000482444	0.5831	0.216217	0.0466407	0.7461	0.205831	0.00449446	0.2214	0.224077	0.646578	-2.4289	0.365582	1.01876e-09	-0.4702	0.272669	0.178276	-1.0195	0.224628	2.13815e-05
ACSP50_1341		acyltransferase				2.3.1.-	4	0.1355	0.171362	0.60358	-0.0098	0.231317	0.984353	0.3655	0.187719	0.198342	0.0427	0.201458	0.944735	0.1484	0.277155	0.736232	-0.4175	0.238005	0.169737	-1.1231	0.19628	6.54461e-08
ACSP50_1342		liaG					35	-2.161	0.149846	3.63408e-45	-0.7074	0.235751	0.023021	0.2054	0.168018	0.478854	-0.0259	0.160884	0.957461	1.6546	0.213368	5.1142e-13	0.8556	0.18024	1.82565e-05	-0.7686	0.179189	6.16113e-05
ACSP50_1343		DNA repair protein RecO	COG1381	L	K03584		30	0.0081	0.359262	0.988347	-0.3185	0.376717	0.63493	-0.0526	0.364959	0.952948	-0.5248	0.411263	0.520184	-0.3119	0.421081	0.627278	0.0758	0.393996	0.909805	-0.7581	0.353826	0.0532349
ACSP50_1344		isoprenyl transferase	COG0020	I	K21273	2.5.1.88	4	0.4372	0.191982	0.0657648	0.186	0.226394	0.64618	0.5097	0.197912	0.0649871	0.3601	0.236139	0.413024	0.1614	0.302727	0.737499	-0.1634	0.242149	0.648834	-0.7457	0.213624	0.00122813
ACSP50_1345		phosphoglycerate mutase					4	0.6477	0.219628	0.0123597	0.1539	0.252333	0.747458	0.339	0.247696	0.414671	0.2504	0.267073	0.667638	-0.1677	0.330928	0.750304	-0.1461	0.288012	0.740331	-0.4758	0.2481	0.0858615
ACSP50_1346		haloacid dehalogenase					4	0.2276	0.20392	0.431581	0.203	0.229528	0.616744	0.3275	0.22181	0.367575	0.2978	0.229747	0.512341	-0.3069	0.301015	0.48423	0.3748	0.244562	0.2406	-1.0561	0.247453	6.73408e-05
ACSP50_1347		hypothetical protein					4	0.3785	0.189887	0.117167	0.1528	0.21526	0.699871	0.4773	0.203481	0.10075	0.2949	0.211383	0.471755	-0.0836	0.269938	0.853915	0.3456	0.231069	0.254147	-1.179	0.243999	5.78101e-06
ACSP50_1348		5;10-methylenetetrahydrofolate reductase					21	0.8032	0.150909	9.81781e-07	0.2633	0.190501	0.392402	0.6139	0.174761	0.0062501	0.1414	0.204961	0.775608	-0.5044	0.292428	0.194919	-0.6062	0.223569	0.0224069	-1.3955	0.213707	5.59066e-10
ACSP50_1349		hypothetical protein					29	0.7723	0.327619	0.0552788	0.2798	0.366282	0.67587	0.4148	0.358305	0.510016	-0.3159	0.411575	0.745329	1.0795	0.375978	0.0191826	0.0014	0.425098	0.998872	-0.3006	0.354214	0.475594
ACSP50_1350		cobalt transporter	COG0619	H	K16785		21	0.2153	0.311524	0.655493	-0.3001	0.337192	0.614551	0.2442	0.321751	0.693067	-0.2921	0.360759	0.726259	-0.4217	0.394366	0.458983	-1.6419	0.487328	0.00343718	0.0346	0.290672	0.926533
ACSP50_1351	cbiO	ABC transporter ATP-binding protein	COG1122	PR	K16786	3.6.3.-	4	0.4476	0.171884	0.0312945	-0.1369	0.203873	0.718907	0.277	0.192569	0.384021	-0.2133	0.218499	0.651572	0.2585	0.308237	0.575048	-1.0632	0.255081	0.000209757	-1.1205	0.215924	1.04072e-06
ACSP50_1352		integral membrane protein	COG4721	H	K16925		31	0.7107	0.146775	1.04141e-05	0.2473	0.18678	0.4174	0.6298	0.177998	0.00580048	0.0659	0.1853	0.896266	0.9785	0.231152	0.000230472	-0.8635	0.214725	0.000367028	-2.4463	0.215825	4.25049e-28
ACSP50_1353		haloalkane dehalogenase				3.3.2.-	4	-0.2995	0.318042	0.520653	0.0003	0.312817	0.999912	-0.1796	0.314532	0.777311	-0.1242	0.324907	0.886678	-0.314	0.420411	0.623453	-0.5193	0.370969	0.290152	-0.6245	0.302709	0.0635261
ACSP50_1354		amine oxidase					4	0.0786	0.230811	0.839615	0.4399	0.267579	0.286352	0.2382	0.235205	0.574348	0.1671	0.257171	0.793093	0.1358	0.334076	0.805213	0.1582	0.282575	0.712007	-1.0771	0.249593	5.52455e-05
ACSP50_1355		membrane protein					29	0.5388	0.328159	0.213583	0.5798	0.355171	0.290687	0.6772	0.320153	0.152272	0.5813	0.381554	0.41383	0.1219	0.480717	0.884006	-0.0904	0.427598	0.899639	-0.2424	0.320182	0.528181
ACSP50_1356		transcriptional repressor	COG0735	P	K03711		4	0.0712	0.326614	0.899367	0.3338	0.309952	0.525523	0.2641	0.319132	0.660791	0.6047	0.31433	0.254732	-0.017	0.377397	0.980137	-0.5946	0.416129	0.278843	-0.8378	0.344835	0.0273213
ACSP50_1357		putative ArsR-family transcriptional regulator	COG0640	K	K22298		22	-0.5878	0.683272	0.565394	-0.8785	0.666431	0.420523	-0.4033	0.663245	0.758976	-0.0021	0.62526	0.998526	-1.0097	0.79587	0.36705	-2.493	1.08483	NA	-0.3437	0.565464	0.619172
ACSP50_1358		ABC transporter	COG1108	P	K09816		4	0.2788	0.272863	0.47831	0.181	0.300073	0.749816	0.3081	0.293913	0.557753	0.8634	0.295096	0.0420492	-0.0088	0.37464	0.989601	-0.7425	0.373106	0.111309	-0.9962	0.298913	0.0020739
ACSP50_1359		ABC transporter	COG1121	P	K09817	7.2.2.-	10	-0.4198	0.35439	0.398066	-0.6353	0.385265	0.285273	-0.3231	0.360944	0.627682	0.2344	0.359609	0.792977	-0.6528	0.429968	0.263386	-1.2671	0.504397	0.0365265	-0.8105	0.332629	0.026835
ACSP50_1360		hypothetical protein					10	0.1098	0.7993	0.933441	-1.2572	0.929187	0.404532	0.7259	0.728321	0.58108	0.7047	0.726005	0.654797	-0.4724	0.933862	0.751063	-1.3271	1.11109	NA	-0.7711	0.733102	0.367697
ACSP50_1361		ABC transporter substrate-binding protein	COG4531	P	K09815		10	0.0953	0.296849	0.848852	-0.4364	0.323806	0.406954	0.0286	0.303277	0.969718	0.8886	0.298312	0.0373807	0.1757	0.391521	0.7826	-1.1449	0.41371	0.0194313	-0.0557	0.273589	0.873627
ACSP50_1362		hypothetical protein					13	0.2441	0.829937	0.863969	-0.9898	0.931775	0.532662	0.5666	0.731113	0.685192	1.1309	0.700634	0.371212	0.2896	0.807048	0.830925	0.0977	0.885902	NA	0.4639	0.655074	0.557129
ACSP50_1363		antibiotic biosynthesis monooxygenase					4	-0.1039	0.262543	0.811632	-0.1345	0.27092	0.800069	0.0594	0.265584	0.92216	0.0145	0.285747	0.987915	-0.1206	0.329005	0.827004	-0.3838	0.325013	0.387277	-1.1202	0.280688	0.000199641
ACSP50_1364		hypothetical protein					34	0.2478	0.224545	0.43739	0.3959	0.23718	0.279862	0.2608	0.233852	0.529211	0.1715	0.247632	0.775306	0.1515	0.282247	0.735512	-0.27	0.287027	0.508529	-1.128	0.248016	2.0553e-05
ACSP50_1365		glycine--tRNA ligase	COG0423	J	K01880	6.1.1.14	4	0.4179	0.119816	0.00240272	0.3148	0.158941	0.181251	0.3253	0.149552	0.13779	0.5347	0.184105	0.0444255	-0.014	0.230159	0.974228	0.1808	0.174216	0.456538	-1.431	0.187265	2.77219e-13
ACSP50_1366		extracellular protein	COG0388	R			34	0.354	0.122073	0.0142371	0.1104	0.166451	0.722234	0.1513	0.150177	0.576094	0.1997	0.156455	0.520184	0.635	0.205504	0.0107372	-0.1624	0.179916	0.527095	-1.3171	0.185547	1.36305e-11
ACSP50_1367		xanthine dehydrogenase					13	-0.1347	0.226108	0.707138	-0.0826	0.242838	0.873902	0.0452	0.233018	0.934564	-0.0533	0.252429	0.944735	0.3563	0.341023	0.47093	-0.1027	0.267824	0.809579	-0.368	0.235625	0.168051
ACSP50_1368		tRNA-dihydrouridine synthase				1.-.-.-	4	0.5047	0.166701	0.0098668	0.3987	0.236847	0.274663	0.3342	0.190768	0.259253	0.157	0.198558	0.733831	-0.5825	0.281024	0.109771	-0.395	0.227092	0.173936	-0.7227	0.208571	0.00133651
ACSP50_1369		hypothetical protein					31	-0.788	0.223778	0.00214536	0.9594	0.58568	0.28878	0.1539	0.2454	0.752542	-0.4754	0.256002	0.278302	0.0797	0.58953	0.942077	-1.5128	0.287757	1.57581e-06	-1.1973	0.251603	8.10713e-06
ACSP50_1370		uncharacterized protein					31	-3.1444	0.590857	9.86017e-07	1.7185	0.881411	0.190505	0.5456	0.623	0.636935	-0.5353	0.573427	0.669173	0.316	0.627976	0.75273	-3.9721	0.637682	7.69734e-09	-3.9336	0.599112	4.47733e-10
ACSP50_1371		hypothetical protein	COG2018	T	K07131		31	-3.0472	0.584732	1.74066e-06	1.8668	1.00217	0.217542	0.466	0.616342	0.695246	-0.4771	0.592549	0.728071	0.3593	0.626072	0.714646	-4.095	0.46808	1.06018e-16	-3.1328	0.588558	5.37156e-07
ACSP50_1372		hypothetical protein	COG0673	R			31	-2.9358	0.518749	1.65768e-07	1.5294	0.86821	0.248093	0.4812	0.515604	0.610269	-0.4378	0.318262	0.47943	0.6572	0.600825	0.447493	-3.6905	0.471984	1.5966e-13	-1.7159	0.322715	5.52703e-07
ACSP50_1373		hypothetical protein					31	-2.5405	0.572706	6.43059e-05	2.0301	0.968827	0.149012	0.8365	0.641209	0.443296	-0.0273	0.601033	0.988954	1.1543	0.56411	0.114983	-3.7238	0.494207	1.34619e-12	-3.2942	0.631984	9.29284e-07
ACSP50_1374		glyoxalase					29	-0.3143	0.266986	0.402026	0.2437	0.27448	0.615579	0.3254	0.26182	0.470689	0.5318	0.260429	0.216708	0.518	0.321068	0.23034	-0.2618	0.315593	0.565405	-0.8993	0.267816	0.00191309
ACSP50_1375		chemotaxis protein	COG0840	NT	K03406		10	0.8149	0.332105	0.0445894	-0.1982	0.365398	0.780926	-0.4175	0.399264	0.558656	0.0231	0.386664	0.985727	-0.722	0.451868	0.235583	-0.6646	0.447425	0.258165	0.51	0.302307	0.13444
ACSP50_1376		deoxyguanosinetriphosphate triphosphohydrolase	COG0232	F	K01129	3.1.5.1	28	0.2732	0.306498	0.548862	-0.1593	0.341263	0.816129	0.0968	0.356382	0.902028	-0.1533	0.372215	0.878756	0.1501	0.362764	0.801432	0.2054	0.354002	0.70099	0.6129	0.281804	0.0495671
ACSP50_1377		DNA primase	COG0358	L	K02316	2.7.7.101	13	0.2151	0.168621	0.355105	0.2833	0.194404	0.362017	0.3823	0.185612	0.166288	0.3929	0.199093	0.238368	0.1513	0.304281	0.755621	0.149	0.223548	0.653397	-0.3104	0.198179	0.166669
ACSP50_1378		uncharacterized protein					4	-0.1856	0.331325	0.725683	0.0605	0.32866	0.937179	0.1985	0.326242	0.758976	0.0059	0.343459	0.996397	-0.0724	0.437097	0.926147	-0.2943	0.393437	0.608448	-0.2692	0.306455	0.459136
ACSP50_1379		ABC transporter	COG1131	V	K09695	3.6.3.31	25	-0.4959	0.267064	0.149226	0.1874	0.271238	0.709862	-0.0179	0.260696	0.979866	-0.1243	0.279906	0.865366	0.8397	0.334738	0.0454612	0.6231	0.288899	0.079847	0.1425	0.236899	0.623156
ACSP50_1380		ABC transporter	COG0842	V	K09694		13	-0.3267	0.41194	0.602508	0.3869	0.374424	0.546632	0.1574	0.384719	0.846434	0.2109	0.401107	0.840429	0.728	0.460958	0.242548	0.3127	0.414517	0.604942	0.7123	0.325203	0.0478869
ACSP50_1381		ABC transporter	COG0842	V	K09694		29	0.1328	0.29776	0.786037	0.5854	0.34056	0.262078	-0.0486	0.323901	0.951379	0.2908	0.381349	0.747553	1.1177	0.385881	0.0178969	0.4147	0.34324	0.374776	0.7245	0.273633	0.0156109
ACSP50_1382		ribonuclease BN	COG1295	S	K07058		19	0.5922	0.139643	0.000145732	0.5793	0.170654	0.00789332	-0.2249	0.193232	0.506934	0.1087	0.177475	0.808125	0.3062	0.340721	0.54477	0.531	0.179422	0.0116526	-1.1552	0.181911	1.68152e-09
ACSP50_1383		hypothetical protein					14	0.1361	0.223119	0.69906	-0.0664	0.260319	0.910832	-0.2248	0.246965	0.620565	-0.1298	0.262526	0.8518	0.8555	0.338251	0.0432351	1.235	0.239308	2.56268e-06	-0.049	0.229651	0.867336
ACSP50_1384		uncharacterized protein					19	0.63	0.111746	1.85841e-07	0.4546	0.170137	0.0494548	0.0738	0.143323	0.800172	0.262	0.148598	0.309075	0.5955	0.241791	0.0503471	0.5847	0.166467	0.00216812	-1.7964	0.153745	8.27125e-30
ACSP50_1385							14	0.2176	1.16355	0.91398	-0.5838	1.23202	0.812882	-0.6114	1.2289	0.806295	-1.3552	1.56039	0.701241	1.694	0.940284	0.172984	0.3856	1.15996	NA	-0.2262	0.930074	0.848135
ACSP50_1386		amine oxidase				1.3.3.4	19	0.3981	0.200187	0.11818	-0.087	0.246191	0.86939	-0.0811	0.227839	0.869073	0.5781	0.252046	0.147106	1.1263	0.358214	0.00922226	0.4066	0.241662	0.19099	-0.454	0.225884	0.071042
ACSP50_1387		hypothetical protein					29	0.8553	0.322412	0.0275797	0.473	0.340241	0.389268	0.4702	0.361055	0.443849	1.0734	0.356213	0.0342947	0.8632	0.413031	0.106872	0.5746	0.376626	0.243402	-0.7743	0.352373	0.0471453
ACSP50_1388							19	0.5324	0.532279	0.489029	0.2098	0.569868	0.864297	0.6519	0.542742	0.489978	0.2682	0.594925	0.864849	0.3895	0.642093	0.697458	0.6013	0.601025	0.476802	-1.1215	0.604246	0.0970083
ACSP50_1389		NERD nuclease				3.6.1.-	20	-1.3697	0.286507	1.3891e-05	-0.0703	0.240568	0.895409	-0.125	0.241852	0.799881	-0.0025	0.252801	0.997822	2.2587	0.254064	6.11712e-17	0.8617	0.237782	0.00151828	-0.4723	0.233406	0.0690763
ACSP50_1390		uncharacterized protein					29	-0.1457	0.186376	0.607812	0.5666	0.205556	0.0413136	0.3556	0.203275	0.260097	0.2255	0.212298	0.611778	0.5889	0.281393	0.106256	-0.0206	0.232831	0.959261	-0.6621	0.207165	0.00320089
ACSP50_1391		hypothetical protein					20	0.0215	0.199706	0.947774	0.4951	0.227603	0.129473	0.1356	0.224181	0.760429	0.248	0.22733	0.600335	1.2548	0.286013	0.000124263	0.9586	0.25956	0.00119892	-1.3182	0.228368	4.93452e-08
ACSP50_1392		toxin-antitoxin system; toxin component	COG4115	V	K19158	3.1.-.-	20	0.0525	0.221091	0.890001	-0.0014	0.244023	0.998186	-0.1043	0.247884	0.84212	0.4873	0.252992	0.254311	1.5693	0.313895	8.4738e-06	1.3459	0.263846	3.45555e-06	-1.3743	0.24526	1.23545e-07
ACSP50_1393		PHD family toxin-antitoxin system; antitoxin component	COG2161	V	K19159		14	0.0168	0.215516	0.962063	0.0264	0.235647	0.963872	0.1833	0.230186	0.675448	0.5565	0.244901	0.152747	1.5154	0.265027	2.28487e-07	1.6043	0.282076	1.67313e-07	-0.9007	0.250916	0.000876881
ACSP50_1394		hypothetical protein					21	1.2288	0.337565	0.00141798	0.6644	0.355778	0.216477	0.7986	0.349129	0.112762	0.5408	0.376067	0.450714	-0.4348	0.466603	0.528449	-0.9274	0.510927	0.153246	-0.2875	0.353109	0.494928
ACSP50_1395		hypothetical protein					10	0.2158	0.393177	0.730635	0.0602	0.430317	0.955415	-0.2224	0.433131	0.801389	0.1112	0.419819	0.926616	-0.6726	0.543433	0.379927	-0.4683	0.496649	0.507026	-0.4277	0.373926	0.324361
ACSP50_1396		hypothetical protein					29	0.0017	0.876728	0.999049	0.4942	0.758749	0.727436	1.0477	0.71787	0.375388	0.7467	0.796949	0.667638	0.9685	0.787664	0.383247	0.6928	0.880578	0.587767	-0.7908	0.829653	0.418631
ACSP50_1397		hypothetical protein					5	1.5065	1.40154	0.449878	1.1524	1.50908	NA	1.2303	1.54473	0.675448	0.9044	1.58055	0.82486	1.1209	1.56177	NA	0.1551	1.95659	NA	2.2298	1.09537	0.0672997
ACSP50_1398		short-chain dehydrogenase				1.1.1.100	1	0.0189	0.765737	0.987052	-1.1262	0.892046	0.444291	-0.2203	0.790636	0.899489	-0.2218	0.817863	0.924643	1.1119	0.684269	0.22668	-0.3391	0.916645	NA	2.0613	0.487343	7.84669e-05
ACSP50_1399		putative MerR-family transcriptional regulator	COG0789	K			25	-0.0511	0.348917	0.930195	0.0458	0.335016	0.956237	0.2776	0.33794	0.663351	0.1575	0.34837	0.8648	0.7853	0.376266	0.10727	1.5559	0.304882	3.41684e-06	-0.7296	0.344713	0.0564359
ACSP50_1400		uncharacterized protein					10	0.1186	0.261352	0.781625	0.2589	0.260234	0.566509	0.4455	0.252565	0.25532	0.3312	0.277502	0.554825	-0.6368	0.366413	0.191374	-0.3034	0.310122	0.488981	0.0883	0.23905	0.768831
ACSP50_1401		hypothetical protein					21	0.4543	0.328168	0.309272	0.0446	0.388302	0.962887	0.5519	0.320877	0.269981	0.3762	0.360867	0.620918	-0.889	0.440035	0.120724	-0.8371	0.470019	0.162413	0.0784	0.318389	0.846553
ACSP50_1402		hypothetical protein					23	-0.3382	0.954057	0.832321	1.1451	0.682304	0.276862	0.8909	0.731195	0.481067	1.2889	0.706072	0.288338	-0.2057	0.956213	0.903124	0.8	0.817991	NA	1.5402	0.581475	0.0155628
ACSP50_1403		chitinase				3.2.1.14	1	-0.055	0.691211	0.961257	-0.2714	0.673012	0.846094	-0.4797	0.73063	0.741344	-0.2214	0.719004	0.911577	0.2368	0.690564	0.838602	0.6891	0.672719	0.463785	2.9306	0.400064	2.77907e-12
ACSP50_1404		hypothetical protein					28	-0.4707	0.457155	0.47345	0.8316	0.370087	0.113843	-0.36	0.433886	0.659955	-0.619	0.474374	0.509058	-0.0967	0.523005	0.916908	-0.3979	0.489417	0.574321	1.0842	0.313904	0.00138851
ACSP50_1405		glycoside hydrolase					3	-1.0629	0.531826	0.11619	0.0386	0.434278	0.968796	-1.0002	0.539089	0.225088	-0.925	0.542957	0.333344	-0.3554	0.527389	0.664217	-0.2898	0.518315	0.712281	2.3383	0.310611	6.39636e-13
ACSP50_1406		hypothetical protein	COG0058	G	K00688	2.4.1.1	9	-0.9381	1.08703	0.564095	-1.3884	1.08707	0.437489	-1.8218	1.26125	0.381838	-2.2988	1.47181	0.394553	1.9171	0.705705	0.0280397	-0.5402	1.11629	NA	2.4121	0.559613	5.64431e-05
ACSP50_1407		hypothetical protein					27	-0.0091	0.857462	0.994154	-0.6637	0.899877	0.688119	-1.1234	1.00795	0.529253	-1.4695	1.13892	0.515127	1.3301	0.727975	0.166191	0.7771	0.812115	0.500293	0.8686	0.623025	0.222504
ACSP50_1408		hypothetical protein					17	-0.1019	0.402774	0.882557	0.0385	0.390779	0.967624	0.1629	0.399	0.846954	0.2525	0.399484	0.801474	1.8174	0.382924	2.71297e-05	-0.2736	0.471428	0.70099	-0.1662	0.35789	0.708335
ACSP50_1409		hypothetical protein					14	0.325	0.424176	0.615346	0.3947	0.405281	0.576689	-0.047	0.445145	0.966232	0.2868	0.437513	0.790461	1.7916	0.382118	3.49148e-05	0.2639	0.460322	0.704565	0.29	0.360887	0.501485
ACSP50_1410		PA-phosphatase				1.11.1.10	17	-1.7357	0.329271	1.28194e-06	-0.0523	0.268845	0.932816	0.0974	0.251167	0.855224	-0.2699	0.284988	0.664261	1.6647	0.294754	3.34419e-07	-0.3324	0.301917	0.425415	0.4183	0.228348	0.101776
ACSP50_1411		hypothetical protein	COG0835	NT	K03408		8	-0.8996	0.76098	0.399387	-2.023	0.882202	0.104631	-2.0692	0.940761	0.131922	-1.7984	0.907877	0.23656	-2.0382	1.02315	0.126726	-0.7539	0.808185	0.511884	1.8676	0.419999	3.18044e-05
ACSP50_1412		Biofilm dispersion protein bdlA	COG0840	NT	K03406		8	0.2546	0.419704	0.700994	0.1802	0.419703	0.835153	-0.4705	0.478543	0.58684	-0.1957	0.498507	0.883794	0.1879	0.464403	0.806613	0.9756	0.416594	0.0538501	1.4006	0.332992	8.61803e-05
ACSP50_1413		hypothetical protein					1	-0.4272	0.7064	0.701942	0.3919	0.648381	0.749454	-0.8317	0.748219	0.530172	0.2935	0.650048	0.864849	0.2253	0.678521	0.8432	-0.7412	0.818449	0.525739	2.4724	0.405683	7.73038e-09
ACSP50_1414		hypothetical protein					27	-0.496	0.559687	0.551664	-0.6881	0.558434	0.457837	-0.3437	0.542264	0.749677	-0.5601	0.581016	0.657424	0.5829	0.524882	0.439744	1.4128	0.446397	0.00643529	1.4489	0.380532	0.000400849
ACSP50_1415		hypothetical protein					13	0.0005	0.317575	0.999069	0.351	0.308392	0.496847	0.2938	0.310417	0.604831	0.2545	0.332856	0.746422	0.4909	0.367448	0.336601	0.2055	0.357174	0.703683	-0.1733	0.304027	0.64242
ACSP50_1416		lipase				3.1.1.5	2	-0.8252	0.324918	0.0365844	0.0353	0.295479	0.961867	0.477	0.280529	0.276841	-0.3841	0.328471	0.564565	1.1052	0.35392	0.00979324	-0.4186	0.347585	0.376351	0.5698	0.248693	0.037856
ACSP50_1417		MFS transporter					10	0.1813	0.231951	0.607991	-0.3746	0.259466	0.368107	0.3766	0.245819	0.344636	-0.5376	0.288201	0.27552	-0.6568	0.324243	0.119446	-0.4148	0.291059	0.280069	-0.1519	0.237392	0.598936
ACSP50_1418		aminoglycoside 3'-phosphotransferase			K00662	2.3.1.81	2	-1.2168	0.746243	0.21749	-0.3972	0.633093	0.738715	-0.1128	0.614368	0.93885	-1.2993	0.792516	0.360937	0.3814	0.711014	0.735727	-0.8963	0.776337	0.400472	0.8302	0.457618	0.105266
ACSP50_1419		hypothetical protein					35	-3.0741	0.531377	8.20428e-08	-0.7059	0.344943	0.163333	-0.1677	0.316339	0.794077	-0.2638	0.380089	0.775162	1.1899	0.343493	0.0035154	0.677	0.334873	0.105049	-0.8916	0.317904	0.0101764
ACSP50_1420		radical SAM protein	COG0641	O	K06871		35	-2.8576	0.417924	1.29776e-10	-0.1508	0.27489	0.777978	0.0165	0.269176	0.982016	-0.0891	0.286203	0.911013	1.117	0.320246	0.00328115	0.4563	0.302104	0.248674	0.4944	0.239121	0.0628951
ACSP50_1421		hypothetical protein					2	-1.6493	0.276077	2.80932e-08	-0.0315	0.237752	0.957562	-0.1392	0.233259	0.763868	-0.1547	0.24709	0.802468	0.739	0.299534	0.0498427	0.2363	0.258103	0.520173	-0.0505	0.223847	0.859473
ACSP50_1422		Nephrocystin-3					13	-0.6651	0.157088	0.000149609	0.0491	0.178957	0.903262	0.1155	0.164914	0.720482	-0.0731	0.173387	0.873923	0.8502	0.230978	0.00173093	0.1308	0.186577	0.633941	0.0332	0.172975	0.881399
ACSP50_1423		hypothetical protein					34	0.9261	0.257559	0.00165595	0.903	0.266559	0.00804958	1.0484	0.269753	0.00190273	0.7315	0.296155	0.106392	0.2599	0.486793	0.737039	-0.5369	0.396599	0.30912	-1.0573	0.311411	0.00169109
ACSP50_1424		radical SAM protein	COG0641	O	K06871		10	0.3164	0.271535	0.407498	0.2904	0.297184	0.575484	0.2068	0.290781	0.71586	-0.2277	0.336264	0.780735	-0.8109	0.425659	0.146301	-0.0129	0.339419	0.984344	-0.0874	0.266608	0.794257
ACSP50_1425		uncharacterized protein					2	-1.7744	0.240347	2.93951e-12	-0.1173	0.211164	0.775009	0.0089	0.214754	0.987833	0.0624	0.224483	0.922244	1.1169	0.275973	0.000474048	0.4476	0.218815	0.100177	0.6071	0.193972	0.00392502
ACSP50_1426		TIR domain-containing protein					2	-1.6551	0.269654	1.08839e-08	-0.2239	0.237408	0.590639	-0.1393	0.2284	0.758976	-0.0147	0.242495	0.985722	0.9173	0.265949	0.00367311	0.6721	0.2429	0.0194412	-0.3942	0.220038	0.10999
ACSP50_1427		putative ABC transporter-binding protein	COG1653	G	K02027		27	-1.368	0.38728	0.00206565	-0.6608	0.342321	0.196681	-0.6829	0.351609	0.200074	-0.0016	0.350073	0.99848	0.4161	0.383564	0.452013	0.4127	0.329671	0.354129	0.6254	0.280874	0.0440894
ACSP50_1428		hypothetical protein					16	-0.9137	0.826242	0.436629	-0.5027	0.711894	0.702048	-0.8836	0.798357	0.531449	-0.0027	0.732591	0.998511	0.7631	0.654313	0.412341	0.7498	0.664268	0.411934	1.6339	0.457019	0.000922053
ACSP50_1429		protein phosphatase					28	0.232	0.529991	0.790821	-0.4471	0.568907	0.664139	-0.1103	0.55846	0.932804	-0.5947	0.632821	0.667092	-0.6285	0.687687	0.537518	-0.8744	0.744246	0.39027	-0.1101	0.515354	0.867061
ACSP50_1430		arginine--tRNA ligase	COG0018	J	K01887	6.1.1.19	10	0.1539	0.314583	0.762789	0.0744	0.344516	0.925659	-0.0429	0.331168	0.958848	-0.2643	0.358187	0.756868	-0.6927	0.453267	0.259626	0.3072	0.355948	0.547748	0.8341	0.271062	0.00461415
ACSP50_1431	cpdB	5'-Nucleotidase; 2';3'-cyclic-nucleotide 2'-phosphodiesterase	COG0737	FV	K01119	3.1.4.16	32	0.3919	0.125892	0.00770446	0.5959	0.163699	0.00360497	0.757	0.162316	9.57671e-05	0.658	0.159908	0.00125743	-0.5269	0.21922	0.0573164	-1.9777	0.205587	4.84626e-20	-1.7015	0.170423	5.42089e-22
ACSP50_1432		hypothetical protein					4	-0.2283	0.232206	0.498551	0.1357	0.263391	0.792642	0.0933	0.23923	0.854912	0.2867	0.242037	0.558471	-0.1613	0.322971	0.754737	-0.485	0.288709	0.191732	-0.5067	0.241689	0.0590789
ACSP50_1433		MerR family transcriptional regulator	COG0789	K			13	0.303	0.234593	0.348355	0.0709	0.252956	0.901039	0.0986	0.251646	0.854401	0.1897	0.266323	0.768949	0.4495	0.304282	0.279602	0.3597	0.269705	0.318294	-0.0792	0.245081	0.797198
ACSP50_1434		serine/threonine protein kinase	COG0515	T	K12132	2.7.11.1	19	0.2487	0.134636	0.151908	0.1562	0.168149	0.597477	0.1339	0.155373	0.64514	0.304	0.164169	0.279471	0.3138	0.239077	0.347421	0.447	0.174731	0.0327447	-0.9679	0.18963	1.58654e-06
ACSP50_1435		hypothetical protein					25	0.0469	0.22044	0.901193	-0.173	0.255069	0.716726	-0.2455	0.248001	0.583249	0.0245	0.247146	0.974722	0.9013	0.315824	0.0200198	1.1589	0.235969	8.58164e-06	-0.9686	0.261793	0.00059276
ACSP50_1436		uncharacterized protein					25	-0.0321	0.196629	0.924067	-0.0963	0.22395	0.834755	-0.1361	0.224186	0.759309	-0.1228	0.225597	0.832645	0.7093	0.283577	0.0460268	0.9892	0.22109	5.90234e-05	-0.724	0.217364	0.00208487
ACSP50_1437		anti-anti-sigma factor					25	-0.2313	0.150032	0.24867	-0.1273	0.177967	0.698324	0.0859	0.163914	0.79701	-0.1702	0.194529	0.699019	0.859	0.250237	0.0038771	0.8542	0.182605	2.47484e-05	-0.3315	0.21244	0.168396
ACSP50_1438		5'/3'-nucleotidase SurE	COG0496	L	K03787	3.1.3.5	28	-0.6032	0.498459	0.386168	-0.3411	0.451959	0.68079	-0.7016	0.498327	0.397209	-0.6007	0.511046	0.563431	-0.315	0.508373	0.691717	-1.0298	0.599868	0.180496	1.0597	0.340894	0.00418687
ACSP50_1439		phosphofructokinase	COG1105	G	K00882	2.7.1.56	28	-1.1396	0.428287	0.0270031	0.1786	0.33676	0.786584	-0.693	0.392727	0.255263	-0.7096	0.410874	0.323351	0.2812	0.395276	0.643525	-0.612	0.43111	0.282544	1.001	0.283502	0.00107365
ACSP50_1440		hypothetical protein					2	-1.6032	0.637613	0.0387314	0.0615	0.466173	0.957662	-0.5215	0.522763	0.581001	-1.0353	0.622825	0.350881	-0.2174	0.574354	0.820655	-0.3339	0.578082	0.702562	0.5284	0.387082	0.233463
ACSP50_1441		ATP-dependent DNA helicase					10	0.6168	0.16948	0.00142027	0.1675	0.208494	0.655537	-0.0078	0.200637	0.988251	-0.2915	0.216155	0.491091	0.1055	0.333798	0.851385	-0.4717	0.236317	0.10996	-0.0309	0.198129	0.903751
ACSP50_1442		alpha/beta hydrolase					8	0.5808	0.401738	0.284039	-1.6328	0.545578	0.0234922	-2.1262	0.635977	0.0102236	-1.3624	0.584363	0.138496	-0.8922	0.565915	0.243505	0.9937	0.454185	0.0748839	0.7563	0.351915	0.0524768
ACSP50_1443		carbonic anhydrase	COG0288	P	K01673	4.2.1.1	15	1.7155	0.185969	8.7033e-19	-1.0161	0.292307	0.00603657	-1.5295	0.293587	7.6546e-06	-1.3452	0.309068	0.000504997	-0.3995	0.31689	0.370636	-0.683	0.314105	0.0769147	-0.7081	0.258557	0.0121923
ACSP50_1444		uncharacterized protein					29	0.6322	0.122977	2.46973e-06	0.7967	0.253393	0.0159746	0.5938	0.165974	0.00518744	0.8265	0.472629	0.315452	0.7636	0.33268	0.0723831	0.3065	0.238847	0.339852	-1.0361	0.198482	8.94758e-07
ACSP50_1445		hypothetical protein					17	0.0069	0.170617	0.980493	0.2481	0.189308	0.423942	0.2252	0.181419	0.470899	0.0859	0.193603	0.865366	1.333	0.230897	1.69715e-07	0.1897	0.205516	0.516687	-0.7478	0.190698	0.000261422
ACSP50_1446		glycoside hydrolase family 3	COG1472	G	K01207	3.2.1.52	21	0.5544	0.142814	0.000589308	-0.0518	0.181738	0.898422	0.1195	0.168788	0.717455	0.077	0.180441	0.872063	-0.2502	0.223796	0.43603	-0.8397	0.208281	0.000354649	-1.2581	0.196573	1.23088e-09
ACSP50_1447		propionyl-CoA carboxylase subunit beta	COG4799	I	K18472	6.4.1.2	21	0.7299	0.187251	0.000557296	-0.0093	0.227292	0.984897	0.1941	0.217934	0.630642	0.1793	0.230515	0.740278	-1.8355	0.35086	2.76124e-06	-0.9834	0.284662	0.00260749	-0.756	0.233243	0.00277921
ACSP50_1448		beta-ketoacyl-[acyl-carrier-protein] synthase II	COG0304	IQ	K09458	2.3.1.179	34	0.8913	0.114062	1.19331e-13	-0.0697	0.165459	0.838409	0.3317	0.151434	0.13417	0.2216	0.158171	0.469426	-0.5558	0.216461	0.0396606	-0.1211	0.171803	0.632177	-2.3651	0.205994	8.3694e-29
ACSP50_1449		acyl carrier protein	COG0236	IQ	K02078		34	0.8838	0.121158	5.46035e-12	0.1223	0.21264	0.763319	0.4992	0.153966	0.013401	0.4567	0.165988	0.0618655	-0.1917	0.273358	0.649192	-0.2819	0.175046	0.21431	-2.5597	0.180444	1.16361e-43
ACSP50_1450		3-oxoacyl-ACP synthase	COG0332	I	K00648	2.3.1.180	21	1.3519	0.154342	5.34322e-17	0.2334	0.19661	0.47741	0.3837	0.206183	0.223558	0.4069	0.202425	0.226635	-1.1978	0.315903	0.00118415	-0.9139	0.240901	0.00084218	-0.8706	0.199638	4.57578e-05
ACSP50_1451		ACP S-malonyltransferase	COG0331	I	K00645	2.3.1.39	32	1.3122	0.173304	7.43399e-13	0.239	0.227315	0.53721	0.2738	0.222368	0.475018	0.0728	0.285525	0.928983	-1.8877	0.342612	6.85972e-07	-1.8678	0.328682	1.71489e-07	-1.1234	0.23715	8.91395e-06
ACSP50_1452		PucR family transcriptional regulator					22	-0.0101	0.491431	0.989105	-0.3442	0.474853	0.694793	-0.0663	0.460181	0.952948	-0.4492	0.512059	0.697931	-1.1308	0.601043	0.152164	-0.7121	0.569426	0.354436	1.1098	0.382053	0.00765954
ACSP50_1453		hypothetical protein					21	1.4454	0.282602	2.80695e-06	0.4325	0.331392	0.42642	0.6331	0.31825	0.186017	0.474	0.340273	0.472859	-1.175	0.518762	0.0764804	-1.1944	0.469497	0.0339995	-1.3871	0.358658	0.000321194
ACSP50_1454		TetR family transcriptional regulator	COG1309	K			21	1.6383	0.349198	2.10651e-05	0.5172	0.433923	0.475093	0.334	0.432117	0.6858	0.2385	0.47558	0.849714	-1.5259	0.665162	0.0725901	-0.929	0.606747	0.241183	-0.2662	0.408949	0.592443
ACSP50_1455		hypothetical protein					34	0.3252	0.136698	0.0528175	0.3835	0.189773	0.170534	0.3451	0.160812	0.144403	0.1628	0.166574	0.651572	-0.4006	0.302335	0.342019	-0.4993	0.188351	0.0260277	-1.803	0.173379	9.03115e-24
ACSP50_1456		glutamate--tRNA ligase	COG0008	J	K01885	6.1.1.17	34	0.6027	0.116316	2.02125e-06	0.4388	0.177711	0.076011	0.3893	0.146103	0.0538214	0.3272	0.154689	0.194574	-0.1334	0.284779	0.772469	-0.303	0.167599	0.155029	-1.7149	0.17347	1.41159e-21
ACSP50_1457		pyruvate dehydrogenase (acetyl-transferring); homodimeric type	COG2609	C	K00163	1.2.4.1	19	0.4214	0.100193	0.00016788	0.459	0.155847	0.0265551	0.422	0.154046	0.0465501	-0.0079	0.1673	0.988954	0.6604	0.214483	0.0110822	0.5365	0.162005	0.00413233	-1.4464	0.169874	3.00888e-16
ACSP50_1458		hypothetical protein					10	0.4265	0.399271	0.452959	0.224	0.43484	0.792642	0.4567	0.443151	0.565876	0.1463	0.452483	0.907694	-0.6824	0.583789	0.411571	-0.9186	0.568235	0.2124	-0.0182	0.373444	0.969078
ACSP50_1459		transketolase			K11381	1.2.4.4	4	-0.0739	0.168542	0.790585	-0.0539	0.194851	0.90266	-0.0309	0.188419	0.946383	0.1257	0.195531	0.795815	-0.4317	0.2849	0.264527	-0.2491	0.223051	0.418147	-0.56	0.192902	0.00769641
ACSP50_1460		hypothetical protein					34	0.1531	0.119275	0.35205	0.5245	0.170229	0.0188405	0.4068	0.155081	0.0587118	0.3253	0.174377	0.27552	0.5051	0.268052	0.151488	-0.2459	0.179258	0.301818	-1.3919	0.163904	3.61795e-16
ACSP50_1461		peroxiredoxin				1.11.1.15	29	0.4118	0.289717	0.294246	0.6923	0.316694	0.127354	0.5341	0.297222	0.244791	0.3801	0.311367	0.543267	-0.0102	0.393325	0.988282	0.2904	0.333638	0.544348	-1.1028	0.314193	0.00115337
ACSP50_1462							4	0.2329	0.8757	0.876638	0.1179	0.810553	0.952934	-0.4243	0.974413	0.836657	-0.2083	0.932083	0.942069	0.1299	0.867842	0.935384	0.3487	0.91178	NA	-1.661	0.914398	0.104746
ACSP50_1463		hypothetical protein					27	-0.2012	0.673195	0.861417	0.2396	0.595881	0.846741	-0.6626	0.714562	0.612434	0.1507	0.650194	0.938584	1.439	0.594567	0.0552976	1.1397	0.578432	0.115789	1.4585	0.443069	0.00237081
ACSP50_1464		hypothetical protein	COG3557	S	K07586		28	-0.4307	0.563865	0.616908	0.3147	0.500214	0.737876	-0.3977	0.567475	0.720398	-0.8553	0.626993	0.484124	-0.3867	0.598201	0.677883	-0.0596	0.612498	0.954413	0.7177	0.404821	0.114111
ACSP50_1465		hypothetical protein					7	-2.1506	1.19521	0.164775	-0.1686	0.799355	0.927252	-0.3169	0.841697	0.859442	-0.9492	0.972514	0.651572	-0.1011	0.906901	0.952026	-1.6903	1.19627	NA	2.0975	0.509431	0.000121889
ACSP50_1466		DNA primase					17	-1.7056	0.384895	6.5591e-05	0.7431	0.38378	0.194521	0.5353	0.323421	0.29425	-0.6807	0.349578	0.247081	0.663	0.529892	0.374173	-1.2447	0.418688	0.0112117	-0.9676	0.309825	0.00401009
ACSP50_1467		Putative HTH-type transcriptional regulatory protein	COG1396	K			17	-1.6107	0.169547	7.04977e-20	0.8763	0.294873	0.0248316	0.4473	0.216254	0.163525	-0.3401	0.195893	0.319982	1.3471	0.350104	0.000961363	-0.6303	0.21711	0.0134751	-1.2124	0.198744	7.49687e-09
ACSP50_1468		flavoprotein					17	-1.6578	0.251009	6.04325e-10	0.7589	0.296726	0.0639784	0.1342	0.223837	0.762396	-0.4411	0.217479	0.220312	1.0626	0.409948	0.0375276	-0.87	0.248334	0.00223653	-1.2271	0.219346	1.29346e-07
ACSP50_1469		Nif3-like dinuclear metal center hexameric protein					4	-0.0347	0.261489	0.935637	0.7437	0.325447	0.106035	0.3272	0.26703	0.478013	0.052	0.284853	0.952888	0.0971	0.491743	0.910887	-0.9084	0.347383	0.0284444	-0.9518	0.277072	0.00147843
ACSP50_1470		uncharacterized protein	COG1579	R	K07164		21	0.5377	0.227616	0.0546648	0.5525	0.24314	0.108935	0.5352	0.245889	0.137423	0.4605	0.252029	0.288277	-0.7038	0.385989	0.167265	-0.9119	0.326661	0.0182195	-0.6054	0.269356	0.0419324
ACSP50_1471		bifunctional RNase H/acid phosphatase	COG0328	L	K22316	3.1.26.4	21	0.27	0.214514	0.363769	0.1474	0.236738	0.740887	0.1353	0.233845	0.773612	0.4839	0.236101	0.213709	-2.0812	0.383623	1.04183e-06	-1.1881	0.310496	0.000750308	-0.7331	0.244664	0.00585095
ACSP50_1472		glycosyl hydrolase	COG3325	G	K01183	3.2.1.14	22	0.5941	0.329803	0.164322	1.1219	0.371117	0.0218446	0.491	0.352863	0.404196	0.3773	0.359089	0.617516	-0.9718	0.481444	0.121175	-1.0842	0.487252	0.0694703	1.1028	0.287455	0.000360344
ACSP50_1473		hypothetical protein					2	-1.717	0.513584	0.00380705	0.588	0.355762	0.28463	0.3923	0.362539	0.542325	0.1676	0.413283	0.881026	0.4818	0.412619	0.411977	-0.4982	0.470687	0.447979	0.6126	0.367108	0.138975
ACSP50_1474		sodium:solute symporter	COG0591	E	K03307		2	-1.6681	0.205184	1.01152e-14	0.4553	0.244464	0.217542	-0.4915	0.20337	0.0886306	-0.2168	0.205464	0.615099	0.3632	0.249863	0.2883	-0.6105	0.227744	0.0241569	0.6262	0.252256	0.0239376
ACSP50_1475		hypothetical protein					28	0.0491	0.325009	0.928103	0.227	0.318184	0.698692	-0.0533	0.336206	0.948642	-0.4975	0.380918	0.509058	0.1778	0.365056	0.761681	0.5464	0.346615	0.225524	0.4929	0.289731	0.130977
ACSP50_1476		hypothetical protein					7	-3.6863	1.20124	0.00873527	-1.1784	0.653967	0.235335	-2.4417	0.895576	0.0475813	-1.7458	0.839856	0.206017	-1.6603	0.845837	0.133438	0.5029	0.578931	0.545005	1.5227	0.433695	0.00114968
ACSP50_1477							16	-0.5722	0.154658	0.00115	-1.1667	0.242737	3.57448e-05	-0.2545	0.172113	0.366794	-0.743	0.627047	0.558084	-0.0186	0.428894	0.981	0.9334	0.284924	0.00461684	0.3809	0.166907	0.038688
ACSP50_1478		permease	COG0730	S	K07090		28	-0.1087	0.388064	0.870395	-0.118	0.398867	0.893454	-0.0939	0.392063	0.915488	-0.1922	0.41576	0.862416	0.5705	0.412037	0.316545	0.3096	0.406124	0.60014	0.6689	0.325038	0.0642457
ACSP50_1479		hypothetical protein					21	-0.1797	0.532577	0.841062	0.1052	0.494827	0.926485	0.2272	0.500777	0.828509	0.0279	0.538326	0.987915	-1.7918	0.781608	0.0727882	-1.1079	0.679562	0.207557	-1.2624	0.503412	0.0224772
ACSP50_1480		glyceraldehyde-3-phosphate dehydrogenase	COG0057	G	K00134	1.2.1.12	17	-1.6126	0.168067	2.9178e-20	-0.2098	0.192735	0.519565	0.3427	0.18056	0.211827	-0.1361	0.193091	0.772518	2.1079	0.312194	5.08122e-10	-0.2049	0.216105	0.504663	-0.8595	0.197215	4.6263e-05
ACSP50_1481		threonine dehydratase	COG1171	E	K01754	4.3.1.19	17	-0.4814	0.271047	0.171691	0.0112	0.300208	0.985902	0.1113	0.275337	0.849491	-0.1852	0.284493	0.793093	1.5058	0.328238	5.33229e-05	-0.5688	0.319582	0.162679	-0.139	0.251496	0.652043
ACSP50_1482		ABC-2 family transporter protein					15	1.5496	0.252126	1.03688e-08	-0.3947	0.343088	0.491619	-1.0274	0.375664	0.0468723	-0.9817	0.393742	0.102118	-1.075	0.425704	0.0436762	-0.6728	0.399751	0.190953	0.5795	0.270072	0.0528276
ACSP50_1483		D-alanyl-D-alanine carboxypeptidase					32	1.9474	0.230038	6.49302e-16	0.4406	0.330616	0.413718	-0.635	0.338884	0.219308	-0.9412	0.376723	0.101139	-2.6707	0.55291	1.85501e-05	-1.6949	0.458388	0.0011828	-0.9898	0.308077	0.00303214
ACSP50_1484		methyltransferase type 11				2.1.1.-	32	1.195	0.17427	1.13538e-10	0.6839	0.21694	0.0156545	0.3784	0.228962	0.294665	-0.1406	0.240917	0.820552	-2.7514	0.408405	5.55178e-10	-1.3696	0.740236	0.144134	-1.4223	0.233883	8.33945e-09
ACSP50_1485		aspartate-semialdehyde dehydrogenase	COG0136	E	K00133	1.2.1.11	34	0.2593	0.117753	0.077382	0.5234	0.169411	0.0184553	0.3428	0.144076	0.0946411	0.4081	0.201121	0.220312	0.333	0.311115	0.458801	-0.4556	0.247966	0.147198	-1.8764	0.224822	1.20379e-15
ACSP50_1486		uncharacterized protein					14	0.0809	0.284609	0.868087	1.0099	0.378818	0.0500581	0.3078	0.283583	0.540986	0.8152	0.300914	0.0671153	1.0588	0.401766	0.0338699	1.0815	0.331478	0.00479035	-0.2442	0.280218	0.463069
ACSP50_1487		hypothetical protein			K21449		10	-0.0979	0.167481	0.71325	0.3736	0.25472	0.358045	-0.0447	0.185595	0.914711	0.2693	0.193061	0.471866	0.113	0.270634	0.799167	0.1155	0.221694	0.732813	0.0492	0.182211	0.83124
ACSP50_1488		ribonuclease II				3.1.-.-	4	0.043	0.188294	0.893447	-0.0436	0.221524	0.932524	0.0558	0.210451	0.904606	0.1258	0.215586	0.820552	-0.2491	0.315765	0.601288	-0.1335	0.235356	0.70792	-0.5411	0.242288	0.0434109
ACSP50_1489		3-methyl-2-oxobutanoate hydroxymethyltransferase	COG0413	H	K00606	2.1.2.11	24	-1.1034	0.367627	0.0106503	-1.3373	0.266709	1.35773e-05	-0.0802	0.24037	0.877935	0.2681	0.251744	0.61061	2.0289	1.25231	NA	-0.6014	0.273338	0.0730448	0.1117	0.6622	0.895505
ACSP50_1490		NAD+ synthase	COG0171	H	K01950	6.3.5.1	13	0.2165	0.158123	0.315098	-0.2466	0.197825	0.451097	0.3162	0.198791	0.321234	-0.1317	0.194922	0.781437	1.042	0.341899	0.0120883	0.644	0.20173	0.00594909	-0.2467	0.207088	0.303637
ACSP50_1491		type I glutamate--ammonia ligase	COG0174	E	K01915	6.3.1.2	4	0.7574	0.122616	8.54945e-09	0.3961	0.163519	0.0828393	0.5448	0.151176	0.00478517	0.2187	0.161147	0.486963	-0.4545	0.232008	0.134195	-0.2622	0.178175	0.263541	-1.0723	0.173401	4.55239e-09
ACSP50_1492		membrane protein					29	0.9016	0.196306	3.25173e-05	0.9549	0.277451	0.00675735	0.651	0.24128	0.0504714	0.5624	0.274046	0.213683	0.789	0.362579	0.0908271	-0.3672	0.306243	0.37873	-1.0152	0.243928	0.000102158
ACSP50_1493		hypothetical protein					10	0.0758	0.266153	0.867919	0.2676	0.27568	0.578256	0.2048	0.282489	0.709349	-0.01	0.298713	0.991296	-0.6562	0.395222	0.21507	-1.0206	0.362314	0.0170086	-0.0152	0.259084	0.963543
ACSP50_1494		HTH-type 11 domain containing transcriptional regulator	COG2378	K			3	-0.5238	0.660295	0.602508	-1.1132	0.673615	0.284633	-0.9434	0.708621	0.432493	-0.4496	0.658093	0.778565	-0.8105	0.712518	0.426378	-0.2254	0.70342	0.844099	1.2469	0.424188	0.00691742
ACSP50_1495		hypothetical protein	COG3324	R	K06996		9	-0.9979	0.844351	0.399439	-1.1363	0.835887	0.401648	-0.9561	0.815569	0.50424	-1.4029	0.965674	0.446104	-1.0918	0.897852	0.389315	0.2158	0.793218	0.868704	0.8544	0.524455	0.149274
ACSP50_1496		glutamine amidotransferase				6.3.5.2	30	-0.6467	0.263435	0.0444896	-0.033	0.24626	0.957151	-0.2918	0.271534	0.545495	-0.0084	0.270236	0.991994	-0.2114	0.345704	0.695435	0.1339	0.266527	0.742462	-0.199	0.234029	0.474649
ACSP50_1497		bifunctional glutamine-synthetase adenylyltransferase/deadenyltransferase	COG1391	O	K00982	2.7.7.42	28	-0.718	0.220895	0.00510313	-0.2735	0.227487	0.471198	-0.3852	0.228263	0.281247	-0.1185	0.241239	0.853008	-0.7977	0.35423	0.0785731	-0.2297	0.267973	0.55105	0.1929	0.204568	0.424105
ACSP50_1498		MarR family transcriptional regulator	COG1846	K	K23775		16	-1.1951	0.262805	3.9599e-05	-0.6148	0.25375	0.0827129	-0.6511	0.250961	0.062496	0.1321	0.241568	0.831034	0.0992	0.319222	0.853794	1.9075	0.213851	2.43858e-17	-1.2165	0.251768	5.78608e-06
ACSP50_1499		hypothetical protein					20	-1.9152	0.231055	2.76252e-15	-0.6157	0.242697	0.0661299	-0.7669	0.212224	0.00466687	0.5349	0.205091	0.0823356	0.6479	0.291213	0.0829965	1.5889	0.225152	3.81907e-11	-2.0724	0.260531	2.62627e-14
ACSP50_1500		hypothetical protein					30	-0.358	0.226134	0.233553	-0.0532	0.271827	0.932816	-0.3467	0.247636	0.400461	0.5311	0.253155	0.199989	-0.5741	0.434735	0.344076	0.4957	0.290712	0.184244	-0.6355	0.228985	0.0110485
ACSP50_1501		membrane protein			K13671	2.4.1.-	22	0.4512	0.295844	0.254507	-0.1949	0.354863	0.777767	-0.0034	0.334626	0.997681	0.2402	0.3434	0.773779	-2.1306	0.515985	0.000345956	-1.0085	0.439516	0.0597891	0.074	0.285759	0.838243
ACSP50_1502		ABC transporter	COG1131	V	K18232	3.6.3.25	12	-1.2483	0.419084	0.0113415	-1.8156	0.442675	0.0006864	-2.1548	0.488207	0.000266566	-1.5621	0.466712	0.0144884	-3.0301	0.687802	0.000115128	1.4288	0.312313	3.8393e-05	1.6548	0.265344	3.34589e-09
ACSP50_1503		SARP family transcriptional regulator	COG3903	R			9	-0.6726	0.274626	0.0451011	-0.5958	0.280463	0.142347	-0.401	0.271143	0.366792	-1.0368	0.310038	0.0145823	-0.2419	0.327885	0.629079	0.6937	0.261921	0.0261625	1.229	0.215526	7.28558e-08
ACSP50_1504		hypothetical protein					17	-0.4301	0.182438	0.0552294	0.6312	0.217513	0.0293642	0.4479	0.188052	0.0943218	-0.1116	0.207188	0.835274	1.4052	0.279916	7.62878e-06	0.0054	0.220798	0.990674	-0.5591	0.196478	0.00905454
ACSP50_1505		type I glutamate--ammonia ligase	COG0174	E	K01915	6.3.1.2	17	-0.2094	0.120743	0.184291	-1.0241	0.215763	4.72683e-05	0.898	0.186862	5.04678e-05	-1.0544	0.192905	3.0992e-06	2.4561	0.281455	2.48314e-16	-0.1061	0.183501	0.702158	-0.9099	0.16753	3.08238e-07
ACSP50_1506		transporter					17	0.5091	0.369509	0.312168	-0.069	0.398089	0.941226	0.6208	0.383615	0.309371	0.0467	0.418161	0.971977	0.9355	0.403304	0.0685678	-0.9306	0.523534	0.163091	0.255	0.338154	0.529869
ACSP50_1507		hypothetical protein					17	0.2146	0.167308	0.352285	0.2279	0.218637	0.541845	0.178	0.199111	0.628438	-0.1541	0.22611	0.778874	2.0474	0.397342	4.06684e-06	-0.3632	0.2306	0.225914	-0.153	0.201165	0.526329
ACSP50_1508		hypothetical protein					17	0.3738	0.146942	0.0361916	0.309	0.182612	0.271801	0.1531	0.177459	0.644966	-0.1622	0.196257	0.719109	2.063	0.358753	1.9307e-07	-0.1636	0.211097	0.593531	-0.4765	0.186527	0.0198899
ACSP50_1509		uncharacterized protein					17	0.0116	0.148355	0.962056	0.6139	0.200828	0.0200014	0.394	0.180638	0.136202	0.3879	0.216654	0.299231	2.1337	0.317367	6.07708e-10	-0.3359	0.187813	0.160395	-0.8096	0.160575	2.14266e-06
ACSP50_1510		uncharacterized protein					17	-0.072	0.143686	0.756176	0.1424	0.19777	0.696753	-0.026	0.165378	0.948763	-0.1394	0.171749	0.725501	1.1633	0.308175	0.00124825	-0.7369	0.183412	0.000371652	-1.3092	0.195623	2.00806e-10
ACSP50_1511		DNA-binding protein					17	-0.1261	0.142444	0.552256	0.2083	0.197163	0.534956	0.1636	0.165503	0.583868	0.3678	0.187577	0.243488	1.3144	0.257108	4.98004e-06	0.3197	0.207231	0.237008	-0.6977	0.177319	0.000247924
ACSP50_1512		hypothetical protein					17	0.0661	0.161864	0.803836	0.0248	0.202123	0.960817	0.2087	0.206295	0.574494	0.0537	0.21193	0.929704	0.9426	0.276486	0.00418035	0.1737	0.231026	0.606294	-0.9691	0.211314	1.74362e-05
ACSP50_1513		hypothetical protein					10	-0.0718	0.112923	0.685942	0.217	0.155216	0.386382	0.3764	0.138856	0.0492627	0.3221	0.159837	0.22529	-0.0286	0.223546	0.945459	-0.348	0.169336	0.0982008	-0.1614	0.154847	0.37223
ACSP50_1514		hypothetical protein					10	-0.0842	0.322017	0.87884	0.3748	0.309906	0.469441	0.5641	0.309551	0.236132	0.3075	0.327951	0.667638	-0.1141	0.392052	0.864713	-0.6535	0.406924	0.215662	0.0555	0.289579	0.881399
ACSP50_1515		hypothetical protein					10	0.0327	0.337508	0.953255	0.2631	0.326641	0.65401	0.1427	0.339962	0.842356	0.4236	0.336874	0.526757	-1.3741	0.479404	0.0193924	-0.7487	0.435114	0.179282	0.5007	0.292137	0.127937
ACSP50_1516		hypothetical protein					10	0.0731	0.304739	0.889206	0.1942	0.302501	0.731755	0.419	0.293177	0.387872	0.5766	0.3002	0.255691	-0.3373	0.38663	0.558461	-0.4498	0.374312	0.377613	-0.4768	0.317138	0.185804
ACSP50_1517		hypothetical protein					10	-0.5677	0.287263	0.121103	-0.7004	0.303872	0.102165	-0.3914	0.308786	0.458832	-0.3348	0.304999	0.597722	-0.7491	0.384166	0.136149	-0.6857	0.370845	0.144339	-1.254	0.304744	0.000123037
ACSP50_1518		uncharacterized protein					4	0.1947	0.192935	0.484522	0.3122	0.221704	0.382155	0.4069	0.207469	0.19436	0.2928	0.215458	0.486029	-0.1979	0.286755	0.655427	-0.4129	0.251172	0.203358	-0.6685	0.213004	0.00382068
ACSP50_1519		DNA-directed RNA polymerase subunit beta'				2.7.7.6	4	-0.3278	0.212786	0.248977	-0.0356	0.227212	0.948816	0.1685	0.21612	0.683393	-0.103	0.254959	0.881026	-0.509	0.28559	0.178651	-0.5917	0.269222	0.0733765	-0.1708	0.214342	0.505269
ACSP50_1520		hypothetical protein					21	-0.3667	0.267181	0.31377	-0.0121	0.272956	0.983976	0.0046	0.269261	0.995518	-0.0428	0.283173	0.960694	-0.9706	0.401572	0.0557128	-1.093	0.342431	0.00594909	-0.9005	0.292863	0.00464838
ACSP50_1521		hypothetical protein					10	0.1685	0.26724	0.688639	0.1174	0.281549	0.840101	0.085	0.283102	0.891816	-0.1609	0.312517	0.845281	-0.5129	0.390998	0.347588	-0.5511	0.341197	0.212846	-0.3369	0.268252	0.276092
ACSP50_1522		hypothetical protein					14	0.1262	0.349789	0.829188	0.2819	0.339466	0.641783	0.0011	0.356875	0.998562	0.2659	0.373355	0.768949	1.3281	0.384535	0.00361626	0.3603	0.375736	0.499372	0.1622	0.313954	0.675878
ACSP50_1523		hypothetical protein					25	-0.4477	0.284625	0.237224	-0.5322	0.292707	0.231142	-0.3546	0.295416	0.489978	-0.2092	0.29836	0.773756	0.2318	0.355293	0.675424	0.0334	0.305937	0.948398	-0.2082	0.261581	0.505822
ACSP50_1524		furin				3.4.21.75	30	-0.4101	0.278822	0.2743	-0.0693	0.267019	0.908428	-0.1102	0.273301	0.849504	-0.1896	0.293006	0.79455	-0.1396	0.312578	0.783566	0.5431	0.2849	0.130462	-0.3655	0.253431	0.206016
ACSP50_1525		type VII secretion protein EccB					19	0.0768	0.161992	0.771465	0.0817	0.201709	0.845552	0.2715	0.182333	0.362682	0.4542	0.185953	0.112859	-0.0306	0.251865	0.947315	0.5758	0.207892	0.0193303	-0.9707	0.194921	2.88706e-06
ACSP50_1526		type VII secretion integral membrane protein EccD					19	-0.0756	0.174036	0.792536	-0.4357	0.289061	0.340804	-0.2047	0.213552	0.59924	0.1215	0.258657	0.860297	-0.3113	0.45525	0.658992	0.5098	0.266618	0.128965	-1.58	0.21625	3.18203e-12
ACSP50_1527		type VII secretion protein EccC	COG1674	D	K03466		10	0.1122	0.138101	0.591383	0.2211	0.17272	0.435907	0.3954	0.159758	0.0801017	0.5187	0.17434	0.0375624	0.0232	0.226522	0.956119	-0.4955	0.191813	0.0307675	-0.3551	0.170804	0.0614559
ACSP50_1528		serine/threonine protein phosphatase					28	-0.2041	0.31919	0.683495	0.1086	0.316885	0.873068	-0.0155	0.325333	0.986447	0.1387	0.323767	0.871119	-0.1565	0.363795	0.792925	-0.2179	0.364525	0.691046	0.9014	0.261004	0.00139099
ACSP50_1529		uncharacterized protein					25	-0.2573	0.25766	0.489537	-0.1996	0.276458	0.696258	0.1903	0.253152	0.697082	0.1505	0.266624	0.826294	0.6597	0.318802	0.110489	0.4629	0.278455	0.197475	-0.0831	0.239531	0.78278
ACSP50_1530		Otogelin					25	-0.1055	0.216154	0.763428	-0.2543	0.241768	0.537061	0.1524	0.224742	0.730409	-0.1307	0.248264	0.840189	0.5512	0.312278	0.183202	0.3744	0.24486	0.241981	-0.122	0.223689	0.65689
ACSP50_1531		ATPase					21	0.5516	0.161717	0.00307582	0.2401	0.192358	0.450714	0.4612	0.17706	0.0612275	0.2544	0.184772	0.478781	-0.7937	0.277498	0.0196903	-0.6074	0.215436	0.0169038	-0.6758	0.198288	0.0016174
ACSP50_1532		translation initiation factor IF-2					4	0.6141	0.176269	0.00243217	0.3056	0.203359	0.341956	0.2949	0.192955	0.345726	0.3832	0.204978	0.27396	-0.2331	0.266611	0.558015	-0.7147	0.240956	0.0114304	-0.4029	0.21119	0.0876208
ACSP50_1533		uncharacterized protein					34	0.5382	0.136831	0.000484909	0.3102	0.176671	0.250029	0.3886	0.158831	0.0843258	0.2856	0.167687	0.333344	0.3283	0.2328	0.305836	-0.094	0.182224	0.736103	-1.2959	0.186013	3.3199e-11
ACSP50_1534		hypothetical protein					22	0.3563	1.52472	0.891746	-0.1643	1.60958	NA	0.2433	1.51795	0.948285	-0.5573	1.84967	NA	-2.0512	2.35967	NA	-1.1222	2.16732	NA	0.7746	1.15722	0.580896
ACSP50_1535		putative LuxR-family transcriptional regulator	COG3899	R			13	0.037	0.17774	0.903282	-0.1679	0.217559	0.672398	-0.1175	0.199731	0.767952	-0.2508	0.213929	0.563983	0.6241	0.300921	0.10965	0.2074	0.217933	0.503289	0.3086	0.191256	0.153509
ACSP50_1536		hypothetical protein					28	-0.4777	0.565788	0.574259	-0.5331	0.556151	0.584294	0.0551	0.51595	0.965966	-0.5367	0.587773	0.678182	0.0024	0.566307	0.997793	0.3466	0.539017	0.665801	0.3616	0.425979	0.475556
ACSP50_1537		lipoyl synthase	COG0320	H	K03644	2.8.1.8	19	0.0466	0.12531	0.82398	-0.178	0.165516	0.526387	0.2193	0.172689	0.457597	-0.3156	0.16254	0.249154	0.6909	0.263496	0.034869	0.9498	0.171619	3.78904e-07	-0.8803	0.190439	1.48174e-05
ACSP50_1538		aspartate--tRNA(Asn) ligase	COG0017	J	K09759	6.1.1.23	25	-0.6374	0.340713	0.145931	-0.2107	0.339365	0.741326	-0.5332	0.34123	0.332899	-0.6625	0.366479	0.293677	0.6308	0.436559	0.291976	0.5017	0.347726	0.274041	-0.1836	0.314858	0.633987
ACSP50_1539		hypothetical protein					10	-0.2293	0.276721	0.582226	-0.2192	0.296008	0.687303	0.1504	0.274421	0.787378	-0.0061	0.290356	0.995681	-0.0959	0.3466	0.872215	-0.1686	0.331627	0.740049	-0.0839	0.265763	0.801665
ACSP50_1540		lipoate--protein ligase B	COG0321	H	K03801	2.3.1.181	19	-0.0235	0.164803	0.931521	0.1216	0.192539	0.73675	0.1579	0.187173	0.652599	0.0275	0.201822	0.964598	0.2143	0.266703	0.593251	0.3804	0.201811	0.13572	-0.8933	0.201283	3.30417e-05
ACSP50_1541		uncharacterized protein					4	0.6718	0.177298	0.000832365	0.3537	0.193972	0.229688	0.4201	0.185599	0.117405	0.3951	0.191097	0.209851	-0.3501	0.271843	0.358418	-0.4663	0.23343	0.109702	-0.308	0.189898	0.151239
ACSP50_1542		epimerase	COG1090	R	K07071		21	0.4069	0.17023	0.0515082	-0.2876	0.229525	0.448332	-0.0677	0.200935	0.876144	-0.1319	0.226656	0.820821	-0.7155	0.327325	0.0890892	-0.025	0.232545	0.949507	-1.0178	0.229162	3.25885e-05
ACSP50_1543	aceF	Dihydrolipoyllysine-residue acetyltransferase component of pyruvate dehydrogenase complex	COG0508	C	K00658	2.3.1.61	34	0.497	0.124317	0.000379551	0.2701	0.162363	0.281595	0.5548	0.140631	0.00156937	0.4267	0.14832	0.0471816	-0.3555	0.203189	0.187912	0.1427	0.15802	0.527095	-1.3401	0.183996	3.7334e-12
ACSP50_1544		dihydrolipoyl dehydrogenase	COG1249	C	K00382	1.8.1.4	4	0.259	0.117309	0.0764528	-0.0106	0.153563	0.974017	0.3042	0.160003	0.210937	0.2956	0.15099	0.244719	-0.1088	0.195849	0.724805	0.2363	0.157376	0.252236	-1.1943	0.192371	3.9297e-09
ACSP50_1545		hypothetical protein					19	0.0253	0.22318	0.945665	-0.2478	0.250549	0.56914	-0.1331	0.245943	0.789884	-0.0524	0.256443	0.945561	0.0605	0.316514	0.914295	0.9884	0.253836	0.000587986	-1.3325	0.261247	1.61439e-06
ACSP50_1546		leucyl aminopeptidase	COG0260	E	K01255	3.4.11.1	4	0.7676	0.158832	1.0845e-05	0.1717	0.192592	0.613851	0.1192	0.192162	0.755793	0.1428	0.199796	0.768232	-0.6126	0.252324	0.0544264	-0.5006	0.220252	0.0627578	-0.8943	0.19624	1.97945e-05
ACSP50_1547		glycine cleavage system protein T	COG0404	E	K00605	2.1.2.10	13	0.0069	0.198155	0.982382	-0.4327	0.23329	0.220626	-0.2738	0.218524	0.465811	-0.0307	0.227981	0.965091	0.2298	0.273592	0.574545	0.2214	0.237099	0.511567	-0.4245	0.212493	0.0728683
ACSP50_1548		cobalamin synthase	COG0368	H	K02233	2.7.8.26	21	0.0138	0.426627	0.983346	-0.0449	0.420192	0.965254	0.1347	0.425849	0.88406	-0.1485	0.456269	0.907339	-1.234	0.628776	0.133468	-1.2796	0.593322	0.079847	-0.5817	0.401835	0.204134
ACSP50_1549		cobalamin biosynthesis protein					21	0.207	0.204125	0.482037	-0.2586	0.259309	0.565633	0.1215	0.231164	0.796207	0.1816	0.239329	0.74903	-1.0348	0.331145	0.00975785	-1.1291	0.282413	0.000398477	-1.0125	0.241879	9.2799e-05
ACSP50_1550		hypothetical protein					19	0.0823	0.21987	0.822879	0.4276	0.235916	0.232322	0.4235	0.231587	0.233725	0.6123	0.246285	0.103512	0.2747	0.313215	0.556704	0.5327	0.25853	0.0970519	-1.5277	0.266443	6.11567e-08
ACSP50_1551		membrane protein				3.4.24.-	19	0.3653	0.12845	0.0166305	0.4762	0.161667	0.0265551	0.3284	0.148255	0.128605	0.5038	0.160076	0.024841	0.2222	0.214998	0.477124	0.4546	0.177568	0.0325947	-1.8005	0.174142	1.65928e-23
ACSP50_1552		aldo/keto reductase					19	0.5275	0.143668	0.0012719	-0.0111	0.184038	0.977145	-0.0347	0.178147	0.934339	0.4037	0.177883	0.153092	-0.3299	0.370025	0.548929	0.649	0.205758	0.00662433	-1.4553	0.21753	2.03762e-10
ACSP50_1553		uncharacterized protein					4	0.0079	0.134489	0.972432	0.1876	0.172993	0.521814	0.2963	0.159284	0.223703	-0.2327	0.173391	0.494442	0.2863	0.377591	0.619084	-0.7062	0.189316	0.00105447	-0.4642	0.167968	0.0113899
ACSP50_1554		hypothetical protein					4	0.2673	0.192888	0.308876	0.2997	0.215398	0.389042	0.3992	0.207284	0.203573	0.0393	0.226017	0.955903	0.3729	0.416567	0.546996	-0.6167	0.254392	0.0447279	-0.5739	0.218256	0.0163917
ACSP50_1555		membrane protein	COG0842	V	K01992		29	0.5702	0.328718	0.184283	0.4926	0.350173	0.382871	0.2804	0.362042	0.685192	-0.2409	0.39715	0.810654	1.0017	0.465541	0.0954072	0.1933	0.403509	0.757481	0.1749	0.317912	0.653698
ACSP50_1556		ABC transporter permease	COG0842	V	K01992		29	1.0389	0.479045	0.083061	0.7561	0.526601	0.370861	-0.3194	0.624335	0.801753	0.0649	0.586417	0.972157	1.0974	0.570335	0.142002	-0.607	0.716704	0.556168	1.2682	0.435219	0.00745684
ACSP50_1557		methionine ABC transporter ATP-binding protein	COG1131	V	K01990	3.6.3.-	10	0.2853	0.451298	0.687705	0.102	0.455536	0.921734	-0.1545	0.491177	0.884922	-0.3583	0.52073	0.776511	0.4597	0.529301	0.560568	-1.0338	0.633914	0.207426	1.0931	0.35688	0.00481748
ACSP50_1558	bglA_1	Beta-glucanase precursor				3.2.1.73	22	0.5808	0.319792	0.160244	0.2238	0.381957	0.757818	-0.1696	0.372768	0.827709	-0.2084	0.389845	0.837013	-3.6155	0.7923	5.95175e-05	-1.966	0.552146	0.00186211	0.3175	0.312685	0.385789
ACSP50_1559		uncharacterized protein					21	0.612	0.159012	0.000666642	0.3493	0.19889	0.249895	0.4091	0.184662	0.128447	0.2444	0.199034	0.54055	-0.9634	0.264329	0.00194755	-0.6875	0.231077	0.0111328	-1.1005	0.208046	6.32185e-07
ACSP50_1560		UDP-N-acetylglucosamine 1-carboxyvinyltransferase	COG0766	M	K00790	2.5.1.7	21	1.0701	0.137935	1.8255e-13	0.4183	0.17274	0.0828393	0.4259	0.175174	0.0865805	0.4001	0.175768	0.151598	-1.135	0.238296	2.51896e-05	-1.1859	0.203401	7.64432e-08	-0.9542	0.179674	5.70454e-07
ACSP50_1561		quinolinate synthetase	COG0379	H	K03517	2.5.1.72	34	0.2886	0.131646	0.0791099	0.1056	0.177358	0.753431	0.5018	0.168608	0.0265522	0.118	0.176028	0.783562	0.7484	0.350637	0.0985978	-0.0067	0.187368	0.985128	-1.2063	0.182288	3.21973e-10
ACSP50_1562		hypothetical protein	COG1929	G	K00865	2.7.1.165	10	0.0994	0.261394	0.819839	0.3831	0.266202	0.369926	0.3214	0.267888	0.49023	-0.0593	0.285373	0.944997	-1.0612	0.369013	0.0189703	-0.9772	0.359467	0.0220171	-0.4066	0.260332	0.168051
ACSP50_1563		uncharacterized protein					34	0.4842	0.11865	0.000274066	0.4119	0.161407	0.0643581	0.3282	0.157565	0.160348	0.0813	0.166003	0.85338	0.3258	0.222634	0.284999	0.0123	0.166295	0.96596	-1.667	0.189192	2.46681e-17
ACSP50_1564		ribokinase	COG0524	G	K00856	2.7.1.20	4	0.4466	0.157259	0.0168014	0.119	0.195126	0.747458	0.1881	0.174149	0.543478	0.3521	0.191249	0.28291	-0.1092	0.288515	0.820655	0.3362	0.194369	0.176701	-1.0906	0.193094	9.7995e-08
ACSP50_1565		adenylate cyclase				2.7.1.25	21	0.756	0.225151	0.00363635	-0.0622	0.273994	0.9205	0.3121	0.270654	0.512381	0.0563	0.273933	0.945484	-1.584	0.443118	0.00246513	-0.6226	0.317217	0.117551	-1.316	0.278262	9.23709e-06
ACSP50_1566		SirA-like protein					21	0.4935	0.359541	0.31377	0.2073	0.374579	0.776097	0.169	0.381392	0.832981	-0.1155	0.41405	0.921647	-1.6331	0.586951	0.0238018	-1.0599	0.527858	0.107649	-0.8874	0.390093	0.0393025
ACSP50_1567		aminotransferase V	COG1104	E	K04487	2.8.1.7	10	0.3028	0.331064	0.536114	-0.2634	0.358176	0.68921	-0.0825	0.358805	0.919983	-0.234	0.377182	0.804512	-1.0119	0.519461	0.136639	-0.3803	0.424506	0.530832	-0.138	0.316246	0.726933
ACSP50_1568	ctaC	cytochrome c oxidase subunit II	COG1622	C	K02275	1.9.3.1	32	0.7172	0.120269	2.98917e-08	0.3181	0.18464	0.261214	0.5746	0.154941	0.00343683	0.3063	0.157366	0.247107	-0.7749	0.233127	0.00541948	-1.0948	0.179478	1.61475e-08	-1.7525	0.17209	7.85746e-23
ACSP50_1569	ctaF	cytochrome c oxidase; subunit IV	COG0843	C		1.9.3.1	34	0.6896	0.131525	1.48128e-06	0.3896	0.184351	0.14503	0.4459	0.150801	0.0277881	0.3912	0.15801	0.105177	-0.2948	0.209429	0.306964	0.0612	0.186274	0.839458	-1.9139	0.192193	7.01216e-22
ACSP50_1570		hypothetical protein					20	-0.636	0.167444	0.000804398	-1.0351	0.211468	2.36699e-05	-0.9621	0.184663	7.6546e-06	0.0314	0.180612	0.955903	0.7739	0.228589	0.00449544	1.7358	0.191751	7.9116e-18	-1.686	0.244698	5.51344e-11
ACSP50_1571		anthranilate phosphoribosyltransferase	COG0547	E	K00766	2.4.2.18	25	-0.3573	0.18702	0.136076	-0.1593	0.211629	0.681768	-0.2482	0.21228	0.505321	0.359	0.201169	0.300403	0.3084	0.286781	0.457066	0.5228	0.214324	0.0431138	-0.5475	0.22023	0.0237379
ACSP50_1572		transcriptional regulatory protein ompR	COG0784	T			19	-0.2011	0.154017	0.34259	0.0435	0.20306	0.92602	0.099	0.173176	0.777148	0.5581	0.196196	0.0506559	0.5168	0.248811	0.10899	0.3484	0.190273	0.148887	-0.6515	0.181746	0.000892302
ACSP50_1573		cytochrome c oxidase assembly protein	COG3336	CO	K02351		4	0.4072	0.225033	0.162094	-0.004	0.239984	0.994357	0.1042	0.224268	0.822578	0.208	0.234014	0.69171	-0.3506	0.324485	0.454371	-0.3124	0.274563	0.407759	-0.5986	0.227811	0.0164584
ACSP50_1574	ctaE	cytochrome c oxidase subunit III	COG1845	C	K02276	1.9.3.1	34	0.7397	0.123559	2.61467e-08	0.4412	0.164306	0.0478902	0.6958	0.158669	0.000297613	0.7096	0.161315	0.00042981	-0.5537	0.259586	0.0988549	-0.7396	0.183277	0.000350205	-1.6027	0.178955	7.09883e-18
ACSP50_1575	qcrC	ubiquinol-cytochrome c reductase; cytochrome c subunit	COG2010	C	K03889		34	0.7037	0.11714	2.30982e-08	0.5442	0.167153	0.0117573	0.6596	0.145482	0.00016479	0.7958	0.169388	0.000122576	-0.7109	0.231151	0.0111915	-0.8288	0.171046	1.16366e-05	-1.5831	0.169339	2.16678e-19
ACSP50_1576	qcrA	ubiquinol-cytochrome c reductase; iron-sulfur subunit	COG0723	C	K03890		34	0.6696	0.110942	1.97158e-08	0.4371	0.161556	0.0458323	0.6218	0.150945	0.000818515	0.7361	0.157371	0.000132728	-0.6602	0.236347	0.0231572	-0.8143	0.167421	1.07378e-05	-1.3951	0.164479	3.93819e-16
ACSP50_1577	qcrB	ubiquinol-cytochrome c reductase; cytochrome b subunit	COG1290	C	K03891	1.10.2.2	34	0.5495	0.118509	2.69502e-05	0.4041	0.16107	0.0698163	0.4779	0.144939	0.0115719	0.5865	0.158374	0.00507907	-0.0521	0.223384	0.894082	-0.2262	0.166396	0.307224	-1.4609	0.167837	6.13459e-17
ACSP50_1578		PaaX family transcriptional regulator	COG3327	K	K02616		10	0.974	0.362465	0.0251995	-0.2335	0.437826	0.785101	-0.0313	0.432271	0.978585	-0.1584	0.46762	0.903979	-0.4116	0.508385	0.589955	0.0289	0.474965	0.972553	0.6591	0.352421	0.0944155
ACSP50_1579		GCN5 family acetyltransferase				2.3.1.-	16	-0.6651	0.866668	0.614801	-1.4687	0.905733	0.294967	-0.5262	0.806147	0.743342	-0.7102	0.885001	0.729353	-0.6181	0.899157	0.656934	1.0752	0.688076	0.229829	0.7569	0.558905	0.237738
ACSP50_1580		hydrolase	COG1073	T	K06889	4.1.1.31	4	0.6818	0.241809	0.017747	0.5005	0.270439	0.221815	0.492	0.265225	0.225088	0.3747	0.278969	0.494365	-0.6977	0.375057	0.15699	-0.0557	0.327495	0.920283	-0.4434	0.269433	0.144904
ACSP50_1581		AsnC family transcriptional regulator					4	0.4148	0.179688	0.0614074	0.4743	0.206251	0.103465	0.3789	0.197901	0.207221	0.401	0.215429	0.276729	-0.206	0.283861	0.636052	0.0588	0.230752	0.8776	-1.475	0.226663	6.43273e-10
ACSP50_1582		nucleotidyltransferase	COG1208	JM	K00992	2.7.7.99	4	0.4713	0.302202	0.242073	0.3265	0.312008	0.540146	0.5292	0.324816	0.304091	0.2246	0.330764	0.779986	-1.0889	0.440124	0.0490341	-0.1732	0.377633	0.768964	0.1003	0.332515	0.811576
ACSP50_1583		NUDIX hydrolase				3.6.1.-	13	0.7217	0.3884	0.148933	0.1015	0.423004	0.916979	0.5836	0.405835	0.384021	0.431	0.420951	0.630064	-0.017	0.480336	0.984276	0.5718	0.439072	0.331752	0.4084	0.370292	0.343324
ACSP50_1584		GTP diphosphokinase	COG0317	TK	K00951	2.7.6.5	25	-0.4308	0.148121	0.0139107	-0.0281	0.193805	0.952973	-0.0618	0.175877	0.870487	0.0225	0.179212	0.968193	0.9628	0.326817	0.0157819	0.6525	0.180191	0.00153108	-0.4015	0.176162	0.0389097
ACSP50_1585		endonuclease	COG0847	L	K02342	2.7.7.7	22	0.2829	0.323709	0.557878	-0.6236	0.380185	0.287788	-0.2937	0.356866	0.662207	-0.533	0.393505	0.488624	-0.8734	0.463701	0.151642	-0.6125	0.432833	0.283941	1.1981	0.268859	3.05456e-05
ACSP50_1586		hypothetical protein					20	-0.7451	0.283542	0.0295191	-0.6854	0.292612	0.0957806	-0.6813	0.295228	0.108112	-0.3254	0.293363	0.592246	0.7952	0.335499	0.0617522	1.1479	0.267813	0.00012967	0.026	0.249719	0.935576
ACSP50_1587		hypothetical protein					27	-0.3492	0.852538	0.803553	0.2109	0.752885	0.901084	-0.0845	0.791314	0.965966	-0.2819	0.861721	0.906897	0.7581	0.725599	0.47093	1.5208	0.67458	0.0651006	1.1175	0.585892	0.0877117
ACSP50_1588		peptidase			K06013	3.4.24.84	29	0.5728	0.319564	0.166803	0.232	0.338905	0.71341	0.3331	0.333535	0.580341	0.4633	0.347375	0.498331	0.163	0.38678	0.797423	-0.0487	0.38972	0.941823	0.4627	0.290084	0.158615
ACSP50_1589		glycosyl transferase family 1	COG0438	M	K13668	2.4.1.346	21	0.2706	0.293176	0.531316	0.118	0.316069	0.861893	0.5173	0.292663	0.254445	0.0656	0.320754	0.945561	-0.2617	0.396365	0.670791	-1.1749	0.423983	0.0192528	0.4636	0.267101	0.122764
ACSP50_1590		hypothetical protein					32	0.6049	0.293584	0.103284	0.6732	0.325876	0.157336	0.7796	0.297018	0.0585194	0.4543	0.321777	0.464228	-0.2591	0.437183	0.704101	-2.1261	0.530807	0.000389087	-0.9872	0.325858	0.00531095
ACSP50_1591		ABC transporter ATP-binding protein	COG1132	V	K06147	3.6.3.-	27	-1.4968	0.376457	0.000412648	0.028	0.311655	0.968796	0.2128	0.304775	0.721314	-0.4325	0.339969	0.522206	0.8513	0.324307	0.0346763	0.4654	0.333412	0.292106	0.9233	0.258537	0.000935379
ACSP50_1592		thiol reductase thioredoxin					28	-0.5523	0.528742	0.465237	-0.4718	0.502708	0.592943	-0.3141	0.493276	0.748715	-0.4489	0.547174	0.72238	0.2902	0.501985	0.712227	0.493	0.501619	0.48631	0.7976	0.383042	0.0610467
ACSP50_1593		MFS transporter					9	-0.0496	0.567124	0.957596	-0.0248	0.565772	0.983976	-1.2829	0.686093	0.220397	-0.752	0.703551	0.60815	-0.6964	0.683675	0.48449	0.2117	0.621848	0.833311	1.5383	0.395054	0.00029043
ACSP50_1594		MarR family transcriptional regulator	COG1846	K			28	-0.3025	0.59188	0.750829	-0.1176	0.547377	0.925716	-0.8542	0.649954	0.439392	-0.1004	0.59458	0.956961	0.5483	0.550867	0.495292	-0.0043	0.621754	0.997684	0.2925	0.459562	0.601023
ACSP50_1595		membrane protein					34	0.6275	0.202216	0.00792142	0.7184	0.2283	0.0158971	0.4202	0.235493	0.248978	0.1257	0.239462	0.841267	0.2909	0.286647	0.486072	-0.6715	0.281728	0.0490264	-1.1274	0.26542	7.30762e-05
ACSP50_1596		two-component system response regulator receiver	COG2197	TK			4	0.2363	0.163755	0.285078	0.2425	0.204924	0.478806	0.0333	0.188585	0.942074	-0.0827	0.199232	0.877247	0.4205	0.246948	0.201655	-0.7234	0.227128	0.00606811	-0.9181	0.203945	2.50856e-05
ACSP50_1597		two-component system sensor kinase	COG4585	T		2.7.13.3	21	0.2757	0.179006	0.249059	0.0409	0.212154	0.932906	0.1873	0.2027	0.613707	0.2601	0.205937	0.52398	-1.2712	0.292431	0.000146462	-0.9708	0.254717	0.000790987	-0.8561	0.218898	0.000272175
ACSP50_1598		cyclase					4	0.2921	0.182278	0.226882	0.2511	0.218883	0.492725	0.5808	0.196586	0.0278799	0.4137	0.211507	0.245168	0.0115	0.309026	0.983545	0.1765	0.254721	0.638317	-0.7527	0.223676	0.00187015
ACSP50_1599		Pecanex-like protein 3					10	0.159	0.201814	0.60511	0.0181	0.23322	0.971656	0.0319	0.226748	0.954259	0.1486	0.230149	0.794682	-0.5574	0.309238	0.17276	-0.4064	0.260243	0.230038	-0.2944	0.250035	0.309458
ACSP50_1600		glucokinase	COG0837	G	K00845	2.7.1.2	21	0.5545	0.170324	0.00501447	-0.2353	0.202149	0.485797	0.2714	0.197714	0.412931	-0.1553	0.206592	0.749561	-1.4363	0.296403	1.72593e-05	-1.2418	0.249884	6.54164e-06	-1.033	0.2442	7.83649e-05
ACSP50_1601		endonuclease					21	0.6616	0.212223	0.00760744	0.2006	0.243923	0.646086	0.2645	0.237582	0.529905	-0.0839	0.262788	0.908408	-1.5069	0.35873	0.000261642	-1.3122	0.33423	0.000521144	-0.7951	0.260431	0.00495949
ACSP50_1602		monooxygenase				1.14.13.8	10	0.2354	0.193081	0.381987	0.2965	0.213526	0.390042	0.1567	0.209805	0.699753	0.0525	0.225175	0.938509	-0.8683	0.296076	0.0163212	-0.9041	0.270285	0.00371877	-0.2678	0.220958	0.294486
ACSP50_1603		alpha/beta hydrolase					10	-0.3556	0.54664	0.677635	-0.2274	0.505405	0.823808	-0.2099	0.510842	0.845971	-0.0388	0.522862	0.982246	-0.404	0.607979	0.668774	-1.1619	0.687112	0.18852	0.0342	0.439819	0.951922
ACSP50_1604		trehalose-6-phosphate synthase	COG0380	G	K00697	2.4.1.15	25	-0.9166	0.242424	0.000855671	-0.0504	0.26766	0.935304	0.1668	0.221275	0.695884	-0.0814	0.25309	0.907884	0.9939	0.289855	0.00392002	0.4095	0.241774	0.187551	-0.2297	0.22137	0.374381
ACSP50_1605		uncharacterized protein					17	-0.5618	0.157026	0.00176593	-0.3413	0.186565	0.227951	-0.1182	0.171537	0.725348	-0.4975	0.183132	0.065997	1.3689	0.281288	1.56958e-05	0.6213	0.186953	0.00399045	-0.853	0.185292	1.617e-05
ACSP50_1606		1-acyl-sn-glycerol-3-phosphate acyltransferase	COG0204	I	K00655	2.3.1.51	17	0.1116	0.203906	0.731322	0.3457	0.221663	0.319884	0.7045	0.209435	0.00967812	0.244	0.221116	0.595753	1.8325	0.475262	0.000933604	0.6977	0.249491	0.0180019	-0.2437	0.211008	0.319212
ACSP50_1607		Crp/FNR family transcriptional regulator	COG0664	T			17	-0.2359	0.16659	0.296246	0.0149	0.18883	0.971467	0.0807	0.18376	0.834836	-0.6218	0.209188	0.0376597	1.8396	0.377231	1.50272e-05	-1.1814	0.225119	1.64584e-06	-1.2855	0.195653	4.34896e-10
ACSP50_1608		homoserine kinase				2.7.1.39	3	-1.1013	0.92749	0.397071	-0.8201	0.873124	0.592715	-0.1198	0.785689	0.950708	-0.3725	0.838145	0.865364	-1.1504	1.02196	0.432436	-1.5262	1.12604	NA	1.3282	0.53433	0.0237381
ACSP50_1609		uncharacterized protein					32	0.5521	0.189658	0.0138012	0.3457	0.229369	0.340804	0.6705	0.207476	0.0138669	0.2726	0.22697	0.551682	-1.1252	0.347905	0.00707657	-1.0624	0.287503	0.00119116	-1.3557	0.23135	2.99361e-08
ACSP50_1610		putative TetR-family transcriptional regulator	COG1309	K			10	-0.0231	0.316425	0.964649	-0.5175	0.347793	0.34841	-0.4517	0.345889	0.442519	-0.2823	0.351141	0.728775	-0.7827	0.445593	0.185945	0.4243	0.331632	0.341745	0.0699	0.288625	0.848632
ACSP50_1611		multidrug MFS transporter					15	1.1122	0.245235	4.17379e-05	-0.3753	0.310952	0.470394	-0.0875	0.30375	0.895871	-0.5073	0.344835	0.437921	0.1068	0.345483	0.854147	0.1365	0.332983	0.794758	0.3012	0.258886	0.315493
ACSP50_1612	pfkA	6-phosphofructokinase	COG0205	G	K21071	2.7.1.11	32	1.1726	0.111412	2.83637e-24	0.8421	0.15962	3.75932e-06	0.7049	0.15944	0.000260162	0.2177	0.171932	0.523094	-3.8911	0.307947	1.08064e-33	-3.1351	0.1896	1.88572e-58	-3.0329	0.170638	3.76666e-68
ACSP50_1613		pyrroline-5-carboxylate reductase	COG0345	E	K00286	1.5.1.2	32	0.9162	0.178588	2.60382e-06	0.2781	0.212217	0.423942	0.3632	0.218042	0.289803	0.1381	0.255133	0.834185	-3.4465	0.408531	2.68808e-15	-3.3916	0.354682	8.1969e-20	-2.0321	0.22807	1.0544e-17
ACSP50_1614		hypothetical protein					29	0.5139	0.215046	0.051542	0.7123	0.227472	0.0165107	0.4174	0.233218	0.247058	-0.1054	0.254652	0.877674	0.5999	0.312099	0.142308	-0.2463	0.299361	0.568622	-0.0632	0.242979	0.837663
ACSP50_1615		amino acid oxidase			K00273	1.4.3.3	20	-2.1358	0.278376	3.51694e-13	-1.142	0.245997	7.40396e-05	-0.7109	0.240978	0.0282513	-0.3812	0.247923	0.407732	1.0004	0.259896	0.000957538	1.6244	0.208761	2.13671e-13	-0.0696	0.209503	0.791335
ACSP50_1616		hypothetical protein					2	-2.1325	0.44126	1.0845e-05	-0.0767	0.302579	0.91117	-0.1844	0.311843	0.766577	-0.5247	0.34665	0.417814	1.4505	0.303032	2.26905e-05	0.3647	0.319526	0.406193	0.2673	0.27092	0.400512
ACSP50_1617		hypothetical protein					2	-1.6019	0.345878	2.76095e-05	-0.2598	0.304713	0.631117	-0.3497	0.294339	0.496117	-0.5664	0.313104	0.293356	1.0543	0.308401	0.00405519	0.0293	0.305773	0.955113	0.0564	0.250188	0.859538
ACSP50_1618		hypothetical protein					25	-1.0446	0.328675	0.00634327	-0.5619	0.318171	0.246215	-0.3797	0.296666	0.453046	-0.2216	0.311419	0.769113	0.3241	0.323248	0.491501	0.4586	0.323548	0.283182	-0.0285	0.271933	0.935277
ACSP50_1619		DNA-binding protein					25	-1.0559	0.266177	0.000427405	-0.1987	0.252487	0.664113	0.0025	0.246426	0.997681	-0.0359	0.267065	0.965299	1.0352	0.274009	0.00123675	1.0706	0.243632	8.32695e-05	-0.0257	0.229586	0.930609
ACSP50_1620		uncharacterized protein					25	-1.1461	0.183068	5.18904e-09	-0.2588	0.214553	0.470394	0.009	0.180906	0.986342	-0.042	0.186779	0.941406	1.1002	0.234658	3.49148e-05	0.9888	0.195867	4.45854e-06	-0.4123	0.188748	0.0485253
ACSP50_1621		hypothetical protein					24	-0.502	0.350586	0.289858	-1.3047	0.388522	0.00874007	-0.3933	0.350284	0.525503	-0.621	0.380802	0.364307	1.8028	0.323324	4.85037e-07	0.6638	0.339246	0.11884	0.1944	0.28792	0.577374
ACSP50_1622		glutathione peroxidase	COG0386	VI	K00432	1.11.1.9	24	-0.7728	0.22737	0.00319152	-1.2436	0.261419	4.51703e-05	-0.5707	0.243212	0.100693	-0.7813	0.274604	0.0506533	2.5762	0.246763	3.53892e-23	1.5977	0.208933	5.93191e-13	-0.3217	0.223297	0.206549
ACSP50_1623		chitinase	COG3325	G	K01183	3.2.1.14	1	0.4459	0.525773	0.572212	-0.6618	0.610835	0.522223	-0.3765	0.612831	0.757917	-0.0288	0.625175	0.988954	-0.059	0.626653	0.958906	-0.4643	0.699623	0.655242	2.4997	0.365577	7.8229e-11
ACSP50_1624		3-deoxy-7-phosphoheptulonate synthase	COG0722	E	K01626	2.5.1.54	21	0.5917	0.139198	0.000140172	0.3675	0.17558	0.149575	0.5118	0.163822	0.0184136	0.4086	0.173201	0.132971	-0.9957	0.259049	0.000975447	-0.9052	0.207585	9.51934e-05	-1.1335	0.190879	1.91268e-08
ACSP50_1625		threonine aldolase	COG2008	E	K01620	4.1.2.48	21	0.7305	0.216277	0.0034084	0.2915	0.25031	0.485797	0.4457	0.242661	0.230781	0.129	0.260017	0.851774	-1.3333	0.365153	0.00190879	-1.15	0.330183	0.00238745	-0.8256	0.255847	0.00290391
ACSP50_1626		Hepatocyte growth factor receptor				2.7.10.1	3	0.2373	0.393857	0.702908	-0.2025	0.421887	0.809721	-0.8817	0.485192	0.237811	-0.4661	0.455448	0.630153	-2.5145	0.723772	0.00342971	-1.3428	0.567987	0.0513217	1.633	0.298512	2.51556e-07
ACSP50_1627		Fibrocystin-L					1	0.4799	0.65712	0.634111	0.4565	0.641176	0.698692	0.5052	0.654382	0.686439	-0.0838	0.749987	0.971977	-0.0558	0.849055	0.971626	0.3948	0.726623	0.72062	2.8357	0.425359	2.36503e-10
ACSP50_1628		endonuclease IV	COG0648	L	K01151	3.1.21.2	21	0.0059	0.226743	0.986361	-0.2042	0.245475	0.641358	-0.2368	0.258127	0.616945	-0.2021	0.257218	0.736799	-1.2624	0.458796	0.0256948	-1.3752	0.332567	0.000237915	-0.8306	0.241501	0.00145776
ACSP50_1629		serine/threonine protein kinase	COG0515	T	K12132	2.7.11.1	29	0.2558	0.131868	0.129381	0.3834	0.173002	0.120106	0.3919	0.15752	0.0780413	0.3568	0.173997	0.213683	0.3485	0.289369	0.394658	-0.6661	0.201376	0.00417515	-0.7763	0.171107	2.15248e-05
ACSP50_1630		hypothetical protein					3	-0.0932	1.16313	0.961024	-0.7308	1.12675	0.72858	-1.3158	1.33387	0.584675	-0.3935	1.15989	0.903779	-1.3726	1.41484	NA	-0.383	1.24216	NA	1.8345	0.671984	0.0125021
ACSP50_1631		transcriptional regulator					32	0.6236	0.321026	0.128848	0.4771	0.395089	0.470394	0.5814	0.341149	0.275491	0.3968	0.367581	0.603721	-0.667	0.56524	0.406426	-1.1802	0.491783	0.0472319	-1.2972	0.373091	0.00128588
ACSP50_1632		lycopene cyclase					32	0.7036	0.345448	0.107863	0.5733	0.361855	0.30941	0.6078	0.36212	0.284438	0.5742	0.373232	0.407551	-1.0918	0.590396	0.160292	-1.2802	0.565767	0.0640473	-1.1144	0.387543	0.00831988
ACSP50_1633		lycopene cyclase					21	0.474	0.317802	0.266733	0.5768	0.322067	0.238496	0.471	0.326906	0.383271	0.0813	0.37171	0.943004	-1.7777	0.543499	0.00634621	-1.7557	0.555547	0.00650729	-0.4939	0.323831	0.178969
ACSP50_1634		polyprenyl synthetase	COG0142	H	K13787	2.5.1.1	10	0.511	0.303514	0.200046	0.3274	0.344536	0.587284	0.4219	0.319001	0.435973	-0.241	0.371934	0.794304	-0.575	0.488142	0.407177	-0.6049	0.414467	0.267694	0.0224	0.305384	0.954174
ACSP50_1635		5;10-methylenetetrahydrofolate reductase	COG0685	E	K00297	1.5.1.20	21	0.1013	0.241139	0.799877	-0.0368	0.259938	0.954701	0.0157	0.266988	0.98324	0.2806	0.255508	0.597349	-1.071	0.376289	0.0203667	-0.3488	0.305002	0.404924	-0.7539	0.254937	0.00656751
ACSP50_1636		CDP-alcohol phosphatidyltransferase	COG0558	I	K00995	2.7.8.5	3	-0.9571	0.651585	0.274574	-0.8172	0.598215	0.399458	-0.3209	0.57804	0.78432	-0.3465	0.605379	0.82486	-1.4098	0.768579	0.164392	-1.4176	0.78164	0.15363	1.0772	0.400484	0.0139333
ACSP50_1637		HNH endonuclease					24	-1.014	0.381434	0.02718	-0.9184	0.386678	0.0901542	-0.7658	0.369951	0.163167	-1.9242	0.47034	0.00137185	2.2461	0.446932	7.44273e-06	-0.8597	0.436874	0.116325	-0.4247	0.328465	0.261602
ACSP50_1638		serine hydrolase					24	-0.5574	0.378728	0.274105	-0.3793	0.380405	0.565633	-0.7707	0.394702	0.196667	-1.3501	0.442003	0.0316077	2.7024	0.480317	3.74753e-07	-0.3341	0.421516	0.585183	0.0624	0.355673	0.89123
ACSP50_1639		mandelate racemase			K01781	5.1.2.2	24	-0.8427	0.517287	0.218014	-0.5442	0.479006	0.497664	-0.6716	0.495748	0.421543	-1.5962	0.612264	0.0825103	1.7771	0.458421	0.000870618	-0.7635	0.577089	0.323099	1.4019	0.328579	6.76498e-05
ACSP50_1640		hypothetical protein					12	-3.0905	1.30687	0.0543747	-2.1933	0.988902	0.119877	-2.5534	1.12448	0.116557	-2.0293	1.0731	0.265578	-0.7703	0.859569	0.546362	-1.0418	0.948636	NA	2.3405	0.460611	1.77032e-06
ACSP50_1641		Tetracycline repressor protein class A					28	-0.1965	0.548545	0.830149	-0.7136	0.535341	0.413621	-0.4399	0.515342	0.648571	-0.1679	0.52322	0.907884	-0.1013	0.558824	0.9185	0.4231	0.502762	0.558982	0.5346	0.389118	0.230033
ACSP50_1642		hypothetical protein					10	-0.2811	0.963381	0.864432	-0.1128	0.894528	0.959695	-0.3026	1.0065	0.891816	0.787	0.81844	0.658399	-0.4827	1.05692	0.778156	-0.2538	1.04534	NA	0.7854	0.698201	0.332787
ACSP50_1643		MFS transporter					9	-1.3803	1.36745	0.484423	-1.7825	1.32395	NA	-1.1043	1.28024	0.644966	0.1557	1.04604	0.961494	-1.5081	1.49908	NA	1.2628	0.904823	NA	2.4816	0.607836	0.000139737
ACSP50_1644		hypothetical protein					5	1.3101	1.86283	NA	0.0283	2.24052	NA	0.7794	1.97548	NA	0.6761	2.0598	NA	-0.0767	2.33107	NA	-1.063	3.27124	NA	3.7482	1.16895	0.00309295
ACSP50_1645		TetR family transcriptional regulator	COG1309	K			10	-0.2206	0.477581	0.777556	-0.5447	0.513215	0.533054	0.2161	0.440701	0.810171	-0.6056	0.534099	0.581403	-0.8076	0.574916	0.308416	0.1552	0.506891	0.851176	0.9212	0.355657	0.0181506
ACSP50_1646		phzA/B-like protein	COG3631	R	K06893		34	-0.0274	0.25341	0.947708	0.1872	0.276231	0.716825	0.7966	0.247228	0.0142085	0.744	0.270284	0.0618655	0.2305	0.326623	0.646686	0.3271	0.285145	0.40348	-1.2101	0.30113	0.00017997
ACSP50_1647	sdhB	Succinate dehydrogenase; iron-sulfur subunit	COG0479	C	K00240	1.3.5.1	30	-0.048	0.132688	0.828645	-0.2187	0.171752	0.438872	0.7718	0.153407	1.85343e-05	0.2006	0.184462	0.601806	-0.8501	0.28523	0.0145202	0.5406	0.174553	0.0078031	-0.8593	0.19752	4.77645e-05
ACSP50_1648	sdhA	Succinate dehydrogenase; flavoprotein subunit	COG1053	C	K00239	1.3.5.1	30	0.0023	0.112331	0.989068	-0.1905	0.159368	0.473619	0.8742	0.137814	1.56171e-08	0.3301	0.159323	0.208366	-0.6006	0.279239	0.0955534	0.5159	0.166902	0.00794071	-0.6413	0.201254	0.00329237
ACSP50_1649	sdhC	Succinate dehydrogenase; cytochrome b-556 subunit	COG2009	C	K00241	1.3.99.1	30	-0.0221	0.136058	0.924699	-0.1822	0.177924	0.551811	0.9213	0.161066	5.64302e-07	0.4537	0.176604	0.0887	-0.3461	0.318068	0.45033	0.6856	0.183005	0.000997732	-0.4979	0.190906	0.0173283
ACSP50_1650		LysR-family transcriptional regulator	COG0583	K			27	0.0758	0.426118	0.91742	-0.2941	0.442548	0.721933	0.4796	0.405057	0.49807	0.1822	0.443432	0.878826	0.1516	0.489741	0.853973	1.2413	0.395705	0.00693425	0.8985	0.340678	0.0160433
ACSP50_1651		methyltransferase type 11				2.1.1.-	16	-1.9866	0.545557	0.00141229	-0.4132	0.396598	0.541948	0.1914	0.409948	0.820995	0.2618	0.384585	0.779121	0.7825	0.402211	0.137093	1.0721	0.355575	0.00991342	0.4359	0.32158	0.237336
ACSP50_1652		hypothetical protein					28	-0.4954	0.248084	0.116455	-0.435	0.261592	0.281967	-0.07	0.254743	0.901578	-0.1567	0.258749	0.811186	-0.1385	0.305492	0.78031	-0.2184	0.286868	0.600497	0.6541	0.220349	0.00635285
ACSP50_1653		phytoene desaturase				1.14.99.-	10	0.3738	0.254563	0.274693	0.017	0.2791	0.977145	0.1249	0.280506	0.832071	0.2486	0.288794	0.704249	0.0617	0.349021	0.920816	0.2375	0.303096	0.589848	0.2126	0.252087	0.478569
ACSP50_1654		glycosyl transferase					12	-1.0018	0.669694	0.264973	-1.6538	0.726289	0.107939	-1.1231	0.673857	0.28945	-1.4058	0.748839	0.271	-2.4546	0.985009	0.047074	-1.5026	0.818167	0.147426	1.0263	0.42353	0.0277254
ACSP50_1655		hypothetical protein					22	-0.0142	0.453033	0.983665	-0.2388	0.482245	0.800863	-0.0717	0.45823	0.949009	-0.0911	0.498977	0.952888	-2.1561	0.751082	0.0191948	-1.4468	0.681398	0.0855613	0.7284	0.363552	0.0720024
ACSP50_1656		GCN5 family acetyltransferase					21	0.291	0.250425	0.408674	0.33	0.259011	0.438791	0.4063	0.256753	0.323831	0.2834	0.279807	0.636051	-0.4874	0.355176	0.321808	-0.6594	0.332624	0.113175	-0.63	0.267799	0.0327187
ACSP50_1657		monooxygenase					4	0.2506	0.38411	0.676986	0.2509	0.36963	0.716484	0.0015	0.390215	0.998397	0.0234	0.409266	0.986002	0.1446	0.426792	0.839949	-0.6392	0.49631	0.337603	-0.3802	0.358361	0.363208
ACSP50_1658		short-chain dehydrogenase					4	0.4914	0.23632	0.0995168	0.0202	0.269489	0.972883	0.2202	0.25824	0.648571	0.0085	0.282991	0.992087	-0.0839	0.323684	0.880689	-0.3339	0.311943	0.441277	-0.6224	0.273706	0.0393877
ACSP50_1659		amino acid transporter					4	0.2776	0.200722	0.30995	-0.0301	0.235317	0.958487	0.0004	0.237577	0.999039	-0.042	0.242481	0.955994	-0.0892	0.287719	0.853915	-0.838	0.276455	0.00946652	-0.0998	0.217953	0.712495
ACSP50_1660		membrane protein					10	0.0521	0.584726	0.956828	-0.5711	0.625168	0.604649	-0.4913	0.634306	0.685192	-0.3583	0.647891	0.829954	0.5263	0.644172	0.586576	-1.1656	0.799824	0.268659	0.9083	0.438761	0.0625779
ACSP50_1661		transcriptional regulator					9	-0.9964	0.64838	0.250386	-1.1013	0.623283	0.24592	-0.8171	0.593256	0.410114	-0.3687	0.599798	0.807112	-0.5786	0.626393	0.53228	0.5706	0.526988	0.43492	1.3823	0.393887	0.00115532
ACSP50_1662		hypothetical protein					9	-0.3508	0.313403	0.429794	-1.4193	0.225901	1.26432e-08	-2.2937	0.218276	1.4448e-23	-1.5762	0.272186	5.53438e-07	-0.1041	0.304393	0.838839	1.3847	0.226759	1.57415e-08	0.7245	0.252769	0.00853737
ACSP50_1663		chromosome partition protein smc					27	0.1094	0.394818	0.872003	-0.915	0.456908	0.175476	-1.1665	0.486988	0.0920472	-1.3639	0.550853	0.105177	0.9208	0.428988	0.0963928	1.3793	0.396153	0.00239536	1.0114	0.33051	0.00485278
ACSP50_1664		hypothetical protein					9	-0.0309	0.491571	0.971097	-0.7309	0.534708	0.399364	-1.1605	0.59806	0.200105	-0.522	0.567846	0.67549	0.0468	0.578987	0.965188	1.0631	0.453229	0.0534527	2.0745	0.332616	3.34124e-09
ACSP50_1665		DNA repair protein	COG0389	L	K14161		12	-0.8122	0.596545	0.318397	-1.5663	0.638132	0.0784145	-2.1016	0.744521	0.0387809	-2.2359	0.794427	0.0541605	-0.6472	0.644825	0.490935	0.6707	0.510934	0.327597	2.602	0.326235	2.23511e-14
ACSP50_1666		error-prone DNA polymerase	COG0587	L	K14162	2.7.7.7	9	-0.185	0.322936	0.719778	-0.6302	0.343728	0.227292	-0.9507	0.369241	0.0650377	-1.2065	0.402508	0.0357865	-0.4151	0.387926	0.458979	0.5583	0.342494	0.207557	1.8592	0.242989	2.571e-13
ACSP50_1667		serine protease					10	0.6393	0.461842	0.309389	-1.9651	0.666518	0.0264497	-1.191	0.613992	0.200105	0.0266	0.52555	0.987915	-1.6203	0.833206	0.137177	-0.6727	0.634213	0.446858	-0.3018	0.446951	0.577252
ACSP50_1668		methyltransferase type 12				2.1.1.-	4	0.2247	0.27401	0.587061	-0.4324	0.315488	0.397874	-0.3493	0.316981	0.533699	0.0659	0.311396	0.944735	-0.1786	0.374336	0.767187	-0.5625	0.354736	0.222759	-1.3153	0.3064	6.07813e-05
ACSP50_1669		nucleotide pyrophosphatase				5.4.2.1	4	-0.1226	0.236554	0.747204	-0.3179	0.26694	0.47557	0.0542	0.244865	0.923406	-0.1699	0.275293	0.806394	-0.4049	0.358321	0.430268	-0.207	0.279905	0.612937	-0.8298	0.247491	0.00194401
ACSP50_1670		uncharacterized protein					16	-1.361	0.144777	1.76827e-19	-0.8448	0.190386	0.000178818	-0.6745	0.158124	0.000473099	-0.4782	0.185743	0.0877191	0.6839	0.220518	0.0104214	1.2376	0.180382	1.39338e-10	-0.7389	0.165147	2.82662e-05
ACSP50_1671		transglutaminase				3.5.1.52	25	-0.2302	0.136315	0.19861	-0.0407	0.187401	0.92497	0.1054	0.157398	0.734223	0.3479	0.169194	0.212912	0.8559	0.206197	0.000317977	0.9792	0.172549	1.7936e-07	-0.6468	0.177794	0.000741268
ACSP50_1672		membrane protein					25	-0.4522	0.161585	0.0187467	-0.4897	0.20146	0.081446	-0.2998	0.191277	0.330723	-0.14	0.191598	0.760615	0.4096	0.233022	0.185603	0.6604	0.193144	0.00291809	-0.6583	0.202655	0.00271417
ACSP50_1673		ATPase	COG0714	R	K03924	3.6.3.-	25	-0.2169	0.139809	0.24495	-0.1328	0.192697	0.710669	-0.0089	0.170185	0.985611	0.2641	0.179655	0.438193	0.9627	0.243549	0.000664884	1.0163	0.180092	2.1169e-07	-0.5743	0.174593	0.00238969
ACSP50_1674		leucine--tRNA ligase	COG0495	J	K01869	6.1.1.4	21	0.7429	0.123826	2.42707e-08	0.3317	0.172001	0.197104	0.479	0.154708	0.019825	0.2944	0.161389	0.288665	-1.1201	0.275813	0.000450967	-0.1562	0.181255	0.548425	-1.4272	0.165958	1.47329e-16
ACSP50_1675		hypothetical protein					19	0.1783	0.160315	0.433419	-0.0403	0.199277	0.930796	0.2701	0.183743	0.37024	0.4119	0.193414	0.190417	0.4426	0.308239	0.295559	0.8278	0.184469	5.57368e-05	-1.0557	0.186102	8.55141e-08
ACSP50_1676		glutamine amidotransferase	COG3442	R	K07009	6.3.5.13	4	0.4052	0.163062	0.0415304	0.0637	0.198763	0.8841	0.4444	0.182471	0.0860091	0.5494	0.196089	0.0552116	-0.0909	0.327108	0.871696	-0.3622	0.212918	0.185295	-0.7307	0.207198	0.00109063
ACSP50_1677		UDP-N-acetylmuramate--L-alanine ligase	COG0769	M	K23393	6.3.5.13	4	0.4172	0.12336	0.00336291	-0.0132	0.163373	0.971346	0.3522	0.155663	0.117463	0.5266	0.163008	0.020342	-0.3532	0.210662	0.210048	-0.2319	0.170884	0.308098	-1.2211	0.184466	3.18352e-10
ACSP50_1678		peptidase				3.4.-.-	31	0.6176	0.125958	7.81557e-06	1.2702	0.164369	6.26599e-13	0.4559	0.17475	0.060682	-0.8476	0.213049	0.00202633	-0.2526	0.360179	0.649192	-2.6208	0.202184	4.93578e-36	-1.8166	0.172817	2.84055e-24
ACSP50_1679		division/cell wall cluster transcriptional repressor MraZ	COG2001	J	K03925		19	-0.7259	0.110159	6.64337e-10	-0.2643	0.153088	0.260141	-0.131	0.148849	0.635014	0.2321	0.168091	0.477247	1.4086	0.242087	1.3131e-07	1.375	0.153572	1.85524e-17	-1.0836	0.151068	8.13559e-12
ACSP50_1680		16S rRNA (cytosine(1402)-N(4))-methyltransferase	COG0275	J	K03438	2.1.1.199	19	0.0126	0.133442	0.954486	0.1131	0.173964	0.727537	-0.0476	0.161623	0.893704	0.1182	0.179117	0.78863	1.0723	0.210822	5.61752e-06	0.9417	0.179174	1.58731e-06	-1.1626	0.175377	3.00387e-10
ACSP50_1681		hypothetical protein					19	0.372	0.19285	0.131864	0.0054	0.221558	0.991997	-0.0005	0.215443	0.998962	0.1549	0.229514	0.781919	1.0647	0.267704	0.000611908	0.8745	0.271934	0.00552415	-1.0385	0.233154	3.08399e-05
ACSP50_1682	spoVD	Sporulation-specific penicillin-binding protein	COG0768	DM	K03587	3.4.16.4	19	0.1962	0.142009	0.310564	0.3204	0.175866	0.229984	0.2929	0.171054	0.272819	0.1565	0.175746	0.690765	0.495	0.225329	0.0872383	0.1999	0.193277	0.458742	-0.9753	0.187055	9.22227e-07
ACSP50_1683		UDP-N-acetylmuramoyl-L-alanyl-D-glutamate--2; 6-diaminopimelate ligase	COG0769	M	K01928	6.3.2.13	32	0.4927	0.16379	0.0104476	0.1092	0.194154	0.771771	0.304	0.178986	0.277383	0.323	0.184955	0.316499	-1.617	0.267575	3.75129e-08	-1.7066	0.232666	5.62606e-12	-1.3859	0.195272	1.37376e-11
ACSP50_1684		UDP-N-acetylmuramoyl-tripeptide--D-alanyl-D- alanine ligase	COG0770	M	K01929	6.3.2.10	32	0.5118	0.182746	0.0186706	-0.2249	0.268497	0.63863	0.1862	0.221362	0.654171	0.1867	0.24873	0.750028	-2.234	0.384706	1.39611e-07	-1.8804	0.305841	1.22508e-08	-0.8519	0.231844	0.000649407
ACSP50_1685		phospho-N-acetylmuramoyl-pentapeptide-transferase	COG0472	M	K01000	2.7.8.13	32	1.0451	0.173939	2.30324e-08	0.3329	0.197611	0.274185	0.6907	0.19637	0.00615397	0.6244	0.191218	0.0184487	-2.5894	0.334729	5.85165e-13	-1.6228	0.249004	1.28869e-09	-1.5667	0.209114	8.33291e-13
ACSP50_1686		cell cycle protein	COG0772	D	K03588		17	0.2491	0.140404	0.172165	-0.0596	0.187776	0.884885	0.125	0.172097	0.708373	0.0679	0.202154	0.90467	0.9878	0.248177	0.000606018	0.1113	0.198906	0.71212	-1.1488	0.199367	5.20649e-08
ACSP50_1687		UDP-N-acetylglucosamine--N-acetylmuramyl- (pentapeptide) pyrophosphoryl-undecaprenol N-acetylglucosamine transferase	COG0707	M	K02563	2.4.1.227	19	0.4551	0.139386	0.0048674	0.1359	0.189821	0.698324	0.2732	0.160885	0.277438	0.2596	0.176837	0.439106	0.6349	0.266026	0.0596312	0.1958	0.181727	0.437686	-0.8412	0.178332	9.73859e-06
ACSP50_1688		UDP-N-acetylmuramate--L-alanine ligase	COG0773	M	K01924	6.3.2.8	4	0.5343	0.129441	0.000228304	0.0791	0.184127	0.834904	0.4216	0.157609	0.0526668	0.2628	0.167145	0.388886	0.1506	0.212186	0.644429	-0.1138	0.179599	0.670627	-0.8568	0.186148	1.61942e-05
ACSP50_1689		peptidase S33	COG1589	D	K03589		4	0.3498	0.250357	0.304236	0.3708	0.294755	0.44616	0.3616	0.261952	0.408539	0.2884	0.273337	0.615099	0.1022	0.346157	0.862006	-0.1421	0.31051	0.769447	-0.5619	0.272502	0.0636252
ACSP50_1690		cell division protein FtsZ	COG0206	D	K03531		20	-0.4407	0.135611	0.00510594	-0.6457	0.169059	0.00196424	-0.5378	0.156183	0.00767583	-0.204	0.175851	0.568861	1.2047	0.227969	2.11895e-06	1.1847	0.186509	3.61595e-09	-0.9086	0.175889	1.16393e-06
ACSP50_1691		YggS family pyridoxal phosphate enzyme	COG0325	R	K06997		25	-0.1605	0.184397	0.560064	-0.7014	0.216304	0.0121743	-0.5114	0.212703	0.0908645	-0.283	0.2216	0.520184	0.6473	0.290658	0.0826263	0.5361	0.258548	0.0948305	-0.7552	0.217708	0.0013211
ACSP50_1692		cell division protein SepF	COG1799	D	K09772		17	-0.0064	0.12076	0.974631	-0.386	0.180895	0.140054	-0.0792	0.148032	0.792234	-0.0079	0.163248	0.988954	1.2501	0.195865	5.24021e-09	0.5233	0.165002	0.00632177	-1.1411	0.196092	3.75823e-08
[truncated: 6,710 more rows]

## Sheet: Description
Abbreviation	Explanation
[truncated: 19 more rows]
