# Supplementary material for: The expression of the acarbose biosynthesis gene cluster in Actinoplanes sp. SE50/110 is dependent on the growth phase
Source: BMC Genomics. 2020 Nov 23;21:818. doi: 10.1186/s12864-020-07194-6 (PMC7682106; doi:10.1186/s12864-020-07194-6)
Supplement: Supplementary file 3 — Additional file 3 Supplementary Table 2. Transcription start sites (TSS) and promoter motifs in the Actinoplanes sp. SE50/110 genome. [file 12864_2020_7194_MOESM3_ESM.xlsx]

## Sheet: Proteome dynamics - cyto
Locus	Gene	Annotation	COG number	COG function	K number	EC number	predicted Localization according to Wendler et al., 2015	# Cluster - Hierarchical Cluster Analysis	fold-change (T1)	SD (T1)	padj (T1)	fold-change (T2)	SD (T2)	padj (T2)	fold-change (T3)	SD (T3)	padj (T3)	fold-change (T4)	SD (T4)	padj (T4)	fold-change (T5)	SD (T5)	padj (T5)	fold-change (T6)	SD (T6)	padj (T6)	fold-change (T7)	SD (T7)	padj (T7)
ACSP50_0001	dnaA_1	Chromosomal replication initiator protein DnaA	COG0593	L	K02313		CY		NA	NA	NA	NA	NA	NA	NA	NA	NA	NA	NA	NA	NA	NA	NA	NA	NA	NA	NA	NA	NA
ACSP50_0002		DNA polymerase III subunit beta	COG0592	L	K02338	2.7.7.7	CY	12	2.09023	0.146489	0.046973	1.27624	0.230531	0.183509	1.19927	0.112037	0.10566	1.10208	0.101144	0.344717	0.923203	0.211569	0.581971	0.850319	0.212988	0.218796	1.21294	0.176676	0.0574566
ACSP50_0003		6-phosphogluconate dehydrogenase	COG0362	G	K00033	1.1.1.44	CY	2	0.84816	0.127463	0.32103	0.935332	0.0352063	0.535417	0.957571	0.0730998	0.597048	0.940675	0.0843667	0.729136	0.887414	0.0793071	0.617514	1.0507	0.125921	0.655594	1.17239	0.169829	0.0461116
ACSP50_0004		DNA replication/repair protein RecF	COG1195	L	K03629		CY		NA	NA	NA	NA	NA	NA	NA	NA	NA	NA	NA	NA	NA	NA	NA	NA	NA	NA	NA	NA	NA
ACSP50_0005		RNA-binding protein					CY		NA	NA	NA	NA	NA	NA	NA	NA	NA	NA	NA	NA	NA	NA	NA	NA	NA	NA	NA	NA	NA
ACSP50_0006		hypothetical protein					IM		NA	NA	NA	NA	NA	NA	NA	NA	NA	NA	NA	NA	NA	NA	NA	NA	NA	NA	NA	NA	NA
ACSP50_0007		uncharacterized protein					CY		NA	NA	NA	NA	NA	NA	NA	NA	NA	NA	NA	NA	NA	NA	NA	NA	NA	NA	NA	NA	NA
ACSP50_0008		DNA topoisomerase IV subunit B	COG0187	L	K02470	5.6.2.2	CY	13	1.06554	0.503395	0.978624	1.24237	0.113657	0.089599	0.9666	0.24893	0.7638	0.993826	0.179901	0.874231	0.868949	0.187818	0.594819	0.855974	0.100339	0.0837476	1.06322	0.151739	0.159755
ACSP50_0009		DNA gyrase subunit A	COG0188	L	K02469	5.6.2.2	CY	9	1.01649	0.440239	0.631665	1.10555	0.177487	0.762318	0.964371	0.00844005	0.11546	0.957579	0.171518	0.444863	NA	NA	NA	NA	NA	NA	NA	NA	NA
ACSP50_0010		uncharacterized protein					IM	10	1.1639	0.201939	0.319129	1.3558	0.323893	0.100827	1.28466	0.116515	0.160498	0.946377	0.173512	0.66768	0.830002	0.158518	0.343952	0.667523	0.147972	0.127787	0.35829	0.0727233	0.026127
ACSP50_0011									NA	NA	NA	NA	NA	NA	NA	NA	NA	NA	NA	NA	NA	NA	NA	NA	NA	NA	NA	NA	NA
ACSP50_0012		uncharacterized protein					EX		NA	NA	NA	NA	NA	NA	NA	NA	NA	NA	NA	NA	NA	NA	NA	NA	NA	NA	NA	NA	NA
ACSP50_0013									NA	NA	NA	NA	NA	NA	NA	NA	NA	NA	NA	NA	NA	NA	NA	NA	NA	NA	NA	NA	NA
ACSP50_0014		hypothetical protein					CY		NA	NA	NA	NA	NA	NA	NA	NA	NA	NA	NA	NA	NA	NA	NA	NA	NA	NA	NA	NA	NA
ACSP50_0015		hypothetical protein					CY		NA	NA	NA	NA	NA	NA	NA	NA	NA	NA	NA	NA	NA	NA	NA	NA	NA	NA	NA	NA	NA
ACSP50_0016		DNA-binding response regulator					CY		NA	NA	NA	NA	NA	NA	NA	NA	NA	NA	NA	NA	NA	NA	NA	NA	NA	NA	NA	NA	NA
ACSP50_0017		two-component sensor histidine kinase					IM		NA	NA	NA	NA	NA	NA	NA	NA	NA	NA	NA	NA	NA	NA	NA	NA	NA	NA	NA	NA	NA
ACSP50_0018		hypothetical protein					IM		NA	NA	NA	NA	NA	NA	NA	NA	NA	NA	NA	NA	NA	NA	NA	NA	NA	NA	NA	NA	NA
ACSP50_0019		hypothetical protein					CY		NA	NA	NA	NA	NA	NA	NA	NA	NA	NA	NA	NA	NA	NA	NA	NA	NA	NA	NA	NA	NA
ACSP50_0020		NUDIX hydrolase					CY		NA	NA	NA	NA	NA	NA	NA	NA	NA	NA	NA	NA	NA	NA	NA	NA	NA	NA	NA	NA	NA
ACSP50_0021		hypothetical protein					IM		NA	NA	NA	NA	NA	NA	NA	NA	NA	NA	NA	NA	NA	NA	NA	NA	NA	NA	NA	NA	NA
ACSP50_0022		hypothetical protein					CY	12	1.57074	0.294715	0.0898873	1.47689	0.0522645	0.0151304	1.28224	0.0911891	0.106161	0.979047	0.251145	0.8405	1.13493	0.0660166	0.347744	1.08386	0.188476	0.571862	0.975758	0.0993478	0.679844
ACSP50_0023		protein dithiol-disulfide isomerase					CY		NA	NA	NA	NA	NA	NA	NA	NA	NA	NA	NA	NA	NA	NA	NA	NA	NA	NA	NA	NA	NA
ACSP50_0024		cysteine desufuration protein SufE	COG2166	O	K02426		CY		NA	NA	NA	NA	NA	NA	NA	NA	NA	NA	NA	NA	NA	NA	NA	NA	NA	NA	NA	NA	NA
ACSP50_0025		signal transduction protein				1.1.1.205	CY	27	NA	NA	NA	NA	NA	NA	NA	NA	NA	0.678781	0.0673583	0.230176	1.44486	0.0964898	0.262994	1.32527	0.174273	0.0720412	1.15543	0.162045	0.149911
ACSP50_0026		lipase				3.1.1.2	CY		NA	NA	NA	NA	NA	NA	NA	NA	NA	NA	NA	NA	NA	NA	NA	NA	NA	NA	NA	NA	NA
ACSP50_0027		thiosulfate sulfurtransferase	COG2897	P	K01011	2.8.1.1	CY	22	0.732098	0.153492	0.110511	1.05114	0.057224	0.335743	1.14542	0.233104	0.45862	0.999041	0.135323	0.942666	1.20807	0.138255	0.345535	1.22222	0.089036	0.0819226	1.31866	0.0335612	0.0254957
ACSP50_0028		molecular chaperone HtpG	COG0326	O	K04079		CY		NA	NA	NA	NA	NA	NA	NA	NA	NA	NA	NA	NA	NA	NA	NA	NA	NA	NA	NA	NA	NA
ACSP50_0029		hypothetical protein					CY		NA	NA	NA	NA	NA	NA	NA	NA	NA	NA	NA	NA	NA	NA	NA	NA	NA	NA	NA	NA	NA
ACSP50_0030		TetR family transcriptional regulator	COG1309	K			CY		NA	NA	NA	NA	NA	NA	NA	NA	NA	NA	NA	NA	NA	NA	NA	NA	NA	NA	NA	NA	NA
ACSP50_0031		biotin carboxylase	COG0439	I	K01961	6.4.1.2	CY	3	1.03199	0.108733	0.604633	0.540091	0.0111078	0.0326447	0.531432	0.0789521	0.114133	0.596199	0.0329314	0.191505	0.815587	0.0455771	0.272057	1.02981	0.109144	0.802311	1.77497	0.0607599	0.025734
ACSP50_0032		hydroxymethylglutaryl-CoA lyase	COG0119	E	K01640	4.1.3.4	CY	37	NA	NA	NA	NA	NA	NA	NA	NA	NA	NA	NA	NA	1.10418	0.180786	0.620222	NA	NA	NA	1.68483	0.711406	0.03536
ACSP50_0033		hypothetical protein					MA		NA	NA	NA	NA	NA	NA	NA	NA	NA	NA	NA	NA	NA	NA	NA	NA	NA	NA	NA	NA	NA
ACSP50_0034		hypothetical protein					MA		NA	NA	NA	NA	NA	NA	NA	NA	NA	NA	NA	NA	NA	NA	NA	NA	NA	NA	NA	NA	NA
ACSP50_0035		carboxylase				6.4.1.3	CY	18	NA	NA	NA	NA	NA	NA	NA	NA	NA	NA	NA	NA	NA	NA	NA	1.15619	0.34978	0.379235	1.63868	0.268074	0.0371792
ACSP50_0036		acyl-CoA dehydrogenase				1.3.99.12	CY	31	1.86221	0.579751	0.0892973	0.400715	0.156567	0.102402	0.201627	0.0402771	0.129818	0.338279	0.0336845	0.13875	1.06871	0.390669	0.906029	0.9791	0.181739	0.925827	1.15637	0.421819	0.518545
ACSP50_0037		Transcriptional Regulator Xre family	COG3903	R			CY		NA	NA	NA	NA	NA	NA	NA	NA	NA	NA	NA	NA	NA	NA	NA	NA	NA	NA	NA	NA	NA
ACSP50_0038		MarR family transcriptional regulator					CY		NA	NA	NA	NA	NA	NA	NA	NA	NA	NA	NA	NA	NA	NA	NA	NA	NA	NA	NA	NA	NA
ACSP50_0039		polyisoprenoid-binding protein					CY		NA	NA	NA	NA	NA	NA	NA	NA	NA	NA	NA	NA	NA	NA	NA	NA	NA	NA	NA	NA	NA
ACSP50_0040		conserved hypothetical protein					IM		NA	NA	NA	NA	NA	NA	NA	NA	NA	NA	NA	NA	NA	NA	NA	NA	NA	NA	NA	NA	NA
ACSP50_0041		conserved hypothetical protein	COG2815	M			MA		NA	NA	NA	NA	NA	NA	NA	NA	NA	NA	NA	NA	NA	NA	NA	NA	NA	NA	NA	NA	NA
ACSP50_0042		hypothetical protein					CY		NA	NA	NA	NA	NA	NA	NA	NA	NA	NA	NA	NA	NA	NA	NA	NA	NA	NA	NA	NA	NA
ACSP50_0043		DUF397 domain-containing protein					CY		NA	NA	NA	NA	NA	NA	NA	NA	NA	NA	NA	NA	NA	NA	NA	NA	NA	NA	NA	NA	NA
ACSP50_0044		hypothetical protein					CY		NA	NA	NA	NA	NA	NA	NA	NA	NA	NA	NA	NA	NA	NA	NA	NA	NA	NA	NA	NA	NA
ACSP50_0045		hypothetical protein					IM		NA	NA	NA	NA	NA	NA	NA	NA	NA	NA	NA	NA	NA	NA	NA	NA	NA	NA	NA	NA	NA
ACSP50_0046		UDP-N-acetyl-D-mannosaminuronic acid transferase					CY	16	1.72887	0.410097	0.0549426	1.40711	0.0852937	0.033233	1.52456	0.187507	0.160208	0.846521	0.0872716	0.430772	0.613951	0.312171	0.414956	0.400249	0.066816	0.0508986	NA	NA	NA
ACSP50_0047									NA	NA	NA	NA	NA	NA	NA	NA	NA	NA	NA	NA	NA	NA	NA	NA	NA	NA	NA	NA	NA
ACSP50_0048		uncharacterized protein					CY	2	0.840137	0.0470803	0.0824123	0.831022	0.0661701	0.0829281	0.938047	0.178574	0.561771	1.1255	0.0597129	0.215433	1.02765	0.182845	0.936855	1.12424	0.058673	0.11549	1.29581	0.104273	0.0302808
ACSP50_0049		FHA domain-containing protein					MA	7	1.34936	0.203588	0.056385	1.02399	0.223862	0.954799	1.11503	0.175555	0.247141	1.18401	0.128472	0.384645	1.14345	0.0364441	0.250057	1.2949	0.189476	0.0775647	1.43813	0.16234	0.0282378
ACSP50_0050		protein phosphatase	COG0631	T	K20074	3.1.3.16	MA	2	0.624596	0.350685	0.195826	1.01117	0.186724	0.994695	1.09576	0.198726	0.50646	0.991267	0.286764	0.917893	1.43912	0.443741	0.358501	1.32341	0.362746	0.161714	1.24933	0.306394	0.135408
ACSP50_0051		cell division protein FtsW					IM		NA	NA	NA	NA	NA	NA	NA	NA	NA	NA	NA	NA	NA	NA	NA	NA	NA	NA	NA	NA	NA
ACSP50_0052		peptidoglycan glycosyltransferase	COG0768	DM	K05364	2.4.1.129	MA	20	1.49203	0.290192	0.101626	1.53354	0.175714	0.0347606	NA	NA	NA	1.36922	0.244755	0.186414	1.20884	0.108541	0.218266	NA	NA	NA	1.14172	0.0685849	0.134949
ACSP50_0053		serine/threonine protein kinase	COG0515	T	K12132	2.7.11.1	MA		NA	NA	NA	NA	NA	NA	NA	NA	NA	NA	NA	NA	NA	NA	NA	NA	NA	NA	NA	NA	NA
ACSP50_0054		serine/threonine protein kinase	COG0515	T	K12132	2.7.11.1	MA	13	1.10075	0.250603	0.51225	1.38403	0.166345	0.119213	1.18732	0.193149	0.244649	1.32744	0.1077	0.181714	0.892964	0.210972	0.668425	0.962429	0.194243	0.35769	0.831062	0.0884095	0.0333263
ACSP50_0055		glutamine amidotransferase	COG0512	EH	K01664	2.6.1.85	CY	12	2.10321	0.405924	0.0491619	1.3258	0.0876967	0.0639482	0.958328	0.172734	0.71269	1.11145	0.308887	0.644707	1.01306	0.203623	0.990408	1.17089	0.234853	0.31327	0.947178	0.122381	0.475204
ACSP50_0056		hypothetical protein					MA		NA	NA	NA	NA	NA	NA	NA	NA	NA	NA	NA	NA	NA	NA	NA	NA	NA	NA	NA	NA	NA
ACSP50_0057		hypothetical protein	COG3764	M	K07284	3.4.22.70	CY		NA	NA	NA	NA	NA	NA	NA	NA	NA	NA	NA	NA	NA	NA	NA	NA	NA	NA	NA	NA	NA
ACSP50_0058		hypothetical protein					MA		NA	NA	NA	NA	NA	NA	NA	NA	NA	NA	NA	NA	NA	NA	NA	NA	NA	NA	NA	NA	NA
ACSP50_0059		septation inhibitor protein					IM	16	1.02632	0.276169	0.995982	1.26704	0.0787366	0.0545714	1.55132	0.33951	0.168567	1.17013	0.033073	0.239873	1.05325	0.212914	0.798249	0.775864	0.309799	0.222289	0.40142	0.071585	0.0270309
ACSP50_0060		Fe-S oxidoreductase					IM	26	1.86472	0.281368	0.0519114	NA	NA	NA	NA	NA	NA	1.25825	0.228327	0.522803	1.0654	0.1046	0.747117	1.45721	0.419853	0.0757822	NA	NA	NA
ACSP50_0061		membrane protein					IM		NA	NA	NA	NA	NA	NA	NA	NA	NA	NA	NA	NA	NA	NA	NA	NA	NA	NA	NA	NA	NA
ACSP50_0062		yugS-like uncharacterized membrane protein					IM		NA	NA	NA	NA	NA	NA	NA	NA	NA	NA	NA	NA	NA	NA	NA	NA	NA	NA	NA	NA	NA
ACSP50_0063		hypothetical protein					EX		NA	NA	NA	NA	NA	NA	NA	NA	NA	NA	NA	NA	NA	NA	NA	NA	NA	NA	NA	NA	NA
ACSP50_0064									NA	NA	NA	NA	NA	NA	NA	NA	NA	NA	NA	NA	NA	NA	NA	NA	NA	NA	NA	NA	NA
ACSP50_0065		pyridoxamine 5'-phosphate oxidase					CY		NA	NA	NA	NA	NA	NA	NA	NA	NA	NA	NA	NA	NA	NA	NA	NA	NA	NA	NA	NA	NA
ACSP50_0066		deoxycytidine triphosphate deaminase	COG0717	F	K01494	3.5.4.13	CY	16	1.39994	0.112158	0.0643206	1.14586	0.218188	0.22995	1.23962	0.105056	0.131471	1.05376	0.133089	0.756716	1.00195	0.174722	0.978018	0.943992	0.28604	0.642692	NA	NA	NA
ACSP50_0067		hypothetical protein					CY		NA	NA	NA	NA	NA	NA	NA	NA	NA	NA	NA	NA	NA	NA	NA	NA	NA	NA	NA	NA	NA
ACSP50_0068		hypothetical protein					CY	22	0.980498	0.178368	0.815337	1.16751	0.141633	0.123281	1.38178	0.249361	0.10888	1.18835	0.247119	0.305379	1.2309	0.217265	0.380725	1.27717	0.132651	0.0856993	0.892889	0.164122	0.186231
ACSP50_0069		phosphoribosyltransferase	COG0503	F	K00759	2.4.2.7	CY		NA	NA	NA	NA	NA	NA	NA	NA	NA	NA	NA	NA	NA	NA	NA	NA	NA	NA	NA	NA	NA
ACSP50_0070		stage II sporulation protein E				3.1.3.3	IM		NA	NA	NA	NA	NA	NA	NA	NA	NA	NA	NA	NA	NA	NA	NA	NA	NA	NA	NA	NA	NA
ACSP50_0071		hypothetical protein					CY		NA	NA	NA	NA	NA	NA	NA	NA	NA	NA	NA	NA	NA	NA	NA	NA	NA	NA	NA	NA	NA
ACSP50_0072		butyryl-CoA dehydrogenase				1.3.99.-	CY	14	NA	NA	NA	1.23042	0.118562	0.238882	NA	NA	NA	NA	NA	NA	NA	NA	NA	NA	NA	NA	1.88325	0.496701	0.0315307
ACSP50_0073		phosphohistidine phosphatase	COG2062	T	K08296	3.1.3.-	CY	17	NA	NA	NA	1.24523	0.0939448	0.0584567	NA	NA	NA	NA	NA	NA	NA	NA	NA	NA	NA	NA	NA	NA	NA
ACSP50_0074		uncharacterized protein					IM	16	1.95194	0.0960894	0.0447299	1.60485	0.232342	0.0124286	1.11418	0.195973	0.162819	NA	NA	NA	1.05471	0.248059	0.684087	NA	NA	NA	NA	NA	NA
ACSP50_0075		hemolysin III	COG1272	U	K11068		IM		NA	NA	NA	NA	NA	NA	NA	NA	NA	NA	NA	NA	NA	NA	NA	NA	NA	NA	NA	NA	NA
ACSP50_0076		hypothetical protein	COG1540	R	K07160	3.5.2.9	CY		NA	NA	NA	NA	NA	NA	NA	NA	NA	NA	NA	NA	NA	NA	NA	NA	NA	NA	NA	NA	NA
ACSP50_0077		hypothetical protein					MA		NA	NA	NA	NA	NA	NA	NA	NA	NA	NA	NA	NA	NA	NA	NA	NA	NA	NA	NA	NA	NA
ACSP50_0078		DNA-directed RNA polymerase sigma-70 factor					CY		NA	NA	NA	NA	NA	NA	NA	NA	NA	NA	NA	NA	NA	NA	NA	NA	NA	NA	NA	NA	NA
ACSP50_0079		uncharacterized protein					CY	8	1.35422	0.0589992	0.0503758	1.03958	0.1384	0.692376	0.902233	0.0989806	0.251644	0.840595	0.056269	0.209558	1.09039	0.0792919	0.359443	1.28887	0.14161	0.100915	1.82584	0.287308	0.0280837
ACSP50_0080		uncharacterized protein					MA	16	1.69946	0.168661	0.0463467	1.44582	0.172676	0.0359394	1.29359	0.142995	0.201577	0.974472	0.0473377	0.851218	0.913692	0.206573	0.762455	0.614316	0.0533734	0.08226	0.401536	0.0289075	0.0266531
ACSP50_0081		hypothetical protein					CY		NA	NA	NA	NA	NA	NA	NA	NA	NA	NA	NA	NA	NA	NA	NA	NA	NA	NA	NA	NA	NA
ACSP50_0082		branched-chain alpha-keto acid dehydrogenase subunit E2	COG0508	C	K00627	2.3.1.12	CY	3	1.04283	0.12134	0.777191	0.719473	0.0404612	0.0496126	0.720688	0.045311	0.171459	0.852505	0.356611	0.410936	0.823737	0.150386	0.278878	1.16904	0.0855748	0.19341	1.87213	0.308187	0.0264787
ACSP50_0083		2-oxoisovalerate dehydrogenase subunit beta	COG0022	C	K00162	1.2.4.1	CY	3	0.83414	0.111945	0.20515	0.943788	0.0947726	0.0561206	0.765562	0.0467952	0.168736	0.808084	0.112835	0.311115	1.03901	0.0587337	0.496365	1.28602	0.057639	0.0726299	1.94301	0.167412	0.0335696
ACSP50_0084		pyruvate dehydrogenase (acetyl-transferring) E1 component subunit alpha	COG1071	C	K00161	1.2.4.1	CY	3	0.81625	0.224957	0.179237	0.77756	0.0214652	0.0348571	0.611967	0.0801923	0.109611	0.84683	0.257567	0.398195	0.864408	0.223844	0.467949	1.24065	0.125738	0.15947	1.76731	0.18217	0.0302579
ACSP50_0085		polycystic kidney disease 1-like 3					MA		NA	NA	NA	NA	NA	NA	NA	NA	NA	NA	NA	NA	NA	NA	NA	NA	NA	NA	NA	NA	NA
ACSP50_0086		hypothetical protein					CY	32	NA	NA	NA	NA	NA	NA	NA	NA	NA	0.92811	0.0730592	0.624961	NA	NA	NA	0.855395	0.154459	0.109208	NA	NA	NA
ACSP50_0087		ABC transporter					IM	11	1.54956	0.0554458	0.0483937	1.27556	0.0775835	0.0538848	NA	NA	NA	NA	NA	NA	NA	NA	NA	NA	NA	NA	NA	NA	NA
ACSP50_0088		ABC transporter					CY	25	NA	NA	NA	0.97858	0.132583	0.663398	1.32856	0.116853	0.0936585	0.912649	0.175927	0.600907	1.26569	0.192142	0.319469	1.08176	0.174957	0.51203	NA	NA	NA
ACSP50_0089		molecular chaperone DnaK	COG0443	O	K04043	1.3.1.74	CY	2	0.562112	0.0494043	0.0454379	0.645858	0.028497	0.0350588	0.727696	0.0569776	0.124549	1.20027	0.0466569	0.228378	1.12382	0.237657	0.532136	1.34761	0.0979807	0.0702288	1.51602	0.0267186	0.0452093
ACSP50_0090		nucleotide exchange factor GrpE	COG0576	O	K03687		CY	2	0.943634	0.222399	0.213128	0.577302	0.0107286	0.0579335	0.979087	0.260146	0.852868	1.13663	0.106418	0.306399	1.09306	0.1382	0.671606	1.15533	0.186859	0.0862527	1.32496	0.126661	0.0726175
ACSP50_0091		molecular chaperone DnaJ	COG0484	O	K03686		CY	30	NA	NA	NA	NA	NA	NA	NA	NA	NA	1.04693	0.368465	0.722452	NA	NA	NA	NA	NA	NA	NA	NA	NA
ACSP50_0092		MerR Family Transcriptional Regulator	COG0789	K	K13640		CY	35	NA	NA	NA	NA	NA	NA	NA	NA	NA	NA	NA	NA	NA	NA	NA	NA	NA	NA	1.87532	1.39294	0.0526526
ACSP50_0093		hypothetical protein					CY		NA	NA	NA	NA	NA	NA	NA	NA	NA	NA	NA	NA	NA	NA	NA	NA	NA	NA	NA	NA	NA
ACSP50_0094		potassium transporter	COG0475	P	K03455		IM		NA	NA	NA	NA	NA	NA	NA	NA	NA	NA	NA	NA	NA	NA	NA	NA	NA	NA	NA	NA	NA
ACSP50_0095		potassium transporter TrkA	COG0490	P	K07228		CY		NA	NA	NA	NA	NA	NA	NA	NA	NA	NA	NA	NA	NA	NA	NA	NA	NA	NA	NA	NA	NA
ACSP50_0096		MFS transporter	COG0477	GEPR	K03291		IM		NA	NA	NA	NA	NA	NA	NA	NA	NA	NA	NA	NA	NA	NA	NA	NA	NA	NA	NA	NA	NA
ACSP50_0097		ATP-dependent chaperone ClpB	COG0542	O	K03695	3.4.21.-	CY	2	1.07799	0.189936	0.497496	0.754923	0.0140555	0.0321412	0.778872	0.0293325	0.0953226	1.11992	0.100938	0.322431	1.09883	0.0075511	0	1.09847	0.0504415	0.0973554	1.33385	0.172067	0.0503818
ACSP50_0098		hypothetical protein					CY		NA	NA	NA	NA	NA	NA	NA	NA	NA	NA	NA	NA	NA	NA	NA	NA	NA	NA	NA	NA	NA
ACSP50_0099		hypothetical protein					IM		NA	NA	NA	NA	NA	NA	NA	NA	NA	NA	NA	NA	NA	NA	NA	NA	NA	NA	NA	NA	NA
ACSP50_0100		uncharacterized protein					IM		NA	NA	NA	NA	NA	NA	NA	NA	NA	NA	NA	NA	NA	NA	NA	NA	NA	NA	NA	NA	NA
ACSP50_0101		hypothetical protein							NA	NA	NA	NA	NA	NA	NA	NA	NA	NA	NA	NA	NA	NA	NA	NA	NA	NA	NA	NA	NA
ACSP50_0102		ArsR-family transcriptional regulator	COG0640	K	K03892		CY	12	2.15206	0.64627	0.0603319	1.33336	0.22883	0.0683273	1.21317	0.479499	0.526473	1.19697	0.293438	0.562325	0.8613	0.120346	0.397675	0.769316	0.0895065	0.10936	0.937826	0.172026	0.491712
ACSP50_0103		class II aldolase	COG0235	G	K01628	4.1.2.17	CY		NA	NA	NA	NA	NA	NA	NA	NA	NA	NA	NA	NA	NA	NA	NA	NA	NA	NA	NA	NA	NA
ACSP50_0104		membrane protein	COG0586	S	K03975		IM		NA	NA	NA	NA	NA	NA	NA	NA	NA	NA	NA	NA	NA	NA	NA	NA	NA	NA	NA	NA	NA
ACSP50_0105		polynucleotide kinase-phosphatase				3.1.3.16	CY	7	1.35685	0.668839	0.39957	1.21774	0.0505624	0.0789275	1.25663	0.280683	0.282253	1.26178	0.327976	0.283107	1.19168	0.0956608	0.366119	1.14834	0.0418561	0.206075	1.20899	0.241153	0.182489
ACSP50_0106		3' terminal RNA ribose 2'-O-methyltransferase Hen1					CY	20	1.97437	0.5399	0.0515349	1.29916	0.110343	0.0337195	1.05792	0.0766036	0.576205	0.852744	0.185524	0.275556	NA	NA	NA	1.06388	0.195909	0.755609	0.578646	0.0414042	0.0258841
ACSP50_0107		hypothetical protein					CY		NA	NA	NA	NA	NA	NA	NA	NA	NA	NA	NA	NA	NA	NA	NA	NA	NA	NA	NA	NA	NA
ACSP50_0108		class II fructose-bisphosphate aldolase	COG0191	G	K01624	4.1.2.13	CY	2	0.624142	0.166568	0.113932	1.09056	0.211662	0.572135	1.29528	0.31119	0.205248	1.15573	0.257464	0.467739	0.991786	0.0427687	0.953739	1.0088	0.126989	0.92951	1.06157	0.166901	0.312174
ACSP50_0109		hypothetical protein					CY		NA	NA	NA	NA	NA	NA	NA	NA	NA	NA	NA	NA	NA	NA	NA	NA	NA	NA	NA	NA	NA
ACSP50_0110		hypothetical protein					MA		NA	NA	NA	NA	NA	NA	NA	NA	NA	NA	NA	NA	NA	NA	NA	NA	NA	NA	NA	NA	NA
ACSP50_0111		uncharacterized protein					CY	34	NA	NA	NA	NA	NA	NA	1.17265	0.148143	0.218261	1.08879	0.19768	0.369455	NA	NA	NA	NA	NA	NA	NA	NA	NA
ACSP50_0112		uncharacterized protein					CY	32	NA	NA	NA	1.39645	0.197435	0.040398	NA	NA	NA	1.50091	0.119808	0.199816	NA	NA	NA	NA	NA	NA	NA	NA	NA
ACSP50_0113		hypothetical protein					CY	7	1.3154	0.159878	0.0827512	0.965113	0.177006	0.726844	1.23073	0.214732	0.256244	1.11713	0.172686	0.433769	1.15988	0.109511	0.268023	1.17884	0.121715	0.15011	1.34485	0.313851	0.102058
ACSP50_0114		hypothetical protein					MA		NA	NA	NA	NA	NA	NA	NA	NA	NA	NA	NA	NA	NA	NA	NA	NA	NA	NA	NA	NA	NA
ACSP50_0115		uncharacterized protein					MA		NA	NA	NA	NA	NA	NA	NA	NA	NA	NA	NA	NA	NA	NA	NA	NA	NA	NA	NA	NA	NA
ACSP50_0116		adenylosuccinate synthase	COG0104	F	K01939	6.3.4.4	CY	8	1.97559	0.228348	0.0453608	1.2046	0.220197	0.308099	1.03103	0.0210559	0.726977	1.08967	0.0428649	0.518843	1.16831	0.361862	0.482332	1.08755	0.117654	0.133805	1.73681	0.339259	0.0244855
ACSP50_0117		phosphoribosylamine--glycine ligase	COG0151	F	K01945	6.3.4.13	CY	12	1.61318	0.282036	0	1.21094	0.0869109	0.127692	1.31647	0.124104	0.160082	1.11565	0.0646951	0.572773	1.283	0.230937	0.252361	0.9743	0.010133	0.874859	0.952488	0.12202	0.79884
ACSP50_0118		acyl-CoA synthase				1.-.-.-	CY	13	0.860966	0.042838	0.168498	1.1157	0.0160817	0.194418	1.09711	0.235505	0.322241	0.849705	0.0914987	0.407321	0.799927	0.0624499	0.322319	0.766385	0.0790094	0.0999076	0.775186	0.177461	0.0898638
ACSP50_0119		ArsR-family transcriptional regulator	COG0640	K			CY		NA	NA	NA	NA	NA	NA	NA	NA	NA	NA	NA	NA	NA	NA	NA	NA	NA	NA	NA	NA	NA
ACSP50_0120		adenylosuccinate lyase	COG0015	F	K01756	4.3.2.2	CY	12	1.38851	0.114538	0.0868321	1.31793	0.0846073	0.0359767	1.32874	0.201362	0.110413	1.24579	0.0781488	0.264766	1.26753	0.137956	0.208114	1.11421	0.127297	0.146218	1.05897	0.0519961	0.151594
ACSP50_0121		phosphoribosylformylglycinamidine synthase subunit PurS	COG1828	F	K23264	6.3.5.3	CY	8	1.03985	0.334238	0.99303	1.00839	0.285488	0.926653	1.11013	0.0926001	0.193172	1.08647	0.0565364	0.258517	1.14869	0.105494	0.227041	1.3509	0.0666134	0.0673077	1.56025	0.134311	0.0267763
ACSP50_0122		phosphoribosylformylglycinamidine synthase I	COG0047	F	K23265	6.3.5.3	CY	7	1.76462	0.291243	0.0492346	1.24039	0.296782	0.205458	1.09368	0.183756	0.33985	1.19024	0.533638	0.734165	1.10859	0.144312	0.315482	1.21677	0.212578	0.224527	1.12975	0.21518	0.209578
ACSP50_0123		phosphoribosylformylglycinamidine synthase II	COG0046	F	K23269	6.3.5.3	CY	2	0.859477	0.033998	0.1194	0.881426	0.0668217	0.0963925	0.973625	0.0164597	0.82423	1.04877	0.142378	0.682627	1.18358	0.0911632	0.219757	1.21937	0.0658817	0.0956958	1.30023	0.086838	0.0287704
ACSP50_0124		uncharacterized protein					MA	12	2.07903	0.190346	0.147416	1.77856	0.480515	0.164819	0.970857	0.653991	0.772727	1.27739	0.134675	0.534024	1.37169	0.279017	0.600866	0.994267	0.157234	0.795483	0.655025	0.189544	0.522288
ACSP50_0125		hypothetical protein					CY	17	NA	NA	NA	1.23106	0.294422	0.147105	NA	NA	NA	NA	NA	NA	NA	NA	NA	NA	NA	NA	NA	NA	NA
ACSP50_0126		amidophosphoribosyltransferase	COG0034	F	K00764	2.4.2.14	CY	9	1.66963	0.527279	0.119584	1.33315	0.299906	0.0637419	1.26836	0.129892	0.143908	0.923427	0.104761	0.475634	NA	NA	NA	NA	NA	NA	0.605196	0.0726577	0.0263625
ACSP50_0127		phosphoribosylformylglycinamidine cyclo-ligase	COG0150	F	K01933	6.3.3.1	CY	12	1.67501	0.211699	0.0901412	1.22227	0.0731212	0.0890038	0.95748	0.0701829	0.788792	1.16374	0.112782	0.432246	0.829766	0.157709	0.39756	0.857522	0.0127067	0.156581	0.963681	0.114846	0.632546
ACSP50_0128		radical SAM protein	COG0641	O	K06871		CY		NA	NA	NA	NA	NA	NA	NA	NA	NA	NA	NA	NA	NA	NA	NA	NA	NA	NA	NA	NA	NA
ACSP50_0129		hypothetical protein					CY		NA	NA	NA	NA	NA	NA	NA	NA	NA	NA	NA	NA	NA	NA	NA	NA	NA	NA	NA	NA	NA
ACSP50_0130		conserved hypothetical protein	COG0443	O			CY	27	NA	NA	NA	0.819137	0.370711	0.40059	NA	NA	NA	NA	NA	NA	1.5045	0.345826	0.274488	1.24199	0.425133	0.21179	NA	NA	NA
ACSP50_0131		leucine dehydrogenase			K00271	1.4.1.23	CY	20	1.80086	0.55594	0.0725378	1.25129	0.391484	0.198365	NA	NA	NA	NA	NA	NA	1.20976	0.0392132	0.333826	NA	NA	NA	1.2182	0.230712	0.0568785
ACSP50_0132		uncharacterized protein					CY		NA	NA	NA	NA	NA	NA	NA	NA	NA	NA	NA	NA	NA	NA	NA	NA	NA	NA	NA	NA	NA
ACSP50_0133		DNA binding domain-containing protein	COG2452	X			CY	13	0.7922	0.392018	0.256201	1.38245	0.29076	0.0398839	1.16654	0.183794	0.44576	0.90443	0.2187	0.451279	0.949064	0.175993	0.856206	0.930835	0.203318	0.707279	1.19106	0.152656	0.199938
ACSP50_0134		methyltransferase type 11				2.1.2.-	CY		NA	NA	NA	NA	NA	NA	NA	NA	NA	NA	NA	NA	NA	NA	NA	NA	NA	NA	NA	NA	NA
ACSP50_0135		RNA 2'-phosphotransferase	COG1859	J	K07559	2.7.1.-	CY		NA	NA	NA	NA	NA	NA	NA	NA	NA	NA	NA	NA	NA	NA	NA	NA	NA	NA	NA	NA	NA
ACSP50_0136		hypothetical protein					MA		NA	NA	NA	NA	NA	NA	NA	NA	NA	NA	NA	NA	NA	NA	NA	NA	NA	NA	NA	NA	NA
ACSP50_0137		hypothetical protein					IM		NA	NA	NA	NA	NA	NA	NA	NA	NA	NA	NA	NA	NA	NA	NA	NA	NA	NA	NA	NA	NA
ACSP50_0138		hypothetical protein					CY		NA	NA	NA	NA	NA	NA	NA	NA	NA	NA	NA	NA	NA	NA	NA	NA	NA	NA	NA	NA	NA
ACSP50_0139		aromatic compound degradation protein PaaI					CY		NA	NA	NA	NA	NA	NA	NA	NA	NA	NA	NA	NA	NA	NA	NA	NA	NA	NA	NA	NA	NA
ACSP50_0140		hypothetical protein					CY		NA	NA	NA	NA	NA	NA	NA	NA	NA	NA	NA	NA	NA	NA	NA	NA	NA	NA	NA	NA	NA
ACSP50_0141		hypothetical protein					CY		NA	NA	NA	NA	NA	NA	NA	NA	NA	NA	NA	NA	NA	NA	NA	NA	NA	NA	NA	NA	NA
ACSP50_0142									NA	NA	NA	NA	NA	NA	NA	NA	NA	NA	NA	NA	NA	NA	NA	NA	NA	NA	NA	NA	NA
ACSP50_0143									NA	NA	NA	NA	NA	NA	NA	NA	NA	NA	NA	NA	NA	NA	NA	NA	NA	NA	NA	NA	NA
ACSP50_0144									NA	NA	NA	NA	NA	NA	NA	NA	NA	NA	NA	NA	NA	NA	NA	NA	NA	NA	NA	NA	NA
ACSP50_0145		MerR-family transcriptional regulator	COG0789	K	K22491		CY		NA	NA	NA	NA	NA	NA	NA	NA	NA	NA	NA	NA	NA	NA	NA	NA	NA	NA	NA	NA	NA
ACSP50_0146		isopentenyl-diphosphate Delta-isomerase	COG1304	CIR	K01823	5.3.3.2	CY	32	NA	NA	NA	NA	NA	NA	NA	NA	NA	1.29752	0.182082	0.183975	NA	NA	NA	0.892989	0.0681892	0.299701	NA	NA	NA
ACSP50_0147		phytoene dehydrogenase	COG1233	Q	K10027	1.3.99.26	MA	20	1.46	0.260883	0.0451613	1.01727	0.15165	0.925852	0.557086	0.244625	0.233486	NA	NA	NA	1.22518	0.243617	0.195226	1.08075	0.241344	0.621158	0.903465	0.272275	0.401614
ACSP50_0148		polyprenyl synthetase	COG0142	H	K13787	2.5.1.1	CY		NA	NA	NA	NA	NA	NA	NA	NA	NA	NA	NA	NA	NA	NA	NA	NA	NA	NA	NA	NA	NA
ACSP50_0149		phytoene synthase	COG1562	I	K02291	2.5.1.32	CY	27	NA	NA	NA	0.584974	0.0726703	0.0686393	0.341865	0.132284	0.126936	0.606378	0.0868749	0.265815	1.14401	0.0379855	0.401073	1.30195	0.321201	0.109529	0.582892	0.0299825	0.0265674
ACSP50_0150		deoxyribodipyrimidine photo-lyase	COG0415	L	K01669	4.1.99.3	CY	24	NA	NA	NA	NA	NA	NA	NA	NA	NA	NA	NA	NA	0.951821	0.120118	0.79839	1.13645	0.186512	0.456965	1.49806	0.148871	0.0384348
ACSP50_0151		pyridine nucleotide-disulfide oxidoreductase				1.16.1.1	CY	8	1.06264	0.219828	0.700431	0.868799	0.0418886	0.0328737	0.838511	0.117583	0.215565	0.863661	0.265383	0.568572	1.02811	0.186216	0.931285	1.07132	0.117639	0.367283	1.56694	0.257513	0.0513581
ACSP50_0152									NA	NA	NA	NA	NA	NA	NA	NA	NA	NA	NA	NA	NA	NA	NA	NA	NA	NA	NA	NA	NA
ACSP50_0153									NA	NA	NA	NA	NA	NA	NA	NA	NA	NA	NA	NA	NA	NA	NA	NA	NA	NA	NA	NA	NA
ACSP50_0154									NA	NA	NA	NA	NA	NA	NA	NA	NA	NA	NA	NA	NA	NA	NA	NA	NA	NA	NA	NA	NA
ACSP50_0155	phy	3-phytase precursor			K01083	3.1.3.8	CY		NA	NA	NA	NA	NA	NA	NA	NA	NA	NA	NA	NA	NA	NA	NA	NA	NA	NA	NA	NA	NA
ACSP50_0156		hypothetical protein					MA		NA	NA	NA	NA	NA	NA	NA	NA	NA	NA	NA	NA	NA	NA	NA	NA	NA	NA	NA	NA	NA
ACSP50_0157		serine/threonine protein kinase				2.7.11.1	CY		NA	NA	NA	NA	NA	NA	NA	NA	NA	NA	NA	NA	NA	NA	NA	NA	NA	NA	NA	NA	NA
ACSP50_0158		sigma subunit sigma24					CY		NA	NA	NA	NA	NA	NA	NA	NA	NA	NA	NA	NA	NA	NA	NA	NA	NA	NA	NA	NA	NA
ACSP50_0159									NA	NA	NA	NA	NA	NA	NA	NA	NA	NA	NA	NA	NA	NA	NA	NA	NA	NA	NA	NA	NA
ACSP50_0160		tyrosine recombinase XerD							NA	NA	NA	NA	NA	NA	NA	NA	NA	NA	NA	NA	NA	NA	NA	NA	NA	NA	NA	NA	NA
ACSP50_0161		manganese ABC transporter	COG0803	P	K02077		MA	24	0.0398145	0.0119623	0.0459118	0.000933791	0.000142397	0	NA	NA	NA	NA	NA	NA	1.17819	0.162521	0.438287	1.11727	0.170672	0.498231	0.745544	0.101739	0.105769
ACSP50_0162		ABC transporter ATP-binding protein				3.6.3.25	CY	27	NA	NA	NA	NA	NA	NA	NA	NA	NA	NA	NA	NA	0.732688	0.119404	0.40216	1.13834	0.529087	0.736331	0.234851	0.0943162	0.0238693
ACSP50_0163		manganese transporter	COG1108	P	K09819		IM		NA	NA	NA	NA	NA	NA	NA	NA	NA	NA	NA	NA	NA	NA	NA	NA	NA	NA	NA	NA	NA
ACSP50_0164		manganese ABC transporter permease	COG1108	P	K09819		IM		NA	NA	NA	NA	NA	NA	NA	NA	NA	NA	NA	NA	NA	NA	NA	NA	NA	NA	NA	NA	NA
ACSP50_0165		ArsR family transcriptional regulator					CY	24	NA	NA	NA	NA	NA	NA	NA	NA	NA	NA	NA	NA	1.3658	0.51341	0.32093	1.4631	0.390293	0.127438	1.02295	0.149461	0.707832
ACSP50_0166		permease	COG0701	S	K07089				NA	NA	NA	NA	NA	NA	NA	NA	NA	NA	NA	NA	NA	NA	NA	NA	NA	NA	NA	NA	NA
ACSP50_0167		membrane protein					IM		NA	NA	NA	NA	NA	NA	NA	NA	NA	NA	NA	NA	NA	NA	NA	NA	NA	NA	NA	NA	NA
ACSP50_0168		uncharacterized protein					EX	24	NA	NA	NA	NA	NA	NA	NA	NA	NA	NA	NA	NA	NA	NA	NA	NA	NA	NA	NA	NA	NA
ACSP50_0169		imidazolonepropionase					CY		NA	NA	NA	NA	NA	NA	NA	NA	NA	NA	NA	NA	NA	NA	NA	NA	NA	NA	NA	NA	NA
ACSP50_0170		nicotianamine synthase			K05953	2.5.1.43	CY		NA	NA	NA	NA	NA	NA	NA	NA	NA	NA	NA	NA	NA	NA	NA	NA	NA	NA	NA	NA	NA
ACSP50_0171		GNAT family N-acetyltransferase					CY		NA	NA	NA	NA	NA	NA	NA	NA	NA	NA	NA	NA	NA	NA	NA	NA	NA	NA	NA	NA	NA
ACSP50_0172		hypothetical protein					CY		NA	NA	NA	NA	NA	NA	NA	NA	NA	NA	NA	NA	NA	NA	NA	NA	NA	NA	NA	NA	NA
ACSP50_0173		hypothetical protein					CY		NA	NA	NA	NA	NA	NA	NA	NA	NA	NA	NA	NA	NA	NA	NA	NA	NA	NA	NA	NA	NA
ACSP50_0174		membrane protein					IM		NA	NA	NA	NA	NA	NA	NA	NA	NA	NA	NA	NA	NA	NA	NA	NA	NA	NA	NA	NA	NA
ACSP50_0175	vanYB	D-alanyl-D-alanine carboxypeptidase				3.4.16.4	CY		NA	NA	NA	NA	NA	NA	NA	NA	NA	NA	NA	NA	NA	NA	NA	NA	NA	NA	NA	NA	NA
ACSP50_0176		Recombinase domain							NA	NA	NA	NA	NA	NA	NA	NA	NA	NA	NA	NA	NA	NA	NA	NA	NA	NA	NA	NA	NA
ACSP50_0177		superoxide dismutase	COG0605	P	K04564	1.15.1.1	CY	24	0.247833	0.173605	0.0734011	0.118013	0.0457104	0.0283094	0.287093	0.247322	0.153708	0.499945	0.358586	0.325958	1.14193	0.232825	0.357807	1.40332	0.0273751	0.0839011	1.69697	0.286654	0.055715
ACSP50_0178		superoxide dismutase				1.15.1.1	MA		NA	NA	NA	NA	NA	NA	NA	NA	NA	NA	NA	NA	NA	NA	NA	NA	NA	NA	NA	NA	NA
ACSP50_0179		nickel transporter					MA		NA	NA	NA	NA	NA	NA	NA	NA	NA	NA	NA	NA	NA	NA	NA	NA	NA	NA	NA	NA	NA
ACSP50_0180		hypothetical protein					CY		NA	NA	NA	NA	NA	NA	NA	NA	NA	NA	NA	NA	NA	NA	NA	NA	NA	NA	NA	NA	NA
ACSP50_0181		site-specific tyrosine recombinase XerC							NA	NA	NA	NA	NA	NA	NA	NA	NA	NA	NA	NA	NA	NA	NA	NA	NA	NA	NA	NA	NA
ACSP50_0182		uncharacterized protein					CY		NA	NA	NA	NA	NA	NA	NA	NA	NA	NA	NA	NA	NA	NA	NA	NA	NA	NA	NA	NA	NA
ACSP50_0183		site-specific tyrosine recombinase XerC					CY		NA	NA	NA	NA	NA	NA	NA	NA	NA	NA	NA	NA	NA	NA	NA	NA	NA	NA	NA	NA	NA
ACSP50_0184		putative transposase gene fragment	COG0582	LX	K04763		0		NA	NA	NA	NA	NA	NA	NA	NA	NA	NA	NA	NA	NA	NA	NA	NA	NA	NA	NA	NA	NA
ACSP50_0185		putative transposase gene fragment					0		NA	NA	NA	NA	NA	NA	NA	NA	NA	NA	NA	NA	NA	NA	NA	NA	NA	NA	NA	NA	NA
ACSP50_0186		hypothetical protein							NA	NA	NA	NA	NA	NA	NA	NA	NA	NA	NA	NA	NA	NA	NA	NA	NA	NA	NA	NA	NA
ACSP50_0187		Transposase							NA	NA	NA	NA	NA	NA	NA	NA	NA	NA	NA	NA	NA	NA	NA	NA	NA	NA	NA	NA	NA
ACSP50_0188		hypothetical protein					CY		NA	NA	NA	NA	NA	NA	NA	NA	NA	NA	NA	NA	NA	NA	NA	NA	NA	NA	NA	NA	NA
ACSP50_0189		transposase					CY		NA	NA	NA	NA	NA	NA	NA	NA	NA	NA	NA	NA	NA	NA	NA	NA	NA	NA	NA	NA	NA
ACSP50_0190		hypothetical protein					CY		NA	NA	NA	NA	NA	NA	NA	NA	NA	NA	NA	NA	NA	NA	NA	NA	NA	NA	NA	NA	NA
ACSP50_0191		hypothetical protein					CY		NA	NA	NA	NA	NA	NA	NA	NA	NA	NA	NA	NA	NA	NA	NA	NA	NA	NA	NA	NA	NA
ACSP50_0192		hypothetical protein					CY		NA	NA	NA	NA	NA	NA	NA	NA	NA	NA	NA	NA	NA	NA	NA	NA	NA	NA	NA	NA	NA
ACSP50_0193		hypothetical protein					MA		NA	NA	NA	NA	NA	NA	NA	NA	NA	NA	NA	NA	NA	NA	NA	NA	NA	NA	NA	NA	NA
ACSP50_0194		hypothetical protein					CY		NA	NA	NA	NA	NA	NA	NA	NA	NA	NA	NA	NA	NA	NA	NA	NA	NA	NA	NA	NA	NA
ACSP50_0195		hypothetical protein					CY		NA	NA	NA	NA	NA	NA	NA	NA	NA	NA	NA	NA	NA	NA	NA	NA	NA	NA	NA	NA	NA
ACSP50_0196		transposase					CY		NA	NA	NA	NA	NA	NA	NA	NA	NA	NA	NA	NA	NA	NA	NA	NA	NA	NA	NA	NA	NA
ACSP50_0197		integrase					CY		NA	NA	NA	NA	NA	NA	NA	NA	NA	NA	NA	NA	NA	NA	NA	NA	NA	NA	NA	NA	NA
ACSP50_0198		hypothetical protein					EX		NA	NA	NA	NA	NA	NA	NA	NA	NA	NA	NA	NA	NA	NA	NA	NA	NA	NA	NA	NA	NA
ACSP50_0199		hypothetical protein					IM		NA	NA	NA	NA	NA	NA	NA	NA	NA	NA	NA	NA	NA	NA	NA	NA	NA	NA	NA	NA	NA
ACSP50_0200		stage II sporulation protein E					CY		NA	NA	NA	NA	NA	NA	NA	NA	NA	NA	NA	NA	NA	NA	NA	NA	NA	NA	NA	NA	NA
ACSP50_0201		hypothetical protein					CY		NA	NA	NA	NA	NA	NA	NA	NA	NA	NA	NA	NA	NA	NA	NA	NA	NA	NA	NA	NA	NA
ACSP50_0202		hypothetical protein					CY		NA	NA	NA	NA	NA	NA	NA	NA	NA	NA	NA	NA	NA	NA	NA	NA	NA	NA	NA	NA	NA
ACSP50_0203		Midasin					EX		NA	NA	NA	NA	NA	NA	NA	NA	NA	NA	NA	NA	NA	NA	NA	NA	NA	NA	NA	NA	NA
ACSP50_0204		hypothetical protein					CY		NA	NA	NA	NA	NA	NA	NA	NA	NA	NA	NA	NA	NA	NA	NA	NA	NA	NA	NA	NA	NA
ACSP50_0205		anti-sigma regulatory factor							NA	NA	NA	NA	NA	NA	NA	NA	NA	NA	NA	NA	NA	NA	NA	NA	NA	NA	NA	NA	NA
ACSP50_0206		hypothetical protein							NA	NA	NA	NA	NA	NA	NA	NA	NA	NA	NA	NA	NA	NA	NA	NA	NA	NA	NA	NA	NA
ACSP50_0207		anti-anti-sigma factor					CY		NA	NA	NA	NA	NA	NA	NA	NA	NA	NA	NA	NA	NA	NA	NA	NA	NA	NA	NA	NA	NA
ACSP50_0208		hypothetical protein							NA	NA	NA	NA	NA	NA	NA	NA	NA	NA	NA	NA	NA	NA	NA	NA	NA	NA	NA	NA	NA
ACSP50_0209		Anti-sigma-B factor antagonist	COG1366	T					NA	NA	NA	NA	NA	NA	NA	NA	NA	NA	NA	NA	NA	NA	NA	NA	NA	NA	NA	NA	NA
ACSP50_0210		TetR family transcriptional regulator	COG1309	K					NA	NA	NA	NA	NA	NA	NA	NA	NA	NA	NA	NA	NA	NA	NA	NA	NA	NA	NA	NA	NA
ACSP50_0211		alkene reductase	COG1902	C	K10680	1.-.-.-			NA	NA	NA	NA	NA	NA	NA	NA	NA	NA	NA	NA	NA	NA	NA	NA	NA	NA	NA	NA	NA
ACSP50_0212		hypothetical protein							NA	NA	NA	NA	NA	NA	NA	NA	NA	NA	NA	NA	NA	NA	NA	NA	NA	NA	NA	NA	NA
ACSP50_0213		hypothetical protein					CY		NA	NA	NA	NA	NA	NA	NA	NA	NA	NA	NA	NA	NA	NA	NA	NA	NA	NA	NA	NA	NA
ACSP50_0214	adrB_1	Putative cyclic-di-GMP phosphodiesterase AdrB				3.1.4.52			NA	NA	NA	NA	NA	NA	NA	NA	NA	NA	NA	NA	NA	NA	NA	NA	NA	NA	NA	NA	NA
ACSP50_0215		hypothetical protein							NA	NA	NA	NA	NA	NA	NA	NA	NA	NA	NA	NA	NA	NA	NA	NA	NA	NA	NA	NA	NA
ACSP50_0216		hypothetical protein							NA	NA	NA	NA	NA	NA	NA	NA	NA	NA	NA	NA	NA	NA	NA	NA	NA	NA	NA	NA	NA
ACSP50_0217		hypothetical protein					IM		NA	NA	NA	NA	NA	NA	NA	NA	NA	NA	NA	NA	NA	NA	NA	NA	NA	NA	NA	NA	NA
ACSP50_0218		acid phosphatase				3.1.3.2	EX	32	NA	NA	NA	NA	NA	NA	NA	NA	NA	NA	NA	NA	NA	NA	NA	NA	NA	NA	NA	NA	NA
ACSP50_0219		hypothetical protein							NA	NA	NA	NA	NA	NA	NA	NA	NA	NA	NA	NA	NA	NA	NA	NA	NA	NA	NA	NA	NA
ACSP50_0220		Transposase					CY		NA	NA	NA	NA	NA	NA	NA	NA	NA	NA	NA	NA	NA	NA	NA	NA	NA	NA	NA	NA	NA
ACSP50_0221		hypothetical protein					EX		NA	NA	NA	NA	NA	NA	NA	NA	NA	NA	NA	NA	NA	NA	NA	NA	NA	NA	NA	NA	NA
ACSP50_0222		ABC transporter permease	COG0842	V	K01992		IM		NA	NA	NA	NA	NA	NA	NA	NA	NA	NA	NA	NA	NA	NA	NA	NA	NA	NA	NA	NA	NA
ACSP50_0223		ABC transporter	COG1131	V	K01990	3.6.3.17	CY		NA	NA	NA	NA	NA	NA	NA	NA	NA	NA	NA	NA	NA	NA	NA	NA	NA	NA	NA	NA	NA
ACSP50_0224		hypothetical protein					IM		NA	NA	NA	NA	NA	NA	NA	NA	NA	NA	NA	NA	NA	NA	NA	NA	NA	NA	NA	NA	NA
ACSP50_0225		UDP-diphosphatase	COG0671	I	K19302	3.6.1.27	IM		NA	NA	NA	NA	NA	NA	NA	NA	NA	NA	NA	NA	NA	NA	NA	NA	NA	NA	NA	NA	NA
ACSP50_0226		two component system transcriptional regulatory protein	COG0745	TK			CY		NA	NA	NA	NA	NA	NA	NA	NA	NA	NA	NA	NA	NA	NA	NA	NA	NA	NA	NA	NA	NA
ACSP50_0227		ATPase domain-containing protein	COG0642	T		2.7.13.3	IM		NA	NA	NA	NA	NA	NA	NA	NA	NA	NA	NA	NA	NA	NA	NA	NA	NA	NA	NA	NA	NA
ACSP50_0228		MerR Family Transcriptional Regulator	COG0789	K			CY		NA	NA	NA	NA	NA	NA	NA	NA	NA	NA	NA	NA	NA	NA	NA	NA	NA	NA	NA	NA	NA
ACSP50_0229		putative S-adenosylmethionine-dependent methyltransferase/MSMEI_2290				2.1.1.-	CY		NA	NA	NA	NA	NA	NA	NA	NA	NA	NA	NA	NA	NA	NA	NA	NA	NA	NA	NA	NA	NA
ACSP50_0230		hypothetical protein					MA		NA	NA	NA	NA	NA	NA	NA	NA	NA	NA	NA	NA	NA	NA	NA	NA	NA	NA	NA	NA	NA
ACSP50_0231		hypothetical protein	COG0791	M	K21471	3.4.-.-	EX		NA	NA	NA	NA	NA	NA	NA	NA	NA	NA	NA	NA	NA	NA	NA	NA	NA	NA	NA	NA	NA
ACSP50_0232		Glycyl-glycine endopeptidase ALE-1 precursor				3.4.24.75	CY		NA	NA	NA	NA	NA	NA	NA	NA	NA	NA	NA	NA	NA	NA	NA	NA	NA	NA	NA	NA	NA
ACSP50_0233		acetoin dehydrogenase E2 subunit dihydrolipoyllysine-residue acetyltransferase					CY		NA	NA	NA	NA	NA	NA	NA	NA	NA	NA	NA	NA	NA	NA	NA	NA	NA	NA	NA	NA	NA
ACSP50_0234		MFS transporter					IM		NA	NA	NA	NA	NA	NA	NA	NA	NA	NA	NA	NA	NA	NA	NA	NA	NA	NA	NA	NA	NA
ACSP50_0235		pyridoxal-5'-phosphate-dependent protein subunit beta	COG0031	E	K22847	2.8.5.1	CY		NA	NA	NA	NA	NA	NA	NA	NA	NA	NA	NA	NA	NA	NA	NA	NA	NA	NA	NA	NA	NA
ACSP50_0236		hypothetical protein					EX		NA	NA	NA	NA	NA	NA	NA	NA	NA	NA	NA	NA	NA	NA	NA	NA	NA	NA	NA	NA	NA
ACSP50_0237		DUF305 domain-containing protein					MA		NA	NA	NA	NA	NA	NA	NA	NA	NA	NA	NA	NA	NA	NA	NA	NA	NA	NA	NA	NA	NA
ACSP50_0238		copper resistance protein							NA	NA	NA	NA	NA	NA	NA	NA	NA	NA	NA	NA	NA	NA	NA	NA	NA	NA	NA	NA	NA
ACSP50_0239		site-specific tyrosine recombinase XerC					CY		NA	NA	NA	NA	NA	NA	NA	NA	NA	NA	NA	NA	NA	NA	NA	NA	NA	NA	NA	NA	NA
ACSP50_0240		integrase					CY		NA	NA	NA	NA	NA	NA	NA	NA	NA	NA	NA	NA	NA	NA	NA	NA	NA	NA	NA	NA	NA
ACSP50_0241		hypothetical protein					EX		NA	NA	NA	NA	NA	NA	NA	NA	NA	NA	NA	NA	NA	NA	NA	NA	NA	NA	NA	NA	NA
ACSP50_0242		hypothetical protein					MA		NA	NA	NA	NA	NA	NA	NA	NA	NA	NA	NA	NA	NA	NA	NA	NA	NA	NA	NA	NA	NA
ACSP50_0243		Site-specific recombinase XerD					CY		NA	NA	NA	NA	NA	NA	NA	NA	NA	NA	NA	NA	NA	NA	NA	NA	NA	NA	NA	NA	NA
ACSP50_0244		uncharacterized protein					CY	13	0.633099	0.070824	0.0617178	1.1896	0.163108	0.16776	0.95087	0.25052	0.733839	1.20506	0.044756	0.203227	0.963909	0.127899	0.708818	1.11446	0.0767858	0.15777	0.793823	0.0828148	0.0243457
ACSP50_0245		hypothetical protein					CY		NA	NA	NA	NA	NA	NA	NA	NA	NA	NA	NA	NA	NA	NA	NA	NA	NA	NA	NA	NA	NA
ACSP50_0246		hypothetical protein					CY		NA	NA	NA	NA	NA	NA	NA	NA	NA	NA	NA	NA	NA	NA	NA	NA	NA	NA	NA	NA	NA
ACSP50_0247		hypothetical protein					IM		NA	NA	NA	NA	NA	NA	NA	NA	NA	NA	NA	NA	NA	NA	NA	NA	NA	NA	NA	NA	NA
ACSP50_0248		hypothetical protein					CY		NA	NA	NA	NA	NA	NA	NA	NA	NA	NA	NA	NA	NA	NA	NA	NA	NA	NA	NA	NA	NA
ACSP50_0249		hypothetical protein					EX		NA	NA	NA	NA	NA	NA	NA	NA	NA	NA	NA	NA	NA	NA	NA	NA	NA	NA	NA	NA	NA
ACSP50_0250		glycosyl transferase				2.4.1.21	CY		NA	NA	NA	NA	NA	NA	NA	NA	NA	NA	NA	NA	NA	NA	NA	NA	NA	NA	NA	NA	NA
ACSP50_0251		hypothetical protein					IM		NA	NA	NA	NA	NA	NA	NA	NA	NA	NA	NA	NA	NA	NA	NA	NA	NA	NA	NA	NA	NA
ACSP50_0252		NAD-dependent dehydratase				5.1.3.2	CY		NA	NA	NA	NA	NA	NA	NA	NA	NA	NA	NA	NA	NA	NA	NA	NA	NA	NA	NA	NA	NA
ACSP50_0253		nucleoside-diphosphate-sugar pyrophosphorylase	COG1208	JM	K21210	2.7.7.13	CY		NA	NA	NA	NA	NA	NA	NA	NA	NA	NA	NA	NA	NA	NA	NA	NA	NA	NA	NA	NA	NA
ACSP50_0254		ADP-glyceromanno-heptose 6-epimerase	COG0451	M	K21214	5.1.3.20	CY		NA	NA	NA	NA	NA	NA	NA	NA	NA	NA	NA	NA	NA	NA	NA	NA	NA	NA	NA	NA	NA
ACSP50_0255		Spherulin-4					CY		NA	NA	NA	NA	NA	NA	NA	NA	NA	NA	NA	NA	NA	NA	NA	NA	NA	NA	NA	NA	NA
ACSP50_0256		hypothetical protein					MA		NA	NA	NA	NA	NA	NA	NA	NA	NA	NA	NA	NA	NA	NA	NA	NA	NA	NA	NA	NA	NA
ACSP50_0257		hypothetical protein					IM		NA	NA	NA	NA	NA	NA	NA	NA	NA	NA	NA	NA	NA	NA	NA	NA	NA	NA	NA	NA	NA
ACSP50_0258		carboxylate--amine ligase	COG2170	O	K06048	6.3.2.2	CY		NA	NA	NA	NA	NA	NA	NA	NA	NA	NA	NA	NA	NA	NA	NA	NA	NA	NA	NA	NA	NA
ACSP50_0259	rsbU	regulator of sigma subunit	COG2208	TK			CY		NA	NA	NA	NA	NA	NA	NA	NA	NA	NA	NA	NA	NA	NA	NA	NA	NA	NA	NA	NA	NA
ACSP50_0260		hypothetical protein	COG1191	K	K03090		CY		NA	NA	NA	NA	NA	NA	NA	NA	NA	NA	NA	NA	NA	NA	NA	NA	NA	NA	NA	NA	NA
ACSP50_0261		carboxylate--amine ligase	COG2170	O	K06048	6.3.2.2	MA		NA	NA	NA	NA	NA	NA	NA	NA	NA	NA	NA	NA	NA	NA	NA	NA	NA	NA	NA	NA	NA
ACSP50_0262	bacD_1	Alanine-anticapsin ligase BacD				6.3.2.28	CY	32	NA	NA	NA	NA	NA	NA	NA	NA	NA	NA	NA	NA	NA	NA	NA	NA	NA	NA	NA	NA	NA
ACSP50_0263		aminotransferase class I/II	COG1168	ER	K14155	4.4.1.13	CY		NA	NA	NA	NA	NA	NA	NA	NA	NA	NA	NA	NA	NA	NA	NA	NA	NA	NA	NA	NA	NA
ACSP50_0264		hypothetical protein					CY		NA	NA	NA	NA	NA	NA	NA	NA	NA	NA	NA	NA	NA	NA	NA	NA	NA	NA	NA	NA	NA
ACSP50_0265		hypothetical protein					CY		NA	NA	NA	NA	NA	NA	NA	NA	NA	NA	NA	NA	NA	NA	NA	NA	NA	NA	NA	NA	NA
ACSP50_0266		Omega-3 fatty acid desaturase				1.14.19.-	IM		NA	NA	NA	NA	NA	NA	NA	NA	NA	NA	NA	NA	NA	NA	NA	NA	NA	NA	NA	NA	NA
ACSP50_0267		hypothetical protein					CY		NA	NA	NA	NA	NA	NA	NA	NA	NA	NA	NA	NA	NA	NA	NA	NA	NA	NA	NA	NA	NA
ACSP50_0268		hypothetical protein					CY		NA	NA	NA	NA	NA	NA	NA	NA	NA	NA	NA	NA	NA	NA	NA	NA	NA	NA	NA	NA	NA
ACSP50_0269		hypothetical protein					IM		NA	NA	NA	NA	NA	NA	NA	NA	NA	NA	NA	NA	NA	NA	NA	NA	NA	NA	NA	NA	NA
ACSP50_0270		hypothetical protein					CY		NA	NA	NA	NA	NA	NA	NA	NA	NA	NA	NA	NA	NA	NA	NA	NA	NA	NA	NA	NA	NA
ACSP50_0271		threonine--tRNA ligase	COG0441	J	K01868	6.1.1.3		13	1.08024	0.225341	0.578147	1.39897	0.217505	0.0560366	1.18092	0.246324	0.307665	1.31707	0.297549	0.306706	0.891944	0.129768	0.526207	1.00147	0.190012	0.947942	1.03807	0.147887	0.757941
ACSP50_0272		hypothetical protein					MA		NA	NA	NA	NA	NA	NA	NA	NA	NA	NA	NA	NA	NA	NA	NA	NA	NA	NA	NA	NA	NA
ACSP50_0273		permease					IM		NA	NA	NA	NA	NA	NA	NA	NA	NA	NA	NA	NA	NA	NA	NA	NA	NA	NA	NA	NA	NA
ACSP50_0274		ABC transporter ATP-binding protein	COG1136	M	K02003		CY		NA	NA	NA	NA	NA	NA	NA	NA	NA	NA	NA	NA	NA	NA	NA	NA	NA	NA	NA	NA	NA
ACSP50_0275	padR	Negative transcription regulator padR	COG1695	K			CY		NA	NA	NA	NA	NA	NA	NA	NA	NA	NA	NA	NA	NA	NA	NA	NA	NA	NA	NA	NA	NA
ACSP50_0276		hypothetical protein					EX		NA	NA	NA	NA	NA	NA	NA	NA	NA	NA	NA	NA	NA	NA	NA	NA	NA	NA	NA	NA	NA
ACSP50_0277		integrin alpha-V					EX		NA	NA	NA	NA	NA	NA	NA	NA	NA	NA	NA	NA	NA	NA	NA	NA	NA	NA	NA	NA	NA
ACSP50_0278		response regulator receiver modulated serine phosphatase	COG2208	TK			CY		NA	NA	NA	NA	NA	NA	NA	NA	NA	NA	NA	NA	NA	NA	NA	NA	NA	NA	NA	NA	NA
ACSP50_0279		histidine kinase				2.7.13.3	CY		NA	NA	NA	NA	NA	NA	NA	NA	NA	NA	NA	NA	NA	NA	NA	NA	NA	NA	NA	NA	NA
ACSP50_0280		transcriptional regulator					CY		NA	NA	NA	NA	NA	NA	NA	NA	NA	NA	NA	NA	NA	NA	NA	NA	NA	NA	NA	NA	NA
ACSP50_0281		anti-sigma regulatory factor	COG2172	T	K17752	2.7.11.1	CY		NA	NA	NA	NA	NA	NA	NA	NA	NA	NA	NA	NA	NA	NA	NA	NA	NA	NA	NA	NA	NA
ACSP50_0282		anti-anti-sigma factor	COG1366	T	K17762		CY		NA	NA	NA	NA	NA	NA	NA	NA	NA	NA	NA	NA	NA	NA	NA	NA	NA	NA	NA	NA	NA
ACSP50_0283		anti-sigma factor antagonist	COG1366	T	K17763		CY	8	1.17363	0.276313	0.43391	0.898637	0.0229237	0.124	0.942601	0.0925371	0.60912	0.792759	0.0262285	0.270341	0.964283	0.115793	0.766654	1.10291	0.11453	0.063451	1.42448	0.296513	0.0424541
ACSP50_0284		anti-sigma factor antagonist	COG1366	T	K04749		CY	4	NA	NA	NA	NA	NA	NA	0.787091	0.134832	0.256658	1.12228	0.216536	0.303885	0.837477	0.223177	0.522881	1.0212	0.0641073	0.728344	1.76743	0.6986	0.0584455
ACSP50_0285		mechanosensitive ion channel protein MscL	COG1970	M	K03282		IM	20	2.54009	0.836081	0.0545854	1.50048	0.30792	0.0834737	1.03359	0.249456	0.83563	NA	NA	NA	1.27594	0.416077	0.531071	1.26571	0.0954657	0.0955142	1.45144	0.216585	0.0427742
ACSP50_0286		hypothetical protein					CY		NA	NA	NA	NA	NA	NA	NA	NA	NA	NA	NA	NA	NA	NA	NA	NA	NA	NA	NA	NA	NA
ACSP50_0287		hypothetical protein					IM		NA	NA	NA	NA	NA	NA	NA	NA	NA	NA	NA	NA	NA	NA	NA	NA	NA	NA	NA	NA	NA
ACSP50_0288		hypothetical protein					CY		NA	NA	NA	NA	NA	NA	NA	NA	NA	NA	NA	NA	NA	NA	NA	NA	NA	NA	NA	NA	NA
ACSP50_0289		peptidoglycan-binding protein					MA		NA	NA	NA	NA	NA	NA	NA	NA	NA	NA	NA	NA	NA	NA	NA	NA	NA	NA	NA	NA	NA
ACSP50_0290		hypothetical protein					CY		NA	NA	NA	NA	NA	NA	NA	NA	NA	NA	NA	NA	NA	NA	NA	NA	NA	NA	NA	NA	NA
ACSP50_0291		hypothetical protein					IM		NA	NA	NA	NA	NA	NA	NA	NA	NA	NA	NA	NA	NA	NA	NA	NA	NA	NA	NA	NA	NA
ACSP50_0292		protease 2	COG1770	E	K01354	3.4.21.83	CY	2	0.957364	0.0843519	0.313246	0.75644	0.0957369	0.0746949	0.899591	0.125086	0.319606	0.912746	0.0956001	0.416305	0.976311	0.09295	0.792524	1.03067	0.12873	0.736848	1.25353	0.142984	0.0541343
ACSP50_0293		glycolate oxidase	COG0277	C	K11472		CY	14	NA	NA	NA	1.53653	0.0890575	0.0480964	NA	NA	NA	NA	NA	NA	NA	NA	NA	NA	NA	NA	1.59359	0.163034	0.0538613
ACSP50_0294		deaminase					CY	36	2.45144	0.794517	0.0257778	NA	NA	NA	NA	NA	NA	NA	NA	NA	NA	NA	NA	NA	NA	NA	NA	NA	NA
ACSP50_0295		deaminase					CY		NA	NA	NA	NA	NA	NA	NA	NA	NA	NA	NA	NA	NA	NA	NA	NA	NA	NA	NA	NA	NA
ACSP50_0296		stage II sporulation protein E				3.1.3.3	CY		NA	NA	NA	NA	NA	NA	NA	NA	NA	NA	NA	NA	NA	NA	NA	NA	NA	NA	NA	NA	NA
ACSP50_0297		hybrid sensor histidine kinase/response regulator				2.7.13.3	CY	8	1.13207	0.167558	0.2688	0.914724	0.0786441	0.213202	1.00822	0.0884841	0.919732	1.14271	0.080901	0.475824	1.12929	0.0729378	0.364267	1.34792	0.268617	0.078429	1.61363	0.139445	0.0304271
ACSP50_0298		two-component system response regulator receiver	COG0784	T		3.1.1.61	CY	8	1.6432	0.294122	0.0516216	0.9294	0.283442	0.466477	0.795937	0.168079	0.154732	1.04079	0.169597	0.68288	1.25086	0.127908	0.196943	1.41227	0.0466306	0.0585652	1.54879	0.24876	0.0369385
ACSP50_0299		pectate lyase			K22539	4.2.2.2	MA		NA	NA	NA	NA	NA	NA	NA	NA	NA	NA	NA	NA	NA	NA	NA	NA	NA	NA	NA	NA	NA
ACSP50_0300		RNA polymerase sigma factor					CY		NA	NA	NA	NA	NA	NA	NA	NA	NA	NA	NA	NA	NA	NA	NA	NA	NA	NA	NA	NA	NA
ACSP50_0301		hypothetical protein					MA		NA	NA	NA	NA	NA	NA	NA	NA	NA	NA	NA	NA	NA	NA	NA	NA	NA	NA	NA	NA	NA
ACSP50_0302		anti-anti-sigma factor	COG1366	T	K04749		CY	5	NA	NA	NA	1.05364	0.0854087	0.276675	1.11568	0.345458	0.660904	NA	NA	NA	1.05575	0.133896	0.615518	1.39102	0.180586	0.109921	NA	NA	NA
ACSP50_0303		aspartate aminotransferase family protein	COG0001	H	K01845	5.4.3.8	CY	2	1.06663	0.544911	0.909444	1.23812	0.274314	0.192262	1.00347	0.0521463	0.953154	0.944777	0.0339903	0.434964	1.11954	0.143262	0.25616	1.08088	0.0233832	0.200177	1.45016	0.175836	0.0304828
ACSP50_0304		uncharacterized protein					CY		NA	NA	NA	NA	NA	NA	NA	NA	NA	NA	NA	NA	NA	NA	NA	NA	NA	NA	NA	NA	NA
ACSP50_0305		alkyl hydroperoxide reductase				1.8.-.-	MA		NA	NA	NA	NA	NA	NA	NA	NA	NA	NA	NA	NA	NA	NA	NA	NA	NA	NA	NA	NA	NA
ACSP50_0306		cytochrome C biogenesis protein CcdA	COG0785	CO	K06196	1.8.-.-	IM		NA	NA	NA	NA	NA	NA	NA	NA	NA	NA	NA	NA	NA	NA	NA	NA	NA	NA	NA	NA	NA
ACSP50_0307		cytochrome c biogenesis protein ResB	COG1333	CO	K07399		IM		NA	NA	NA	NA	NA	NA	NA	NA	NA	NA	NA	NA	NA	NA	NA	NA	NA	NA	NA	NA	NA
ACSP50_0308		c-type cytochrome biogenesis protein CcsB					IM		NA	NA	NA	NA	NA	NA	NA	NA	NA	NA	NA	NA	NA	NA	NA	NA	NA	NA	NA	NA	NA
ACSP50_0309		hypothetical protein					CY		NA	NA	NA	NA	NA	NA	NA	NA	NA	NA	NA	NA	NA	NA	NA	NA	NA	NA	NA	NA	NA
ACSP50_0310	ubiD	3-octaprenyl-4-hydroxybenzoate carboxy-lyase	COG0043	H	K03182	4.1.1.98	CY	28	NA	NA	NA	1.23587	0.073257	0.168415	0.927712	0.232561	0.520322	0.987278	0.441308	0.893439	NA	NA	NA	NA	NA	NA	NA	NA	NA
ACSP50_0311	ubiA	4-hydroxybenzoate octaprenyltransferase	COG0382	H	K03179	2.5.1.39	IM		NA	NA	NA	NA	NA	NA	NA	NA	NA	NA	NA	NA	NA	NA	NA	NA	NA	NA	NA	NA	NA
ACSP50_0312		aromatic acid decarboxylase	COG0163	H	K03186	2.5.1.129	CY		NA	NA	NA	NA	NA	NA	NA	NA	NA	NA	NA	NA	NA	NA	NA	NA	NA	NA	NA	NA	NA
ACSP50_0313		MerR-family transcriptional regulator	COG2452	X			CY	36	2.67701	0.305564	0.0316364	NA	NA	NA	NA	NA	NA	NA	NA	NA	NA	NA	NA	NA	NA	NA	NA	NA	NA
ACSP50_0314		AsnC-family transcriptional regulator	COG1522	K	K03719		CY		NA	NA	NA	NA	NA	NA	NA	NA	NA	NA	NA	NA	NA	NA	NA	NA	NA	NA	NA	NA	NA
ACSP50_0315		hypothetical protein					MA		NA	NA	NA	NA	NA	NA	NA	NA	NA	NA	NA	NA	NA	NA	NA	NA	NA	NA	NA	NA	NA
ACSP50_0316		hypothetical protein	COG3554	S	K09957		CY		NA	NA	NA	NA	NA	NA	NA	NA	NA	NA	NA	NA	NA	NA	NA	NA	NA	NA	NA	NA	NA
ACSP50_0317		RNA helicase				3.6.1.-	CY		NA	NA	NA	NA	NA	NA	NA	NA	NA	NA	NA	NA	NA	NA	NA	NA	NA	NA	NA	NA	NA
ACSP50_0318		hypothetical protein					MA	5	NA	NA	NA	NA	NA	NA	1.206	0.0291243	0.151766	NA	NA	NA	NA	NA	NA	1.43135	0.153421	0.0764458	NA	NA	NA
ACSP50_0319		Cortactin-binding protein 2	COG0791	M	K21471	3.4.-.-	CY		NA	NA	NA	NA	NA	NA	NA	NA	NA	NA	NA	NA	NA	NA	NA	NA	NA	NA	NA	NA	NA
ACSP50_0320		aminofutalosine synthase MqnE	COG1060	H	K18285	2.5.1.120	CY	13	0.76698	0.186063	0.155663	0.989866	0.162819	0.876378	1.0288	0.114791	0.857574	1.11947	0.143636	0.588853	1.28384	0.0768664	0.220398	0.984674	0.204412	0.707724	0.618318	0.104474	0.0295924
ACSP50_0321		hypothetical protein					IM		NA	NA	NA	NA	NA	NA	NA	NA	NA	NA	NA	NA	NA	NA	NA	NA	NA	NA	NA	NA	NA
ACSP50_0322		uncharacterized protein					IM	20	1.63675	0.159823	0.0589505	1.42141	0.142941	0.0247582	NA	NA	NA	NA	NA	NA	NA	NA	NA	1.18128	0.220322	0.136594	1.28067	0.157695	0.0291259
ACSP50_0323		ABC transporter substrate-binding protein	COG0614	P	K02016		MA	18	NA	NA	NA	NA	NA	NA	NA	NA	NA	0.487236	0.1362	0.29578	0.750467	0.0623959	0.410876	0.963408	0.121235	0.84176	1.95364	0.462985	0.0358378
ACSP50_0324		ABC transporter permease	COG0609	P	K02015		IM		NA	NA	NA	NA	NA	NA	NA	NA	NA	NA	NA	NA	NA	NA	NA	NA	NA	NA	NA	NA	NA
ACSP50_0325		ABC transporter	COG1120	PH	K02013	7.2.2.-	CY		NA	NA	NA	NA	NA	NA	NA	NA	NA	NA	NA	NA	NA	NA	NA	NA	NA	NA	NA	NA	NA
ACSP50_0326	fliQ	flagellar export apparatus protein FliQ	COG1987	N	K02420				NA	NA	NA	NA	NA	NA	NA	NA	NA	NA	NA	NA	NA	NA	NA	NA	NA	NA	NA	NA	NA
ACSP50_0327		hydroxylase	COG3324	R	K06996		CY		NA	NA	NA	NA	NA	NA	NA	NA	NA	NA	NA	NA	NA	NA	NA	NA	NA	NA	NA	NA	NA
ACSP50_0328		N-acetyltransferase GCN5				2.3.1.-	CY		NA	NA	NA	NA	NA	NA	NA	NA	NA	NA	NA	NA	NA	NA	NA	NA	NA	NA	NA	NA	NA
ACSP50_0329		hypothetical protein					CY		NA	NA	NA	NA	NA	NA	NA	NA	NA	NA	NA	NA	NA	NA	NA	NA	NA	NA	NA	NA	NA
ACSP50_0330		N5;N10-methylene tetrahydromethanopterin reductase				1.5.99.11	CY		NA	NA	NA	NA	NA	NA	NA	NA	NA	NA	NA	NA	NA	NA	NA	NA	NA	NA	NA	NA	NA
ACSP50_0331		ATPase AAA					CY		NA	NA	NA	NA	NA	NA	NA	NA	NA	NA	NA	NA	NA	NA	NA	NA	NA	NA	NA	NA	NA
ACSP50_0332		transcriptional regulator					CY		NA	NA	NA	NA	NA	NA	NA	NA	NA	NA	NA	NA	NA	NA	NA	NA	NA	NA	NA	NA	NA
ACSP50_0333		MFS transporter					IM		NA	NA	NA	NA	NA	NA	NA	NA	NA	NA	NA	NA	NA	NA	NA	NA	NA	NA	NA	NA	NA
ACSP50_0334		periplasmic solute-binding protein	COG1427	R	K11782	4.2.1.151	CY	11	2.30583	0.318994	0.0474515	1.30778	0.320106	0.310161	NA	NA	NA	NA	NA	NA	NA	NA	NA	NA	NA	NA	NA	NA	NA
ACSP50_0335		aldo/keto reductase					CY	15	0.487628	0.0528031	0.0471362	0.85074	0.124382	0.330747	0.898966	0.218488	0.307433	0.953787	0.137806	0.804223	1.13749	0.221303	0.26016	1.01975	0.0391922	0.742097	1.13402	0.177935	0.0295628
ACSP50_0336		hypothetical protein					CY		NA	NA	NA	NA	NA	NA	NA	NA	NA	NA	NA	NA	NA	NA	NA	NA	NA	NA	NA	NA	NA
ACSP50_0337		helicase SNF2				2.7.11.1	CY		NA	NA	NA	NA	NA	NA	NA	NA	NA	NA	NA	NA	NA	NA	NA	NA	NA	NA	NA	NA	NA
ACSP50_0338		glyoxalase					CY		NA	NA	NA	NA	NA	NA	NA	NA	NA	NA	NA	NA	NA	NA	NA	NA	NA	NA	NA	NA	NA
ACSP50_0339	tetR	TetR family transcriptional regulator	COG1309	K			CY		NA	NA	NA	NA	NA	NA	NA	NA	NA	NA	NA	NA	NA	NA	NA	NA	NA	NA	NA	NA	NA
ACSP50_0340		dehypoxanthine futalosine cyclase	COG1060	H	K11784	1.21.98.1	CY	12	1.49729	0.0591948	0.0267692	1.52374	0.0898007	0.0295517	1.22146	0.112213	0.153002	0.941027	0.118662	0.602187	1.11029	0.109256	0.41181	0.825188	0.0982345	0.136919	0.72333	0.0610888	0.0282328
ACSP50_0341	ubiE_1	Ubiquinone/menaquinone biosynthesis methyltransferase ubiE	COG2226	H	K03183	2.1.1.163	CY	22	1.14618	0.113806	0.087488	1.28069	0.173495	0.115331	1.21581	0.0458462	0.126322	1.07936	0.0327067	0.322918	1.20123	0.276633	0.447368	1.23131	0.317455	0.279291	1.09961	0.171223	0.358073
ACSP50_0342		hypothetical protein					CY		NA	NA	NA	NA	NA	NA	NA	NA	NA	NA	NA	NA	NA	NA	NA	NA	NA	NA	NA	NA	NA
ACSP50_0343		drug:proton antiporter	COG0644	C	K21401	1.3.99.38	CY	20	1.09997	0.111675	0.381653	1.3212	0.0918064	0.0890845	0.917742	0.237999	0.549908	1.09939	0.197625	0.293094	1.06439	0.308801	0.892342	0.984786	0.147958	0.91311	1.1633	0.231809	0.365554
ACSP50_0344	nuoA	NADH dehydrogenase; subunit A	COG0838	C	K00330	7.1.1.2	IM		NA	NA	NA	NA	NA	NA	NA	NA	NA	NA	NA	NA	NA	NA	NA	NA	NA	NA	NA	NA	NA
ACSP50_0345	nuoB	NADH dehydrogenase; subunit B	COG0377	C	K00331	7.1.1.2	CY		NA	NA	NA	NA	NA	NA	NA	NA	NA	NA	NA	NA	NA	NA	NA	NA	NA	NA	NA	NA	NA
ACSP50_0346	nuoC	NADH dehydrogenase; subunit C	COG0852	C	K00332	7.1.1.2	CY		NA	NA	NA	NA	NA	NA	NA	NA	NA	NA	NA	NA	NA	NA	NA	NA	NA	NA	NA	NA	NA
ACSP50_0347	nuoD	NADH dehydrogenase; subunit D	COG0649	C	K00333	7.1.1.2	CY	4	NA	NA	NA	1.00911	0.158106	0.98483	0.602819	0.127772	0.161309	0.539535	0.1309	0.225253	1.00415	0.231265	0.961313	1.08092	0.109201	0.127907	2.04414	0.0274479	0.0261943
ACSP50_0348	nuoE	NADH dehydrogenase; subunit E	COG1905	C	K00334	7.1.1.2	CY	3	0.521204	0.150684	0.113798	0.924263	0.0918617	0.205038	0.645504	0.0743451	0.107028	0.591903	0.0185994	0.216544	1.06736	0.359639	0.874905	1.16367	0.270263	0.224647	1.81673	0.11115	0.0260334
ACSP50_0349	nuoF	NADH dehydrogenase; subunit F	COG1894	C	K00335	7.1.1.2	CY	3	0.47894	0.0521411	0.0482405	0.872344	0.201053	0.050661	0.514283	0.0862696	0.168482	0.72355	0.0602171	0.336457	1.10179	0.295381	0.395513	1.20146	0.215115	0.102655	1.74539	0.362895	0.0467755
ACSP50_0350	nuoG	NADH dehydrogenase; subunit G	COG1034	C	K00336	7.1.1.2	CY	3	0.761329	0.0990876	0.0863014	0.896218	0.0802368	0.0500636	0.656884	0.0357091	0.0808511	0.668149	0.184488	0.265049	0.910326	0.110896	0.308906	1.03881	0.0592406	0.488653	1.97696	0.0952227	0.0265283
ACSP50_0351	nuoH	NADH dehydrogenase; subunit H	COG1005	C	K00337	7.1.1.2	IM		NA	NA	NA	NA	NA	NA	NA	NA	NA	NA	NA	NA	NA	NA	NA	NA	NA	NA	NA	NA	NA
ACSP50_0352	nuoI	NADH dehydrogenase; subunit I	COG1143	C	K00338	7.1.1.2	CY	25	NA	NA	NA	1.44334	0.1372	0.0556553	1.28087	0.0728098	0.222513	1.15148	0.214338	0.644711	NA	NA	NA	0.877184	0.212233	0.354287	NA	NA	NA
ACSP50_0353	nuoJ	NADH dehydrogenase; subunit J	COG0839	C	K00339	7.1.1.2	IM		NA	NA	NA	NA	NA	NA	NA	NA	NA	NA	NA	NA	NA	NA	NA	NA	NA	NA	NA	NA	NA
ACSP50_0354	nuoK	NADH dehydrogenase; subunit K	COG0713	C	K00340	7.1.1.2	IM		NA	NA	NA	NA	NA	NA	NA	NA	NA	NA	NA	NA	NA	NA	NA	NA	NA	NA	NA	NA	NA
ACSP50_0355	nuoL	NADH dehydrogenase; subunit L	COG1009	CP	K00341	7.1.1.2	IM		NA	NA	NA	NA	NA	NA	NA	NA	NA	NA	NA	NA	NA	NA	NA	NA	NA	NA	NA	NA	NA
ACSP50_0356	nuoM	NADH dehydrogenase; subunit M	COG1008	C	K00342	7.1.1.2	IM		NA	NA	NA	NA	NA	NA	NA	NA	NA	NA	NA	NA	NA	NA	NA	NA	NA	NA	NA	NA	NA
ACSP50_0357	nuoN	NADH dehydrogenase; subunit N	COG1007	C	K00343	7.1.1.2	IM		NA	NA	NA	NA	NA	NA	NA	NA	NA	NA	NA	NA	NA	NA	NA	NA	NA	NA	NA	NA	NA
ACSP50_0358		geranylgeranyl pyrophosphate synthase	COG0142	H	K00805	2.5.1.30	CY	22	0.813802	0.0787222	0.0807304	1.24963	0.0652613	0.123862	1.28385	0.138479	0.2379	1.14733	0.099805	0.465603	1.37676	0.278345	0.275764	1.23248	0.0861224	0.077378	0.831746	0.0704681	0.0305491
ACSP50_0359		IclR family transcriptional regulator	COG1414	K			CY	32	NA	NA	NA	NA	NA	NA	NA	NA	NA	1.2756	0.105735	0.226863	NA	NA	NA	1.43204	0.260656	0.0996556	NA	NA	NA
ACSP50_0360		hypothetical protein					MA		NA	NA	NA	NA	NA	NA	NA	NA	NA	NA	NA	NA	NA	NA	NA	NA	NA	NA	NA	NA	NA
ACSP50_0361		protein RarD	COG2962	S	K05786		IM		NA	NA	NA	NA	NA	NA	NA	NA	NA	NA	NA	NA	NA	NA	NA	NA	NA	NA	NA	NA	NA
ACSP50_0362		membrane protein	COG1950	S	K08972		IM		NA	NA	NA	NA	NA	NA	NA	NA	NA	NA	NA	NA	NA	NA	NA	NA	NA	NA	NA	NA	NA
ACSP50_0363		Cortactin-binding protein 2					MA		NA	NA	NA	NA	NA	NA	NA	NA	NA	NA	NA	NA	NA	NA	NA	NA	NA	NA	NA	NA	NA
ACSP50_0364		hypothetical protein					CY		NA	NA	NA	NA	NA	NA	NA	NA	NA	NA	NA	NA	NA	NA	NA	NA	NA	NA	NA	NA	NA
ACSP50_0365		hypothetical protein					CY		NA	NA	NA	NA	NA	NA	NA	NA	NA	NA	NA	NA	NA	NA	NA	NA	NA	NA	NA	NA	NA
ACSP50_0366		hypothetical protein						9	0.879686	0.157627	0.143141	1.46635	0.0979715	0.0547874	1.26254	0.241484	0.284981	0.686431	0.0867319	0.156239	0.631475	0.145184	0.246554	0.563622	0.168227	0.0942033	0.284849	0.0274512	0.03315
ACSP50_0367		hypothetical protein					CY	5	NA	NA	NA	1.44248	0.344249	0.0542283	1.37577	0.345072	0.317464	NA	NA	NA	NA	NA	NA	NA	NA	NA	NA	NA	NA
ACSP50_0368		alpha/beta hydrolase					CY		NA	NA	NA	NA	NA	NA	NA	NA	NA	NA	NA	NA	NA	NA	NA	NA	NA	NA	NA	NA	NA
ACSP50_0369		hypothetical protein					MA		NA	NA	NA	NA	NA	NA	NA	NA	NA	NA	NA	NA	NA	NA	NA	NA	NA	NA	NA	NA	NA
ACSP50_0370		protease	COG4412	O	K09607	3.4.24.-	EX	18	NA	NA	NA	NA	NA	NA	NA	NA	NA	NA	NA	NA	NA	NA	NA	NA	NA	NA	NA	NA	NA
ACSP50_0371		acetyl-coenzyme A synthetase	COG0365	I	K01895	6.2.1.1	CY	2	0.675169	0.0993152	0.0990325	1.05266	0.0243874	0.171993	1.01353	0.191012	0.980374	0.986866	0.0456777	0.851624	0.903489	0.138274	0.354978	1.0484	0.0610422	0.436616	1.1204	0.0435972	0.0613859
ACSP50_0372		uncharacterized protein					CY	25	NA	NA	NA	1.38705	0.0829237	0.0476372	1.32088	0.314099	0.201135	0.968512	0.0915923	0.849068	1.00726	0.345243	0.943179	1.04171	0.0504478	0.572376	0.645993	0.159347	0.0673986
ACSP50_0373		hypothetical protein					IM		NA	NA	NA	NA	NA	NA	NA	NA	NA	NA	NA	NA	NA	NA	NA	NA	NA	NA	NA	NA	NA
ACSP50_0374		elongation factor G					MA		NA	NA	NA	NA	NA	NA	NA	NA	NA	NA	NA	NA	NA	NA	NA	NA	NA	NA	NA	NA	NA
ACSP50_0375									NA	NA	NA	NA	NA	NA	NA	NA	NA	NA	NA	NA	NA	NA	NA	NA	NA	NA	NA	NA	NA
ACSP50_0376		antirepressor	COG1366	T	K04749		CY		NA	NA	NA	NA	NA	NA	NA	NA	NA	NA	NA	NA	NA	NA	NA	NA	NA	NA	NA	NA	NA
ACSP50_0377		septum site-determining protein MinD					CY		NA	NA	NA	NA	NA	NA	NA	NA	NA	NA	NA	NA	NA	NA	NA	NA	NA	NA	NA	NA	NA
ACSP50_0378		pilus assembly protein CpaF	COG0630	U	K02283	7.4.2.8	CY		NA	NA	NA	NA	NA	NA	NA	NA	NA	NA	NA	NA	NA	NA	NA	NA	NA	NA	NA	NA	NA
ACSP50_0379		hypothetical protein	COG4965	UW	K12510		IM		NA	NA	NA	NA	NA	NA	NA	NA	NA	NA	NA	NA	NA	NA	NA	NA	NA	NA	NA	NA	NA
ACSP50_0380		secretion system protein					IM		NA	NA	NA	NA	NA	NA	NA	NA	NA	NA	NA	NA	NA	NA	NA	NA	NA	NA	NA	NA	NA
ACSP50_0381		hypothetical protein					MA		NA	NA	NA	NA	NA	NA	NA	NA	NA	NA	NA	NA	NA	NA	NA	NA	NA	NA	NA	NA	NA
ACSP50_0382		hypothetical protein					EX		NA	NA	NA	NA	NA	NA	NA	NA	NA	NA	NA	NA	NA	NA	NA	NA	NA	NA	NA	NA	NA
ACSP50_0383		ATP-dependent helicase	COG1205	L	K06877		CY		NA	NA	NA	NA	NA	NA	NA	NA	NA	NA	NA	NA	NA	NA	NA	NA	NA	NA	NA	NA	NA
ACSP50_0384		anti-anti-sigma factor	COG1366	T	K04749		CY	6	NA	NA	NA	1.16524	0.160967	0.130786	1.29293	0.208453	0.190711	1.12242	0.0963315	0.271251	1.1482	0.170327	0.380212	1.1901	0.170666	0.136756	1.40963	0.219256	0.0391258
ACSP50_0385		serine/threonine protein kinase					CY	16	1.42981	0.252104	0.0938987	1.39139	0.264335	0.0626404	1.15335	0.146747	0.149581	NA	NA	NA	1.35598	0.301043	0.27922	1.20641	0.116742	0.144618	NA	NA	NA
ACSP50_0386		sodium-translocating pyrophosphatase	COG3808	C	K15987	3.6.1.1	IM	27	0.380388	0.0610722	0.0628689	1.06919	0.253343	0.818976	NA	NA	NA	NA	NA	NA	1.18433	0.478279	0.674828	1.31671	0.536834	0.27748	1.20192	0.404521	0.182627
ACSP50_0387		hypothetical protein					MA		NA	NA	NA	NA	NA	NA	NA	NA	NA	NA	NA	NA	NA	NA	NA	NA	NA	NA	NA	NA	NA
ACSP50_0388		hypothetical protein					CY		NA	NA	NA	NA	NA	NA	NA	NA	NA	NA	NA	NA	NA	NA	NA	NA	NA	NA	NA	NA	NA
ACSP50_0389		DNA topoisomerase I	COG0550	L	K03168	5.6.2.1	CY	8	1.2707	0.0592971	0.0503636	1.02537	0.0680718	0.543573	0.9522	0.0379753	0.555018	1.01925	0.038804	0.808469	1.01052	0.0179839	0.910813	1.18655	0.0755248	0.112183	1.32005	0.134865	0.0656896
ACSP50_0390		FAD-linked oxidoreductase	COG0277	C	K05888	1.1.2.-	CY		NA	NA	NA	NA	NA	NA	NA	NA	NA	NA	NA	NA	NA	NA	NA	NA	NA	NA	NA	NA	NA
ACSP50_0391		Bacterial regulatory proteins; tetR family					CY		NA	NA	NA	NA	NA	NA	NA	NA	NA	NA	NA	NA	NA	NA	NA	NA	NA	NA	NA	NA	NA
ACSP50_0392		Alanine racemase 1				5.1.1.1	CY		NA	NA	NA	NA	NA	NA	NA	NA	NA	NA	NA	NA	NA	NA	NA	NA	NA	NA	NA	NA	NA
ACSP50_0393		dTMP kinase	COG0125	F	K00943	2.7.4.9	IM		NA	NA	NA	NA	NA	NA	NA	NA	NA	NA	NA	NA	NA	NA	NA	NA	NA	NA	NA	NA	NA
ACSP50_0394		endo-1;4-beta-xylanase	COG3693	G	K01181	3.2.1.8	MA		NA	NA	NA	NA	NA	NA	NA	NA	NA	NA	NA	NA	NA	NA	NA	NA	NA	NA	NA	NA	NA
ACSP50_0395		DNA polymerase III subunit delta'	COG0470	L	K02341	2.7.7.7	CY		NA	NA	NA	NA	NA	NA	NA	NA	NA	NA	NA	NA	NA	NA	NA	NA	NA	NA	NA	NA	NA
ACSP50_0396		hypothetical protein					CY		NA	NA	NA	NA	NA	NA	NA	NA	NA	NA	NA	NA	NA	NA	NA	NA	NA	NA	NA	NA	NA
ACSP50_0397		hypothetical protein					CY		NA	NA	NA	NA	NA	NA	NA	NA	NA	NA	NA	NA	NA	NA	NA	NA	NA	NA	NA	NA	NA
ACSP50_0398		hypothetical protein					CY		NA	NA	NA	NA	NA	NA	NA	NA	NA	NA	NA	NA	NA	NA	NA	NA	NA	NA	NA	NA	NA
ACSP50_0399		pyridoxamine 5'-phosphate oxidase					CY		NA	NA	NA	NA	NA	NA	NA	NA	NA	NA	NA	NA	NA	NA	NA	NA	NA	NA	NA	NA	NA
ACSP50_0400		hypothetical protein					MA		NA	NA	NA	NA	NA	NA	NA	NA	NA	NA	NA	NA	NA	NA	NA	NA	NA	NA	NA	NA	NA
ACSP50_0401		hypothetical protein					CY		NA	NA	NA	NA	NA	NA	NA	NA	NA	NA	NA	NA	NA	NA	NA	NA	NA	NA	NA	NA	NA
ACSP50_0402		hypothetical protein					CY		NA	NA	NA	NA	NA	NA	NA	NA	NA	NA	NA	NA	NA	NA	NA	NA	NA	NA	NA	NA	NA
ACSP50_0403		hypothetical protein					CY		NA	NA	NA	NA	NA	NA	NA	NA	NA	NA	NA	NA	NA	NA	NA	NA	NA	NA	NA	NA	NA
ACSP50_0404		hypothetical protein					CY		NA	NA	NA	NA	NA	NA	NA	NA	NA	NA	NA	NA	NA	NA	NA	NA	NA	NA	NA	NA	NA
ACSP50_0405		metallophosphoesterase					IM		NA	NA	NA	NA	NA	NA	NA	NA	NA	NA	NA	NA	NA	NA	NA	NA	NA	NA	NA	NA	NA
ACSP50_0406									NA	NA	NA	NA	NA	NA	NA	NA	NA	NA	NA	NA	NA	NA	NA	NA	NA	NA	NA	NA	NA
ACSP50_0407		peptidase S8	COG1404	O	K17734	3.4.21.-	EX		NA	NA	NA	NA	NA	NA	NA	NA	NA	NA	NA	NA	NA	NA	NA	NA	NA	NA	NA	NA	NA
ACSP50_0408		hypothetical protein					MA		NA	NA	NA	NA	NA	NA	NA	NA	NA	NA	NA	NA	NA	NA	NA	NA	NA	NA	NA	NA	NA
ACSP50_0409		hypothetical protein					CY		NA	NA	NA	NA	NA	NA	NA	NA	NA	NA	NA	NA	NA	NA	NA	NA	NA	NA	NA	NA	NA
ACSP50_0410		MFS transporter					IM		NA	NA	NA	NA	NA	NA	NA	NA	NA	NA	NA	NA	NA	NA	NA	NA	NA	NA	NA	NA	NA
ACSP50_0411		hyaluronate lyase					CY		NA	NA	NA	NA	NA	NA	NA	NA	NA	NA	NA	NA	NA	NA	NA	NA	NA	NA	NA	NA	NA
ACSP50_0412		hypothetical protein					CY		NA	NA	NA	NA	NA	NA	NA	NA	NA	NA	NA	NA	NA	NA	NA	NA	NA	NA	NA	NA	NA
ACSP50_0413		hypothetical protein					CY		NA	NA	NA	NA	NA	NA	NA	NA	NA	NA	NA	NA	NA	NA	NA	NA	NA	NA	NA	NA	NA
ACSP50_0414		hypothetical protein					CY		NA	NA	NA	NA	NA	NA	NA	NA	NA	NA	NA	NA	NA	NA	NA	NA	NA	NA	NA	NA	NA
ACSP50_0415		transcriptional regulator					CY		NA	NA	NA	NA	NA	NA	NA	NA	NA	NA	NA	NA	NA	NA	NA	NA	NA	NA	NA	NA	NA
ACSP50_0416		putative membrane protein	COG3090	G			IM		NA	NA	NA	NA	NA	NA	NA	NA	NA	NA	NA	NA	NA	NA	NA	NA	NA	NA	NA	NA	NA
ACSP50_0417		hypothetical protein					IM		NA	NA	NA	NA	NA	NA	NA	NA	NA	NA	NA	NA	NA	NA	NA	NA	NA	NA	NA	NA	NA
ACSP50_0418		transcriptional regulator					CY		NA	NA	NA	NA	NA	NA	NA	NA	NA	NA	NA	NA	NA	NA	NA	NA	NA	NA	NA	NA	NA
ACSP50_0419		ATP-dependent DNA ligase	COG1793	L	K01971	6.5.1.1	CY		NA	NA	NA	NA	NA	NA	NA	NA	NA	NA	NA	NA	NA	NA	NA	NA	NA	NA	NA	NA	NA
ACSP50_0420		DNA ligase	COG1793	L	K01971	6.5.1.1	CY		NA	NA	NA	NA	NA	NA	NA	NA	NA	NA	NA	NA	NA	NA	NA	NA	NA	NA	NA	NA	NA
ACSP50_0421		Ku protein	COG1273	L	K10979		CY	37	NA	NA	NA	NA	NA	NA	NA	NA	NA	1.30502	0.214513	0.397028	NA	NA	NA	NA	NA	NA	1.79677	0.28478	0.0241963
ACSP50_0422		NUDIX hydrolase				3.6.1.-	CY	16	1.51035	0.00363208	0.0483279	1.4303	0.212029	0.0682239	1.03858	0.180899	0.837081	1.21401	0.121496	0.26724	0.989266	0.0745054	0.895722	1.20173	0.497152	0.656433	NA	NA	NA
ACSP50_0423		MFS transporter					IM		NA	NA	NA	NA	NA	NA	NA	NA	NA	NA	NA	NA	NA	NA	NA	NA	NA	NA	NA	NA	NA
ACSP50_0424		PadR family transcriptional regulator	COG1695	K	K10947		CY	15	NA	NA	NA	0.84613	0.0564083	0.139037	1.11844	0.26026	0.279316	1.22694	0.150646	0.39972	1.03958	0.0919457	0.751826	1.04457	0.126464	0.432486	0.847588	0.0948276	0.127456
ACSP50_0425		uncharacterized protein					MA	25	0.281138	0.0525424	0.0471636	1.22928	0.129465	0.128012	1.35028	0.271972	0.153949	1.30404	0.411184	0.431513	1.05304	0.280882	0.924959	1.1453	0.361847	0.599203	0.579538	0.0727474	0.0258345
ACSP50_0426		helicase			K10843	3.6.4.12	CY	27	NA	NA	NA	1.18376	0.119309	0.205206	NA	NA	NA	NA	NA	NA	1.35585	0.271685	0.297638	1.25291	0.0813851	0.205666	1.48662	0.174783	0.0304627
ACSP50_0427		hypothetical protein					CY		NA	NA	NA	NA	NA	NA	NA	NA	NA	NA	NA	NA	NA	NA	NA	NA	NA	NA	NA	NA	NA
ACSP50_0428		hypothetical protein					CY	12	1.66278	0.206177	0.0555048	1.45208	0.127006	0.0317674	0.990774	0.154427	0.919988	0.899422	0.0511879	0.372882	1.10253	0.330697	0.824201	1.03547	0.288848	0.967054	0.744899	0.25255	0.136142
ACSP50_0429		cold-shock protein	COG1278	K	K03704		CY	7	1.32359	0.0695622	0.0506319	1.31802	0.183486	0.103352	1.19129	0.113096	0.157546	1.1118	0.140727	0.425029	1.15715	0.203935	0.566271	1.12106	0.0661087	0.112547	1.18355	0.041632	0.0706866
ACSP50_0430		1;4-dihydroxy-6-naphthoate synthase	COG2107	R	K11785	1.14.-.-	CY		NA	NA	NA	NA	NA	NA	NA	NA	NA	NA	NA	NA	NA	NA	NA	NA	NA	NA	NA	NA	NA
ACSP50_0431		hypothetical protein					EX		NA	NA	NA	NA	NA	NA	NA	NA	NA	NA	NA	NA	NA	NA	NA	NA	NA	NA	NA	NA	NA
ACSP50_0432		MFS transporter					IM		NA	NA	NA	NA	NA	NA	NA	NA	NA	NA	NA	NA	NA	NA	NA	NA	NA	NA	NA	NA	NA
ACSP50_0433		beta-glucosidase	COG2723	G	K05350	3.2.1.21	CY		NA	NA	NA	NA	NA	NA	NA	NA	NA	NA	NA	NA	NA	NA	NA	NA	NA	NA	NA	NA	NA
ACSP50_0434		TetR family transcriptional regulator	COG1309	K			CY		NA	NA	NA	NA	NA	NA	NA	NA	NA	NA	NA	NA	NA	NA	NA	NA	NA	NA	NA	NA	NA
ACSP50_0435		MFS transporter					IM		NA	NA	NA	NA	NA	NA	NA	NA	NA	NA	NA	NA	NA	NA	NA	NA	NA	NA	NA	NA	NA
ACSP50_0436	mtnN	5'-methylthioadenosine/S-adenosylhomocysteine nucleosidase			K11783	3.2.2.26	EX		NA	NA	NA	NA	NA	NA	NA	NA	NA	NA	NA	NA	NA	NA	NA	NA	NA	NA	NA	NA	NA
ACSP50_0437		MFS transporter					IM		NA	NA	NA	NA	NA	NA	NA	NA	NA	NA	NA	NA	NA	NA	NA	NA	NA	NA	NA	NA	NA
ACSP50_0438		hypothetical protein					CY	6	NA	NA	NA	1.43469	0.0965719	0.0278491	1.28655	0.0463066	0.112993	1.3647	0.0706221	0.190228	1.26291	0.0880749	0.224416	1.23962	0.0934065	0.0864527	1.25059	0.0853529	0.0258773
ACSP50_0439		major facilitator superfamily protein					IM		NA	NA	NA	NA	NA	NA	NA	NA	NA	NA	NA	NA	NA	NA	NA	NA	NA	NA	NA	NA	NA
ACSP50_0440		transcriptional regulator					CY		NA	NA	NA	NA	NA	NA	NA	NA	NA	NA	NA	NA	NA	NA	NA	NA	NA	NA	NA	NA	NA
ACSP50_0441		DUF2530 domain-containing protein					IM		NA	NA	NA	NA	NA	NA	NA	NA	NA	NA	NA	NA	NA	NA	NA	NA	NA	NA	NA	NA	NA
ACSP50_0442		permease	COG2252	F	K06901		IM		NA	NA	NA	NA	NA	NA	NA	NA	NA	NA	NA	NA	NA	NA	NA	NA	NA	NA	NA	NA	NA
ACSP50_0443		MarR family transcriptional regulator	COG1846	K			CY		NA	NA	NA	NA	NA	NA	NA	NA	NA	NA	NA	NA	NA	NA	NA	NA	NA	NA	NA	NA	NA
ACSP50_0444		MFS transporter					IM		NA	NA	NA	NA	NA	NA	NA	NA	NA	NA	NA	NA	NA	NA	NA	NA	NA	NA	NA	NA	NA
ACSP50_0445		hypothetical protein					MA		NA	NA	NA	NA	NA	NA	NA	NA	NA	NA	NA	NA	NA	NA	NA	NA	NA	NA	NA	NA	NA
ACSP50_0446	ligT	2'-5'-RNA ligase	COG1514	J	K01975	3.1.4.58	IM		NA	NA	NA	NA	NA	NA	NA	NA	NA	NA	NA	NA	NA	NA	NA	NA	NA	NA	NA	NA	NA
ACSP50_0447		uncharacterized protein					CY	13	0.809048	0.171427	0.193751	1.42293	0.264298	0.0681208	1.05683	0.135383	0.692515	0.645274	0.0675977	0.168989	1.18926	0.0867413	0.208602	1.09586	0.301744	0.662089	0.717604	0.32707	0.132574
ACSP50_0448		phosphoserine aminotransferase	COG1932	HE	K00831	2.6.1.52	CY	23	0.60803	0.106281	0.0621044	0.656342	0.0490399	0.0128889	0.783978	0.214391	0.220902	0.728333	0.165841	0.326009	0.856982	0.242165	0.531636	0.902205	0.0590876	0.101259	0.908937	0.0626569	0.120969
ACSP50_0449		citrate synthase	COG0372	C	K01647	2.3.3.1	CY	7	1.38227	0.197093	0.0509239	1.04311	0.0785786	0.532681	1.01034	0.0498598	0.852957	0.816785	0.148423	0.475629	1.01233	0.33946	0.984252	1.32531	0.318794	0.0789274	1.38782	0.202796	0.0865837
ACSP50_0450		pyridoxamine 5'-phosphate oxidase	COG0259	H	K00275	1.4.3.5	CY	17	NA	NA	NA	1.23366	0.257909	0.293487	NA	NA	NA	NA	NA	NA	NA	NA	NA	NA	NA	NA	NA	NA	NA
ACSP50_0451		MFS transporter permease					IM		NA	NA	NA	NA	NA	NA	NA	NA	NA	NA	NA	NA	NA	NA	NA	NA	NA	NA	NA	NA	NA
ACSP50_0452		aldose 1-epimerase	COG2017	G	K01785	5.1.3.3	CY	8	1.30673	0.128261	0.0550718	0.675647	0.0334411	0.0268364	1.00269	0.322944	0.900473	0.5857	0.00795412	0.0914286	1.0348	0.385971	0.972825	1.02149	0.0917422	0.621134	1.40489	0.103776	0.0263864
ACSP50_0453		nitroreductase				1.6.-.-	CY	30	NA	NA	NA	NA	NA	NA	NA	NA	NA	1.15098	0.316286	0.719889	NA	NA	NA	NA	NA	NA	NA	NA	NA
ACSP50_0454		antitoxin VapB					CY		NA	NA	NA	NA	NA	NA	NA	NA	NA	NA	NA	NA	NA	NA	NA	NA	NA	NA	NA	NA	NA
ACSP50_0455		acyl-CoA dehydrogenase	COG1960	I	K00252	1.3.8.6	CY		NA	NA	NA	NA	NA	NA	NA	NA	NA	NA	NA	NA	NA	NA	NA	NA	NA	NA	NA	NA	NA
ACSP50_0456		uncharacterized protein					MA	9	1.1575	0.138952	0.201022	1.50987	0.253464	0.0285667	0.989784	0.152424	0.989168	0.949129	0.257137	0.902543	NA	NA	NA	0.922447	0.279846	0.595987	NA	NA	NA
ACSP50_0457		phage-shock protein					MA		NA	NA	NA	NA	NA	NA	NA	NA	NA	NA	NA	NA	NA	NA	NA	NA	NA	NA	NA	NA	NA
ACSP50_0458		ABC transporter	COG3839	G	K10112	3.6.3.31	CY		NA	NA	NA	NA	NA	NA	NA	NA	NA	NA	NA	NA	NA	NA	NA	NA	NA	NA	NA	NA	NA
ACSP50_0459		anti-sigma regulatory factor					CY		NA	NA	NA	NA	NA	NA	NA	NA	NA	NA	NA	NA	NA	NA	NA	NA	NA	NA	NA	NA	NA
ACSP50_0460		uncharacterized protein					CY	12	1.79476	0.260381	0.0467149	1.3086	0.116315	0.058055	1.22702	0.0835699	0.166349	0.782674	0.0350849	0.215162	0.960942	0.0954433	0.452745	0.973299	0.0392878	0.661652	0.933628	0.0987799	0.148587
ACSP50_0461		glycosyl hydrolase	COG1554	G	K05342	2.4.1.64	CY	2	0.903573	0.0299148	0.23289	0.862893	0.0934271	0.220079	0.937419	0.0546066	0.461461	0.788843	0.181754	0.326343	0.933763	0.0932086	0.274683	0.717612	0.0514809	0.0723451	1.10071	0.159736	0.0957285
ACSP50_0462		uncharacterized protein					EX	11	1.68716	0.0538314	0.027619	1.50717	0.151544	0.0338608	1.17895	0.21022	0.333306	NA	NA	NA	NA	NA	NA	NA	NA	NA	NA	NA	NA
ACSP50_0463		uncharacterized protein					MA	32	NA	NA	NA	NA	NA	NA	1.35529	0.219509	0.203881	NA	NA	NA	NA	NA	NA	NA	NA	NA	NA	NA	NA
ACSP50_0464		teichoic acid ABC transporter ATP-binding protein	COG1134	GM	K09693	7.5.2.4	CY	16	1.38995	0.427585	0.158989	1.51341	0.0412602	0.0274142	1.14806	0.319645	0.557947	1.04406	0.042514	0.664148	0.617843	0.105707	0.270987	NA	NA	NA	NA	NA	NA
ACSP50_0465		ABC transporter	COG1682	GM	K09692		IM	20	2.16648	0.46458	0.0559338	1.3749	0.241448	0.101633	NA	NA	NA	NA	NA	NA	0.676059	0.306	0.411659	NA	NA	NA	0.649532	0.205002	0.0773715
ACSP50_0466		TetR family transcriptional regulator	COG1309	K			CY		NA	NA	NA	NA	NA	NA	NA	NA	NA	NA	NA	NA	NA	NA	NA	NA	NA	NA	NA	NA	NA
ACSP50_0467		hypothetical protein					CY		NA	NA	NA	NA	NA	NA	NA	NA	NA	NA	NA	NA	NA	NA	NA	NA	NA	NA	NA	NA	NA
ACSP50_0468		nicotinamide mononucleotide transporter	COG3201	H	K03811		IM		NA	NA	NA	NA	NA	NA	NA	NA	NA	NA	NA	NA	NA	NA	NA	NA	NA	NA	NA	NA	NA
ACSP50_0469		transcriptional regulator					CY		NA	NA	NA	NA	NA	NA	NA	NA	NA	NA	NA	NA	NA	NA	NA	NA	NA	NA	NA	NA	NA
ACSP50_0470		hypothetical protein					MA		NA	NA	NA	NA	NA	NA	NA	NA	NA	NA	NA	NA	NA	NA	NA	NA	NA	NA	NA	NA	NA
ACSP50_0471		transporter					IM	27	NA	NA	NA	NA	NA	NA	0.400959	0.124893	0.162177	0.82234	0.0857579	0.616846	1.10491	0.272878	0.267487	1.32233	0.284413	0.0727619	0.913487	0.26699	0.356086
ACSP50_0472		Tetracycline repressor protein class H					CY		NA	NA	NA	NA	NA	NA	NA	NA	NA	NA	NA	NA	NA	NA	NA	NA	NA	NA	NA	NA	NA
ACSP50_0473		sulfurtransferase					CY		NA	NA	NA	NA	NA	NA	NA	NA	NA	NA	NA	NA	NA	NA	NA	NA	NA	NA	NA	NA	NA
ACSP50_0474		cysteine dioxygenase				1.13.11.20	CY		NA	NA	NA	NA	NA	NA	NA	NA	NA	NA	NA	NA	NA	NA	NA	NA	NA	NA	NA	NA	NA
ACSP50_0475		Liprin-alpha-3					MA	35	NA	NA	NA	NA	NA	NA	NA	NA	NA	NA	NA	NA	NA	NA	NA	NA	NA	NA	1.23465	0.173847	0.0369984
ACSP50_0476		RNA polymerase sigma factor SigL	COG1595	K	K03088		CY		NA	NA	NA	NA	NA	NA	NA	NA	NA	NA	NA	NA	NA	NA	NA	NA	NA	NA	NA	NA	NA
ACSP50_0477		uncharacterized protein					MA		NA	NA	NA	NA	NA	NA	NA	NA	NA	NA	NA	NA	NA	NA	NA	NA	NA	NA	NA	NA	NA
ACSP50_0478		hypothetical protein					CY		NA	NA	NA	NA	NA	NA	NA	NA	NA	NA	NA	NA	NA	NA	NA	NA	NA	NA	NA	NA	NA
ACSP50_0479		MFS transporter					IM		NA	NA	NA	NA	NA	NA	NA	NA	NA	NA	NA	NA	NA	NA	NA	NA	NA	NA	NA	NA	NA
ACSP50_0480		Response regulator receiver domain protein	COG0745	TK			CY		NA	NA	NA	NA	NA	NA	NA	NA	NA	NA	NA	NA	NA	NA	NA	NA	NA	NA	NA	NA	NA
ACSP50_0481		NADPH:quinone reductase	COG0604	CR	K00344	1.6.5.5	CY	22	0.96854	0.250314	0.771526	0.977551	0.117667	0.770308	1.03423	0.166489	0.828724	1.14364	0.416905	0.785431	1.20397	0.164803	0.268552	1.22669	0.27939	0.246228	1.41545	0.266595	0.0504492
ACSP50_0482		two-component system sensor kinase	COG4564	T		2.7.13.3	IM		NA	NA	NA	NA	NA	NA	NA	NA	NA	NA	NA	NA	NA	NA	NA	NA	NA	NA	NA	NA	NA
ACSP50_0483		two-component system response regulator	COG2197	TK			CY		NA	NA	NA	NA	NA	NA	NA	NA	NA	NA	NA	NA	NA	NA	NA	NA	NA	NA	NA	NA	NA
ACSP50_0484		membrane protein	COG2409	S	K06994		IM		NA	NA	NA	NA	NA	NA	NA	NA	NA	NA	NA	NA	NA	NA	NA	NA	NA	NA	NA	NA	NA
ACSP50_0485		chromosome condensation protein CrcB	COG0239	DP	K06199		IM		NA	NA	NA	NA	NA	NA	NA	NA	NA	NA	NA	NA	NA	NA	NA	NA	NA	NA	NA	NA	NA
ACSP50_0486		chromosome condensation protein CrcB	COG0239	DP	K06199		IM		NA	NA	NA	NA	NA	NA	NA	NA	NA	NA	NA	NA	NA	NA	NA	NA	NA	NA	NA	NA	NA
ACSP50_0487		diguanylate cyclase					CY		NA	NA	NA	NA	NA	NA	NA	NA	NA	NA	NA	NA	NA	NA	NA	NA	NA	NA	NA	NA	NA
ACSP50_0488		amino acid permease					IM		NA	NA	NA	NA	NA	NA	NA	NA	NA	NA	NA	NA	NA	NA	NA	NA	NA	NA	NA	NA	NA
ACSP50_0489		NADH dehydrogenase	COG1252	C	K03885	1.6.99.3	CY		NA	NA	NA	NA	NA	NA	NA	NA	NA	NA	NA	NA	NA	NA	NA	NA	NA	NA	NA	NA	NA
ACSP50_0490		hypothetical protein	COG0392	S	K20468		IM		NA	NA	NA	NA	NA	NA	NA	NA	NA	NA	NA	NA	NA	NA	NA	NA	NA	NA	NA	NA	NA
ACSP50_0491		TetR family transcriptional regulator	COG1309	K			CY		NA	NA	NA	NA	NA	NA	NA	NA	NA	NA	NA	NA	NA	NA	NA	NA	NA	NA	NA	NA	NA
ACSP50_0492		MFS transporter					IM		NA	NA	NA	NA	NA	NA	NA	NA	NA	NA	NA	NA	NA	NA	NA	NA	NA	NA	NA	NA	NA
ACSP50_0493		hypothetical protein					CY		NA	NA	NA	NA	NA	NA	NA	NA	NA	NA	NA	NA	NA	NA	NA	NA	NA	NA	NA	NA	NA
ACSP50_0494		peptidase				2.3.1.31	CY		NA	NA	NA	NA	NA	NA	NA	NA	NA	NA	NA	NA	NA	NA	NA	NA	NA	NA	NA	NA	NA
ACSP50_0495		hypothetical protein	COG2119	R	K23541		IM		NA	NA	NA	NA	NA	NA	NA	NA	NA	NA	NA	NA	NA	NA	NA	NA	NA	NA	NA	NA	NA
ACSP50_0496		cyclase				3.5.1.9	CY	8	1.24634	0.0422493	0.0518575	0.848715	0.43315	0.426093	1.05135	0.233595	0.812747	0.860774	0.12612	0.296827	1.05219	0.118858	0.736396	1.10351	0.151472	0.241069	1.55748	0.162062	0.0245356
ACSP50_0497		UDP-N-acetylglucosamine-peptideN-acetylglucosaminyltransferase				2.4.1.-	IM		NA	NA	NA	NA	NA	NA	NA	NA	NA	NA	NA	NA	NA	NA	NA	NA	NA	NA	NA	NA	NA
ACSP50_0498		membrane protein					CY		NA	NA	NA	NA	NA	NA	NA	NA	NA	NA	NA	NA	NA	NA	NA	NA	NA	NA	NA	NA	NA
ACSP50_0499		MFS transporter					IM		NA	NA	NA	NA	NA	NA	NA	NA	NA	NA	NA	NA	NA	NA	NA	NA	NA	NA	NA	NA	NA
ACSP50_0500		MarR family transcriptional regulator	COG1846	K			CY		NA	NA	NA	NA	NA	NA	NA	NA	NA	NA	NA	NA	NA	NA	NA	NA	NA	NA	NA	NA	NA
ACSP50_0501		hypothetical protein					CY		NA	NA	NA	NA	NA	NA	NA	NA	NA	NA	NA	NA	NA	NA	NA	NA	NA	NA	NA	NA	NA
ACSP50_0502		hypothetical protein					CY		NA	NA	NA	NA	NA	NA	NA	NA	NA	NA	NA	NA	NA	NA	NA	NA	NA	NA	NA	NA	NA
ACSP50_0503		chitinase	COG3325	G	K01183	3.2.1.14	CY		NA	NA	NA	NA	NA	NA	NA	NA	NA	NA	NA	NA	NA	NA	NA	NA	NA	NA	NA	NA	NA
ACSP50_0504		phosphodiesterase					IM		NA	NA	NA	NA	NA	NA	NA	NA	NA	NA	NA	NA	NA	NA	NA	NA	NA	NA	NA	NA	NA
ACSP50_0505		acetoin dehydrogenase				1.1.1.100	MA		NA	NA	NA	NA	NA	NA	NA	NA	NA	NA	NA	NA	NA	NA	NA	NA	NA	NA	NA	NA	NA
ACSP50_0506		alkaline phosphatase					IM		NA	NA	NA	NA	NA	NA	NA	NA	NA	NA	NA	NA	NA	NA	NA	NA	NA	NA	NA	NA	NA
ACSP50_0507		RNA polymerase sigma factor	COG1191	K	K03090				NA	NA	NA	NA	NA	NA	NA	NA	NA	NA	NA	NA	NA	NA	NA	NA	NA	NA	NA	NA	NA
ACSP50_0508		histidine kinase					CY		NA	NA	NA	NA	NA	NA	NA	NA	NA	NA	NA	NA	NA	NA	NA	NA	NA	NA	NA	NA	NA
ACSP50_0509									NA	NA	NA	NA	NA	NA	NA	NA	NA	NA	NA	NA	NA	NA	NA	NA	NA	NA	NA	NA	NA
ACSP50_0510									NA	NA	NA	NA	NA	NA	NA	NA	NA	NA	NA	NA	NA	NA	NA	NA	NA	NA	NA	NA	NA
ACSP50_0511									NA	NA	NA	NA	NA	NA	NA	NA	NA	NA	NA	NA	NA	NA	NA	NA	NA	NA	NA	NA	NA
ACSP50_0512	glyA	serine hydroxymethyltransferase	COG0112	E	K00600	2.1.2.1	CY	10	1.49558	0.375836	0.104858	1.47901	0.188196	0.0356647	1.15451	0.164609	0.336398	0.965651	0.21953	0.809016	0.688131	0.272404	0.411147	0.500037	0.194578	0.112018	0.56889	0.300541	0.0910372
ACSP50_0513		sialidase					EX		NA	NA	NA	NA	NA	NA	NA	NA	NA	NA	NA	NA	NA	NA	NA	NA	NA	NA	NA	NA	NA
ACSP50_0514		sugar ABC transporter	COG1879	G	K10552		MA		NA	NA	NA	NA	NA	NA	NA	NA	NA	NA	NA	NA	NA	NA	NA	NA	NA	NA	NA	NA	NA
ACSP50_0515		ABC transporter permease	COG1172	G	K10553		IM		NA	NA	NA	NA	NA	NA	NA	NA	NA	NA	NA	NA	NA	NA	NA	NA	NA	NA	NA	NA	NA
ACSP50_0516		sugar ABC transporter ATP-binding protein	COG1129	G	K10554	3.6.3.31	CY		NA	NA	NA	NA	NA	NA	NA	NA	NA	NA	NA	NA	NA	NA	NA	NA	NA	NA	NA	NA	NA
ACSP50_0517		hypothetical protein					EX		NA	NA	NA	NA	NA	NA	NA	NA	NA	NA	NA	NA	NA	NA	NA	NA	NA	NA	NA	NA	NA
ACSP50_0518		diguanylate cyclase					IM		NA	NA	NA	NA	NA	NA	NA	NA	NA	NA	NA	NA	NA	NA	NA	NA	NA	NA	NA	NA	NA
ACSP50_0519		ABC transporter substrate-binding protein	COG0834	ET	K02030		MA		NA	NA	NA	NA	NA	NA	NA	NA	NA	NA	NA	NA	NA	NA	NA	NA	NA	NA	NA	NA	NA
ACSP50_0520		TetR family transcriptional regulator					CY		NA	NA	NA	NA	NA	NA	NA	NA	NA	NA	NA	NA	NA	NA	NA	NA	NA	NA	NA	NA	NA
ACSP50_0521		tetronasin ABC transporter ATP-binding protein	COG1131	V	K01990	3.6.3.31	CY		NA	NA	NA	NA	NA	NA	NA	NA	NA	NA	NA	NA	NA	NA	NA	NA	NA	NA	NA	NA	NA
ACSP50_0522		ABC-2 family transporter protein	COG0842	V	K01992				NA	NA	NA	NA	NA	NA	NA	NA	NA	NA	NA	NA	NA	NA	NA	NA	NA	NA	NA	NA	NA
ACSP50_0523		Na+/H+ antiporter	COG0025	P	K03316		IM		NA	NA	NA	NA	NA	NA	NA	NA	NA	NA	NA	NA	NA	NA	NA	NA	NA	NA	NA	NA	NA
ACSP50_0524		hypothetical protein	COG3652	S	K08995		EX		NA	NA	NA	NA	NA	NA	NA	NA	NA	NA	NA	NA	NA	NA	NA	NA	NA	NA	NA	NA	NA
ACSP50_0525	ahcY	S-adenosylhomocysteine hydrolase	COG0499	H	K01251	3.3.1.1	CY	23	0.817769	0.205389	0.414915	0.679443	0.0234956	0.127886	0.712901	0.0357374	0.229884	0.923789	0.0751904	0.840097	1.29846	0.624971	0.415465	0.677035	0.17031	0.150272	0.800127	0.0290819	0.193828
ACSP50_0526		hypothetical protein					CY		NA	NA	NA	NA	NA	NA	NA	NA	NA	NA	NA	NA	NA	NA	NA	NA	NA	NA	NA	NA	NA
ACSP50_0527		LacI family transcriptional regulator	COG1609	K	K02529		CY		NA	NA	NA	NA	NA	NA	NA	NA	NA	NA	NA	NA	NA	NA	NA	NA	NA	NA	NA	NA	NA
ACSP50_0528		hypothetical protein					CY		NA	NA	NA	NA	NA	NA	NA	NA	NA	NA	NA	NA	NA	NA	NA	NA	NA	NA	NA	NA	NA
ACSP50_0529		hypothetical protein					CY		NA	NA	NA	NA	NA	NA	NA	NA	NA	NA	NA	NA	NA	NA	NA	NA	NA	NA	NA	NA	NA
ACSP50_0530		hypothetical protein	COG0840	NT	K03406		IM		NA	NA	NA	NA	NA	NA	NA	NA	NA	NA	NA	NA	NA	NA	NA	NA	NA	NA	NA	NA	NA
ACSP50_0531		hypothetical protein					MA		NA	NA	NA	NA	NA	NA	NA	NA	NA	NA	NA	NA	NA	NA	NA	NA	NA	NA	NA	NA	NA
ACSP50_0532		mycodextranase					EX	25	NA	NA	NA	NA	NA	NA	NA	NA	NA	NA	NA	NA	NA	NA	NA	NA	NA	NA	NA	NA	NA
ACSP50_0533		ADP-glyceromanno-heptose 6-epimerase	COG1087	M	K01784	5.1.3.2	CY	29	2.34232	0.201616	0.0274737	1.16951	0.102517	0.0920389	0.823836	0.164608	0.226997	1.00115	0.0891105	0.985216	0.8606	0.293921	0.605817	0.757194	0.113276	0.118326	0.713997	0.13264	0.059899
ACSP50_0534		MFS transporter					IM		NA	NA	NA	NA	NA	NA	NA	NA	NA	NA	NA	NA	NA	NA	NA	NA	NA	NA	NA	NA	NA
ACSP50_0535		hypothetical protein					CY		NA	NA	NA	NA	NA	NA	NA	NA	NA	NA	NA	NA	NA	NA	NA	NA	NA	NA	NA	NA	NA
ACSP50_0536		MerR family transcriptional regulator				3.6.3.29	CY		NA	NA	NA	NA	NA	NA	NA	NA	NA	NA	NA	NA	NA	NA	NA	NA	NA	NA	NA	NA	NA
ACSP50_0537		molybdate-binding protein	COG0725	P	K02020		MA	18	NA	NA	NA	NA	NA	NA	NA	NA	NA	NA	NA	NA	NA	NA	NA	1.07039	0.0747619	0.544215	1.94221	0.432371	0.0314739
ACSP50_0538		molybdenum ABC transporter permease	COG4149	P	K02018		IM		NA	NA	NA	NA	NA	NA	NA	NA	NA	NA	NA	NA	NA	NA	NA	NA	NA	NA	NA	NA	NA
ACSP50_0539		ABC transporter ATP-binding protein	COG4148	P	K02017	7.3.2.5	CY		NA	NA	NA	NA	NA	NA	NA	NA	NA	NA	NA	NA	NA	NA	NA	NA	NA	NA	NA	NA	NA
ACSP50_0540		Regulatory protein afsR					CY	1	NA	NA	NA	NA	NA	NA	0.998279	0.125988	0.935022	1.06445	0.0722425	0.207275	NA	NA	NA	1.28565	0.186386	0.134533	1.67942	0.36109	0.0544907
ACSP50_0541		hypothetical protein					CY		NA	NA	NA	NA	NA	NA	NA	NA	NA	NA	NA	NA	NA	NA	NA	NA	NA	NA	NA	NA	NA
ACSP50_0542		ATPase					CY		NA	NA	NA	NA	NA	NA	NA	NA	NA	NA	NA	NA	NA	NA	NA	NA	NA	NA	NA	NA	NA
ACSP50_0543		sugar isomerase					CY		NA	NA	NA	NA	NA	NA	NA	NA	NA	NA	NA	NA	NA	NA	NA	NA	NA	NA	NA	NA	NA
ACSP50_0544		sugar isomerase					CY		NA	NA	NA	NA	NA	NA	NA	NA	NA	NA	NA	NA	NA	NA	NA	NA	NA	NA	NA	NA	NA
ACSP50_0545		glycosyl hydrolase					EX		NA	NA	NA	NA	NA	NA	NA	NA	NA	NA	NA	NA	NA	NA	NA	NA	NA	NA	NA	NA	NA
ACSP50_0546		hypothetical protein					CY		NA	NA	NA	NA	NA	NA	NA	NA	NA	NA	NA	NA	NA	NA	NA	NA	NA	NA	NA	NA	NA
ACSP50_0547		hypothetical protein					CY		NA	NA	NA	NA	NA	NA	NA	NA	NA	NA	NA	NA	NA	NA	NA	NA	NA	NA	NA	NA	NA
ACSP50_0548		hypothetical protein					CY		NA	NA	NA	NA	NA	NA	NA	NA	NA	NA	NA	NA	NA	NA	NA	NA	NA	NA	NA	NA	NA
ACSP50_0549		hypothetical protein					IM		NA	NA	NA	NA	NA	NA	NA	NA	NA	NA	NA	NA	NA	NA	NA	NA	NA	NA	NA	NA	NA
ACSP50_0550		uncharacterized protein					CY		NA	NA	NA	NA	NA	NA	NA	NA	NA	NA	NA	NA	NA	NA	NA	NA	NA	NA	NA	NA	NA
ACSP50_0551	nrdA	ribonucleoside-diphosphate reductase	COG0209	F	K00525	1.17.4.1	CY		NA	NA	NA	NA	NA	NA	NA	NA	NA	NA	NA	NA	NA	NA	NA	NA	NA	NA	NA	NA	NA
ACSP50_0552	nrdB	ribonucleoside-diphosphate reductase	COG0208	F	K00526	1.17.4.1	MA	31	1.36805	0.435574	0.23398	NA	NA	NA	NA	NA	NA	0.76849	0.276861	0.583993	1.47922	0.906263	0.446368	1.17295	0.337131	0.394333	1.15293	0.219135	0.151711
ACSP50_0553		peptidase					IM		NA	NA	NA	NA	NA	NA	NA	NA	NA	NA	NA	NA	NA	NA	NA	NA	NA	NA	NA	NA	NA
ACSP50_0554		inter-alpha-trypsin inhibitor heavy chain H5	COG2304	R	K07114		IM		NA	NA	NA	NA	NA	NA	NA	NA	NA	NA	NA	NA	NA	NA	NA	NA	NA	NA	NA	NA	NA
ACSP50_0555		2-deoxyribose-5-phosphate aldolase	COG0274	F	K01619	4.1.2.4	CY		NA	NA	NA	NA	NA	NA	NA	NA	NA	NA	NA	NA	NA	NA	NA	NA	NA	NA	NA	NA	NA
ACSP50_0556		GntR family transcriptional regulator	COG2188	K	K03710		CY		NA	NA	NA	NA	NA	NA	NA	NA	NA	NA	NA	NA	NA	NA	NA	NA	NA	NA	NA	NA	NA
ACSP50_0557		hypothetical protein					MA		NA	NA	NA	NA	NA	NA	NA	NA	NA	NA	NA	NA	NA	NA	NA	NA	NA	NA	NA	NA	NA
ACSP50_0558		RNA polymerase sigma24 factor					CY		NA	NA	NA	NA	NA	NA	NA	NA	NA	NA	NA	NA	NA	NA	NA	NA	NA	NA	NA	NA	NA
ACSP50_0559		putative integral membrane protein					IM		NA	NA	NA	NA	NA	NA	NA	NA	NA	NA	NA	NA	NA	NA	NA	NA	NA	NA	NA	NA	NA
ACSP50_0560									NA	NA	NA	NA	NA	NA	NA	NA	NA	NA	NA	NA	NA	NA	NA	NA	NA	NA	NA	NA	NA
ACSP50_0561		ADIPOR-like receptor	COG1272	U	K11068		IM		NA	NA	NA	NA	NA	NA	NA	NA	NA	NA	NA	NA	NA	NA	NA	NA	NA	NA	NA	NA	NA
ACSP50_0562		hypothetical protein					MA		NA	NA	NA	NA	NA	NA	NA	NA	NA	NA	NA	NA	NA	NA	NA	NA	NA	NA	NA	NA	NA
ACSP50_0563		putative signaling protein					CY		NA	NA	NA	NA	NA	NA	NA	NA	NA	NA	NA	NA	NA	NA	NA	NA	NA	NA	NA	NA	NA
ACSP50_0564		uncharacterized protein					EX	34	NA	NA	NA	NA	NA	NA	NA	NA	NA	NA	NA	NA	NA	NA	NA	NA	NA	NA	NA	NA	NA
ACSP50_0565		Phytochrome-like protein cph2					CY		NA	NA	NA	NA	NA	NA	NA	NA	NA	NA	NA	NA	NA	NA	NA	NA	NA	NA	NA	NA	NA
ACSP50_0566		hypothetical protein					MA		NA	NA	NA	NA	NA	NA	NA	NA	NA	NA	NA	NA	NA	NA	NA	NA	NA	NA	NA	NA	NA
ACSP50_0567		DNA-directed RNA polymerase sigma-70 factor					CY		NA	NA	NA	NA	NA	NA	NA	NA	NA	NA	NA	NA	NA	NA	NA	NA	NA	NA	NA	NA	NA
ACSP50_0568		fibronectin type III domain-containing protein					CY		NA	NA	NA	NA	NA	NA	NA	NA	NA	NA	NA	NA	NA	NA	NA	NA	NA	NA	NA	NA	NA
ACSP50_0569		Teneurin-3					CY		NA	NA	NA	NA	NA	NA	NA	NA	NA	NA	NA	NA	NA	NA	NA	NA	NA	NA	NA	NA	NA
ACSP50_0570		Clp amino terminal domain protein					CY		NA	NA	NA	NA	NA	NA	NA	NA	NA	NA	NA	NA	NA	NA	NA	NA	NA	NA	NA	NA	NA
ACSP50_0571		hypothetical protein					CY		NA	NA	NA	NA	NA	NA	NA	NA	NA	NA	NA	NA	NA	NA	NA	NA	NA	NA	NA	NA	NA
ACSP50_0572									NA	NA	NA	NA	NA	NA	NA	NA	NA	NA	NA	NA	NA	NA	NA	NA	NA	NA	NA	NA	NA
ACSP50_0573		phage infection protein	COG1511	S	K01421		IM		NA	NA	NA	NA	NA	NA	NA	NA	NA	NA	NA	NA	NA	NA	NA	NA	NA	NA	NA	NA	NA
ACSP50_0574		transporter	COG2409	S	K06994		IM		NA	NA	NA	NA	NA	NA	NA	NA	NA	NA	NA	NA	NA	NA	NA	NA	NA	NA	NA	NA	NA
ACSP50_0575		TetR-family transcriptional regulator	COG1309	K			CY		NA	NA	NA	NA	NA	NA	NA	NA	NA	NA	NA	NA	NA	NA	NA	NA	NA	NA	NA	NA	NA
ACSP50_0576		hypothetical protein				3.1.1.8	MA		NA	NA	NA	NA	NA	NA	NA	NA	NA	NA	NA	NA	NA	NA	NA	NA	NA	NA	NA	NA	NA
ACSP50_0577		uncharacterized protein					EX	5	NA	NA	NA	NA	NA	NA	NA	NA	NA	NA	NA	NA	NA	NA	NA	NA	NA	NA	NA	NA	NA
ACSP50_0578		MarR-family transcriptional regulator	COG1846	K			CY		NA	NA	NA	NA	NA	NA	NA	NA	NA	NA	NA	NA	NA	NA	NA	NA	NA	NA	NA	NA	NA
ACSP50_0579		dCMP deaminase	COG0117	H	K11752	3.5.4.26	CY		NA	NA	NA	NA	NA	NA	NA	NA	NA	NA	NA	NA	NA	NA	NA	NA	NA	NA	NA	NA	NA
ACSP50_0580		GTP cyclohydrolase	COG0807	H	K01497	3.5.4.25	CY		NA	NA	NA	NA	NA	NA	NA	NA	NA	NA	NA	NA	NA	NA	NA	NA	NA	NA	NA	NA	NA
ACSP50_0581		cellulose synthase				2.4.1.12	IM		NA	NA	NA	NA	NA	NA	NA	NA	NA	NA	NA	NA	NA	NA	NA	NA	NA	NA	NA	NA	NA
ACSP50_0582		chitinase	COG3325	G	K01183	3.2.1.14	MA		NA	NA	NA	NA	NA	NA	NA	NA	NA	NA	NA	NA	NA	NA	NA	NA	NA	NA	NA	NA	NA
ACSP50_0583		hypothetical protein					EX	17	NA	NA	NA	NA	NA	NA	NA	NA	NA	NA	NA	NA	NA	NA	NA	NA	NA	NA	NA	NA	NA
ACSP50_0584		multifunctional 2';3'-cyclic-nucleotide 2'-phosphodiesterase/5'-nucleotidase/3'-nucleotidase	COG0737	FV	K01081	3.1.3.5	EX	24	NA	NA	NA	NA	NA	NA	NA	NA	NA	NA	NA	NA	NA	NA	NA	NA	NA	NA	NA	NA	NA
ACSP50_0585		LysR family transcriptional regulator	COG0583	K			CY		NA	NA	NA	NA	NA	NA	NA	NA	NA	NA	NA	NA	NA	NA	NA	NA	NA	NA	NA	NA	NA
ACSP50_0586		ketosteroid isomerase					CY		NA	NA	NA	NA	NA	NA	NA	NA	NA	NA	NA	NA	NA	NA	NA	NA	NA	NA	NA	NA	NA
ACSP50_0587		transglycosylase			K21687		CY		NA	NA	NA	NA	NA	NA	NA	NA	NA	NA	NA	NA	NA	NA	NA	NA	NA	NA	NA	NA	NA
ACSP50_0588		enoyl reductase					CY		NA	NA	NA	NA	NA	NA	NA	NA	NA	NA	NA	NA	NA	NA	NA	NA	NA	NA	NA	NA	NA
ACSP50_0589		SAM-dependent methyltransferase				2.1.1.-	CY		NA	NA	NA	NA	NA	NA	NA	NA	NA	NA	NA	NA	NA	NA	NA	NA	NA	NA	NA	NA	NA
ACSP50_0590		GCN5 family acetyltransferase				2.3.1.57	CY		NA	NA	NA	NA	NA	NA	NA	NA	NA	NA	NA	NA	NA	NA	NA	NA	NA	NA	NA	NA	NA
ACSP50_0591		hypothetical protein					CY		NA	NA	NA	NA	NA	NA	NA	NA	NA	NA	NA	NA	NA	NA	NA	NA	NA	NA	NA	NA	NA
ACSP50_0592		hypothetical protein					CY		NA	NA	NA	NA	NA	NA	NA	NA	NA	NA	NA	NA	NA	NA	NA	NA	NA	NA	NA	NA	NA
ACSP50_0593		hypothetical protein					IM		NA	NA	NA	NA	NA	NA	NA	NA	NA	NA	NA	NA	NA	NA	NA	NA	NA	NA	NA	NA	NA
ACSP50_0594		sugar translocase				2.4.-.-	IM		NA	NA	NA	NA	NA	NA	NA	NA	NA	NA	NA	NA	NA	NA	NA	NA	NA	NA	NA	NA	NA
ACSP50_0595		glycosyl transferase				2.4.-.-	IM		NA	NA	NA	NA	NA	NA	NA	NA	NA	NA	NA	NA	NA	NA	NA	NA	NA	NA	NA	NA	NA
ACSP50_0596	aroF	3-deoxy-D-arabino-heptolosonate-7-phosphate synthetase	COG0722	E	K01626	2.5.1.54	CY	16	1.81618	0.167967	0.05225	1.45988	0.0862272	0.0303363	1.07666	0.120289	0.467469	0.837745	0.130567	0.334263	0.448634	0.27535	0.321637	0.233871	0.0662415	0.0497687	0.148489	0.0630014	0.0260694
ACSP50_0597	aroR	aroF leader peptide							NA	NA	NA	NA	NA	NA	NA	NA	NA	NA	NA	NA	NA	NA	NA	NA	NA	NA	NA	NA	NA
ACSP50_0598		two-component system sensor kinase	COG0642	T	K02484	2.7.13.3	IM		NA	NA	NA	NA	NA	NA	NA	NA	NA	NA	NA	NA	NA	NA	NA	NA	NA	NA	NA	NA	NA
ACSP50_0599		two-component system response regulator	COG0745	TK	K02483		CY		NA	NA	NA	NA	NA	NA	NA	NA	NA	NA	NA	NA	NA	NA	NA	NA	NA	NA	NA	NA	NA
ACSP50_0600		hypothetical protein				2.4.1.-	CY	2	0.98849	0.0865465	0.869488	0.873349	0.236374	0.460945	0.953405	0.193368	0.42075	0.947005	0.261853	0.804505	1.07946	0.137905	0.756451	1.2738	0.24214	0.111949	1.47298	0.595494	0.0848983
ACSP50_0601		DNA mismatch repair protein MutS					CY		NA	NA	NA	NA	NA	NA	NA	NA	NA	NA	NA	NA	NA	NA	NA	NA	NA	NA	NA	NA	NA
ACSP50_0602		peptidase				3.4.-.-	IM		NA	NA	NA	NA	NA	NA	NA	NA	NA	NA	NA	NA	NA	NA	NA	NA	NA	NA	NA	NA	NA
ACSP50_0603		hypothetical protein					CY		NA	NA	NA	NA	NA	NA	NA	NA	NA	NA	NA	NA	NA	NA	NA	NA	NA	NA	NA	NA	NA
ACSP50_0604		response regulator receiver modulated serine phosphatase	COG0784	T		3.1.1.61	CY		NA	NA	NA	NA	NA	NA	NA	NA	NA	NA	NA	NA	NA	NA	NA	NA	NA	NA	NA	NA	NA
ACSP50_0605		histidine kinase				2.7.3.-	IM		NA	NA	NA	NA	NA	NA	NA	NA	NA	NA	NA	NA	NA	NA	NA	NA	NA	NA	NA	NA	NA
ACSP50_0606		response regulator receiver domain protein	COG0784	T			CY	4	NA	NA	NA	0.7388	0.0768519	0.0973303	0.995722	0.0573734	0.863068	0.76707	0.0799774	0.268946	1.06104	0.158973	0.813728	1.25432	0.31391	0.157247	1.46325	0.245305	0.0456303
ACSP50_0607		inositol monophosphatase				3.1.3.25	CY	17	NA	NA	NA	1.16368	0.00457122	0.183503	NA	NA	NA	NA	NA	NA	NA	NA	NA	NA	NA	NA	NA	NA	NA
ACSP50_0608		gluconate 5-dehydrogenase	COG1028	IQR	K00046	1.1.1.69	CY	2	0.754631	0.0729351	0.0915014	0.893373	0.109602	0.389539	1.01358	0.288724	0.983946	0.66797	0.0420373	0.273437	1.32381	0.665512	0.584227	1.06989	0.205724	0.654702	1.46614	0.130832	0.0295238
ACSP50_0609		uncharacterized protein					EX	34	NA	NA	NA	NA	NA	NA	NA	NA	NA	NA	NA	NA	NA	NA	NA	NA	NA	NA	NA	NA	NA
ACSP50_0610		serine/threonine protein kinase	COG0515	T	K12132	2.7.11.1	CY		NA	NA	NA	NA	NA	NA	NA	NA	NA	NA	NA	NA	NA	NA	NA	NA	NA	NA	NA	NA	NA
ACSP50_0611		short-chain dehydrogenase	COG1028	IQR	K00059	1.1.1.100	CY	22	0.908922	0.177744	0.511025	1.10478	0.127016	0.381332	1.05792	0.233434	0.760238	1.10725	0.159144	0.347934	1.16439	0.193309	0.244355	1.15834	0.126878	0.138643	0.788722	0.0940255	0.0511579
ACSP50_0612		uncharacterized protein					CY	20	1.76834	1.23411	0.186624	0.744293	0.0503908	0.0675116	0.774072	0.0163895	0.190683	0.890774	0.128361	0.682346	0.857302	0.121651	0.347174	0.729321	0.0315462	0.131442	0.679886	0.0272874	0.0434354
ACSP50_0613		ATP-dependent DNA helicase RecQ	COG0514	L	K03654	3.6.4.12	CY	28	NA	NA	NA	1.49393	0.229078	0.0334899	1.37522	0.169021	0.191448	1.2213	0.421528	0.415916	NA	NA	NA	NA	NA	NA	NA	NA	NA
ACSP50_0614		GCN5 family acetyltransferase					CY	25	NA	NA	NA	1.31217	0.256797	0.109744	1.0439	0.370486	0.984101	1.0279	0.246711	0.948	0.928719	0.12381	0.375292	1.16538	0.162383	0.270113	0.855995	0.125444	0.103181
ACSP50_0615		hypothetical protein					CY		NA	NA	NA	NA	NA	NA	NA	NA	NA	NA	NA	NA	NA	NA	NA	NA	NA	NA	NA	NA	NA
ACSP50_0616		transcriptional regulator	COG1937	K	K21600		CY	34	NA	NA	NA	0.424292	0.0644426	0.0260471	0.625592	0.247497	0.237389	1.03181	0.43315	0.948256	1.16698	0.327696	0.533433	0.690782	0.546796	0.291721	0.460557	0.154104	0.0561169
ACSP50_0617		hypothetical protein					CY		NA	NA	NA	NA	NA	NA	NA	NA	NA	NA	NA	NA	NA	NA	NA	NA	NA	NA	NA	NA	NA
ACSP50_0618		uncharacterized protein					CY		NA	NA	NA	NA	NA	NA	NA	NA	NA	NA	NA	NA	NA	NA	NA	NA	NA	NA	NA	NA	NA
ACSP50_0619		methyltransferase					CY	16	0.877159	0.35785	0.455027	0.998231	0.251298	0.891253	1.24998	0.411957	0.41766	1.26427	0.370724	0.405832	1.21187	0.118728	0.219621	1.1679	0.294419	0.43858	NA	NA	NA
ACSP50_0620	pbsA1	Heme oxygenase 1	COG5398	H	K21480	1.14.15.20	CY		NA	NA	NA	NA	NA	NA	NA	NA	NA	NA	NA	NA	NA	NA	NA	NA	NA	NA	NA	NA	NA
ACSP50_0621		Heme oxygenase	COG5398	H	K21480	1.14.15.20	CY		NA	NA	NA	NA	NA	NA	NA	NA	NA	NA	NA	NA	NA	NA	NA	NA	NA	NA	NA	NA	NA
ACSP50_0622		DEAD/DEAH box helicase				3.6.1.-	CY	23	1.22011	0.304057	0.194125	0.838836	0.0702715	0.101948	0.906372	0.183846	0.523997	1.17659	0.201839	0.416787	0.686069	0.228495	0.353612	0.578413	0.167791	0.0969982	0.508006	0.0331808	0.0255194
ACSP50_0623		uncharacterized protein					CY	23	0.725447	0.143521	0.101107	0.939893	0.255961	0.513872	0.685771	0.128982	0.139747	0.762618	0.189198	0.29933	0.644421	0.117138	0.217885	0.839465	0.18423	0.198051	0.661251	0.096934	0.0257193
ACSP50_0624		TetR family transcriptional regulator	COG1309	K			CY	22	1.11726	0.37141	0.691928	1.33498	0.0928093	0.0404073	1.31742	0.21218	0.115165	1.06709	0.12573	0.719692	1.18232	0.270982	0.532105	1.22364	0.111613	0.0817812	1.09562	0.0452946	0.0526258
ACSP50_0625		Daple					CY	13	0.896222	0.0769332	0.150459	1.32755	0.10244	0.0711479	1.26851	0.20494	0.216919	1.06216	0.0603637	0.466033	1.04264	0.106775	0.618554	0.879888	0.0304835	0.148683	0.749582	0.0560491	0.0537136
ACSP50_0626		hydrolase					CY		NA	NA	NA	NA	NA	NA	NA	NA	NA	NA	NA	NA	NA	NA	NA	NA	NA	NA	NA	NA	NA
ACSP50_0627		hypothetical protein					MA		NA	NA	NA	NA	NA	NA	NA	NA	NA	NA	NA	NA	NA	NA	NA	NA	NA	NA	NA	NA	NA
ACSP50_0628		hypothetical protein					CY		NA	NA	NA	NA	NA	NA	NA	NA	NA	NA	NA	NA	NA	NA	NA	NA	NA	NA	NA	NA	NA
ACSP50_0629		hypothetical protein					MA		NA	NA	NA	NA	NA	NA	NA	NA	NA	NA	NA	NA	NA	NA	NA	NA	NA	NA	NA	NA	NA
ACSP50_0630		adenylyltransferase/sulfurtransferase MoeZ	COG0476	H	K21147	2.7.7.80	CY	20	1.15967	0.1594	0.20884	1.08991	0.119763	0.381051	0.948722	0.118788	0.655692	1.04716	0.00759799	0.473069	0.911209	0.166427	0.490149	0.925462	0.126867	0.166628	1.15234	0.188662	0.0875345
ACSP50_0631		squalene--hopene cyclase					CY	20	1.3381	0.256107	0.121785	1.45771	0.289895	0.0805606	1.266	0.217516	0.232032	1.02622	0.313944	0.991384	NA	NA	NA	1.1358	0.34008	0.656013	1.23348	0.348285	0.218603
ACSP50_0632		gamma-glutamyl-phosphate reductase	COG0014	E	K00147	1.2.1.41	CY	8	1.24767	0.00469147	0.0456604	1.1756	0.0499173	0.0403021	1.04397	0.066517	0.278862	0.956233	0.0497663	0.299069	1.15904	0.193245	0.435714	1.1435	0.110605	0.168532	1.62171	0.259075	0.0332091
ACSP50_0633		glutamate 5-kinase	COG0263	E	K00931	2.7.2.11	CY	6	NA	NA	NA	1.37396	0.163369	0.0827119	1.17542	0.283775	0.35778	1.04156	0.394765	0.993013	1.07229	0.294034	0.8862	1.21727	0.228692	0.143596	1.382	0.186194	0.0302257
ACSP50_0634		methylated-DNA--protein-cysteinemethyltransferase				2.1.1.63	CY		NA	NA	NA	NA	NA	NA	NA	NA	NA	NA	NA	NA	NA	NA	NA	NA	NA	NA	NA	NA	NA
ACSP50_0635		methyltransferase				2.1.1.-	CY		NA	NA	NA	NA	NA	NA	NA	NA	NA	NA	NA	NA	NA	NA	NA	NA	NA	NA	NA	NA	NA
ACSP50_0636		TetR family transcriptional regulator	COG1309	K			CY		NA	NA	NA	NA	NA	NA	NA	NA	NA	NA	NA	NA	NA	NA	NA	NA	NA	NA	NA	NA	NA
ACSP50_0637		NAD-dependent epimerase					CY		NA	NA	NA	NA	NA	NA	NA	NA	NA	NA	NA	NA	NA	NA	NA	NA	NA	NA	NA	NA	NA
ACSP50_0638		gamma-glutamyltranspeptidase	COG0405	E	K00681	2.3.2.2	CY		NA	NA	NA	NA	NA	NA	NA	NA	NA	NA	NA	NA	NA	NA	NA	NA	NA	NA	NA	NA	NA
ACSP50_0639		hypothetical protein					IM		NA	NA	NA	NA	NA	NA	NA	NA	NA	NA	NA	NA	NA	NA	NA	NA	NA	NA	NA	NA	NA
ACSP50_0640		cell filamentation protein Fic					CY		NA	NA	NA	NA	NA	NA	NA	NA	NA	NA	NA	NA	NA	NA	NA	NA	NA	NA	NA	NA	NA
ACSP50_0641		NADH-quinone oxidoreductase subunit B	COG0377	C	K00331	7.1.1.2	MA		NA	NA	NA	NA	NA	NA	NA	NA	NA	NA	NA	NA	NA	NA	NA	NA	NA	NA	NA	NA	NA
ACSP50_0642		uncharacterized protein					CY	7	1.81665	0.3833	0.0507644	1.05987	0.150566	0.611969	1.15169	0.014354	0.117582	0.997423	0.128279	0.930094	0.971246	0.137282	0.776943	1.01745	0.206582	0.966911	1.16096	0.22253	0.199791
ACSP50_0643		hypothetical protein					MA		NA	NA	NA	NA	NA	NA	NA	NA	NA	NA	NA	NA	NA	NA	NA	NA	NA	NA	NA	NA	NA
ACSP50_0644		RNA polymerase subunit sigma-70					CY		NA	NA	NA	NA	NA	NA	NA	NA	NA	NA	NA	NA	NA	NA	NA	NA	NA	NA	NA	NA	NA
ACSP50_0645		NADH dehydrogenase	COG0852	C	K00332	7.1.1.2	CY		NA	NA	NA	NA	NA	NA	NA	NA	NA	NA	NA	NA	NA	NA	NA	NA	NA	NA	NA	NA	NA
ACSP50_0646		NADH dehydrogenase	COG1005	C	K00337	7.1.1.2	IM		NA	NA	NA	NA	NA	NA	NA	NA	NA	NA	NA	NA	NA	NA	NA	NA	NA	NA	NA	NA	NA
ACSP50_0647		NADH dehydrogenase	COG1143	C	K00338	7.1.1.2	CY		NA	NA	NA	NA	NA	NA	NA	NA	NA	NA	NA	NA	NA	NA	NA	NA	NA	NA	NA	NA	NA
ACSP50_0648		uncharacterized protein	COG0839	C	K00339	7.1.1.2	IM		NA	NA	NA	NA	NA	NA	NA	NA	NA	NA	NA	NA	NA	NA	NA	NA	NA	NA	NA	NA	NA
ACSP50_0649		NADH-quinone oxidoreductase subunit K	COG0713	C	K00340	7.1.1.2	IM		NA	NA	NA	NA	NA	NA	NA	NA	NA	NA	NA	NA	NA	NA	NA	NA	NA	NA	NA	NA	NA
ACSP50_0650		NADH-quinone oxidoreductase subunit L	COG1009	CP	K00341	7.1.1.2	IM		NA	NA	NA	NA	NA	NA	NA	NA	NA	NA	NA	NA	NA	NA	NA	NA	NA	NA	NA	NA	NA
ACSP50_0651		NADH-quinone oxidoreductase subunit M	COG1008	C	K00342	7.1.1.2	IM		NA	NA	NA	NA	NA	NA	NA	NA	NA	NA	NA	NA	NA	NA	NA	NA	NA	NA	NA	NA	NA
ACSP50_0652		NADH-quinone oxidoreductase subunit N	COG1007	C	K00343	7.1.1.2	IM		NA	NA	NA	NA	NA	NA	NA	NA	NA	NA	NA	NA	NA	NA	NA	NA	NA	NA	NA	NA	NA
ACSP50_0653		protease HtpX	COG0501	O	K03799	3.4.24.-	IM		NA	NA	NA	NA	NA	NA	NA	NA	NA	NA	NA	NA	NA	NA	NA	NA	NA	NA	NA	NA	NA
ACSP50_0654		uncharacterized protein					IM		NA	NA	NA	NA	NA	NA	NA	NA	NA	NA	NA	NA	NA	NA	NA	NA	NA	NA	NA	NA	NA
ACSP50_0655		alkanal monooxygenase (FMN-linked)				1.14.14.3	CY		NA	NA	NA	NA	NA	NA	NA	NA	NA	NA	NA	NA	NA	NA	NA	NA	NA	NA	NA	NA	NA
ACSP50_0656		acetyltransferase				2.3.1.-	CY		NA	NA	NA	NA	NA	NA	NA	NA	NA	NA	NA	NA	NA	NA	NA	NA	NA	NA	NA	NA	NA
ACSP50_0657		sulfurase					CY		NA	NA	NA	NA	NA	NA	NA	NA	NA	NA	NA	NA	NA	NA	NA	NA	NA	NA	NA	NA	NA
ACSP50_0658		acetyltransferase	COG2388	R	K06975		CY		NA	NA	NA	NA	NA	NA	NA	NA	NA	NA	NA	NA	NA	NA	NA	NA	NA	NA	NA	NA	NA
ACSP50_0659		uncharacterized protein					CY	20	1.74047	0.687319	0.132118	1.09566	0.0253529	0.360763	0.619765	0.0352128	0.115676	0.619109	0.0989377	0.174955	0.655175	0.176282	0.273101	0.88017	0.2537	0.146451	1.07021	0.302469	0.119769
ACSP50_0660		thiamine kinase	COG3178	R	K07102	2.7.1.221	CY		NA	NA	NA	NA	NA	NA	NA	NA	NA	NA	NA	NA	NA	NA	NA	NA	NA	NA	NA	NA	NA
ACSP50_0661									NA	NA	NA	NA	NA	NA	NA	NA	NA	NA	NA	NA	NA	NA	NA	NA	NA	NA	NA	NA	NA
ACSP50_0662		YajQ family cyclic di-GMP-binding protein	COG1666	S	K09767		CY	22	0.920579	0.275327	0.519962	1.01076	0.0833488	0.917796	1.18309	0.10963	0.110147	1.0197	0.127807	0.912718	1.1393	0.19004	0.360901	1.05571	0.157492	0.550334	0.982996	0.335692	0.691371
ACSP50_0663		hypothetical protein					IM		NA	NA	NA	NA	NA	NA	NA	NA	NA	NA	NA	NA	NA	NA	NA	NA	NA	NA	NA	NA	NA
ACSP50_0664		lysine transporter LysE					IM		NA	NA	NA	NA	NA	NA	NA	NA	NA	NA	NA	NA	NA	NA	NA	NA	NA	NA	NA	NA	NA
ACSP50_0665		sulfurtransferase	COG2897	P	K01011	2.8.1.1	CY	8	1.19747	0.0993755	0.0465525	0.997384	0.0312413	0.984612	0.908736	0.0989458	0.149536	0.939858	0.165876	0.680733	1.09852	0.132418	0.415575	1.2984	0.264005	0.127319	1.71199	0.244131	0.0375375
ACSP50_0666		hypothetical protein					CY		NA	NA	NA	NA	NA	NA	NA	NA	NA	NA	NA	NA	NA	NA	NA	NA	NA	NA	NA	NA	NA
ACSP50_0667		hypothetical protein					EX		NA	NA	NA	NA	NA	NA	NA	NA	NA	NA	NA	NA	NA	NA	NA	NA	NA	NA	NA	NA	NA
ACSP50_0668		diguanylate cyclase					IM		NA	NA	NA	NA	NA	NA	NA	NA	NA	NA	NA	NA	NA	NA	NA	NA	NA	NA	NA	NA	NA
ACSP50_0669									NA	NA	NA	NA	NA	NA	NA	NA	NA	NA	NA	NA	NA	NA	NA	NA	NA	NA	NA	NA	NA
ACSP50_0670									NA	NA	NA	NA	NA	NA	NA	NA	NA	NA	NA	NA	NA	NA	NA	NA	NA	NA	NA	NA	NA
ACSP50_0671		50S ribosomal protein L33	COG0267	J	K02913		CY	23	0.353861	0.20924	0.104948	0.807363	0.130821	0.0919073	0.965427	0.339043	0.903196	0.79227	0.310476	0.500763	1.01415	0.342848	0.99217	0.660544	0.183348	0.273296	0.52137	0.110974	0.0843918
ACSP50_0672		uncharacterized protein					CY	22	0.922339	0.125998	0.179504	1.0935	0.0809646	0.124334	1.16953	0.252722	0.421661	1.0279	0.0718673	0.804393	1.24993	0.0906876	0.272702	1.01075	0.0613523	0.198205	1.00334	0.0814066	0.979405
ACSP50_0673		MaoC family dehydratase				4.2.1.107	CY	22	1.04576	0.120258	0.646973	1.24464	0.120091	0.071469	1.24771	0.169897	0.203405	1.18104	0.193651	0.156053	1.24075	0.122108	0.256314	1.14418	0.0469514	0.205834	1.02379	0.106213	0.864894
ACSP50_0674									NA	NA	NA	NA	NA	NA	NA	NA	NA	NA	NA	NA	NA	NA	NA	NA	NA	NA	NA	NA	NA
ACSP50_0675		preprotein translocase subunit SecE	COG0690	U	K03073		MA	20	1.6119	0.391414	0.0509521	1.34152	0.117503	0.0340764	0.813596	0.38104	0.421444	0.858319	0.210747	0.431335	0.665031	0.150725	0.254464	0.734695	0.145457	0.202861	0.417803	0.0788659	0.0354455
ACSP50_0676		transcription termination/antitermination protein NusG	COG0250	K	K02601		CY	15	0.755574	0.0743259	0.0500791	0.714582	0.288076	0.171573	0.750214	0.205545	0.268564	0.904626	0.21269	0.621843	0.983675	0.0285601	0.195245	1.03065	0.273781	0.9572	0.931068	0.24485	0.434999
ACSP50_0677		50S ribosomal protein L1	COG0081	J	K02863		CY	10	1.11526	0.047753	0.205075	0.930876	0.252004	0.333411	1.20365	0.123535	0.158541	1.01439	0.284679	0.976494	0.848159	0.13366	0.483246	0.592216	0.086901	0.109876	0.453733	0.136694	0.0348294
ACSP50_0678		ABC transporter ATP-binding protein				3.6.3.-	CY		NA	NA	NA	NA	NA	NA	NA	NA	NA	NA	NA	NA	NA	NA	NA	NA	NA	NA	NA	NA	NA
ACSP50_0679		hypothetical protein					IM		NA	NA	NA	NA	NA	NA	NA	NA	NA	NA	NA	NA	NA	NA	NA	NA	NA	NA	NA	NA	NA
ACSP50_0680		50S ribosomal protein L10	COG0244	J	K02864		CY	10	0.9171	0.147121	0.363668	1.00282	0.142245	0.983707	1.27155	0.196069	0.153239	0.971639	0.179878	0.755433	0.850011	0.17437	0.490962	0.884308	0.204892	0.320391	0.598096	0.108022	0.0468138
ACSP50_0681		50S ribosomal protein L7/L12	COG0222	J	K02935		CY	23	0.848874	0.365696	0.310587	0.616484	0.0365939	0.0328923	0.918468	0.0577854	0.1	0.825924	0.170159	0.364535	0.681573	0.254497	0.364777	0.651831	0.134823	0.0771079	0.841765	0.118957	0.150026
ACSP50_0682		DNA-directed RNA polymerase subunit beta	COG0085	K	K03043	2.7.7.6	CY	22	0.97257	0.239463	0.713778	0.959042	0.118345	0.368648	1.03791	0.0918637	0.511866	1.31714	0.0702031	0.212614	0.952103	0.12967	0.580996	0.93123	0.106572	0.418751	1.04575	0.11755	0.246699
ACSP50_0683		DNA-directed RNA polymerase subunit beta'	COG0086	K	K03046	2.7.7.6	CY	22	0.757233	0.0901167	0.0633469	0.748708	0.0617483	0.0286257	1.03963	0.154136	0.655254	1.23532	0.131428	0.294641	0.842559	0.204256	0.437072	0.843523	0.0628833	0.11243	0.856017	0.110776	0.121472
ACSP50_0684		hypothetical protein					IM		NA	NA	NA	NA	NA	NA	NA	NA	NA	NA	NA	NA	NA	NA	NA	NA	NA	NA	NA	NA	NA
ACSP50_0685		hypothetical protein					IM		NA	NA	NA	NA	NA	NA	NA	NA	NA	NA	NA	NA	NA	NA	NA	NA	NA	NA	NA	NA	NA
ACSP50_0686		30S ribosomal protein S12	COG0048	J	K02950		CY	10	0.959579	0.484958	0.707651	0.990302	0.140643	0.940108	1.18738	0.412984	0.467791	1.0361	0.226189	0.94694	0.79871	0.103691	0.419193	0.696685	0.130013	0.0710149	0.656542	0.217698	0.0539293
ACSP50_0687		30S ribosomal protein S7	COG0049	J	K02992		CY	10	1.24992	0.201957	0.119498	1.09701	0.0875822	0.0944182	1.03792	0.215132	0.88691	1.03901	0.0743651	0.582918	0.739062	0.07167	0.194781	0.573326	0.1821	0.0971765	0.384964	0.0869334	0.0303278
ACSP50_0688		elongation factor G	COG0480	J	K02355		CY	13	1.13965	0.204919	0.248202	1.12717	0.0980825	0.116567	1.12846	0.0784305	0.174416	1.14846	0.100817	0.227382	0.780603	0.257303	0.45444	0.735639	0.0892139	0.0936323	0.895142	0.100319	0.0794886
ACSP50_0689	tuf	elongation factor Tu (GTPase)	COG0050	J	K02358	3.6.5.3	CY	8	1.21885	0.198627	0.189399	1.07997	0.0616629	0.223334	1.01627	0.0436042	0.377212	1.01216	0.0406272	0.500766	1.004	0.132028	0.994251	1.15855	0.151703	0.16637	1.52465	0.203355	0.0266619
ACSP50_0690		30S ribosomal protein S10	COG0051	J	K02946		CY	10	1.23673	0.542314	0.599632	1.40565	0.104399	0.0324196	1.16699	0.278782	0.420417	0.973704	0.0239835	0.500704	0.829135	0.116469	0.32732	0.729058	0.0755353	0.0753876	0.583618	0.113358	0.031779
ACSP50_0691		50S ribosomal protein L3	COG0087	J	K02906		CY	23	0.698343	0.148916	0.158091	0.864736	0.0624083	0.330754	1.06087	0.541483	0.908629	0.782951	0.344415	0.5229	0.593575	0.117568	0.327175	0.565939	0.165676	0.0939713	0.432793	0.0480361	0.0264144
ACSP50_0692		50S ribosomal protein L4	COG0088	J	K02926		CY	10	1.21102	0.258616	0.152353	1.21797	0.0375861	0.0844254	1.23523	0.049701	0.124201	1.11355	0.0500049	0.337865	0.908933	0.197969	0.609512	0.760643	0.0133396	0.0766609	0.684458	0.143771	0.0527044
ACSP50_0693		50S ribosomal protein L23	COG0089	J	K02892		CY	23	0.944869	0.254419	0.722291	0.923223	0.141182	0.237361	1.00698	0.150827	0.986461	0.621611	0.204052	0.278912	0.472617	0.0559411	0.201485	0.422837	0.0285644	0.0588916	0.340037	0.0281672	0.0248435
ACSP50_0694		50S ribosomal protein L2	COG0090	J	K02886		CY	10	1.14342	0.194425	0.15089	1.19602	0.234352	0.171569	1.33567	0.174015	0.161191	1.22697	0.071101	0.141143	0.992371	0.0224579	0.895667	0.849172	0.171315	0.288381	0.585108	0.186128	0.0649844
ACSP50_0695		30S ribosomal protein S19	COG0185	J	K02965		CY	23	0.451012	0.0788494	0.0482071	0.78951	0.0555365	0.063718	0.88227	0.335274	0.516937	0.741487	0.270746	0.369443	0.629841	0.102178	0.20516	0.426745	0.201955	0.0957333	0.189759	0.042819	0.02612
ACSP50_0696		50S ribosomal protein L22	COG0091	J	K02890		CY	10	1.45474	0.502731	0.147102	1.23012	0.0791731	0.0367262	1.2802	0.147379	0.186878	1.02411	0.0583635	0.827524	0.886771	0.105195	0.472153	0.807509	0.120788	0.120952	0.703057	0.106471	0.0597024
ACSP50_0697		30S ribosomal protein S3	COG0092	J	K02982		CY	23	0.702775	0.105227	0.0826169	0.921739	0.0942268	0.291076	1.0419	0.29663	0.963187	0.750662	0.252671	0.373173	0.67463	0.0911526	0.244205	0.436871	0.129566	0.0853541	0.400937	0.17735	0.0556984
ACSP50_0698		50S ribosomal protein L16	COG0197	J	K02878		CY	13	0.821497	0.573335	0.377644	1.19915	0.0746042	0.0569718	1.44369	0.185959	0.149858	0.946851	0.0148679	0.501375	0.842315	0.251649	0.567919	0.675554	0.11831	0.127607	0.757043	0.152955	0.101243
ACSP50_0699		50S ribosomal protein L29	COG0255	J	K02904		CY	10	1.48982	0.023048	0.083087	0.752558	0.0275661	0.102746	1.09446	0.0260994	0.465025	0.861281	0.138883	0.586051	0.671045	0.0423795	0.269056	0.589274	0.152181	0.0810106	0.545837	0.169971	0.0781176
ACSP50_0700		30S ribosomal protein S17	COG0186	J	K02961		CY	23	0.799373	0.216925	0.11962	0.761046	0.243777	0.210346	0.914779	0.240881	0.488902	0.745698	0.401773	0.430459	0.470557	0.0284113	0.200583	0.35418	0.11579	0.0733007	0.278688	0.0906067	0.0252295
ACSP50_0701		50S ribosomal protein L14	COG0093	J	K02874		CY	23	0.799364	0.110979	0.0911208	0.809985	0.096821	0.0470755	0.876871	0.137481	0.409323	0.763613	0.313459	0.430131	0.561992	0.0579558	0.275636	0.540701	0.0523766	0.0729157	0.455166	0.024918	0.026296
ACSP50_0702		50S ribosomal protein L24	COG0198	J	K02895		CY	10	1.20782	0.298007	0.239916	1.04878	0.260696	0.859978	1.39736	0.287227	0.138979	0.989271	0.461999	0.83125	0.770576	0.0796339	0.318794	0.566609	0.151545	0.102926	0.527599	0.135033	0.0284587
ACSP50_0703		50S ribosomal protein L5	COG0094	J	K02931		CY	10	1.37743	0.14837	0.048243	1.24144	0.0877334	0.0557864	1.06291	0.288165	0.812499	1.0115	0.0622313	0.907477	0.738851	0.0637176	0.220353	0.739759	0.0936858	0.0658937	0.551636	0.124839	0.0527634
ACSP50_0704	rpsN	30S ribosomal protein S14	COG0199	J	K02954		CY	26	1.52745	0.137019	0.0859568	NA	NA	NA	NA	NA	NA	NA	NA	NA	NA	NA	NA	NA	NA	NA	NA	NA	NA
ACSP50_0705		30S ribosomal protein S8	COG0096	J	K02994		CY	16	1.66208	0.236504	0.0482308	1.32449	0.0666121	0.0744136	1.12284	0.302381	0.269787	0.730838	0.125094	0.388181	0.637248	0.0698436	0.271501	0.455483	0.0135986	0.0714833	0.402746	0.0766109	0.0441893
ACSP50_0706		50S ribosomal protein L6	COG0097	J	K02933		CY	10	0.849876	0.0832491	0.217859	1.0005	0.0792839	0.945552	1.09887	0.197154	0.220315	0.765787	0.121654	0.359034	0.632273	0.0626053	0.20338	0.433417	0.0441985	0.0743404	0.36828	0.0455556	0.0301612
ACSP50_0707		50S ribosomal protein L18	COG0256	J	K02881		CY	34	0.509932	0.305303	0.136892	0.962681	0.129633	0.804894	0.960803	0.109262	0.735592	1.04311	0.252768	0.942671	0.988915	0.165959	0.945579	0.743686	0.185442	0.094377	0.662088	0.129657	0.0268418
ACSP50_0708		30S ribosomal protein S5	COG0098	J	K02988		CY	10	1.49227	0.275606	0.094024	1.25969	0.192908	0.0831455	1.19138	0.0874293	0.0972152	1.13042	0.358742	0.707669	0.74478	0.235795	0.420854	0.706526	0.129696	0.126984	0.483825	0.00866011	0.051625
ACSP50_0709		50S ribosomal protein L30	COG1841	J	K02907		CY	9	0.92538	0.296921	0.40185	1.1887	0.167189	0.193084	1.10896	0.383015	0.775017	0.827597	0.0869118	0.312171	0.773147	0.00363595	0.24374	0.590381	0.162988	0.0815688	0.385562	0.0704313	0.0258326
ACSP50_0710		50S ribosomal protein L15	COG0200	J	K02876		CY	10	0.792717	0.137439	0.0862535	1.10853	0.044675	0.105014	1.2565	0.0634087	0.159354	1.0684	0.0999182	0.275153	0.877978	0.181512	0.387989	0.746159	0.0954703	0.0940122	0.513468	0.0658754	0.0289932
ACSP50_0711	secY	preprotein translocase subunit SecY	COG0201	U	K03076		IM	16	1.7732	0.53375	0.103449	1.15046	0.165057	0.1973	1.63651	0.26002	0.107432	0.871822	0.179901	0.476113	0.553858	0.128841	0.231464	0.650359	0.215157	0.150313	NA	NA	NA
ACSP50_0712		adenylate kinase	COG0563	F	K00939	2.7.4.3	CY	7	1.30842	0.143446	0.0623984	1.18457	0.0747839	0.0507868	1.15746	0.114019	0.164484	1.28873	0.266872	0.296585	1.10397	0.167268	0.567393	1.11669	0.0400937	0.100405	1.24405	0.11999	0.0587144
ACSP50_0713		type I methionyl aminopeptidase	COG0024	J	K01265	3.4.11.18	CY	10	1.44238	0.0977046	0.0460397	1.48234	0.0915032	0.029	1.14503	0.0826218	0.229813	1.11613	0.09851	0.396371	0.823696	0.0847643	0.337376	0.784378	0.131285	0.104559	0.641169	0.161652	0.0524756
ACSP50_0714		hypothetical protein					IM		NA	NA	NA	NA	NA	NA	NA	NA	NA	NA	NA	NA	NA	NA	NA	NA	NA	NA	NA	NA	NA
ACSP50_0715		translation initiation factor IF-1	COG0361	J	K02518		CY	10	1.29097	0.104387	0.091121	1.39355	0.0799473	0.0710536	1.03203	0.396931	0.921477	0.875961	0.0416587	0.280574	0.760581	0.161249	0.393172	0.616892	0.0500024	0.0711111	0.47268	0.101639	0.0280105
ACSP50_0716		50S ribosomal protein L36	COG0257	J	K02919		CY		NA	NA	NA	NA	NA	NA	NA	NA	NA	NA	NA	NA	NA	NA	NA	NA	NA	NA	NA	NA	NA
ACSP50_0717		30S ribosomal protein S13	COG0099	J	K02952		CY	10	1.1006	0.283883	0.574437	0.941153	0.0332707	0.260194	1.19773	0.11783	0.17613	1.08428	0.164191	0.306353	0.785214	0.0663139	0.232818	0.696831	0.0538454	0.100191	0.621326	0.174395	0.0642213
ACSP50_0718		30S ribosomal protein S11	COG0100	J	K02948		CY	10	1.09228	0.365391	0.843275	0.709537	0.0460443	0.0537409	1.05251	0.329264	0.938899	0.827007	0.39213	0.595071	0.641674	0.083488	0.235279	0.507667	0.116779	0.0799361	0.487543	0.114226	0.0370584
ACSP50_0719		30S ribosomal protein S4	COG0522	J	K02986		CY	10	0.883492	0.282912	0.33095	1.10898	0.165811	0.269802	1.12253	0.167719	0.387081	1.10646	0.0482382	0.191167	0.824835	0.129396	0.346662	0.587776	0.0370767	0.0576907	0.505158	0.12343	0.0346556
ACSP50_0720		DNA-directed RNA polymerase subunit alpha	COG0202	K	K03040	2.7.7.6	CY	13	0.953837	0.143851	0.403634	1.14491	0.0468964	0.026963	1.08906	0.0765852	0.318337	1.02544	0.0769433	0.800052	0.813755	0.104727	0.332345	0.822658	0.0634031	0.0823469	0.973546	0.0347614	0.434903
ACSP50_0721		50S ribosomal protein L17	COG0203	J	K02879		CY	9	0.858836	0.247041	0.310819	1.25219	0.106421	0.0285873	1.14861	0.211901	0.389446	0.901083	0.263071	0.572587	0.59319	0.0852923	0.198478	0.527503	0.0991425	0.0708926	0.381383	0.0609216	0.0259213
ACSP50_0722		tRNA pseudouridine(38;39;40) synthase TruA	COG0101	J	K06173	5.4.99.12	CY	31	1.57133	0.162751	0.0449209	NA	NA	NA	NA	NA	NA	NA	NA	NA	NA	NA	NA	NA	NA	NA	1.74408	0.173426	0.0307644
ACSP50_0723		hypothetical protein					MA		NA	NA	NA	NA	NA	NA	NA	NA	NA	NA	NA	NA	NA	NA	NA	NA	NA	NA	NA	NA	NA
ACSP50_0724		16S RNA G1207 methylase RsmC				2.1.1.-	CY		NA	NA	NA	NA	NA	NA	NA	NA	NA	NA	NA	NA	NA	NA	NA	NA	NA	NA	NA	NA	NA
ACSP50_0725		ABC transporter				3.6.3.-	CY	5	NA	NA	NA	1.39156	0.120322	0.087136	0.878241	0.134615	0.197558	NA	NA	NA	0.699603	0.319874	0.426475	NA	NA	NA	NA	NA	NA
ACSP50_0726	thiE	thiamine phosphate synthase	COG0352	H	K00788	2.5.1.3	CY	13	1.00003	0.10201	0.941478	1.32802	0.118493	0.0327619	1.58822	0.380027	0.136746	0.796267	0.189154	0.397705	0.846817	0.168421	0.495114	0.75576	0.221106	0.166054	0.467825	0.0605956	0.0302018
ACSP50_0727	thiO	glycine oxidase ThiO	COG0665	E	K03153	1.4.3.19	CY	19	NA	NA	NA	NA	NA	NA	1.21088	0.0815879	0.222353	NA	NA	NA	NA	NA	NA	NA	NA	NA	NA	NA	NA
ACSP50_0728	thiS	putative sulfur transfer protein	COG2104	H	K03154		CY	25	NA	NA	NA	1.58533	0.135766	0	1.56144	0.28875	0.151496	1.03686	0.0688705	0.746721	0.598932	0.128419	0.275144	0.502762	0.0450328	0.0715489	NA	NA	NA
ACSP50_0729		thiazole synthase	COG2022	H	K03149	2.8.1.10	CY	10	1.05478	0.249118	0.823301	1.47808	0.135318	0.0304103	1.31764	0.153894	0.135399	1.02156	0.08702	0.899035	0.716179	0.139055	0.304574	0.685046	0.138819	0.134398	0.959776	0.321656	0.705732
ACSP50_0730		thiamine phosphate synthase	COG0352	H	K00788	2.5.1.3	CY	9	1.5762	0.190926	0.0868955	1.58564	0.417081	0.0294839	1.14923	0.121058	0.231361	0.783875	0.352109	0.445086	NA	NA	NA	NA	NA	NA	NA	NA	NA
ACSP50_0731		hydroxymethylpyrimidine/phosphomethylpyrimidine kinase	COG0351	H	K00941	2.7.1.49	CY	25	NA	NA	NA	1.27331	0.218273	0.128138	1.58598	0.136301	0.08296	0.977896	0.41217	0.867784	0.719215	0.243445	0.391036	0.541964	0.16461	0.106089	NA	NA	NA
ACSP50_0732		phosphomethylpyrimidine synthase	COG0422	H	K03147	4.1.99.17	CY	9	0.488012	0.0274033	0.0251566	1.24358	0.0162466	0.0313684	1.4509	0.0450787	0.108571	1.01874	0.286396	0.979896	0.389011	0.131598	0.222796	0.303394	0.0598438	0.0530756	0.212421	0.0263164	0.0473571
ACSP50_0733		signal peptidase					IM		NA	NA	NA	NA	NA	NA	NA	NA	NA	NA	NA	NA	NA	NA	NA	NA	NA	NA	NA	NA	NA
ACSP50_0734		hypothetical protein					EX		NA	NA	NA	NA	NA	NA	NA	NA	NA	NA	NA	NA	NA	NA	NA	NA	NA	NA	NA	NA	NA
ACSP50_0735	rnaSA	Guanyl-specific ribonuclease Sa				3.1.27.3	EX		NA	NA	NA	NA	NA	NA	NA	NA	NA	NA	NA	NA	NA	NA	NA	NA	NA	NA	NA	NA	NA
ACSP50_0736		hypothetical protein					IM		NA	NA	NA	NA	NA	NA	NA	NA	NA	NA	NA	NA	NA	NA	NA	NA	NA	NA	NA	NA	NA
ACSP50_0737		histidine kinase				2.7.3.-	IM	9	NA	NA	NA	1.1925	0.0969298	0.124109	1.18433	0.231933	0.431648	0.59139	0.206052	0.215455	NA	NA	NA	0.510159	0.0940355	0.0727534	NA	NA	NA
ACSP50_0738		dynein regulation protein LC7	COG2018	T	K07131		CY		NA	NA	NA	NA	NA	NA	NA	NA	NA	NA	NA	NA	NA	NA	NA	NA	NA	NA	NA	NA	NA
ACSP50_0739		hypothetical protein					CY		NA	NA	NA	NA	NA	NA	NA	NA	NA	NA	NA	NA	NA	NA	NA	NA	NA	NA	NA	NA	NA
ACSP50_0740		ATP-binding protein	COG2229	U	K06945		CY	26	1.39452	0.212741	0.0900141	NA	NA	NA	1.11965	0.241097	0.501181	NA	NA	NA	NA	NA	NA	NA	NA	NA	NA	NA	NA
ACSP50_0741		bifunctional uroporphyrinogen-III synthetase/response regulator domain protein	COG1587	H	K01719	4.2.1.75	CY		NA	NA	NA	NA	NA	NA	NA	NA	NA	NA	NA	NA	NA	NA	NA	NA	NA	NA	NA	NA	NA
ACSP50_0742		50S ribosomal protein L13	COG0102	J	K02871		CY	9	0.938925	0.15128	0.502573	1.17907	0.233506	0.284654	1.1067	0.320532	0.6803	0.929537	0.179488	0.608003	0.705544	0.130943	0.255691	0.564342	0.101144	0.0822094	0.502448	0.0917693	0.0265382
ACSP50_0743		30S ribosomal protein S9	COG0103	J	K02996		CY	9	0.707406	0.184938	0.137791	1.08444	0.264202	0.66274	1.17671	0.263779	0.386829	0.907549	0.201251	0.585451	0.693013	0.176272	0.279748	0.47086	0.118984	0.0822314	0.381461	0.0843502	0.0261317
ACSP50_0744		phosphoglucosamine mutase	COG1109	G	K03431	5.4.2.10	CY	16	1.77321	0.109606	0.0873564	1.25385	0.138411	0.101746	1.09736	0.192143	0.162296	0.977158	0.1496	0.923998	0.809589	0.110655	0.458397	0.64793	0.0309406	0.0993169	0.55096	0.0201147	0.0505167
ACSP50_0745		aminotransferase	COG0436	E	K14267	2.6.1.17	CY		NA	NA	NA	NA	NA	NA	NA	NA	NA	NA	NA	NA	NA	NA	NA	NA	NA	NA	NA	NA	NA
ACSP50_0746		Putative membrane protein mmpS4					MA		NA	NA	NA	NA	NA	NA	NA	NA	NA	NA	NA	NA	NA	NA	NA	NA	NA	NA	NA	NA	NA
ACSP50_0747		glutamine--fructose-6-phosphate aminotransferase	COG0449	M	K00820	2.6.1.16	CY	23	0.659713	0.0962169	0.140134	0.534804	0.0585094	0.0357681	0.539632	0.0718005	0.159657	0.972099	0.237484	0.920801	0.886644	0.374669	0.479654	0.636209	0.00423837	0.109865	0.532286	0.00517607	0.0420462
ACSP50_0748		hypothetical protein					CY		NA	NA	NA	NA	NA	NA	NA	NA	NA	NA	NA	NA	NA	NA	NA	NA	NA	NA	NA	NA	NA
ACSP50_0749		hypothetical protein					MA		NA	NA	NA	NA	NA	NA	NA	NA	NA	NA	NA	NA	NA	NA	NA	NA	NA	NA	NA	NA	NA
ACSP50_0750		hypothetical protein					CY		NA	NA	NA	NA	NA	NA	NA	NA	NA	NA	NA	NA	NA	NA	NA	NA	NA	NA	NA	NA	NA
ACSP50_0751		holo-ACP synthase	COG0736	I	K00997	2.7.8.7	CY		NA	NA	NA	NA	NA	NA	NA	NA	NA	NA	NA	NA	NA	NA	NA	NA	NA	NA	NA	NA	NA
ACSP50_0752		bifunctional ADP-dependent (S)-NAD(P)H-hydrate dehydratase/NAD(P)H-hydrate epimerase	COG0063	F	K17758	4.2.1.136	CY		NA	NA	NA	NA	NA	NA	NA	NA	NA	NA	NA	NA	NA	NA	NA	NA	NA	NA	NA	NA	NA
ACSP50_0753		alanine racemase	COG0787	M	K01775	5.1.1.1	CY		NA	NA	NA	NA	NA	NA	NA	NA	NA	NA	NA	NA	NA	NA	NA	NA	NA	NA	NA	NA	NA
ACSP50_0754		alpha/beta hydrolase					EX		NA	NA	NA	NA	NA	NA	NA	NA	NA	NA	NA	NA	NA	NA	NA	NA	NA	NA	NA	NA	NA
ACSP50_0755		tRNA threonylcarbamoyladenosine biosynthesis protein TsaE	COG0802	J	K06925		CY		NA	NA	NA	NA	NA	NA	NA	NA	NA	NA	NA	NA	NA	NA	NA	NA	NA	NA	NA	NA	NA
ACSP50_0756		uracil-DNA glycosylase	COG0692	L	K03648	3.2.2.27	CY	25	NA	NA	NA	1.55048	0.239645	0.0477512	1.10488	0.239451	0.451711	0.905856	0.142591	0.297016	0.753331	0.197334	0.353444	0.624612	0.160906	0.134859	0.415255	0.0800382	0.0289851
ACSP50_0757		tRNA threonylcarbamoyladenosine biosynthesis protein TsaB					CY	13	0.989628	0.0867224	0.962676	1.24987	0.0878382	0.0923395	1.15089	0.152417	0.159485	1.09012	0.289143	0.798915	1.06864	0.0811509	0.740734	1.1065	0.235797	0.159303	0.71483	0.133831	0.0473817
ACSP50_0758		ribosomal-protein-alanine N-acetyltransferase RimI	COG0456	J	K03789	2.3.1.266	CY		NA	NA	NA	NA	NA	NA	NA	NA	NA	NA	NA	NA	NA	NA	NA	NA	NA	NA	NA	NA	NA
ACSP50_0759		tRNA N6-adenosine(37)-threonylcarbamoyltransferase complex transferase subunit TsaD	COG0533	J	K01409	2.3.1.234	CY		NA	NA	NA	NA	NA	NA	NA	NA	NA	NA	NA	NA	NA	NA	NA	NA	NA	NA	NA	NA	NA
ACSP50_0760		hypothetical protein					CY	6	NA	NA	NA	1.14582	0.0294624	0.179462	1.27896	0.0933747	0.095708	1.0989	0.076518	0.56757	1.27185	0.0463587	0.273229	1.36617	0.279596	0.0787119	1.14602	0.112411	0.201506
ACSP50_0761		multidrug ABC transporter permease				3.6.3.-	IM		NA	NA	NA	NA	NA	NA	NA	NA	NA	NA	NA	NA	NA	NA	NA	NA	NA	NA	NA	NA	NA
ACSP50_0762		multidrug ABC transporter ATP-binding protein				3.6.3.-	IM		NA	NA	NA	NA	NA	NA	NA	NA	NA	NA	NA	NA	NA	NA	NA	NA	NA	NA	NA	NA	NA
ACSP50_0763	groEL	60 kDa chaperonin	COG0459	O	K04077		CY	13	0.759678	0.0307922	0.0631549	0.952421	0.0592957	0.408431	0.953147	0.0988212	0.420808	1.09827	0.0837646	0.3979	1.08049	0.0243404	0.249745	0.97175	0.14376	0.510954	0.800309	0.0174212	0.0260377
ACSP50_0764	groES	10 kDa co-chaperonin	COG0234	O	K04078		CY	23	1.18642	0.183534	0.0509425	0.869578	0.12301	0.2105	0.811479	0.116578	0.190968	1.04435	0.114667	0.517086	1.06635	0.202103	0.810157	1.00152	0.0891785	0.866213	0.962189	0.163954	0.675943
ACSP50_0765		methyltransferase					CY		NA	NA	NA	NA	NA	NA	NA	NA	NA	NA	NA	NA	NA	NA	NA	NA	NA	NA	NA	NA	NA
ACSP50_0766		aminoacyl-tRNA deacylase	COG2606	J	K03976	3.1.1.-	CY		NA	NA	NA	NA	NA	NA	NA	NA	NA	NA	NA	NA	NA	NA	NA	NA	NA	NA	NA	NA	NA
ACSP50_0767	mstE	ABC-type monosaccharide transporter; substrate-binding lipoprotein	COG4213	G	K10543		MA	2	0.768709	0.0759619	0.0657098	0.867753	0.0953712	0.133019	1.05108	0.0336724	0.250032	0.948746	0.0364851	0.314446	1.18417	0.163157	0.372782	1.32534	0.0587994	0.0707281	1.62973	0.0966349	0.0258846
ACSP50_0768	mstA	ABC-type monosaccharide transporter; ATP-binding protein	COG1129	G	K10545	7.5.2.10	CY	22	0.838529	0.138991	0.122046	1.23433	0.0504861	0.0592789	1.00583	0.201653	0.963756	0.885261	0.23995	0.543239	0.983122	0.046448	0.757046	1.07813	0.139992	0.318946	1.0881	0.0349522	0.0583791
ACSP50_0769	mstF	ABC-type monosaccharide transporter; permease component	COG4214	G	K10544	3.6.3.17	IM	23	0.629166	0.142082	0.110099	0.837226	0.114496	0.2874	0.971167	0.151139	0.733351	0.872636	0.0881529	0.51482	0.93127	0.100466	0.390636	0.917261	0.19868	0.432728	0.778416	0.0513859	0.0460087
ACSP50_0770	mstR	transcriptional regulator; ROK family	COG1940	KG			CY	27	NA	NA	NA	1.2206	0.217958	0.0511239	NA	NA	NA	1.0354	0.17046	0.919764	1.10603	0.190469	0.704086	1.19967	0.0644005	0.135466	1.18524	0.194448	0.172176
ACSP50_0771		hypothetical protein					CY		NA	NA	NA	NA	NA	NA	NA	NA	NA	NA	NA	NA	NA	NA	NA	NA	NA	NA	NA	NA	NA
ACSP50_0772		peptidase M16					CY		NA	NA	NA	NA	NA	NA	NA	NA	NA	NA	NA	NA	NA	NA	NA	NA	NA	NA	NA	NA	NA
ACSP50_0773		peptidase				3.4.24.-	IM		NA	NA	NA	NA	NA	NA	NA	NA	NA	NA	NA	NA	NA	NA	NA	NA	NA	NA	NA	NA	NA
ACSP50_0774		molybdopterin-binding oxidoreductase					IM		NA	NA	NA	NA	NA	NA	NA	NA	NA	NA	NA	NA	NA	NA	NA	NA	NA	NA	NA	NA	NA
ACSP50_0775		transcriptional regulator			K18955		CY		NA	NA	NA	NA	NA	NA	NA	NA	NA	NA	NA	NA	NA	NA	NA	NA	NA	NA	NA	NA	NA
ACSP50_0776		LuxR-family transcriptional regulator	COG2197	TK			MA	17	NA	NA	NA	1.61142	0.507599	0.0186316	0.431764	0.166818	0.109073	0.121847	0.0144445	0.191593	NA	NA	NA	NA	NA	NA	NA	NA	NA
ACSP50_0777		hypothetical protein					CY	28	NA	NA	NA	1.37995	0.186589	0.0640519	1.25091	0.140584	0.1439	0.910075	0.154478	0.590725	0.933085	0.178418	0.715405	NA	NA	NA	NA	NA	NA
ACSP50_0778		IMP dehydrogenase	COG0516	F	K00088	1.1.1.205	CY	10	1.42868	0.119549	0.049438	1.44539	0.0547337	0.0262063	1.20652	0.150804	0.163691	0.999788	0.0888509	0.975478	0.774606	0.177095	0.370006	0.572868	0.0612034	0.0637113	0.494144	0.0569165	0.0261958
ACSP50_0779		inosine 5-monophosphate dehydrogenase	COG0516	F	K00088	1.1.1.205	CY	13	1.08598	0.169574	0.461659	1.058	0.0774517	0.333373	1.19339	0.0653072	0.0956716	1.05468	0.0842471	0.452351	0.967272	0.116058	0.697855	0.911227	0.122506	0.182225	0.90441	0.0708527	0.0419815
ACSP50_0780		peptidase M1				3.3.2.6	MA		NA	NA	NA	NA	NA	NA	NA	NA	NA	NA	NA	NA	NA	NA	NA	NA	NA	NA	NA	NA	NA
ACSP50_0781		LytR family transcriptional regulator					MA		NA	NA	NA	NA	NA	NA	NA	NA	NA	NA	NA	NA	NA	NA	NA	NA	NA	NA	NA	NA	NA
ACSP50_0782		GMP synthetase	COG0518	F	K01951	6.3.5.2	CY	9	0.804627	0.278089	0.200942	1.28361	0.241001	0.133147	1.08494	0.146425	0.43155	0.875559	0.0471104	0.216583	0.897739	0.24893	0.629828	0.630144	0.170206	0.119264	0.549426	0.0913608	0.02758
ACSP50_0783		NUDIX hydrolase				3.6.1.22	CY	5	NA	NA	NA	1.61464	0.234104	0.0406051	1.09815	0.140795	0.15007	NA	NA	NA	NA	NA	NA	NA	NA	NA	NA	NA	NA
ACSP50_0784		NUDIX hydrolase					CY	6	NA	NA	NA	1.1231	0.216172	0.167649	1.08009	0.347012	0.901754	0.879442	0.0798935	0.128	1.05621	0.0847749	0.704035	1.28543	0.169694	0.143598	1.80259	0.284919	0.0305812
ACSP50_0785		CDP-alcohol phosphatidyltransferase	COG1183	I	K17103	2.7.8.8	IM		NA	NA	NA	NA	NA	NA	NA	NA	NA	NA	NA	NA	NA	NA	NA	NA	NA	NA	NA	NA	NA
ACSP50_0786		phosphatidylserine decarboxylase	COG0688	I	K01613	4.1.1.65	MA	10	1.24825	0.193281	0.116527	1.44403	0.0776153	0.0294483	1.35522	0.123841	0.128463	1.11172	0.068357	0.396049	0.832247	0.150853	0.377161	0.811313	0.145185	0.186625	0.550449	0.0513106	0.0414375
ACSP50_0787		hypothetical protein					IM		NA	NA	NA	NA	NA	NA	NA	NA	NA	NA	NA	NA	NA	NA	NA	NA	NA	NA	NA	NA	NA
ACSP50_0788		uncharacterized protein					IM		NA	NA	NA	NA	NA	NA	NA	NA	NA	NA	NA	NA	NA	NA	NA	NA	NA	NA	NA	NA	NA
ACSP50_0789		ATPase					IM		NA	NA	NA	NA	NA	NA	NA	NA	NA	NA	NA	NA	NA	NA	NA	NA	NA	NA	NA	NA	NA
ACSP50_0790		two-component system response regulator LuxR family	COG2197	TK			CY	4	NA	NA	NA	0.629843	0.13867	0.0887424	0.656089	0.0997213	0.110938	1.11829	0.111597	0.368794	1.02807	0.453221	0.942191	1.42695	0.277825	0.114795	1.6979	0.0590445	0.0532903
ACSP50_0791	dppE	ABC-type peptide/nickel transporter; substrate-binding lipoprotein	COG4166	E	K15580	3.1.3.26	MA	3	0.855176	0.206502	0.242876	0.845529	0.0343098	0.0270148	0.950725	0.082355	0.590332	0.790588	0.021901	0.172029	1.09815	0.2152	0.611695	1.21516	0.0693064	0.100745	1.59799	0.0977869	0.04584
ACSP50_0792	dppB	ABC-type peptide/nickel transporter; permease component	COG0601	EP	K15581		IM		NA	NA	NA	NA	NA	NA	NA	NA	NA	NA	NA	NA	NA	NA	NA	NA	NA	NA	NA	NA	NA
ACSP50_0793	dppC	ABC-type peptide/nickel transporter; permease component	COG1173	EP	K15582		IM		NA	NA	NA	NA	NA	NA	NA	NA	NA	NA	NA	NA	NA	NA	NA	NA	NA	NA	NA	NA	NA
ACSP50_0794	dppD	ABC-type peptide/nickel transporter; ATPase component	COG0444	EP	K15583		CY	8	1.55306	0.15139	0.0496432	1.0464	0.0828029	0.202297	0.944332	0.07922	0.431239	1.01806	0.042397	0.299081	1.08786	0.152064	0.620751	1.27147	0.324938	0.208809	1.69811	0.481375	0.0548706
ACSP50_0795		peptide ABC transporter ATP-binding protein	COG4608	E	K10823	3.6.3.-	CY	29	2.48851	0.209261	0	1.45314	0.298813	0.0793696	0.90169	0.0597826	0.208363	1.03658	0.196981	0.81037	0.947165	0.133887	0.60158	0.958323	0.10001	0.662083	1.26938	0.217651	0.0974172
ACSP50_0796		Intracellular chorismate mutase	COG1605	E	K04093	5.4.99.5	CY	11	2.37471	0.208836	0.0442803	1.34375	0.128417	0.0334375	1.49828	0.500228	0.238017	0.596376	0.182447	0.236167	0.243334	0.018743	0.2555	0.250311	0.043024	0.0599259	0.31375	0.138611	0.0462976
ACSP50_0797		bifunctional metallophosphatase/5'-nucleotidase	COG0737	FV	K01081	3.1.3.5	EX	34	NA	NA	NA	NA	NA	NA	NA	NA	NA	NA	NA	NA	NA	NA	NA	NA	NA	NA	NA	NA	NA
ACSP50_0798		ATP-dependent DNA helicase PcrA	COG0210	L	K03657	3.6.4.12	CY	17	NA	NA	NA	1.52498	0.104514	0.0548889	NA	NA	NA	NA	NA	NA	NA	NA	NA	NA	NA	NA	NA	NA	NA
ACSP50_0799		peptidase M23				4.2.2.-	MA		NA	NA	NA	NA	NA	NA	NA	NA	NA	NA	NA	NA	NA	NA	NA	NA	NA	NA	NA	NA	NA
ACSP50_0800		peptidase M23				3.4.24.-	MA	28	NA	NA	NA	NA	NA	NA	NA	NA	NA	NA	NA	NA	NA	NA	NA	NA	NA	NA	NA	NA	NA
ACSP50_0801		methylmalonyl-CoA mutase	COG2185	I	K01849	5.4.99.2	CY	13	0.863293	0.386153	0.368168	1.23244	0.224306	0.147376	1.40953	0.0866673	0.0904762	1.53662	0.233068	0.210925	1.18188	0.328592	0.635162	1.11724	0.232424	0.438392	0.927708	0.46222	0.528668
ACSP50_0802	sucC	succinyl-CoA synthetase; beta subunit	COG0045	C	K01903	6.2.1.5	CY	23	0.798669	0.0712084	0.119327	0.65495	0.0705337	0.123405	0.817087	0.169998	0.255245	0.750665	0.197294	0.232013	0.778704	0.230458	0.567926	0.819787	0.194896	0.219306	0.831727	0.0235231	0.148582
ACSP50_0803	sucD	succinyl-CoA synthetase; alpha subunit	COG0074	C	K01902	6.2.1.5	CY	22	0.917311	0.295475	0.449734	1.20833	0.160215	0.114256	0.734558	0.344879	0.297208	0.875855	0.0942694	0.334815	0.970097	0.0811977	0.744346	0.897421	0.121454	0.23869	0.899128	0.181449	0.283672
ACSP50_0804		uncharacterized protein					IM		NA	NA	NA	NA	NA	NA	NA	NA	NA	NA	NA	NA	NA	NA	NA	NA	NA	NA	NA	NA	NA
ACSP50_0805		phosphoribosylglycinamide formyltransferase	COG0299	F	K11175	2.1.2.2	CY		NA	NA	NA	NA	NA	NA	NA	NA	NA	NA	NA	NA	NA	NA	NA	NA	NA	NA	NA	NA	NA
ACSP50_0806		bifunctionalphosphoribosylaminoimidazolecarboxamide formyltransferase/inosine monophosphate cyclohydrolase	COG0138	F	K00602	2.1.2.3	CY	12	1.67542	0.0492335	0.0272941	1.37116	0.144043	0.0530833	1.29412	0.0972249	0.0951145	1.16841	0.0994124	0.191273	1.02624	0.211809	0.956489	0.931136	0.133499	0.412969	1.07397	0.409979	0.891426
ACSP50_0807		hypothetical protein					CY		NA	NA	NA	NA	NA	NA	NA	NA	NA	NA	NA	NA	NA	NA	NA	NA	NA	NA	NA	NA	NA
ACSP50_0808		BTB/POZ domain-containing protein KCTD9					CY		NA	NA	NA	NA	NA	NA	NA	NA	NA	NA	NA	NA	NA	NA	NA	NA	NA	NA	NA	NA	NA
ACSP50_0809		isocitrate dehydrogenase	COG0538	C	K00031	1.1.1.42	CY	2	0.68961	0.086175	0.0506631	0.787891	0.0469904	0.0711542	0.955181	0.0973028	0.308701	1.11889	0.0879921	0.278476	1.2961	0.17862	0.221379	1.11649	0.0858672	0.0960226	1.48371	0.238078	0.0277915
ACSP50_0810	galT	galactose-1-phosphate uridylyltransferase	COG1085	G	K00965	2.7.7.12	CY	30	NA	NA	NA	NA	NA	NA	NA	NA	NA	1.37303	0.279253	0.286969	NA	NA	NA	NA	NA	NA	NA	NA	NA
ACSP50_0811		DeoR family transcriptional regulator	COG1349	KG			CY	12	1.5865	0.167265	0.0259701	1.40545	0.0740421	0.0284667	1.27126	0.185756	0.191089	0.920514	0.106763	0.306165	1.1698	0.0838802	0.212	1.20185	0.119586	0.200091	0.769762	0.0729971	0.0723346
ACSP50_0812		glycosyl transferase				2.4.1.41	CY		NA	NA	NA	NA	NA	NA	NA	NA	NA	NA	NA	NA	NA	NA	NA	NA	NA	NA	NA	NA	NA
ACSP50_0813		sulfotransferase				2.8.2.-	CY		NA	NA	NA	NA	NA	NA	NA	NA	NA	NA	NA	NA	NA	NA	NA	NA	NA	NA	NA	NA	NA
ACSP50_0814	tagA_2	Putative N-acetylmannosaminyltransferase	COG1922	M	K05946	2.4.1.187	CY		NA	NA	NA	NA	NA	NA	NA	NA	NA	NA	NA	NA	NA	NA	NA	NA	NA	NA	NA	NA	NA
ACSP50_0815		hypothetical protein					CY		NA	NA	NA	NA	NA	NA	NA	NA	NA	NA	NA	NA	NA	NA	NA	NA	NA	NA	NA	NA	NA
ACSP50_0816		glyoxalase					CY		NA	NA	NA	NA	NA	NA	NA	NA	NA	NA	NA	NA	NA	NA	NA	NA	NA	NA	NA	NA	NA
ACSP50_0817		endoglucanase				3.2.1.4	MA		NA	NA	NA	NA	NA	NA	NA	NA	NA	NA	NA	NA	NA	NA	NA	NA	NA	NA	NA	NA	NA
ACSP50_0818		hypothetical protein					CY		NA	NA	NA	NA	NA	NA	NA	NA	NA	NA	NA	NA	NA	NA	NA	NA	NA	NA	NA	NA	NA
ACSP50_0819		multi antimicrobial extrusion protein MatE					IM		NA	NA	NA	NA	NA	NA	NA	NA	NA	NA	NA	NA	NA	NA	NA	NA	NA	NA	NA	NA	NA
ACSP50_0820		sulfotransferase				2.8.2.8	CY		NA	NA	NA	NA	NA	NA	NA	NA	NA	NA	NA	NA	NA	NA	NA	NA	NA	NA	NA	NA	NA
ACSP50_0821		hypothetical protein					CY		NA	NA	NA	NA	NA	NA	NA	NA	NA	NA	NA	NA	NA	NA	NA	NA	NA	NA	NA	NA	NA
ACSP50_0822		hypothetical protein					IM		NA	NA	NA	NA	NA	NA	NA	NA	NA	NA	NA	NA	NA	NA	NA	NA	NA	NA	NA	NA	NA
ACSP50_0823		LPS biosynthesis protein				2.7.10.2	IM		NA	NA	NA	NA	NA	NA	NA	NA	NA	NA	NA	NA	NA	NA	NA	NA	NA	NA	NA	NA	NA
ACSP50_0824		adenylyl-sulfate kinase	COG2046	P	K00958	2.7.7.4	CY	6	NA	NA	NA	1.21033	0.245825	0.333381	1.01941	0.0740489	0.860245	1.16823	0.327682	0.683104	1.06371	0.106557	0.753997	1.27449	0.246662	0.0948617	1.54567	0.294177	0.060507
ACSP50_0825		endoglucanase					MA		NA	NA	NA	NA	NA	NA	NA	NA	NA	NA	NA	NA	NA	NA	NA	NA	NA	NA	NA	NA	NA
ACSP50_0826		ABC transporter	COG1131	V	K01990	3.6.3.31	CY	24	0.322041	0.127635	0.0890201	0.343614	0.0662987	0.0561594	0.426282	0.0418668	0.108887	0.657883	0.188994	0.189698	1.08048	0.297575	0.457455	1.38147	0.390573	0.0914286	1.36488	0.257787	0.0288773
ACSP50_0827		uncharacterized protein	COG0842	V	K01992		IM	27	NA	NA	NA	NA	NA	NA	0.433661	0.121374	0.0883721	0.734404	0.381208	0.403568	0.953642	0.0632716	0.87533	1.25139	0.387876	0.35017	1.06942	0.122928	0.545201
ACSP50_0828		ABC transporter	COG1131	V	K01990	3.6.3.31	CY	24	0.264271	0.0533488	0.0529194	0.333539	0.0634289	0.0559343	0.445158	0.122976	0.0965752	0.747206	0.222902	0.298808	1.10299	0.279379	0.260768	1.36	0.405579	0.0610417	1.32127	0.300299	0.0267897
ACSP50_0829		integral membrane protein	COG0842	V	K01992		IM		NA	NA	NA	NA	NA	NA	NA	NA	NA	NA	NA	NA	NA	NA	NA	NA	NA	NA	NA	NA	NA
ACSP50_0830	yczG	ArsR-family transcriptional regulator	COG0640	K			CY		NA	NA	NA	NA	NA	NA	NA	NA	NA	NA	NA	NA	NA	NA	NA	NA	NA	NA	NA	NA	NA
ACSP50_0831		putative quinone oxidoreductase; YhdH/YhfP family					CY		NA	NA	NA	NA	NA	NA	NA	NA	NA	NA	NA	NA	NA	NA	NA	NA	NA	NA	NA	NA	NA
ACSP50_0832	mas_1	Mycocerosic acid synthase	COG0604	CR	K00344	1.6.5.5	CY		NA	NA	NA	NA	NA	NA	NA	NA	NA	NA	NA	NA	NA	NA	NA	NA	NA	NA	NA	NA	NA
ACSP50_0833		hypothetical protein					CY	21	NA	NA	NA	NA	NA	NA	NA	NA	NA	0.856188	0.0909754	0.373934	1.08404	0.27562	0.83052	NA	NA	NA	NA	NA	NA
ACSP50_0834		conserved hypothetical protein							NA	NA	NA	NA	NA	NA	NA	NA	NA	NA	NA	NA	NA	NA	NA	NA	NA	NA	NA	NA	NA
ACSP50_0835		phosphoenolpyruvate carboxylase	COG2352	C	K01595	4.1.1.31	CY	23	0.349395	0.041221	0.0511837	0.587378	0.148323	0.0613245	0.799716	0.185016	0.303241	0.429269	0.0241189	0.0894286	0.671222	0.398168	0.392593	0.313395	0.0853915	0.0498442	0.321064	0.06109	0.0273508
ACSP50_0836		formyl transferase	COG0223	J	K19640	2.7.3.-	CY		NA	NA	NA	NA	NA	NA	NA	NA	NA	NA	NA	NA	NA	NA	NA	NA	NA	NA	NA	NA	NA
ACSP50_0837		transcription-repair coupling factor	COG1197	LK	K03723	3.6.4.-	CY	7	1.13122	0.10814	0.0860896	1.36531	0.168346	0.0743631	0.990843	0.211769	0.900528	1.40222	0.394888	0.343784	0.924726	0.104638	0.442464	1.19112	0.274773	0.231263	1.45662	0.0907317	0.027625
ACSP50_0838		uncharacterized protein					MA	37	NA	NA	NA	1.39971	0.197557	0.0533889	NA	NA	NA	NA	NA	NA	1.10087	0.125325	0.438783	NA	NA	NA	1.44287	0.261654	0.0264658
ACSP50_0839		nucleoside triphosphate pyrophosphohydrolase	COG0127	F	K02428	3.6.1.66	MA		NA	NA	NA	NA	NA	NA	NA	NA	NA	NA	NA	NA	NA	NA	NA	NA	NA	NA	NA	NA	NA
ACSP50_0840		uncharacterized protein					CY	23	0.984216	0.133231	0.61402	0.571753	0.0491768	0.0423358	0.797756	0.241527	0.310683	0.893688	0.134264	0.450571	0.794788	0.100482	0.319359	0.947573	0.110995	0.435018	1.00776	0.0503214	0.707603
ACSP50_0841		hypothetical protein					MA		NA	NA	NA	NA	NA	NA	NA	NA	NA	NA	NA	NA	NA	NA	NA	NA	NA	NA	NA	NA	NA
ACSP50_0842		hypothetical protein					CY		NA	NA	NA	NA	NA	NA	NA	NA	NA	NA	NA	NA	NA	NA	NA	NA	NA	NA	NA	NA	NA
ACSP50_0843	eno	enolase	COG0148	G	K01689	4.2.1.11	CY	7	1.35314	0.203611	0.0913762	1.15601	0.127635	0.133572	1.22646	0.0758054	0.107087	1.07851	0.110755	0.35462	1.12509	0.0835987	0.342699	1.15915	0.104765	0.143131	1.43077	0.0697423	0.0257195
ACSP50_0844		septum site-determining protein MinC					MA		NA	NA	NA	NA	NA	NA	NA	NA	NA	NA	NA	NA	NA	NA	NA	NA	NA	NA	NA	NA	NA
ACSP50_0845		hypothetical protein	COG1507	S	K09009		CY		NA	NA	NA	NA	NA	NA	NA	NA	NA	NA	NA	NA	NA	NA	NA	NA	NA	NA	NA	NA	NA
ACSP50_0846		N-acetylglutamate synthase	COG1246	E	K00619	2.3.1.1	CY		NA	NA	NA	NA	NA	NA	NA	NA	NA	NA	NA	NA	NA	NA	NA	NA	NA	NA	NA	NA	NA
ACSP50_0847		exopolyphosphatase	COG0248	FTP	K01524	3.6.1.11	CY		NA	NA	NA	NA	NA	NA	NA	NA	NA	NA	NA	NA	NA	NA	NA	NA	NA	NA	NA	NA	NA
ACSP50_0848		hypothetical protein					MA		NA	NA	NA	NA	NA	NA	NA	NA	NA	NA	NA	NA	NA	NA	NA	NA	NA	NA	NA	NA	NA
ACSP50_0849		uracil-DNA glycosylase; family 4	COG1573	L	K21929	3.2.2.27	CY		NA	NA	NA	NA	NA	NA	NA	NA	NA	NA	NA	NA	NA	NA	NA	NA	NA	NA	NA	NA	NA
ACSP50_0850		hypothetical protein					IM		NA	NA	NA	NA	NA	NA	NA	NA	NA	NA	NA	NA	NA	NA	NA	NA	NA	NA	NA	NA	NA
ACSP50_0851		hypothetical protein					IM		NA	NA	NA	NA	NA	NA	NA	NA	NA	NA	NA	NA	NA	NA	NA	NA	NA	NA	NA	NA	NA
ACSP50_0852		ATPase	COG0714	R	K03924	3.6.3.-	CY	7	1.26299	0.468317	0.445899	1.33914	0.228351	0.109862	1.07381	0.223874	0.690072	0.958663	0.173775	0.745086	1.06611	0.0880917	0.557838	1.26505	0.184381	0.133247	1.49602	0.290768	0.0522173
ACSP50_0853		hypothetical protein					MA		NA	NA	NA	NA	NA	NA	NA	NA	NA	NA	NA	NA	NA	NA	NA	NA	NA	NA	NA	NA	NA
ACSP50_0854		hypothetical protein					IM		NA	NA	NA	NA	NA	NA	NA	NA	NA	NA	NA	NA	NA	NA	NA	NA	NA	NA	NA	NA	NA
ACSP50_0855		NADH dehydrogenase	COG1252	C	K03885	1.6.99.3	CY	12	1.86747	0.46359	0.0496634	1.19713	0.143141	0.10757	1.224	0.23743	0.106748	1.14776	0.180244	0	0.932281	0.360117	0.800334	0.847234	0.128047	0.13207	0.793727	0.151666	0.15919
ACSP50_0856									NA	NA	NA	NA	NA	NA	NA	NA	NA	NA	NA	NA	NA	NA	NA	NA	NA	NA	NA	NA	NA
ACSP50_0857		uncharacterized protein					IM		NA	NA	NA	NA	NA	NA	NA	NA	NA	NA	NA	NA	NA	NA	NA	NA	NA	NA	NA	NA	NA
ACSP50_0858		hypothetical protein					CY		NA	NA	NA	NA	NA	NA	NA	NA	NA	NA	NA	NA	NA	NA	NA	NA	NA	NA	NA	NA	NA
ACSP50_0859		acetyl-CoA acetyltransferase	COG0183	I	K00626	2.3.1.9	CY	3	1.28982	0.456809	0.232997	0.81556	0.0829239	0.0911436	0.774454	0.220161	0.247549	0.656804	0.134445	0.216016	0.788612	0.104299	0.292141	1.01633	0.0474868	0.290627	1.76412	0.231816	0.0268306
ACSP50_0860		lipase					MA	22	0.995695	0.0651312	0.966555	0.934234	0.178679	0.619841	1.25246	0.315782	0.381577	1.2138	0.0580473	0.273686	1.22173	0.180418	0.196881	1.2033	0.0935718	0.076973	0.994166	0.31646	0.811997
ACSP50_0861		lipase					CY		NA	NA	NA	NA	NA	NA	NA	NA	NA	NA	NA	NA	NA	NA	NA	NA	NA	NA	NA	NA	NA
ACSP50_0862		uncharacterized protein					MA		NA	NA	NA	NA	NA	NA	NA	NA	NA	NA	NA	NA	NA	NA	NA	NA	NA	NA	NA	NA	NA
ACSP50_0863		cystathionine beta-synthase	COG0031	E	K01697	4.2.1.22	CY	16	1.88078	0.285714	0.0512064	1.23358	0.0696609	0.109208	0.973087	0.250571	0.711894	0.786035	0.132289	0.211961	0.80341	0.240318	0.390113	0.609313	0.0696135	0.0501096	0.524377	0.065144	0.0302165
ACSP50_0864		peptidase S1				3.4.21.-	CY		NA	NA	NA	NA	NA	NA	NA	NA	NA	NA	NA	NA	NA	NA	NA	NA	NA	NA	NA	NA	NA
ACSP50_0865		hypothetical protein					CY		NA	NA	NA	NA	NA	NA	NA	NA	NA	NA	NA	NA	NA	NA	NA	NA	NA	NA	NA	NA	NA
ACSP50_0866		GCN5 family acetyltransferase				2.3.1.1	CY		NA	NA	NA	NA	NA	NA	NA	NA	NA	NA	NA	NA	NA	NA	NA	NA	NA	NA	NA	NA	NA
ACSP50_0867		ribonuclease Z	COG1234	J	K00784	3.1.26.11	CY	4	NA	NA	NA	NA	NA	NA	0.925624	0.0174019	0.499367	0.81399	0.0301184	0.289128	1.1123	0.123896	0.656036	1.26299	0.124644	0.0677346	1.55245	0.392076	0.0300672
ACSP50_0868									NA	NA	NA	NA	NA	NA	NA	NA	NA	NA	NA	NA	NA	NA	NA	NA	NA	NA	NA	NA	NA
ACSP50_0869		polyphosphate kinase 2	COG2326	C	K22468	2.7.4.1	CY	11	1.85568	0.468183	0.0832237	1.53312	0.194938	0.0540157	1.12846	0.0851759	0.341542	NA	NA	NA	NA	NA	NA	NA	NA	NA	NA	NA	NA
ACSP50_0870		CHAD domain-containing protein					CY		NA	NA	NA	NA	NA	NA	NA	NA	NA	NA	NA	NA	NA	NA	NA	NA	NA	NA	NA	NA	NA
ACSP50_0871		hypothetical protein					EX		NA	NA	NA	NA	NA	NA	NA	NA	NA	NA	NA	NA	NA	NA	NA	NA	NA	NA	NA	NA	NA
ACSP50_0872		hypothetical protein					CY		NA	NA	NA	NA	NA	NA	NA	NA	NA	NA	NA	NA	NA	NA	NA	NA	NA	NA	NA	NA	NA
ACSP50_0873		hypothetical protein					CY		NA	NA	NA	NA	NA	NA	NA	NA	NA	NA	NA	NA	NA	NA	NA	NA	NA	NA	NA	NA	NA
ACSP50_0874		peptide-methionine (S)-S-oxide reductase	COG0225	O	K07304	1.8.4.11	CY	22	1.30554	0.193799	0.093328	1.00972	0.0540731	0.872899	1.10731	0.0978053	0.298406	1.09173	0.193135	0.655565	1.17501	0.0856767	0.194174	1.05781	0.0478572	0.116952	1.04148	0.103021	0.584336
ACSP50_0875		HIT family protein	COG0537	FGR	K02503		CY		NA	NA	NA	NA	NA	NA	NA	NA	NA	NA	NA	NA	NA	NA	NA	NA	NA	NA	NA	NA	NA
ACSP50_0876		cystathionine gamma-synthase	COG0626	E	K01739	2.5.1.48	CY	20	1.46118	0.220854	0.0567947	1.16434	0.227125	0.265825	0.817031	0.0902327	0.152664	0.863116	0.128285	0.295573	0.85292	0.113883	0.269905	0.751429	0.0534657	0.0501687	0.905126	0.113902	0.0883261
ACSP50_0877		amidase	COG0154	J	K01426	3.5.1.4	CY	22	0.944209	0.30158	0.716413	0.959956	0.0823734	0.300878	1.02088	0.00894857	0.752455	1.02666	0.155403	0.735685	1.16095	0.0863017	0.300848	1.30438	0.159558	0.0732097	1.16703	0.202474	0.0629642
ACSP50_0878		threonine ammonia-lyase	COG1171	E	K01754	4.3.1.19	CY	16	1.75931	0.750675	0.0828151	1.308	0.475577	0.193801	0.911895	0.0470569	0.497621	NA	NA	NA	0.847374	0.257203	0.675138	NA	NA	NA	NA	NA	NA
ACSP50_0879		Zn-dependent protease				3.4.24.-	IM		NA	NA	NA	NA	NA	NA	NA	NA	NA	NA	NA	NA	NA	NA	NA	NA	NA	NA	NA	NA	NA
ACSP50_0880		transcription elongation factor GreA	COG0782	K	K03624		CY	22	1.09785	0.280715	0.717682	1.11084	0.11639	0.198287	1.34561	0.0684322	0.108652	1.14467	0.214196	0.334727	1.17541	0.103501	0.401141	1.1802	0.135072	0.109191	1.05384	0.175051	0.287463
ACSP50_0881		hypothetical protein					MA		NA	NA	NA	NA	NA	NA	NA	NA	NA	NA	NA	NA	NA	NA	NA	NA	NA	NA	NA	NA	NA
ACSP50_0882		mycothiol conjugate amidase Mca	COG2120	G	K18455	3.5.1.115	CY	7	1.06832	0.00784907	0.0822721	1.41752	0.0900008	0.0300702	1.18289	0.107691	0.112429	0.971548	0.233544	0.815015	0.88647	0.0824638	0.363739	1.01411	0.120451	0.922995	1.01998	0.109134	0.821556
ACSP50_0883		uncharacterized protein					MA	29	2.17884	0.607088	0.0509239	1.22369	0.130636	0.103943	0.92136	0.359436	0.660085	0.497714	0.140002	0.282047	0.71119	0.130835	0.393395	0.541605	0.191292	0.110088	0.481623	0.151445	0.0672276
ACSP50_0884		diguanylate cyclase					IM		NA	NA	NA	NA	NA	NA	NA	NA	NA	NA	NA	NA	NA	NA	NA	NA	NA	NA	NA	NA	NA
ACSP50_0885		hypothetical protein					MA		NA	NA	NA	NA	NA	NA	NA	NA	NA	NA	NA	NA	NA	NA	NA	NA	NA	NA	NA	NA	NA
ACSP50_0886		thioredoxin	COG1331	R	K06888		CY	7	1.63579	0.32447	0.091	1.03961	0.103037	0.260285	0.981073	0.0340277	0.731858	1.20652	0.0729473	0.30707	1.15271	0.149777	0.220132	1.11399	0.121766	0.371318	1.17857	0.407577	0.483096
ACSP50_0887		5-(carboxyamino)imidazole ribonucleotide synthase	COG0026	F	K01589	6.3.4.18	CY	16	1.92989	0.261932	0.0466008	1.40263	0.203315	0.0559223	1.08302	0.115569	0.283281	0.903605	0.0604993	0.242553	0.730406	0.241357	0.357967	0.651314	0.124557	0.0858865	0.516354	0.18644	0.0556296
ACSP50_0888		5-(carboxyamino)imidazole ribonucleotide mutase	COG0041	F	K01588	5.4.99.18	CY	12	1.25998	0.303384	0.146956	1.11659	0.302514	0.471636	1.16404	0.183162	0.329408	1.05434	0.126924	0.77133	1.30068	0.412554	0.538383	1.2067	0.291881	0.266811	0.756495	0.0525681	0.0404867
ACSP50_0889		uncharacterized protein					IM		NA	NA	NA	NA	NA	NA	NA	NA	NA	NA	NA	NA	NA	NA	NA	NA	NA	NA	NA	NA	NA
ACSP50_0890		acyl-CoA dehydrogenase				1.3.99.-	CY	8	1.8091	0.207341	0.0452113	1.27943	0.0942866	0.0537086	0.958361	0.123983	0.557556	1.0252	0.0879811	0.807922	1.12427	0.114782	0.27355	1.1512	0.127042	0.118088	1.68815	0.156433	0.0274333
ACSP50_0891		hypothetical protein					CY		NA	NA	NA	NA	NA	NA	NA	NA	NA	NA	NA	NA	NA	NA	NA	NA	NA	NA	NA	NA	NA
ACSP50_0892	pknD_1	Serine/threonine-protein kinase PknD				2.7.11.1	MA		NA	NA	NA	NA	NA	NA	NA	NA	NA	NA	NA	NA	NA	NA	NA	NA	NA	NA	NA	NA	NA
ACSP50_0893		hypothetical protein					CY		NA	NA	NA	NA	NA	NA	NA	NA	NA	NA	NA	NA	NA	NA	NA	NA	NA	NA	NA	NA	NA
ACSP50_0894		hypothetical protein					CY		NA	NA	NA	NA	NA	NA	NA	NA	NA	NA	NA	NA	NA	NA	NA	NA	NA	NA	NA	NA	NA
ACSP50_0895		hypothetical protein					CY		NA	NA	NA	NA	NA	NA	NA	NA	NA	NA	NA	NA	NA	NA	NA	NA	NA	NA	NA	NA	NA
ACSP50_0896		hypothetical protein					CY	18	NA	NA	NA	NA	NA	NA	NA	NA	NA	NA	NA	NA	NA	NA	NA	0.914125	0.0903129	0.580106	1.15028	0.0631888	0.0848199
ACSP50_0897		putative signaling protein					CY		NA	NA	NA	NA	NA	NA	NA	NA	NA	NA	NA	NA	NA	NA	NA	NA	NA	NA	NA	NA	NA
ACSP50_0898		hypothetical protein					EX		NA	NA	NA	NA	NA	NA	NA	NA	NA	NA	NA	NA	NA	NA	NA	NA	NA	NA	NA	NA	NA
ACSP50_0899		uncharacterized protein					MA		NA	NA	NA	NA	NA	NA	NA	NA	NA	NA	NA	NA	NA	NA	NA	NA	NA	NA	NA	NA	NA
ACSP50_0900		hypothetical protein					MA		NA	NA	NA	NA	NA	NA	NA	NA	NA	NA	NA	NA	NA	NA	NA	NA	NA	NA	NA	NA	NA
ACSP50_0901		ABC-type spermidine/putrescine transport protein	COG1136	M	K02003	3.6.3.-	CY		NA	NA	NA	NA	NA	NA	NA	NA	NA	NA	NA	NA	NA	NA	NA	NA	NA	NA	NA	NA	NA
ACSP50_0902		hypothetical protein					IM		NA	NA	NA	NA	NA	NA	NA	NA	NA	NA	NA	NA	NA	NA	NA	NA	NA	NA	NA	NA	NA
ACSP50_0903		SARP family transcriptional regulator	COG3629	T			CY		NA	NA	NA	NA	NA	NA	NA	NA	NA	NA	NA	NA	NA	NA	NA	NA	NA	NA	NA	NA	NA
ACSP50_0904		hypothetical protein					EX		NA	NA	NA	NA	NA	NA	NA	NA	NA	NA	NA	NA	NA	NA	NA	NA	NA	NA	NA	NA	NA
ACSP50_0905		uncharacterized protein	COG2351	F	K07127	3.5.2.17	CY		NA	NA	NA	NA	NA	NA	NA	NA	NA	NA	NA	NA	NA	NA	NA	NA	NA	NA	NA	NA	NA
ACSP50_0906		2-isopropylmalate synthase	COG0119	E	K01649	2.3.3.13	CY		NA	NA	NA	NA	NA	NA	NA	NA	NA	NA	NA	NA	NA	NA	NA	NA	NA	NA	NA	NA	NA
ACSP50_0907		ATPase					CY		NA	NA	NA	NA	NA	NA	NA	NA	NA	NA	NA	NA	NA	NA	NA	NA	NA	NA	NA	NA	NA
ACSP50_0908		4'-phosphopantetheinyl transferase				2.7.8.-	CY		NA	NA	NA	NA	NA	NA	NA	NA	NA	NA	NA	NA	NA	NA	NA	NA	NA	NA	NA	NA	NA
ACSP50_0909		hypothetical protein					MA		NA	NA	NA	NA	NA	NA	NA	NA	NA	NA	NA	NA	NA	NA	NA	NA	NA	NA	NA	NA	NA
ACSP50_0910		hypothetical protein					CY		NA	NA	NA	NA	NA	NA	NA	NA	NA	NA	NA	NA	NA	NA	NA	NA	NA	NA	NA	NA	NA
ACSP50_0911		ornithine carbamoyltransferase	COG0078	E	K00611	2.1.3.3	CY		NA	NA	NA	NA	NA	NA	NA	NA	NA	NA	NA	NA	NA	NA	NA	NA	NA	NA	NA	NA	NA
ACSP50_0912		2;3-diaminopropionate biosynthesis protein SbnA	COG0031	E	K21949	2.5.1.140	CY		NA	NA	NA	NA	NA	NA	NA	NA	NA	NA	NA	NA	NA	NA	NA	NA	NA	NA	NA	NA	NA
ACSP50_0913		ornithine cyclodeaminase	COG2423	E	K21721	1.5.1.51	CY		NA	NA	NA	NA	NA	NA	NA	NA	NA	NA	NA	NA	NA	NA	NA	NA	NA	NA	NA	NA	NA
ACSP50_0914		hypothetical protein					MA		NA	NA	NA	NA	NA	NA	NA	NA	NA	NA	NA	NA	NA	NA	NA	NA	NA	NA	NA	NA	NA
ACSP50_0915		uncharacterized protein					IM		NA	NA	NA	NA	NA	NA	NA	NA	NA	NA	NA	NA	NA	NA	NA	NA	NA	NA	NA	NA	NA
ACSP50_0916		hypothetical protein					MA		NA	NA	NA	NA	NA	NA	NA	NA	NA	NA	NA	NA	NA	NA	NA	NA	NA	NA	NA	NA	NA
ACSP50_0917		hypothetical protein					CY		NA	NA	NA	NA	NA	NA	NA	NA	NA	NA	NA	NA	NA	NA	NA	NA	NA	NA	NA	NA	NA
ACSP50_0918		asparagine synthase	COG0367	E	K01953	6.3.5.4	CY		NA	NA	NA	NA	NA	NA	NA	NA	NA	NA	NA	NA	NA	NA	NA	NA	NA	NA	NA	NA	NA
ACSP50_0919		hypothetical protein					CY		NA	NA	NA	NA	NA	NA	NA	NA	NA	NA	NA	NA	NA	NA	NA	NA	NA	NA	NA	NA	NA
ACSP50_0920	bmrA	Multidrug resistance ABC transporter ATP-binding/permease protein BmrA				3.6.3.-	CY		NA	NA	NA	NA	NA	NA	NA	NA	NA	NA	NA	NA	NA	NA	NA	NA	NA	NA	NA	NA	NA
ACSP50_0921		SARP family transcriptional regulator	COG3629	T			CY		NA	NA	NA	NA	NA	NA	NA	NA	NA	NA	NA	NA	NA	NA	NA	NA	NA	NA	NA	NA	NA
ACSP50_0922		hypothetical protein				5.1.1.13	CY		NA	NA	NA	NA	NA	NA	NA	NA	NA	NA	NA	NA	NA	NA	NA	NA	NA	NA	NA	NA	NA
ACSP50_0923		antibiotic synthesis protein MbtH	COG3251	S	K05375		CY		NA	NA	NA	NA	NA	NA	NA	NA	NA	NA	NA	NA	NA	NA	NA	NA	NA	NA	NA	NA	NA
ACSP50_0924		non-ribosomal peptide synthetase				5.1.1.-	CY		NA	NA	NA	NA	NA	NA	NA	NA	NA	NA	NA	NA	NA	NA	NA	NA	NA	NA	NA	NA	NA
ACSP50_0925		non-ribosomal peptide synthetase				5.1.1.12	CY	18	NA	NA	NA	NA	NA	NA	NA	NA	NA	NA	NA	NA	NA	NA	NA	NA	NA	NA	NA	NA	NA
ACSP50_0926		multidrug transporter					IM		NA	NA	NA	NA	NA	NA	NA	NA	NA	NA	NA	NA	NA	NA	NA	NA	NA	NA	NA	NA	NA
ACSP50_0927		uncharacterized protein					MA		NA	NA	NA	NA	NA	NA	NA	NA	NA	NA	NA	NA	NA	NA	NA	NA	NA	NA	NA	NA	NA
ACSP50_0928		Putative membrane protein mmpL11	COG2409	S	K06994		IM	27	0.736636	0.122163	0.0623648	NA	NA	NA	NA	NA	NA	1.19809	0.156454	0.412651	0.760385	0.206186	0.326568	1.0984	0.121041	0.38845	NA	NA	NA
ACSP50_0929		uncharacterized protein					MA	27	0.292684	0.123832	0.0622343	0.311134	0.123489	0.0350568	0.408191	0.0640179	0.101333	0.790796	0.216394	0.340961	0.920512	0.294906	0.606034	1.36284	0.175124	0.129967	0.460755	0.0270667	0.0262258
ACSP50_0930		thioesterase				3.1.2.14	CY		NA	NA	NA	NA	NA	NA	NA	NA	NA	NA	NA	NA	NA	NA	NA	NA	NA	NA	NA	NA	NA
ACSP50_0931		antibiotic synthesis protein MbtH	COG3251	S	K05375		CY		NA	NA	NA	NA	NA	NA	NA	NA	NA	NA	NA	NA	NA	NA	NA	NA	NA	NA	NA	NA	NA
ACSP50_0932		non-ribosomal peptide synthetase				6.1.1.13	CY		NA	NA	NA	NA	NA	NA	NA	NA	NA	NA	NA	NA	NA	NA	NA	NA	NA	NA	NA	NA	NA
ACSP50_0933		ArsR-family transcriptional regulator	COG0640	K			CY		NA	NA	NA	NA	NA	NA	NA	NA	NA	NA	NA	NA	NA	NA	NA	NA	NA	NA	NA	NA	NA
ACSP50_0934		hypothetical protein					MA		NA	NA	NA	NA	NA	NA	NA	NA	NA	NA	NA	NA	NA	NA	NA	NA	NA	NA	NA	NA	NA
ACSP50_0935		non-ribosomal peptide synthetase					CY		NA	NA	NA	NA	NA	NA	NA	NA	NA	NA	NA	NA	NA	NA	NA	NA	NA	NA	NA	NA	NA
ACSP50_0936		protein tolB					MA		NA	NA	NA	NA	NA	NA	NA	NA	NA	NA	NA	NA	NA	NA	NA	NA	NA	NA	NA	NA	NA
ACSP50_0937		RNA polymerase sigma factor					CY		NA	NA	NA	NA	NA	NA	NA	NA	NA	NA	NA	NA	NA	NA	NA	NA	NA	NA	NA	NA	NA
ACSP50_0938		hypothetical protein	COG0823	U	K03641		MA		NA	NA	NA	NA	NA	NA	NA	NA	NA	NA	NA	NA	NA	NA	NA	NA	NA	NA	NA	NA	NA
ACSP50_0939		radical SAM protein	COG0641	O	K06871	1.1.99.-	CY		NA	NA	NA	NA	NA	NA	NA	NA	NA	NA	NA	NA	NA	NA	NA	NA	NA	NA	NA	NA	NA
ACSP50_0940	leuA_2	2-isopropylmalate synthase	COG0119	E	K01649	2.3.3.13	CY		NA	NA	NA	NA	NA	NA	NA	NA	NA	NA	NA	NA	NA	NA	NA	NA	NA	NA	NA	NA	NA
ACSP50_0941	leuL	leuA leader peptide							NA	NA	NA	NA	NA	NA	NA	NA	NA	NA	NA	NA	NA	NA	NA	NA	NA	NA	NA	NA	NA
ACSP50_0942		rRNA methyltransferase	COG0566	J	K21514	2.1.1.208	CY		NA	NA	NA	NA	NA	NA	NA	NA	NA	NA	NA	NA	NA	NA	NA	NA	NA	NA	NA	NA	NA
ACSP50_0943		pyridine nucleotide-disulfide oxidoreductase			K22745		CY		NA	NA	NA	NA	NA	NA	NA	NA	NA	NA	NA	NA	NA	NA	NA	NA	NA	NA	NA	NA	NA
ACSP50_0944		transcriptional regulator					CY		NA	NA	NA	NA	NA	NA	NA	NA	NA	NA	NA	NA	NA	NA	NA	NA	NA	NA	NA	NA	NA
ACSP50_0945		hypothetical protein					EX		NA	NA	NA	NA	NA	NA	NA	NA	NA	NA	NA	NA	NA	NA	NA	NA	NA	NA	NA	NA	NA
ACSP50_0946		LacI family transcriptional regulator	COG1609	K	K02529		CY		NA	NA	NA	NA	NA	NA	NA	NA	NA	NA	NA	NA	NA	NA	NA	NA	NA	NA	NA	NA	NA
ACSP50_0947		glucosylceramidase			K01201	3.2.1.45	EX		NA	NA	NA	NA	NA	NA	NA	NA	NA	NA	NA	NA	NA	NA	NA	NA	NA	NA	NA	NA	NA
ACSP50_0948		glucosylceramidase			K01201	3.2.1.45	EX		NA	NA	NA	NA	NA	NA	NA	NA	NA	NA	NA	NA	NA	NA	NA	NA	NA	NA	NA	NA	NA
ACSP50_0949		GntR family transcriptional regulator	COG1167	KE			CY		NA	NA	NA	NA	NA	NA	NA	NA	NA	NA	NA	NA	NA	NA	NA	NA	NA	NA	NA	NA	NA
ACSP50_0950		cystathionine gamma-synthase	COG0626	E	K01761	4.4.1.11	CY		NA	NA	NA	NA	NA	NA	NA	NA	NA	NA	NA	NA	NA	NA	NA	NA	NA	NA	NA	NA	NA
ACSP50_0951		SnoaL-like polyketide cyclase					CY	9	0.379604	0.144391	0.0461931	1.2718	0.298137	0.0476886	1.25023	0.279961	0.15209	0.848388	0.107901	0.600063	0.492465	0.130397	0.266967	0.394329	0.116132	0.10756	NA	NA	NA
ACSP50_0952		Triple functional domain protein				2.7.11.1	IM		NA	NA	NA	NA	NA	NA	NA	NA	NA	NA	NA	NA	NA	NA	NA	NA	NA	NA	NA	NA	NA
ACSP50_0953		acyl-CoA thioesterase					CY		NA	NA	NA	NA	NA	NA	NA	NA	NA	NA	NA	NA	NA	NA	NA	NA	NA	NA	NA	NA	NA
ACSP50_0954		TIGR03089 family protein					CY	20	1.71215	0.218205	0.0640639	1.24455	0.20616	0.177319	0.952807	0.228514	0.734104	0.776717	0.160953	0.352388	NA	NA	NA	1.15401	0.408007	0.507357	0.980187	0.285962	0.781537
ACSP50_0955		glycosyl transferase family 1					CY	10	1.21182	0.0802644	0.0856352	1.38546	0.166792	0.0633029	1.17864	0.0457428	0.0935862	1.03583	0.100637	0.683404	0.949992	0.0947402	0.64411	0.742209	0.140696	0.109535	0.603467	0.194958	0.0571455
ACSP50_0956		mannose-1-phosphate guanylyltransferase	COG0662	G	K00971	2.7.7.13	CY	12	1.62564	0.114359	0.047576	1.48526	0.136917	0.0204706	1.16415	0.220924	0.266525	1.09285	0.0675301	0.395816	1.0016	0.0199052	0.984842	0.912859	0.081091	0.201888	0.934725	0.143385	0.503912
ACSP50_0957		hypothetical protein					MA		NA	NA	NA	NA	NA	NA	NA	NA	NA	NA	NA	NA	NA	NA	NA	NA	NA	NA	NA	NA	NA
ACSP50_0958		NUDIX hydrolase					CY	30	NA	NA	NA	NA	NA	NA	NA	NA	NA	1.02532	0.351168	0.995721	NA	NA	NA	NA	NA	NA	NA	NA	NA
ACSP50_0959		F420-0--gamma-glutamyl ligase	COG0778	C	K12234	6.3.2.31	CY	16	1.43707	0.162777	0.0570466	1.28039	0.175072	0.159464	1.17633	0.192326	0.161765	0.89014	0.199424	0.751949	0.8218	0.219057	0.437657	0.608942	0.0667681	0.0764564	NA	NA	NA
ACSP50_0960		2-phospho-L-lactate transferase	COG0391	HG	K11212	2.7.8.28	CY	8	1.87537	0.424751	0.0517732	1.27198	0.109436	0.13087	1.07252	0.115593	0.410673	1.24669	0.324354	0.432722	1.09687	0.503499	0.953687	0.907741	0.152108	0.326507	1.49322	0.520444	0.0583014
ACSP50_0961		Protein piccolo					IM	11	2.32806	0.401586	0.0460893	1.38909	0.170734	0.0257445	NA	NA	NA	0.758338	0.0190525	0.269725	0.698603	0.316783	0.456602	NA	NA	NA	NA	NA	NA
ACSP50_0962	fbiC	7;8-didemethyl-8-hydroxy-5-deazariboflavin synthase	COG1060	H	K11779	2.5.1.147	EX	16	1.42336	0.225767	0.0317727	1.18437	0.046982	0.123711	0.868917	0.148014	0.503292	0.62186	0.0394756	0.211935	0.667285	0.254153	0.399617	0.369129	0.161005	0.085961	0.33806	0.199941	0.0390644
ACSP50_0963		WhiB family transcriptional regulator			K18955		CY	30	NA	NA	NA	NA	NA	NA	NA	NA	NA	1.17844	0.164205	0.642954	NA	NA	NA	NA	NA	NA	NA	NA	NA
ACSP50_0964		hypothetical protein					CY		NA	NA	NA	NA	NA	NA	NA	NA	NA	NA	NA	NA	NA	NA	NA	NA	NA	NA	NA	NA	NA
ACSP50_0965		hypothetical protein					CY		NA	NA	NA	NA	NA	NA	NA	NA	NA	NA	NA	NA	NA	NA	NA	NA	NA	NA	NA	NA	NA
ACSP50_0966		polysaccharide deacetylase	COG0726	GM	K22278	3.5.1.104	EX		NA	NA	NA	NA	NA	NA	NA	NA	NA	NA	NA	NA	NA	NA	NA	NA	NA	NA	NA	NA	NA
ACSP50_0967		UDP-glucose 4-epimerase	COG3564	S	K09959		CY		NA	NA	NA	NA	NA	NA	NA	NA	NA	NA	NA	NA	NA	NA	NA	NA	NA	NA	NA	NA	NA
ACSP50_0968		aldehyde dehydrogenase	COG1012	C	K00138	1.2.1.-	CY	2	0.682506	0.0977824	0.0731356	1.06884	0.102401	0.204961	0.874281	0.137791	0.256107	0.85625	0.0475851	0.196	1.19606	0.113687	0.248284	1.17688	0.0341051	0.0781705	1.46832	0.250742	0.0457584
ACSP50_0969		diguanylate cyclase					CY		NA	NA	NA	NA	NA	NA	NA	NA	NA	NA	NA	NA	NA	NA	NA	NA	NA	NA	NA	NA	NA
ACSP50_0970		endonuclease V	COG1515	L	K05982	3.1.21.7	CY		NA	NA	NA	NA	NA	NA	NA	NA	NA	NA	NA	NA	NA	NA	NA	NA	NA	NA	NA	NA	NA
ACSP50_0971		phosphomannomutase/phosphoglucomutase	COG1109	G	K01840	5.4.2.8	CY	16	1.93712	0.141052	0.0476653	1.35585	0.0178952	0.0838333	1.15062	0.115699	0.319321	0.852827	0.0696231	0.275134	0.704264	0.165741	0.284538	0.537348	0.0488657	0.0748714	0.466517	0.0617729	0.0341274
ACSP50_0972		tetraacyldisaccharide 4'-kinase	COG2835	S	K09791	2.7.1.130	CY		NA	NA	NA	NA	NA	NA	NA	NA	NA	NA	NA	NA	NA	NA	NA	NA	NA	NA	NA	NA	NA
ACSP50_0973		bifunctional glucose-6-phosphate/mannose-6-phosphate isomerase				5.3.1.8	CY	8	1.1252	0.0621773	0.0831569	0.756222	0.135067	0.109927	0.743913	0.081112	0.13507	0.969515	0.159673	0.76454	1.1319	0.090505	0.255309	1.24783	0.189127	0.180163	1.37621	0.222031	0.0582469
ACSP50_0974		cation diffusion facilitator transporter					IM	7	1.79316	0.395846	0.0910757	1.11073	0.0898428	0.161244	1.20315	0.0472477	0.187267	1.15893	0.137861	0.205149	1.06953	0.0803161	0.668494	1.47748	0.148473	0.057945	1.19903	0.241981	0.0655031
ACSP50_0975		mannose-6-phosphate isomerase; class I	COG1482	G	K01809	5.3.1.8	CY	22	1.17316	0.516816	0.343398	1.15449	0.247926	0.123156	1.11727	0.209187	0.125656	0.968025	0.147606	0.653216	1.03845	0.15003	0.753353	1.20138	0.0623083	0.230267	0.898022	0.244138	0.0981687
ACSP50_0976		helix-turn-helix domain-containing protein; DNA-binding protein					CY		NA	NA	NA	NA	NA	NA	NA	NA	NA	NA	NA	NA	NA	NA	NA	NA	NA	NA	NA	NA	NA
ACSP50_0977		hypothetical protein					CY		NA	NA	NA	NA	NA	NA	NA	NA	NA	NA	NA	NA	NA	NA	NA	NA	NA	NA	NA	NA	NA
ACSP50_0978		putative two-component system response regulator	COG0745	TK	K07670		CY	8	1.30074	0.17477	0.112987	1.01411	0.0839542	0.870869	0.824575	0.107083	0.244384	0.910599	0.186096	0.630241	0.977213	0.11208	0.810471	1.18568	0.204996	0.160878	1.74014	0.260815	0.0262892
ACSP50_0979		two-component system; OmpR family; sensor histidine kinase	COG0642	T	K07654	2.7.13.3	IM		NA	NA	NA	NA	NA	NA	NA	NA	NA	NA	NA	NA	NA	NA	NA	NA	NA	NA	NA	NA	NA
ACSP50_0980		Lipoprotein lpqB					MA	6	NA	NA	NA	1.20485	0.151008	0.108856	1.10031	0.170361	0.591056	1.16267	0.0679529	0.434202	1.1412	0.170065	0.220789	1.3085	0.229699	0.0724483	1.3156	0.183751	0.0301113
ACSP50_0981		phosphoribosyltransferase					CY		NA	NA	NA	NA	NA	NA	NA	NA	NA	NA	NA	NA	NA	NA	NA	NA	NA	NA	NA	NA	NA
ACSP50_0982		ribosomal subunit interface protein					CY	22	0.915661	0.119584	0.289334	1.31361	0.167635	0.0926917	0.768529	0.0799315	0.135718	1.10133	0.0918941	0.43142	1.00685	0.168667	0.98848	1.00728	0.10184	0.933888	0.951074	0.230703	0.504675
ACSP50_0983		GMP synthase				6.3.5.2	CY		NA	NA	NA	NA	NA	NA	NA	NA	NA	NA	NA	NA	NA	NA	NA	NA	NA	NA	NA	NA	NA
ACSP50_0984		preprotein translocase subunit SecA	COG0653	U	K03070	7.4.2.8	CY	23	1.00439	0.115727	0.960096	0.924254	0.0733896	0.154959	0.806787	0.146938	0.203001	0.906251	0.218405	0.642762	0.687121	0.0277498	0.221849	0.588634	0.0751052	0.0774966	0.635792	0.23032	0.0848119
ACSP50_0985		hypothetical protein					CY		NA	NA	NA	NA	NA	NA	NA	NA	NA	NA	NA	NA	NA	NA	NA	NA	NA	NA	NA	NA	NA
ACSP50_0986		excisionase family DNA binding domain-containing protein	COG1910	P			CY		NA	NA	NA	NA	NA	NA	NA	NA	NA	NA	NA	NA	NA	NA	NA	NA	NA	NA	NA	NA	NA
ACSP50_0987		uncharacterized protein					CY	25	NA	NA	NA	1.22738	0.051705	0.0547829	1.51094	0.39258	0.164255	1.03093	0.289127	0.980167	1.23848	0.352158	0.575099	1.32191	0.313446	0.161443	NA	NA	NA
ACSP50_0988		uncharacterized protein					IM	12	2.13263	0.217058	0.0447387	1.36892	0.0947825	0.0342949	1.55935	0.352161	0.138648	1.09711	0.0928187	0.245752	1.03921	0.339835	0.993836	0.840934	0.184912	0.28595	0.745393	0.105557	0.0614608
ACSP50_0989		PadR family transcriptional regulator					CY	29	2.55923	1.49149	0.0515949	0.807135	0.143121	0.238696	0.434794	0.118476	0.195969	0.458211	0.133424	0.31062	0.597773	0.0767083	0.394137	0.884939	0.135012	0.707942	0.862852	0.0253658	0.61181
ACSP50_0990		peptide chain release factor 2	COG1186	J	K02836		CY	13	1.03753	0.160406	0.715821	0.898576	0.116552	0.195344	1.04172	0.0570305	0.263242	0.834755	0.106971	0.301466	1.0364	0.0774506	0.704029	0.933375	0.0349525	0.102683	0.78477	0.109514	0.0568121
ACSP50_0991	ftsE	cell division ATP-binding protein	COG2884	D	K09812	3.6.3.-	CY	22	1.17629	0.208967	0.169215	1.05608	0.0856888	0.239068	1.08145	0.158974	0.476362	1.03522	0.134773	0.807589	1.27248	0.172782	0.254941	1.29852	0.0442033	0.0567719	1.16539	0.00934252	0.0260455
ACSP50_0992		cell division protein FtsY	COG2177	D	K09811	3.6.3.-	IM	2	0.793645	0.265987	0.20341	0.87278	0.0420673	0.108738	0.970154	0.350942	0.746366	0.921485	0.0221923	0.359048	1.18646	0.0649899	0.218366	1.42752	0.332699	0.0971241	1.58836	0.107915	0
ACSP50_0993		peptidase M23				4.1.1.1	EX		NA	NA	NA	NA	NA	NA	NA	NA	NA	NA	NA	NA	NA	NA	NA	NA	NA	NA	NA	NA	NA
ACSP50_0994		SsrA-binding protein	COG0691	O	K03664		CY		NA	NA	NA	NA	NA	NA	NA	NA	NA	NA	NA	NA	NA	NA	NA	NA	NA	NA	NA	NA	NA
ACSP50_0995		DNA-directed RNA polymerase II subunit RPB1				2.7.7.48	EX		NA	NA	NA	NA	NA	NA	NA	NA	NA	NA	NA	NA	NA	NA	NA	NA	NA	NA	NA	NA	NA
ACSP50_0996									NA	NA	NA	NA	NA	NA	NA	NA	NA	NA	NA	NA	NA	NA	NA	NA	NA	NA	NA	NA	NA
ACSP50_0997		hypothetical protein					CY		NA	NA	NA	NA	NA	NA	NA	NA	NA	NA	NA	NA	NA	NA	NA	NA	NA	NA	NA	NA	NA
ACSP50_0998		cell division protein FtsK	COG1674	D	K03466		IM		NA	NA	NA	NA	NA	NA	NA	NA	NA	NA	NA	NA	NA	NA	NA	NA	NA	NA	NA	NA	NA
ACSP50_0999		hypothetical protein					CY		NA	NA	NA	NA	NA	NA	NA	NA	NA	NA	NA	NA	NA	NA	NA	NA	NA	NA	NA	NA	NA
ACSP50_1000		hypothetical protein					IM		NA	NA	NA	NA	NA	NA	NA	NA	NA	NA	NA	NA	NA	NA	NA	NA	NA	NA	NA	NA	NA
ACSP50_1001		hypothetical protein					CY		NA	NA	NA	NA	NA	NA	NA	NA	NA	NA	NA	NA	NA	NA	NA	NA	NA	NA	NA	NA	NA
ACSP50_1002		XRE family transcriptional regulator	COG2932	X			CY		NA	NA	NA	NA	NA	NA	NA	NA	NA	NA	NA	NA	NA	NA	NA	NA	NA	NA	NA	NA	NA
ACSP50_1003		NUDIX hydrolase				3.6.1.-	CY		NA	NA	NA	NA	NA	NA	NA	NA	NA	NA	NA	NA	NA	NA	NA	NA	NA	NA	NA	NA	NA
ACSP50_1004		hypothetical protein					MA		NA	NA	NA	NA	NA	NA	NA	NA	NA	NA	NA	NA	NA	NA	NA	NA	NA	NA	NA	NA	NA
ACSP50_1005		phosphohydrolase					CY		NA	NA	NA	NA	NA	NA	NA	NA	NA	NA	NA	NA	NA	NA	NA	NA	NA	NA	NA	NA	NA
ACSP50_1006		hypothetical protein					CY		NA	NA	NA	NA	NA	NA	NA	NA	NA	NA	NA	NA	NA	NA	NA	NA	NA	NA	NA	NA	NA
ACSP50_1007		XRE family transcriptional regulator					CY		NA	NA	NA	NA	NA	NA	NA	NA	NA	NA	NA	NA	NA	NA	NA	NA	NA	NA	NA	NA	NA
ACSP50_1008		hypothetical protein					CY		NA	NA	NA	NA	NA	NA	NA	NA	NA	NA	NA	NA	NA	NA	NA	NA	NA	NA	NA	NA	NA
ACSP50_1009		FOG: Transposase							NA	NA	NA	NA	NA	NA	NA	NA	NA	NA	NA	NA	NA	NA	NA	NA	NA	NA	NA	NA	NA
ACSP50_1010		hypothetical protein							NA	NA	NA	NA	NA	NA	NA	NA	NA	NA	NA	NA	NA	NA	NA	NA	NA	NA	NA	NA	NA
ACSP50_1011		hypothetical protein					CY		NA	NA	NA	NA	NA	NA	NA	NA	NA	NA	NA	NA	NA	NA	NA	NA	NA	NA	NA	NA	NA
ACSP50_1012		hypothetical protein					CY		NA	NA	NA	NA	NA	NA	NA	NA	NA	NA	NA	NA	NA	NA	NA	NA	NA	NA	NA	NA	NA
ACSP50_1013		ATPase involved in DNA repair					CY		NA	NA	NA	NA	NA	NA	NA	NA	NA	NA	NA	NA	NA	NA	NA	NA	NA	NA	NA	NA	NA
ACSP50_1014		hypothetical protein							NA	NA	NA	NA	NA	NA	NA	NA	NA	NA	NA	NA	NA	NA	NA	NA	NA	NA	NA	NA	NA
ACSP50_1015		hypothetical protein					CY		NA	NA	NA	NA	NA	NA	NA	NA	NA	NA	NA	NA	NA	NA	NA	NA	NA	NA	NA	NA	NA
ACSP50_1016		hypothetical protein					CY		NA	NA	NA	NA	NA	NA	NA	NA	NA	NA	NA	NA	NA	NA	NA	NA	NA	NA	NA	NA	NA
ACSP50_1017		hypothetical protein					CY		NA	NA	NA	NA	NA	NA	NA	NA	NA	NA	NA	NA	NA	NA	NA	NA	NA	NA	NA	NA	NA
ACSP50_1018		hypothetical protein					MA		NA	NA	NA	NA	NA	NA	NA	NA	NA	NA	NA	NA	NA	NA	NA	NA	NA	NA	NA	NA	NA
ACSP50_1019		hypothetical protein					MA		NA	NA	NA	NA	NA	NA	NA	NA	NA	NA	NA	NA	NA	NA	NA	NA	NA	NA	NA	NA	NA
ACSP50_1020		hypothetical protein					CY		NA	NA	NA	NA	NA	NA	NA	NA	NA	NA	NA	NA	NA	NA	NA	NA	NA	NA	NA	NA	NA
ACSP50_1021		hypothetical protein							NA	NA	NA	NA	NA	NA	NA	NA	NA	NA	NA	NA	NA	NA	NA	NA	NA	NA	NA	NA	NA
ACSP50_1022		Leupeptin-inactivating enzyme 2				3.4.24.-	EX		NA	NA	NA	NA	NA	NA	NA	NA	NA	NA	NA	NA	NA	NA	NA	NA	NA	NA	NA	NA	NA
ACSP50_1023		transcriptional regulator					CY		NA	NA	NA	NA	NA	NA	NA	NA	NA	NA	NA	NA	NA	NA	NA	NA	NA	NA	NA	NA	NA
ACSP50_1024		transcriptional regulator					CY		NA	NA	NA	NA	NA	NA	NA	NA	NA	NA	NA	NA	NA	NA	NA	NA	NA	NA	NA	NA	NA
ACSP50_1025		RNA polymerase sigma24 factor					CY		NA	NA	NA	NA	NA	NA	NA	NA	NA	NA	NA	NA	NA	NA	NA	NA	NA	NA	NA	NA	NA
ACSP50_1026		hypothetical protein					MA		NA	NA	NA	NA	NA	NA	NA	NA	NA	NA	NA	NA	NA	NA	NA	NA	NA	NA	NA	NA	NA
ACSP50_1027	pntA	NAD(P) transhydrogenase subunit alpha	COG3288	C	K00324	1.6.1.2	IM		NA	NA	NA	NA	NA	NA	NA	NA	NA	NA	NA	NA	NA	NA	NA	NA	NA	NA	NA	NA	NA
ACSP50_1028	pntB	pyridine nucleotide transhydrogenase	COG1282	C	K00325	1.6.1.2	IM		NA	NA	NA	NA	NA	NA	NA	NA	NA	NA	NA	NA	NA	NA	NA	NA	NA	NA	NA	NA	NA
ACSP50_1029		hypothetical protein					IM		NA	NA	NA	NA	NA	NA	NA	NA	NA	NA	NA	NA	NA	NA	NA	NA	NA	NA	NA	NA	NA
ACSP50_1030		hypothetical protein					CY		NA	NA	NA	NA	NA	NA	NA	NA	NA	NA	NA	NA	NA	NA	NA	NA	NA	NA	NA	NA	NA
ACSP50_1031									NA	NA	NA	NA	NA	NA	NA	NA	NA	NA	NA	NA	NA	NA	NA	NA	NA	NA	NA	NA	NA
ACSP50_1032		hypothetical protein	COG1678	K	K07735		CY		NA	NA	NA	NA	NA	NA	NA	NA	NA	NA	NA	NA	NA	NA	NA	NA	NA	NA	NA	NA	NA
ACSP50_1033		5'-methylthioadenosine phosphorylase	COG0005	F	K00772	2.4.2.28	CY	6	NA	NA	NA	1.23523	0.23252	0.256304	1.23246	0.215978	0.160231	1.16098	0.305063	0.512241	1.23242	0.315339	0.360142	0.905604	0.181542	0.294822	1.70331	0.231614	0.0282128
ACSP50_1034		putative response regulator receiver domain protein	COG0745	TK		2.7.3.-	CY		NA	NA	NA	NA	NA	NA	NA	NA	NA	NA	NA	NA	NA	NA	NA	NA	NA	NA	NA	NA	NA
ACSP50_1035		F420-dependent oxidoreductase				1.5.99.11	CY		NA	NA	NA	NA	NA	NA	NA	NA	NA	NA	NA	NA	NA	NA	NA	NA	NA	NA	NA	NA	NA
ACSP50_1036		hypothetical protein	COG3167	NW	K02664		MA		NA	NA	NA	NA	NA	NA	NA	NA	NA	NA	NA	NA	NA	NA	NA	NA	NA	NA	NA	NA	NA
ACSP50_1037		hypothetical protein					MA		NA	NA	NA	NA	NA	NA	NA	NA	NA	NA	NA	NA	NA	NA	NA	NA	NA	NA	NA	NA	NA
ACSP50_1038		pilus biosynthesis protein PilM	COG0849	D	K02662		CY		NA	NA	NA	NA	NA	NA	NA	NA	NA	NA	NA	NA	NA	NA	NA	NA	NA	NA	NA	NA	NA
ACSP50_1039		peptidase A24	COG1989	NU	K02654	3.4.23.43	IM		NA	NA	NA	NA	NA	NA	NA	NA	NA	NA	NA	NA	NA	NA	NA	NA	NA	NA	NA	NA	NA
ACSP50_1040		type IV pilin PilA	COG2165	NUW	K02650		MA		NA	NA	NA	NA	NA	NA	NA	NA	NA	NA	NA	NA	NA	NA	NA	NA	NA	NA	NA	NA	NA
ACSP50_1041		pilus biosynthesis protein PilC	COG1459	NUW	K02653		IM		NA	NA	NA	NA	NA	NA	NA	NA	NA	NA	NA	NA	NA	NA	NA	NA	NA	NA	NA	NA	NA
ACSP50_1042		twitching motility protein PilT	COG2805	NW	K02669		CY		NA	NA	NA	NA	NA	NA	NA	NA	NA	NA	NA	NA	NA	NA	NA	NA	NA	NA	NA	NA	NA
ACSP50_1043		type II secretion system protein E	COG2804	NUW	K02652		CY		NA	NA	NA	NA	NA	NA	NA	NA	NA	NA	NA	NA	NA	NA	NA	NA	NA	NA	NA	NA	NA
ACSP50_1044		AraC family transcriptional regulator	COG4977	K			MA		NA	NA	NA	NA	NA	NA	NA	NA	NA	NA	NA	NA	NA	NA	NA	NA	NA	NA	NA	NA	NA
ACSP50_1045		MFS transporter					IM		NA	NA	NA	NA	NA	NA	NA	NA	NA	NA	NA	NA	NA	NA	NA	NA	NA	NA	NA	NA	NA
ACSP50_1046		antirepressor	COG1366	T	K04749		CY	35	NA	NA	NA	NA	NA	NA	NA	NA	NA	NA	NA	NA	NA	NA	NA	NA	NA	NA	0.876789	0.0734478	0.340835
ACSP50_1047		Nephrocystin-3					CY	14	NA	NA	NA	0.932251	0.031467	0.728302	NA	NA	NA	NA	NA	NA	NA	NA	NA	1.16709	0.185217	0.262409	1.53846	0.129649	0.0585179
ACSP50_1048		diguanylate cyclase					IM		NA	NA	NA	NA	NA	NA	NA	NA	NA	NA	NA	NA	NA	NA	NA	NA	NA	NA	NA	NA	NA
ACSP50_1049		HEXXH motif domain-containing protein					CY		NA	NA	NA	NA	NA	NA	NA	NA	NA	NA	NA	NA	NA	NA	NA	NA	NA	NA	NA	NA	NA
ACSP50_1050		hypothetical protein					CY		NA	NA	NA	NA	NA	NA	NA	NA	NA	NA	NA	NA	NA	NA	NA	NA	NA	NA	NA	NA	NA
ACSP50_1051		uncharacterized protein					CY	33	NA	NA	NA	NA	NA	NA	NA	NA	NA	NA	NA	NA	NA	NA	NA	1.06146	0.1528	0.714442	NA	NA	NA
ACSP50_1052		hypothetical protein					CY		NA	NA	NA	NA	NA	NA	NA	NA	NA	NA	NA	NA	NA	NA	NA	NA	NA	NA	NA	NA	NA
ACSP50_1053		hypothetical protein					CY	13	0.716165	0.115323	0.0780906	1.44641	0.190223	0.0551412	1.53476	0.310364	0.159468	0.938751	0.106294	0.567817	0.872687	0.120216	0.404915	0.817306	0.149307	0.161546	0.391658	0.124719	0.0357836
ACSP50_1054		hypothetical protein					CY		NA	NA	NA	NA	NA	NA	NA	NA	NA	NA	NA	NA	NA	NA	NA	NA	NA	NA	NA	NA	NA
ACSP50_1055		hypothetical protein					CY		NA	NA	NA	NA	NA	NA	NA	NA	NA	NA	NA	NA	NA	NA	NA	NA	NA	NA	NA	NA	NA
ACSP50_1056		phosphatase				3.1.3.3	CY		NA	NA	NA	NA	NA	NA	NA	NA	NA	NA	NA	NA	NA	NA	NA	NA	NA	NA	NA	NA	NA
ACSP50_1057		DNA primase					CY		NA	NA	NA	NA	NA	NA	NA	NA	NA	NA	NA	NA	NA	NA	NA	NA	NA	NA	NA	NA	NA
ACSP50_1058		hypothetical protein					CY		NA	NA	NA	NA	NA	NA	NA	NA	NA	NA	NA	NA	NA	NA	NA	NA	NA	NA	NA	NA	NA
ACSP50_1059		helicase				3.6.1.-	CY		NA	NA	NA	NA	NA	NA	NA	NA	NA	NA	NA	NA	NA	NA	NA	NA	NA	NA	NA	NA	NA
ACSP50_1060		hypothetical protein					CY		NA	NA	NA	NA	NA	NA	NA	NA	NA	NA	NA	NA	NA	NA	NA	NA	NA	NA	NA	NA	NA
ACSP50_1061		hypothetical protein					CY		NA	NA	NA	NA	NA	NA	NA	NA	NA	NA	NA	NA	NA	NA	NA	NA	NA	NA	NA	NA	NA
ACSP50_1062		hypothetical protein					CY		NA	NA	NA	NA	NA	NA	NA	NA	NA	NA	NA	NA	NA	NA	NA	NA	NA	NA	NA	NA	NA
ACSP50_1063		hypothetical protein					CY		NA	NA	NA	NA	NA	NA	NA	NA	NA	NA	NA	NA	NA	NA	NA	NA	NA	NA	NA	NA	NA
ACSP50_1064		sensor domain-containing phosphodiesterase					CY		NA	NA	NA	NA	NA	NA	NA	NA	NA	NA	NA	NA	NA	NA	NA	NA	NA	NA	NA	NA	NA
ACSP50_1065		MarR family transcriptional regulator	COG1846	K			CY		NA	NA	NA	NA	NA	NA	NA	NA	NA	NA	NA	NA	NA	NA	NA	NA	NA	NA	NA	NA	NA
ACSP50_1066		S-(hydroxymethyl)mycothiol dehydrogenase	COG1062	R	K00153	1.1.1.306	CY	8	1.18444	0.321658	0.391785	0.879523	0.0404636	0.0851229	1.06862	0.199475	0.518192	1.09311	0.0457887	0.397157	1.00304	0.188275	0.974647	1.20715	0.241487	0.205855	1.92487	0.291783	0.0283793
ACSP50_1067		hypothetical protein					CY		NA	NA	NA	NA	NA	NA	NA	NA	NA	NA	NA	NA	NA	NA	NA	NA	NA	NA	NA	NA	NA
ACSP50_1068		ATP-dependent DNA ligase	COG1793	L	K01971	6.5.1.1	CY		NA	NA	NA	NA	NA	NA	NA	NA	NA	NA	NA	NA	NA	NA	NA	NA	NA	NA	NA	NA	NA
ACSP50_1069		FAD-binding monooxygenase				1.14.13.1	MA	1	NA	NA	NA	NA	NA	NA	0.951863	0.0966746	0.758214	1.14447	0.162559	0.570543	NA	NA	NA	1.36375	0.295348	0.0788199	1.29131	0.235357	0.056719
ACSP50_1070	ctaD	cytochrome c oxidase; subunit I	COG0843	C	K02274	1.9.3.1		22	1.02043	0.420212	0.893129	1.236	0.330413	0.241166	0.982185	0.113947	0.760719	1.06156	0.0898302	0.352724	1.18573	0.210758	0.461395	1.24003	0.186783	0.144235	1.17684	0.158562	0.133251
ACSP50_1071		uncharacterized protein					EX		NA	NA	NA	NA	NA	NA	NA	NA	NA	NA	NA	NA	NA	NA	NA	NA	NA	NA	NA	NA	NA
ACSP50_1072		MFS transporter					IM		NA	NA	NA	NA	NA	NA	NA	NA	NA	NA	NA	NA	NA	NA	NA	NA	NA	NA	NA	NA	NA
ACSP50_1073	limB_4	Limonene 1;2-monooxygenase				1.14.13.107	CY		NA	NA	NA	NA	NA	NA	NA	NA	NA	NA	NA	NA	NA	NA	NA	NA	NA	NA	NA	NA	NA
ACSP50_1074		GCN5 family acetyltransferase					CY		NA	NA	NA	NA	NA	NA	NA	NA	NA	NA	NA	NA	NA	NA	NA	NA	NA	NA	NA	NA	NA
ACSP50_1075		amidase	COG1335	HR	K08281	3.5.1.19	CY		NA	NA	NA	NA	NA	NA	NA	NA	NA	NA	NA	NA	NA	NA	NA	NA	NA	NA	NA	NA	NA
ACSP50_1076		nicotinate phosphoribosyltransferase	COG1488	H	K00763	6.3.4.21	CY	23	0.615571	0.151769	0.110304	0.825334	0.171028	0.119093	0.643317	0.144676	0.172991	0.653288	0.075962	0.279501	1.0424	0.417583	0.996959	0.844247	0.226001	0.111907	0.706181	0.10282	0.056614
ACSP50_1077		ATP-dependent Clp protease adaptor protein ClpS	COG2127	O	K06891		CY		NA	NA	NA	NA	NA	NA	NA	NA	NA	NA	NA	NA	NA	NA	NA	NA	NA	NA	NA	NA	NA
ACSP50_1078		uncharacterized protein					CY	37	0.472378	0.448681	0.119755	NA	NA	NA	1.73869	2.45697	0.535345	NA	NA	NA	1.26176	1.55773	0.768937	NA	NA	NA	0.124032	0.11166	0.0338362
ACSP50_1079	mec_1	CysO-cysteine peptidase	COG1310	O	K21140	3.13.1.6	CY	7	1.43098	0.153394	0.0834295	1.42816	0.111925	0.027675	1.04535	0.155364	0.702987	0.939907	0.177183	0.742289	1.12503	0.144459	0.300205	1.33792	0.0912851	0.0581818	1.17857	0.159449	0.0568626
ACSP50_1080		molybdopterin synthase sulfur carrier subunit	COG1977	H	K03636		MA	12	1.59813	0.236655	0.0789574	1.40922	0.0866288	0.0536639	1.22092	0.169908	0.13638	0.976646	0.0542844	0.819332	0.972549	0.0520307	0.76504	0.990591	0.0985801	0.701047	0.717657	0.09822	0.0467493
ACSP50_1081	cysM	cysteine synthase B	COG0031	E	K21148	2.5.1.113	CY	20	1.65537	0.0404028	0.0263636	1.47437	0.210416	0.0669159	0.686336	0.121691	0.143576	0.697537	0.0904648	0.212505	0.720237	0.107248	0.25706	0.867123	0.215695	0.315514	0.695223	0.180006	0.0758837
ACSP50_1082		hypothetical protein					IM		NA	NA	NA	NA	NA	NA	NA	NA	NA	NA	NA	NA	NA	NA	NA	NA	NA	NA	NA	NA	NA
ACSP50_1083		MBL fold metallo-hydrolase				3.1.26.11	CY		NA	NA	NA	NA	NA	NA	NA	NA	NA	NA	NA	NA	NA	NA	NA	NA	NA	NA	NA	NA	NA
ACSP50_1084		glycosyl transferase	COG0438	M	K14335	2.4.1.-	CY		NA	NA	NA	NA	NA	NA	NA	NA	NA	NA	NA	NA	NA	NA	NA	NA	NA	NA	NA	NA	NA
ACSP50_1085		ribonuclease PH	COG0689	J	K00989	2.7.7.56	CY	15	0.441212	0.120074	0.0800481	0.85124	0.0273296	0.192479	0.994161	0.0342494	0.984555	1.07574	0.0642139	0.691161	1.05294	0.273012	0.820381	0.993765	0.0591872	0.98381	0.996592	0.0962977	0.979166
ACSP50_1086		non-canonical purine NTP pyrophosphatase	COG0127	F	K02428	3.6.1.66	CY	2	0.624967	0.236694	0.143585	1.01368	0.17414	0.98135	1.22155	0.0622844	0.135451	1.04343	0.0498717	0.458391	1.06254	0.133643	0.661988	1.22782	0.319305	0.216679	0.899407	0.214911	0.199909
ACSP50_1087		histidine ammonia-lyase	COG2986	E	K01745	4.3.1.3	CY	29	2.1487	0.637872	0.0511662	1.17294	0.28954	0.491328	0.598007	0.140649	0.0972245	0.863278	0.275371	0.371396	0.921549	0.251973	0.722436	0.699436	0.194768	0.193559	1.72492	0.986455	0.0961042
ACSP50_1088		imidazolonepropionase	COG1228	Q	K01468	3.5.2.7	CY		NA	NA	NA	NA	NA	NA	NA	NA	NA	NA	NA	NA	NA	NA	NA	NA	NA	NA	NA	NA	NA
ACSP50_1089		formimidoylglutamate deiminase					CY		NA	NA	NA	NA	NA	NA	NA	NA	NA	NA	NA	NA	NA	NA	NA	NA	NA	NA	NA	NA	NA
ACSP50_1090		Zn-dependent hydrolase	COG0624	E	K06016	3.5.1.6	CY		NA	NA	NA	NA	NA	NA	NA	NA	NA	NA	NA	NA	NA	NA	NA	NA	NA	NA	NA	NA	NA
ACSP50_1091		urocanate hydratase	COG2987	E	K01712	4.2.1.49	CY	3	0.99191	0.207967	0.861516	0.410794	0.0465004	0.0228387	0.529169	0.0842578	0.12	0.626683	0.164007	0.316723	0.92937	0.359615	0.752276	1.17905	0.0511405	0.202296	1.77634	0.557128	0.0496011
ACSP50_1092		RpiR family transcriptional regulator	COG1737	K			CY		NA	NA	NA	NA	NA	NA	NA	NA	NA	NA	NA	NA	NA	NA	NA	NA	NA	NA	NA	NA	NA
ACSP50_1093		sulfurase	COG3217	R	K07140	4.4.-.-	CY	13	1.04069	0.193385	0.511397	1.27374	0.0795068	0.0560212	1.30386	0.285443	0.153804	1.20266	0.107334	0.0932	1.1696	0.260158	0.542908	0.931295	0.00524654	0.274441	0.951604	0.146511	0.611964
ACSP50_1094		uncharacterized protein	COG4305	M	K20628		MA	6	NA	NA	NA	NA	NA	NA	NA	NA	NA	NA	NA	NA	NA	NA	NA	NA	NA	NA	NA	NA	NA
ACSP50_1095									NA	NA	NA	NA	NA	NA	NA	NA	NA	NA	NA	NA	NA	NA	NA	NA	NA	NA	NA	NA	NA
ACSP50_1096		peroxiredoxin	COG1225	O	K03564	1.11.1.15	CY	13	0.925204	0.445507	0.563282	1.37059	0.253776	0.0849032	1.09747	0.193923	0.468145	0.968835	0.108074	0.70624	1.00321	0.258234	0.959459	0.987086	0.27273	0.835381	0.739706	0.167096	0.0842346
ACSP50_1097		S-adenosylmethionine decarboxylase	COG1586	E	K01611	4.1.1.50	CY		NA	NA	NA	NA	NA	NA	NA	NA	NA	NA	NA	NA	NA	NA	NA	NA	NA	NA	NA	NA	NA
ACSP50_1098		alkaline shock protein 23					CY	37	NA	NA	NA	NA	NA	NA	1.33927	0.292278	0.160489	NA	NA	NA	NA	NA	NA	NA	NA	NA	0.759293	0.26286	0.233116
ACSP50_1099		HNH endonuclease					MA		NA	NA	NA	NA	NA	NA	NA	NA	NA	NA	NA	NA	NA	NA	NA	NA	NA	NA	NA	NA	NA
ACSP50_1100		DNA recombination protein RecF					CY		NA	NA	NA	NA	NA	NA	NA	NA	NA	NA	NA	NA	NA	NA	NA	NA	NA	NA	NA	NA	NA
ACSP50_1101		hypothetical protein					IM		NA	NA	NA	NA	NA	NA	NA	NA	NA	NA	NA	NA	NA	NA	NA	NA	NA	NA	NA	NA	NA
ACSP50_1102		DSBA oxidoreductase					MA	18	NA	NA	NA	NA	NA	NA	NA	NA	NA	NA	NA	NA	NA	NA	NA	1.1712	0.155397	0.273957	1.87202	0.234744	0.0281583
ACSP50_1103		uncharacterized protein					IM		NA	NA	NA	NA	NA	NA	NA	NA	NA	NA	NA	NA	NA	NA	NA	NA	NA	NA	NA	NA	NA
ACSP50_1104		RNA polymerase sigma factor SigC					CY		NA	NA	NA	NA	NA	NA	NA	NA	NA	NA	NA	NA	NA	NA	NA	NA	NA	NA	NA	NA	NA
ACSP50_1105		copper resistance protein CopC	COG1276	P	K14166		IM	37	NA	NA	NA	NA	NA	NA	1.32313	0.51484	0.232596	NA	NA	NA	NA	NA	NA	NA	NA	NA	1.8657	0.393025	0.0449412
ACSP50_1106		Protein piccolo					IM		NA	NA	NA	NA	NA	NA	NA	NA	NA	NA	NA	NA	NA	NA	NA	NA	NA	NA	NA	NA	NA
ACSP50_1107		oligoribonuclease	COG1949	A	K13288	3.1.-.-	CY	22	0.633725	0.0206521	0.02784	1.14486	0.11087	0.156283	1.30589	0.195818	0.162879	0.999961	0.109272	0.957362	1.13241	0.179376	0.579727	1.05148	0.174279	0.632657	1.29406	0.234543	0.101588
ACSP50_1108									NA	NA	NA	NA	NA	NA	NA	NA	NA	NA	NA	NA	NA	NA	NA	NA	NA	NA	NA	NA	NA
ACSP50_1109		hypothetical protein					CY		NA	NA	NA	NA	NA	NA	NA	NA	NA	NA	NA	NA	NA	NA	NA	NA	NA	NA	NA	NA	NA
ACSP50_1110		FOG: Transposase					CY		NA	NA	NA	NA	NA	NA	NA	NA	NA	NA	NA	NA	NA	NA	NA	NA	NA	NA	NA	NA	NA
ACSP50_1111		uncharacterized protein					CY		NA	NA	NA	NA	NA	NA	NA	NA	NA	NA	NA	NA	NA	NA	NA	NA	NA	NA	NA	NA	NA
ACSP50_1112									NA	NA	NA	NA	NA	NA	NA	NA	NA	NA	NA	NA	NA	NA	NA	NA	NA	NA	NA	NA	NA
ACSP50_1113		glycosyl hydrolase				3.2.1.4	MA		NA	NA	NA	NA	NA	NA	NA	NA	NA	NA	NA	NA	NA	NA	NA	NA	NA	NA	NA	NA	NA
ACSP50_1114		RNA polymerase sigma factor					CY		NA	NA	NA	NA	NA	NA	NA	NA	NA	NA	NA	NA	NA	NA	NA	NA	NA	NA	NA	NA	NA
ACSP50_1115		hypothetical protein					CY		NA	NA	NA	NA	NA	NA	NA	NA	NA	NA	NA	NA	NA	NA	NA	NA	NA	NA	NA	NA	NA
ACSP50_1116		hypothetical protein					MA		NA	NA	NA	NA	NA	NA	NA	NA	NA	NA	NA	NA	NA	NA	NA	NA	NA	NA	NA	NA	NA
ACSP50_1117		TetR family transcriptional regulator	COG1309	K			CY		NA	NA	NA	NA	NA	NA	NA	NA	NA	NA	NA	NA	NA	NA	NA	NA	NA	NA	NA	NA	NA
ACSP50_1118		hypothetical protein					IM		NA	NA	NA	NA	NA	NA	NA	NA	NA	NA	NA	NA	NA	NA	NA	NA	NA	NA	NA	NA	NA
ACSP50_1119		Protein phnO				2.3.1.-	CY		NA	NA	NA	NA	NA	NA	NA	NA	NA	NA	NA	NA	NA	NA	NA	NA	NA	NA	NA	NA	NA
ACSP50_1120		uncharacterized protein					MA	13	0.740708	0.0502971	0.0532372	0.971322	0.173488	0.304673	1.2696	0.423315	0.281497	0.957357	0.378257	0.781126	1.1966	0.114901	0.195355	0.946797	0.232754	0.379794	0.435452	0.0980189	0.0262513
ACSP50_1121		hypothetical protein					MA		NA	NA	NA	NA	NA	NA	NA	NA	NA	NA	NA	NA	NA	NA	NA	NA	NA	NA	NA	NA	NA
ACSP50_1122									NA	NA	NA	NA	NA	NA	NA	NA	NA	NA	NA	NA	NA	NA	NA	NA	NA	NA	NA	NA	NA
ACSP50_1123									NA	NA	NA	NA	NA	NA	NA	NA	NA	NA	NA	NA	NA	NA	NA	NA	NA	NA	NA	NA	NA
ACSP50_1124		hypothetical protein	COG2730	G	K01179	3.2.1.4	EX		NA	NA	NA	NA	NA	NA	NA	NA	NA	NA	NA	NA	NA	NA	NA	NA	NA	NA	NA	NA	NA
ACSP50_1125		FMN reductase				1.7.1.6	CY		NA	NA	NA	NA	NA	NA	NA	NA	NA	NA	NA	NA	NA	NA	NA	NA	NA	NA	NA	NA	NA
ACSP50_1126		two-component system response regulator	COG2197	TK			CY		NA	NA	NA	NA	NA	NA	NA	NA	NA	NA	NA	NA	NA	NA	NA	NA	NA	NA	NA	NA	NA
ACSP50_1127		two-component sensor histidine kinase				2.7.13.3	IM		NA	NA	NA	NA	NA	NA	NA	NA	NA	NA	NA	NA	NA	NA	NA	NA	NA	NA	NA	NA	NA
ACSP50_1128		hypothetical protein					IM		NA	NA	NA	NA	NA	NA	NA	NA	NA	NA	NA	NA	NA	NA	NA	NA	NA	NA	NA	NA	NA
ACSP50_1129		cytochrome P450					CY	25	NA	NA	NA	1.3248	0.156781	0.0776366	1.08823	0.170514	0.441218	0.970654	0.147039	0.808841	0.870616	0.0810478	0.275815	1.06213	0.19816	0.664053	1.14741	0.320343	0.464295
ACSP50_1130		hypothetical protein					MA		NA	NA	NA	NA	NA	NA	NA	NA	NA	NA	NA	NA	NA	NA	NA	NA	NA	NA	NA	NA	NA
ACSP50_1131		DNA repair ATPase					CY		NA	NA	NA	NA	NA	NA	NA	NA	NA	NA	NA	NA	NA	NA	NA	NA	NA	NA	NA	NA	NA
ACSP50_1132		hypothetical protein					MA		NA	NA	NA	NA	NA	NA	NA	NA	NA	NA	NA	NA	NA	NA	NA	NA	NA	NA	NA	NA	NA
ACSP50_1133		hypothetical protein					IM		NA	NA	NA	NA	NA	NA	NA	NA	NA	NA	NA	NA	NA	NA	NA	NA	NA	NA	NA	NA	NA
ACSP50_1134		hypothetical protein					IM		NA	NA	NA	NA	NA	NA	NA	NA	NA	NA	NA	NA	NA	NA	NA	NA	NA	NA	NA	NA	NA
ACSP50_1135		hypothetical protein					CY		NA	NA	NA	NA	NA	NA	NA	NA	NA	NA	NA	NA	NA	NA	NA	NA	NA	NA	NA	NA	NA
ACSP50_1136		hypothetical protein					EX		NA	NA	NA	NA	NA	NA	NA	NA	NA	NA	NA	NA	NA	NA	NA	NA	NA	NA	NA	NA	NA
ACSP50_1137		secreted conserved protein	COG3119	P			EX	34	NA	NA	NA	NA	NA	NA	NA	NA	NA	NA	NA	NA	NA	NA	NA	NA	NA	NA	NA	NA	NA
ACSP50_1138		hypothetical protein					CY		NA	NA	NA	NA	NA	NA	NA	NA	NA	NA	NA	NA	NA	NA	NA	NA	NA	NA	NA	NA	NA
ACSP50_1139		transcriptional regulator					CY		NA	NA	NA	NA	NA	NA	NA	NA	NA	NA	NA	NA	NA	NA	NA	NA	NA	NA	NA	NA	NA
ACSP50_1140		uncharacterized protein					CY		NA	NA	NA	NA	NA	NA	NA	NA	NA	NA	NA	NA	NA	NA	NA	NA	NA	NA	NA	NA	NA
ACSP50_1141		amino acid permease					IM		NA	NA	NA	NA	NA	NA	NA	NA	NA	NA	NA	NA	NA	NA	NA	NA	NA	NA	NA	NA	NA
ACSP50_1142		GCN5 family acetyltransferase				2.3.1.-	CY		NA	NA	NA	NA	NA	NA	NA	NA	NA	NA	NA	NA	NA	NA	NA	NA	NA	NA	NA	NA	NA
ACSP50_1143		hypothetical protein					CY		NA	NA	NA	NA	NA	NA	NA	NA	NA	NA	NA	NA	NA	NA	NA	NA	NA	NA	NA	NA	NA
ACSP50_1144		hypothetical protein					IM		NA	NA	NA	NA	NA	NA	NA	NA	NA	NA	NA	NA	NA	NA	NA	NA	NA	NA	NA	NA	NA
ACSP50_1145		lysine transporter LysE					IM		NA	NA	NA	NA	NA	NA	NA	NA	NA	NA	NA	NA	NA	NA	NA	NA	NA	NA	NA	NA	NA
ACSP50_1146		hypothetical protein					MA		NA	NA	NA	NA	NA	NA	NA	NA	NA	NA	NA	NA	NA	NA	NA	NA	NA	NA	NA	NA	NA
ACSP50_1147		uncharacterized protein					EX	5	NA	NA	NA	NA	NA	NA	NA	NA	NA	NA	NA	NA	NA	NA	NA	NA	NA	NA	NA	NA	NA
ACSP50_1148		sulfurtransferase					CY		NA	NA	NA	NA	NA	NA	NA	NA	NA	NA	NA	NA	NA	NA	NA	NA	NA	NA	NA	NA	NA
ACSP50_1149		AraC family transcriptional regulator	COG4977	K	K13633		CY		NA	NA	NA	NA	NA	NA	NA	NA	NA	NA	NA	NA	NA	NA	NA	NA	NA	NA	NA	NA	NA
ACSP50_1150		hypothetical protein					MA		NA	NA	NA	NA	NA	NA	NA	NA	NA	NA	NA	NA	NA	NA	NA	NA	NA	NA	NA	NA	NA
ACSP50_1151		putative Actinobacterial protein					CY		NA	NA	NA	NA	NA	NA	NA	NA	NA	NA	NA	NA	NA	NA	NA	NA	NA	NA	NA	NA	NA
ACSP50_1152		FAD-binding protein	COG0277	C	K00594	1.1.3.41	CY	7	1.04701	0.0269156	0.212944	1.2656	0.193605	0.129653	1.24383	0.0167607	0.14275	1.20744	0.0527894	0.274933	1.04039	0.0773016	0.763191	1.21713	0.0819192	0.102861	1.30175	0.144415	0.0673646
ACSP50_1153		PadR family transcriptional regulator					CY		NA	NA	NA	NA	NA	NA	NA	NA	NA	NA	NA	NA	NA	NA	NA	NA	NA	NA	NA	NA	NA
ACSP50_1154		response regulatorcontaining CheY-like receiver domain and a GAF sensor-domain	COG0745	TK			CY	26	1.51377	0.174695	0.080253	NA	NA	NA	NA	NA	NA	NA	NA	NA	NA	NA	NA	NA	NA	NA	NA	NA	NA
ACSP50_1155		putative signaling protein					IM		NA	NA	NA	NA	NA	NA	NA	NA	NA	NA	NA	NA	NA	NA	NA	NA	NA	NA	NA	NA	NA
ACSP50_1156		hypothetical protein					CY	7	1.83104	0.334605	0.0526303	1.32832	0.208743	0.0641558	1.152	0.0619169	0.152605	1.13156	0.380822	0.79496	0.990163	0.0807598	0.948085	1.09481	0.117953	0.369241	1.12195	0.109585	0.182353
ACSP50_1157		hypothetical protein					EX		NA	NA	NA	NA	NA	NA	NA	NA	NA	NA	NA	NA	NA	NA	NA	NA	NA	NA	NA	NA	NA
ACSP50_1158		magnesium transporter CorA	COG0598	P	K03284		IM		NA	NA	NA	NA	NA	NA	NA	NA	NA	NA	NA	NA	NA	NA	NA	NA	NA	NA	NA	NA	NA
ACSP50_1159		DeoR family transcriptional regulator	COG2378	K			CY		NA	NA	NA	NA	NA	NA	NA	NA	NA	NA	NA	NA	NA	NA	NA	NA	NA	NA	NA	NA	NA
ACSP50_1160		GCN5 family acetyltransferase				2.3.1.-	CY		NA	NA	NA	NA	NA	NA	NA	NA	NA	NA	NA	NA	NA	NA	NA	NA	NA	NA	NA	NA	NA
ACSP50_1161		beta-N-acetylhexosaminidase	COG3525	G	K12373	3.2.1.52	MA		NA	NA	NA	NA	NA	NA	NA	NA	NA	NA	NA	NA	NA	NA	NA	NA	NA	NA	NA	NA	NA
ACSP50_1162		peptidase				3.4.24.-	IM		NA	NA	NA	NA	NA	NA	NA	NA	NA	NA	NA	NA	NA	NA	NA	NA	NA	NA	NA	NA	NA
ACSP50_1163		hypothetical protein					CY		NA	NA	NA	NA	NA	NA	NA	NA	NA	NA	NA	NA	NA	NA	NA	NA	NA	NA	NA	NA	NA
ACSP50_1164		uncharacterized protein					CY	24	0.36574	0.0306918	0.0517457	0.462251	0.0922351	0.065956	0.642456	0.0379808	0.10998	0.825715	0.322957	0.586551	1.37136	0.466556	0.400427	1.29347	0.347917	0.140385	1.9742	0.0994642	0.02465
ACSP50_1165		uncharacterized protein					MA	8	1.32608	0.109882	0.0553365	0.984469	0.161947	0.864609	0.85037	0.0886734	0.109226	1.16144	0.109275	0.280412	1.17938	0.289349	0.444263	1.27843	0.163783	0.0994909	1.35368	0.423904	0.116758
ACSP50_1166		nitrate and nitrite sensing domain-containing protein	COG0642	T			IM		NA	NA	NA	NA	NA	NA	NA	NA	NA	NA	NA	NA	NA	NA	NA	NA	NA	NA	NA	NA	NA
ACSP50_1167		dynein regulation protein LC7					CY		NA	NA	NA	NA	NA	NA	NA	NA	NA	NA	NA	NA	NA	NA	NA	NA	NA	NA	NA	NA	NA
ACSP50_1168		hypothetical protein					CY		NA	NA	NA	NA	NA	NA	NA	NA	NA	NA	NA	NA	NA	NA	NA	NA	NA	NA	NA	NA	NA
ACSP50_1169		ATP-binding protein					CY	12	1.41448	0.133981	0.0836726	1.56407	0.278004	0.02175	1.24074	0.273095	0.162778	1.35221	0.456749	0.295239	1.11629	0.126273	0.650533	0.954677	0.181836	0.807826	0.793101	0.0772844	0.144906
ACSP50_1170		LacI family transcriptional regulator	COG1609	K			CY		NA	NA	NA	NA	NA	NA	NA	NA	NA	NA	NA	NA	NA	NA	NA	NA	NA	NA	NA	NA	NA
ACSP50_1171		3-carboxymuconate cyclase				3.1.1.31	CY	7	1.49881	0.440496	0.110038	1.33662	0.132133	0.0847938	1.16448	0.097959	0.174697	1.00185	0.0600896	0.986146	1.19985	0.251015	0.388836	1.30296	0.184706	0.10304	1.46129	0.204117	0.0435648
ACSP50_1172		VWA domain-containing protein					EX	16	1.07442	0.430118	0.963313	0.894356	0.305134	0.503208	1.2188	0.142079	0.109816	1.0128	0.223948	0.98724	1.2965	0.363792	0.390677	0.864852	0.161495	0.22209	NA	NA	NA
ACSP50_1173		ROK family protein	COG1940	KG			CY		NA	NA	NA	NA	NA	NA	NA	NA	NA	NA	NA	NA	NA	NA	NA	NA	NA	NA	NA	NA	NA
ACSP50_1174		xylose isomerase	COG2115	G	K01805	5.3.1.5	CY	2	0.906769	0.212106	0.240441	1.11333	0.115698	0.155148	0.928752	0.184263	0.378305	1.08606	0.277196	0.733091	1.08014	0.077477	0.423176	1.23559	0.101442	0.0640415	1.56717	0.0764959	0.026781
ACSP50_1175		xylulokinase	COG1070	G	K00854	2.7.1.17	CY	4	NA	NA	NA	NA	NA	NA	1.10073	0.260241	0.535139	1.04894	0.0457726	0.278866	1.29693	0.323091	0.433472	1.33678	0.335247	0.137826	1.2682	0.243213	0.0595721
ACSP50_1176		MFS transporter					IM		NA	NA	NA	NA	NA	NA	NA	NA	NA	NA	NA	NA	NA	NA	NA	NA	NA	NA	NA	NA	NA
ACSP50_1177		alpha-glucosidase	COG0366	G	K01187	3.2.1.20	CY	8	1.93999	1.03922	0.130157	1.02674	0.332502	0.985411	1.02015	0.260387	0.965772	0.783517	0.157879	0.292163	0.856538	0.113117	0.61082	0.977455	0.325716	0.86532	1.34523	0.300557	0.195146
ACSP50_1178		phosphohydrolase					CY		NA	NA	NA	NA	NA	NA	NA	NA	NA	NA	NA	NA	NA	NA	NA	NA	NA	NA	NA	NA	NA
ACSP50_1179		histidine kinase					IM		NA	NA	NA	NA	NA	NA	NA	NA	NA	NA	NA	NA	NA	NA	NA	NA	NA	NA	NA	NA	NA
ACSP50_1180		hypothetical protein					IM		NA	NA	NA	NA	NA	NA	NA	NA	NA	NA	NA	NA	NA	NA	NA	NA	NA	NA	NA	NA	NA
ACSP50_1181		metallophosphoesterase					CY	23	1.46383	0.437377	0.199099	0.711274	0.169937	0.053816	0.688942	0.130916	0.12399	1.57723	0.100187	0.212131	0.780274	0.110964	0.409691	NA	NA	NA	0.532431	0.0609179	0.0276491
ACSP50_1182		hypothetical protein					CY	34	NA	NA	NA	0.824996	0.187848	0.199029	NA	NA	NA	1.20706	0.61086	0.850725	1.04826	0.136539	0.777055	NA	NA	NA	NA	NA	NA
ACSP50_1183		uncharacterized protein					CY	6	NA	NA	NA	1.21146	0.105093	0.0664786	0.99916	0.241585	0.899416	1.27461	0.186752	0.320641	1.0623	0.0152254	0.479811	1.24912	0.212991	0.239648	1.21277	0.210796	0.128527
ACSP50_1184		thymidylate kinase	COG0125	F	K00943	2.7.4.9	CY		NA	NA	NA	NA	NA	NA	NA	NA	NA	NA	NA	NA	NA	NA	NA	NA	NA	NA	NA	NA	NA
ACSP50_1185		oxidoreductase				1.1.1.-	IM	22	0.893682	0.210362	0.375013	1.15841	0.147798	0.255311	1.36339	0.18076	0.110671	0.998099	0.142755	0.968973	1.32352	0.110322	0.270425	1.23642	0.129874	0.0581905	1.32369	0.195218	0.0289978
ACSP50_1186		RNA polymerase sigma factor SigB					CY	3	0.854456	0.146711	0.147249	0.623959	0.0851226	0.110045	0.502319	0.150607	0.166725	1.18926	0.340423	0.649119	0.83589	0.165776	0.552912	1.32344	0.299295	0.0761316	1.44261	0.201749	0.0501142
ACSP50_1187	yqgT	D-gamma-glutamyl-meso-diaminopimelic acid endopeptidase	COG0791	M	K21471	3.4.-.-		12	2.17892	1.27116	0.138476	3.18796	1.5328	0.0813138	1.35756	0.62724	0.554598	1.66437	0.497057	0.274892	1.49342	0.0932393	0.199782	1.34178	0.0847921	0.0601058	1.24055	0.386565	0.315482
ACSP50_1188		membrane protein					IM		NA	NA	NA	NA	NA	NA	NA	NA	NA	NA	NA	NA	NA	NA	NA	NA	NA	NA	NA	NA	NA
ACSP50_1189		hypothetical protein					IM		NA	NA	NA	NA	NA	NA	NA	NA	NA	NA	NA	NA	NA	NA	NA	NA	NA	NA	NA	NA	NA
ACSP50_1190		hypothetical protein					CY	23	0.7447	0.100782	0.0830212	1.09034	0.174781	0.397364	0.710112	0.0365935	0.102018	1.22373	0.136403	0.263849	0.865703	0.243508	0.575539	0.777138	0.256605	0.211982	0.634751	0.0734477	0.0301736
ACSP50_1191		uncharacterized protein					IM	12	1.55163	0.175	0.0424242	1.30419	0.114945	0.0330997	1.23679	0.452581	0.464394	1.31304	0.121792	0.277045	1.00256	0.177983	0.994043	1.01267	0.185177	0.962576	0.694001	0.123817	0.0329773
ACSP50_1192		hypothetical protein					CY	28	NA	NA	NA	1.57669	0.135757	0.0202286	0.908942	0.162109	0.252083	0.736798	0.270468	0.355403	NA	NA	NA	NA	NA	NA	NA	NA	NA
ACSP50_1193		transcription antitermination regulator					CY		NA	NA	NA	NA	NA	NA	NA	NA	NA	NA	NA	NA	NA	NA	NA	NA	NA	NA	NA	NA	NA
ACSP50_1194		monooxygenase	COG2329	H	K21481	1.14.99.57	CY	10	1.31704	0.264759	0.137158	1.53392	0.35499	0.0249211	1.33758	0.239876	0.25618	0.802291	0.305751	0.396498	0.805108	0.178328	0.496215	0.678074	0.0666517	0.120624	0.552149	0.0519649	0.0297625
ACSP50_1195		MFS transporter				2.4.2.29	IM	4	NA	NA	NA	0.652921	0.16028	0.174716	0.595327	0.276701	0.162309	NA	NA	NA	1.51817	1.17129	0.575626	1.47538	0.205797	0.129798	1.13749	0.176905	0.31953
ACSP50_1196		MarR-family transcriptional regulator	COG1846	K			CY		NA	NA	NA	NA	NA	NA	NA	NA	NA	NA	NA	NA	NA	NA	NA	NA	NA	NA	NA	NA	NA
ACSP50_1197		methyltransferase				2.1.1.-	CY		NA	NA	NA	NA	NA	NA	NA	NA	NA	NA	NA	NA	NA	NA	NA	NA	NA	NA	NA	NA	NA
ACSP50_1198		SARP family transcriptional regulator	COG1522	K			CY		NA	NA	NA	NA	NA	NA	NA	NA	NA	NA	NA	NA	NA	NA	NA	NA	NA	NA	NA	NA	NA
ACSP50_1199		LuxR-family transcriptional regulator	COG2197	TK			CY		NA	NA	NA	NA	NA	NA	NA	NA	NA	NA	NA	NA	NA	NA	NA	NA	NA	NA	NA	NA	NA
ACSP50_1200		Midasin					CY		NA	NA	NA	NA	NA	NA	NA	NA	NA	NA	NA	NA	NA	NA	NA	NA	NA	NA	NA	NA	NA
ACSP50_1201		hypothetical protein					MA		NA	NA	NA	NA	NA	NA	NA	NA	NA	NA	NA	NA	NA	NA	NA	NA	NA	NA	NA	NA	NA
ACSP50_1202		D-3-phosphoglycerate dehydrogenase	COG0111	HR	K00058	1.1.1.95	CY	9	1.0294	0.212124	0.826124	1.41909	0.275083	0.050339	1.03045	0.230817	0.903801	0.720229	0.03671	0.210131	0.676697	0.233673	0.390846	0.479691	0.0673293	0.0784901	0.516395	0.0777865	0.037851
ACSP50_1203		hypothetical protein					CY		NA	NA	NA	NA	NA	NA	NA	NA	NA	NA	NA	NA	NA	NA	NA	NA	NA	NA	NA	NA	NA
ACSP50_1204		hypothetical protein					MA		NA	NA	NA	NA	NA	NA	NA	NA	NA	NA	NA	NA	NA	NA	NA	NA	NA	NA	NA	NA	NA
ACSP50_1205		hypothetical protein					CY		NA	NA	NA	NA	NA	NA	NA	NA	NA	NA	NA	NA	NA	NA	NA	NA	NA	NA	NA	NA	NA
ACSP50_1206		hypothetical protein					IM		NA	NA	NA	NA	NA	NA	NA	NA	NA	NA	NA	NA	NA	NA	NA	NA	NA	NA	NA	NA	NA
ACSP50_1207									NA	NA	NA	NA	NA	NA	NA	NA	NA	NA	NA	NA	NA	NA	NA	NA	NA	NA	NA	NA	NA
ACSP50_1208		lysophospholipase				3.1.-.-	CY		NA	NA	NA	NA	NA	NA	NA	NA	NA	NA	NA	NA	NA	NA	NA	NA	NA	NA	NA	NA	NA
ACSP50_1209		single-stranded DNA-binding protein	COG0629	L	K03111		CY		NA	NA	NA	NA	NA	NA	NA	NA	NA	NA	NA	NA	NA	NA	NA	NA	NA	NA	NA	NA	NA
ACSP50_1210		hypothetical protein					CY	28	NA	NA	NA	1.49859	0.149208	0.0479808	1.55159	0.266603	0.107235	1.13041	0.134404	0.144235	1.00011	0.290957	0.910939	NA	NA	NA	NA	NA	NA
ACSP50_1211		adenosylcobinamide-phosphate synthase	COG1270	H	K02227	6.3.1.10	IM		NA	NA	NA	NA	NA	NA	NA	NA	NA	NA	NA	NA	NA	NA	NA	NA	NA	NA	NA	NA	NA
ACSP50_1212		cobyric acid synthase CobQ	COG1492	H	K02232	6.3.5.10	CY		NA	NA	NA	NA	NA	NA	NA	NA	NA	NA	NA	NA	NA	NA	NA	NA	NA	NA	NA	NA	NA
ACSP50_1213		peptidase M48					CY	34	0.17806	0.0249892	0.0280645	0.581292	0.159128	0.0792619	0.780509	0.219239	0.291654	0.923412	0.0786932	0.330522	0.954754	0.240101	0.794384	1.18154	0.165569	0.150128	0.879993	0.102515	0.086268
ACSP50_1214		dipeptidase				3.4.13.20	CY	23	0.603337	0.0511255	0.0356923	0.79464	0.221215	0.197049	0.686848	0.24828	0.175176	0.552468	0.0872085	0.172095	0.591053	0.047046	0.195392	0.731114	0.0660315	0.0981772	0.633767	0.11966	0.0379002
ACSP50_1215		monooxygenase				1.14.13.50	CY		NA	NA	NA	NA	NA	NA	NA	NA	NA	NA	NA	NA	NA	NA	NA	NA	NA	NA	NA	NA	NA
ACSP50_1216		hypothetical protein					CY		NA	NA	NA	NA	NA	NA	NA	NA	NA	NA	NA	NA	NA	NA	NA	NA	NA	NA	NA	NA	NA
ACSP50_1217	ligB	ATP-dependent DNA ligase	COG1793	L	K10747	6.5.1.1	CY		NA	NA	NA	NA	NA	NA	NA	NA	NA	NA	NA	NA	NA	NA	NA	NA	NA	NA	NA	NA	NA
ACSP50_1218		uncharacterized protein					MA		NA	NA	NA	NA	NA	NA	NA	NA	NA	NA	NA	NA	NA	NA	NA	NA	NA	NA	NA	NA	NA
ACSP50_1219		Surfeit locus protein 1					MA		NA	NA	NA	NA	NA	NA	NA	NA	NA	NA	NA	NA	NA	NA	NA	NA	NA	NA	NA	NA	NA
ACSP50_1220	cobB_1	Cobyrinic acid A;C-diamide synthase	COG1797	H	K02224	6.3.5.9	CY		NA	NA	NA	NA	NA	NA	NA	NA	NA	NA	NA	NA	NA	NA	NA	NA	NA	NA	NA	NA	NA
ACSP50_1221		TIGR03086 family protein					CY		NA	NA	NA	NA	NA	NA	NA	NA	NA	NA	NA	NA	NA	NA	NA	NA	NA	NA	NA	NA	NA
ACSP50_1222		glycosyl transferase				2.4.1.129	MA		NA	NA	NA	NA	NA	NA	NA	NA	NA	NA	NA	NA	NA	NA	NA	NA	NA	NA	NA	NA	NA
ACSP50_1223		aminotransferase	COG0079	E	K00817	2.6.1.9	CY		NA	NA	NA	NA	NA	NA	NA	NA	NA	NA	NA	NA	NA	NA	NA	NA	NA	NA	NA	NA	NA
ACSP50_1224		nicotinate-nucleotide--dimethylbenzimidazolephosphoribosyltransferase	COG2038	H	K00768	2.4.2.21	CY	10	1.14417	0.333554	0.598807	1.55761	0.0260382	0.0260893	1.45902	0.237134	0.1109	1.18819	0.116239	0.176271	0.826035	0.0617178	0.23669	0.73178	0.0559168	0.0588	0.645873	0.0303936	0.0238551
ACSP50_1225		siroheme synthase	COG0007	H	K02302	2.1.1.107	CY	16	1.88849	0.456181	0.0669538	1.62967	0.113114	0.0333333	1.16271	0.0609122	0.102703	1.14256	0.197212	0.373357	0.773227	0.189057	0.348316	0.808084	0.221112	0.210187	0.648434	0.119954	0.0425266
ACSP50_1226		trehalose-6-phosphate synthase	COG0380	G	K00697	2.4.1.15	CY	15	0.540294	0.0714272	0.0348	0.886869	0.130283	0.381317	0.961635	0.0619783	0.552093	1.37372	0.147786	0.231262	1.0809	0.163365	0.612028	1.09251	0.0752041	0.196707	0.964421	0.119992	0.752218
ACSP50_1227		hypothetical protein					CY		NA	NA	NA	NA	NA	NA	NA	NA	NA	NA	NA	NA	NA	NA	NA	NA	NA	NA	NA	NA	NA
ACSP50_1228		energy-dependent translational throttle protein EttA				3.6.3.-	CY	12	1.64328	0.129729	0.0497333	1.42252	0.064607	0.0244387	1.089	0.0831932	0.213088	0.958275	0.064529	0.502976	0.832142	0.11595	0.321048	0.820574	0.0672625	0.0867874	0.849623	0.134381	0.092305
ACSP50_1229		thioesterase	COG0824	I	K07107	3.1.2.-	CY		NA	NA	NA	NA	NA	NA	NA	NA	NA	NA	NA	NA	NA	NA	NA	NA	NA	NA	NA	NA	NA
ACSP50_1230		hypothetical protein					CY		NA	NA	NA	NA	NA	NA	NA	NA	NA	NA	NA	NA	NA	NA	NA	NA	NA	NA	NA	NA	NA
ACSP50_1231		hypothetical protein					CY		NA	NA	NA	NA	NA	NA	NA	NA	NA	NA	NA	NA	NA	NA	NA	NA	NA	NA	NA	NA	NA
ACSP50_1232		uncharacterized protein					IM		NA	NA	NA	NA	NA	NA	NA	NA	NA	NA	NA	NA	NA	NA	NA	NA	NA	NA	NA	NA	NA
ACSP50_1233		globin	COG2346	P	K06886		CY		NA	NA	NA	NA	NA	NA	NA	NA	NA	NA	NA	NA	NA	NA	NA	NA	NA	NA	NA	NA	NA
ACSP50_1234		MFS transporter					IM		NA	NA	NA	NA	NA	NA	NA	NA	NA	NA	NA	NA	NA	NA	NA	NA	NA	NA	NA	NA	NA
ACSP50_1235		mechanosensitive ion channel protein MscS	COG0668	M	K22044		IM	25	NA	NA	NA	1.55055	0.222463	0.0340308	1.41393	0.103113	0.109532	1.00838	0.0247698	0.907643	1.02532	0.0825836	0.898634	NA	NA	NA	0.915582	0.192446	0.17382
ACSP50_1236		HNH endonuclease					CY		NA	NA	NA	NA	NA	NA	NA	NA	NA	NA	NA	NA	NA	NA	NA	NA	NA	NA	NA	NA	NA
ACSP50_1237		class F sortase					MA		NA	NA	NA	NA	NA	NA	NA	NA	NA	NA	NA	NA	NA	NA	NA	NA	NA	NA	NA	NA	NA
ACSP50_1238		hypothetical protein					EX	24	NA	NA	NA	NA	NA	NA	NA	NA	NA	NA	NA	NA	NA	NA	NA	NA	NA	NA	NA	NA	NA
ACSP50_1239		uncharacterized protein					EX	13	0.775848	0.151906	0.126397	1.43517	0.194235	0.063435	1.44916	0.304391	0.137176	0.993546	0.116466	0.949022	1.05962	0.110776	0.352875	0.906399	0.164318	0.379514	0.518806	0.210727	0.0657572
ACSP50_1240		uncharacterized protein					CY	13	0.943867	0.0878855	0.208153	1.26942	0.102701	0.105104	1.2226	0.107507	0.160124	1.02136	0.0840151	0.519019	1.04556	0.18374	0.726169	0.872819	0.0664864	0.0660408	0.66142	0.106649	0.053645
ACSP50_1241		hypothetical protein					CY		NA	NA	NA	NA	NA	NA	NA	NA	NA	NA	NA	NA	NA	NA	NA	NA	NA	NA	NA	NA	NA
ACSP50_1242		aminopeptidase N	COG0308	E	K01256	3.4.11.2	CY	2	0.637415	0.0276309	0.0640158	0.951264	0.114263	0.590344	1.0452	0.180872	0.841265	1.02013	0.136685	0.93399	1.11463	0.0769948	0.345545	1.01999	0.116201	0.776145	1.3758	0.138967	0.0264735
ACSP50_1243		DSBA oxidoreductase					CY	22	0.878416	0.19647	0.2891	1.13374	0.195169	0.277342	1.17321	0.185358	0.233114	1.06652	0.433893	0.968042	1.00799	0.091537	0.942566	1.10036	0.158969	0.400904	1.01174	0.0795172	0.685562
ACSP50_1244		hypothetical protein					CY		NA	NA	NA	NA	NA	NA	NA	NA	NA	NA	NA	NA	NA	NA	NA	NA	NA	NA	NA	NA	NA
ACSP50_1245		uncharacterized protein					CY	13	0.500519	0.0387689	0.05195	1.26278	0.107519	0.0713638	1.06987	0.294853	0.841466	0.800175	0.256149	0.430709	0.988485	0.413119	0.856183	0.846593	0.258521	0.288614	0.617142	0.226903	0.078295
ACSP50_1246		alpha/beta hydrolase	COG0657	I	K01066	3.1.1.-	CY		NA	NA	NA	NA	NA	NA	NA	NA	NA	NA	NA	NA	NA	NA	NA	NA	NA	NA	NA	NA	NA
ACSP50_1247		ribose 5-phosphate isomerase A	COG0120	G	K01807	5.3.1.6	CY	31	1.04693	0.399235	0.987938	NA	NA	NA	NA	NA	NA	1.22863	0.159333	0.416484	1.38693	0.206284	0.218818	1.27987	0.16836	0.0725398	1.29241	0.0656281	0.0272245
ACSP50_1248		hypothetical protein					CY		NA	NA	NA	NA	NA	NA	NA	NA	NA	NA	NA	NA	NA	NA	NA	NA	NA	NA	NA	NA	NA
ACSP50_1249		acetyltransferase					CY	6	0.21269	0.0479821	0.0459874	1.0491	0.135093	0.696838	1.54	0.273834	0.108227	1.03463	0.0473089	0.489984	1.16124	0.106676	0.203129	1.21372	0.0850029	0.0730783	0.896563	0.317205	0.406559
ACSP50_1250		DNA-directed RNA polymerase II subunit RPB1				2.7.7.6	IM	32	NA	NA	NA	NA	NA	NA	NA	NA	NA	NA	NA	NA	NA	NA	NA	NA	NA	NA	0.529106	0.108036	0.0470083
ACSP50_1251		glycosyl transferase					CY		NA	NA	NA	NA	NA	NA	NA	NA	NA	NA	NA	NA	NA	NA	NA	NA	NA	NA	NA	NA	NA
ACSP50_1252		transcriptional regulator					CY	24	0.327467	0.0558381	0.0444291	0.286715	0.0443274	0.0351468	0.296848	0.0712197	0.104	0.491833	0.210545	0.296076	0.568818	0.321031	0.36037	1.24373	0.219288	0.0821096	2.03831	0.642034	0.0259678
ACSP50_1253		transcriptional regulator					CY		NA	NA	NA	NA	NA	NA	NA	NA	NA	NA	NA	NA	NA	NA	NA	NA	NA	NA	NA	NA	NA
ACSP50_1254		hypothetical protein					CY		NA	NA	NA	NA	NA	NA	NA	NA	NA	NA	NA	NA	NA	NA	NA	NA	NA	NA	NA	NA	NA
ACSP50_1255		hypothetical protein					CY		NA	NA	NA	NA	NA	NA	NA	NA	NA	NA	NA	NA	NA	NA	NA	NA	NA	NA	NA	NA	NA
ACSP50_1256		secreted and surface protein containing fasciclin-like repeats	COG2335	R				27	0.187015	0.0559599	0.0457368	0.329093	0.0464315	0.0552585	0.389851	0.0214873	0.1272	0.958539	0.101666	0.992874	1.21219	0.586962	0.496185	1.50349	0.513527	0.0536183	1.29652	0.248402	0.113038
ACSP50_1257		Anti-sigma-K factor rskA					MA		NA	NA	NA	NA	NA	NA	NA	NA	NA	NA	NA	NA	NA	NA	NA	NA	NA	NA	NA	NA	NA
ACSP50_1258		RNA polymerase subunit sigma					CY		NA	NA	NA	NA	NA	NA	NA	NA	NA	NA	NA	NA	NA	NA	NA	NA	NA	NA	NA	NA	NA
ACSP50_1259		ArsR-family transcriptional regulator	COG0640	K			CY		NA	NA	NA	NA	NA	NA	NA	NA	NA	NA	NA	NA	NA	NA	NA	NA	NA	NA	NA	NA	NA
ACSP50_1260		MFS transporter permease					IM		NA	NA	NA	NA	NA	NA	NA	NA	NA	NA	NA	NA	NA	NA	NA	NA	NA	NA	NA	NA	NA
ACSP50_1261		uncharacterized protein					EX	34	NA	NA	NA	NA	NA	NA	NA	NA	NA	NA	NA	NA	NA	NA	NA	NA	NA	NA	NA	NA	NA
ACSP50_1262		uncharacterized protein	COG2350	R	K09780		CY		NA	NA	NA	NA	NA	NA	NA	NA	NA	NA	NA	NA	NA	NA	NA	NA	NA	NA	NA	NA	NA
ACSP50_1263		uncharacterized protein					CY	13	0.786874	0.248967	0.233884	1.21247	0.14926	0.114004	1.25337	0.0982881	0.111416	1.32613	0.113481	0.1112	1.1127	0.0788289	0.346671	0.933149	0.230929	0.544942	0.801884	0.117881	0.0975013
ACSP50_1264		glutathione-dependent formaldehyde dehydrogenase					CY	13	0.57126	0.150024	0.0835385	1.12856	0.166165	0.212978	1.02184	0.068958	0.525538	1.33046	0.122632	0.207402	0.914875	0.165551	0.602943	0.894787	0.118287	0.277127	0.681916	0.0353242	0.0465714
ACSP50_1265		aldehyde dehydrogenase			K00148	1.2.1.46	CY		NA	NA	NA	NA	NA	NA	NA	NA	NA	NA	NA	NA	NA	NA	NA	NA	NA	NA	NA	NA	NA
ACSP50_1266	yraA_1	Putative cysteine protease YraA	COG0693	R	K05520	3.5.1.124	CY		NA	NA	NA	NA	NA	NA	NA	NA	NA	NA	NA	NA	NA	NA	NA	NA	NA	NA	NA	NA	NA
ACSP50_1267	yfkM	General stress protein 18	COG0693	R	K05520	3.5.1.124	CY		NA	NA	NA	NA	NA	NA	NA	NA	NA	NA	NA	NA	NA	NA	NA	NA	NA	NA	NA	NA	NA
ACSP50_1268		hypothetical protein					CY		NA	NA	NA	NA	NA	NA	NA	NA	NA	NA	NA	NA	NA	NA	NA	NA	NA	NA	NA	NA	NA
ACSP50_1269		hypothetical protein					CY		NA	NA	NA	NA	NA	NA	NA	NA	NA	NA	NA	NA	NA	NA	NA	NA	NA	NA	NA	NA	NA
ACSP50_1270		NUDIX hydrolase					CY		NA	NA	NA	NA	NA	NA	NA	NA	NA	NA	NA	NA	NA	NA	NA	NA	NA	NA	NA	NA	NA
ACSP50_1271									NA	NA	NA	NA	NA	NA	NA	NA	NA	NA	NA	NA	NA	NA	NA	NA	NA	NA	NA	NA	NA
ACSP50_1272									NA	NA	NA	NA	NA	NA	NA	NA	NA	NA	NA	NA	NA	NA	NA	NA	NA	NA	NA	NA	NA
ACSP50_1273		trigger factor	COG0544	O	K03545	5.2.1.8	CY	10	1.20341	0.193639	0.13744	1.29294	0.122104	0.0545078	1.15024	0.0941775	0.192782	0.973981	0.251491	0.850664	0.892297	0.077512	0.397432	0.934429	0.120058	0.382663	0.688296	0.137265	0.065534
ACSP50_1274		ATP-dependent Clp protease proteolytic subunit	COG0740	O	K01358	3.4.21.92	CY	3	0.768123	0.0892444	0.070557	0.746048	0.0555774	0.0361518	0.659919	0.0503197	0.097381	0.689857	0.149084	0.267947	1.02908	0.0752986	0.612104	1.35567	0.111228	0.073498	1.64115	0.21334	0.0302846
ACSP50_1275	clpP	ATP-dependent Clp protease proteolytic subunit	COG0740	O	K01358	3.4.21.92	CY	3	0.741156	0.0593858	0.106826	0.711522	0.0993638	0.066164	0.698372	0.104135	0.193426	0.808099	0.0417836	0.273887	1.07459	0.401938	0.910712	1.31332	0.274713	0.107223	1.33166	0.158627	0.0565735
ACSP50_1276		ATP-dependent Clp protease ATP-binding subunit ClpX	COG1219	O	K03544	3.4.21.92	CY	10	1.16216	0.331282	0.496456	1.13112	0.019769	0.0291702	1.26484	0.0999714	0.107357	0.989401	0.12114	0.896539	0.675992	0.0605606	0.197057	0.620901	0.0828954	0.0776147	0.423332	0.105936	0.0295361
ACSP50_1277		GCN5 family acetyltransferase					CY		NA	NA	NA	NA	NA	NA	NA	NA	NA	NA	NA	NA	NA	NA	NA	NA	NA	NA	NA	NA	NA
ACSP50_1278		hydrolase	COG0388	R	K11206	3.5.1.128	CY		NA	NA	NA	NA	NA	NA	NA	NA	NA	NA	NA	NA	NA	NA	NA	NA	NA	NA	NA	NA	NA
ACSP50_1279		hypothetical protein					IM		NA	NA	NA	NA	NA	NA	NA	NA	NA	NA	NA	NA	NA	NA	NA	NA	NA	NA	NA	NA	NA
ACSP50_1280									NA	NA	NA	NA	NA	NA	NA	NA	NA	NA	NA	NA	NA	NA	NA	NA	NA	NA	NA	NA	NA
ACSP50_1281									NA	NA	NA	NA	NA	NA	NA	NA	NA	NA	NA	NA	NA	NA	NA	NA	NA	NA	NA	NA	NA
ACSP50_1282									NA	NA	NA	NA	NA	NA	NA	NA	NA	NA	NA	NA	NA	NA	NA	NA	NA	NA	NA	NA	NA
ACSP50_1283		hypothetical protein					MA		NA	NA	NA	NA	NA	NA	NA	NA	NA	NA	NA	NA	NA	NA	NA	NA	NA	NA	NA	NA	NA
ACSP50_1284		valine--tRNA ligase	COG0525	J	K01873	6.1.1.9	CY	13	0.793868	0.150381	0.158673	0.989299	0.0712968	0.959404	1.07767	0.0484292	0.523619	1.06419	0.0821648	0.433518	0.987995	0.177917	0.775	0.788454	0.0115894	0.109662	0.836747	0.172878	0.115807
ACSP50_1285		dihydrofolate synthase	COG0285	H	K11754	6.3.2.12	CY	6	NA	NA	NA	1.29324	0.173315	0.123542	1.03271	0.0660386	0.608136	1.13689	0.257632	0.640116	1.04477	0.179943	0.788869	1.28167	0.242433	0.13341	1.67858	0.132297	0.0273402
ACSP50_1286		uncharacterized protein					IM		NA	NA	NA	NA	NA	NA	NA	NA	NA	NA	NA	NA	NA	NA	NA	NA	NA	NA	NA	NA	NA
ACSP50_1287		Glyoxalase-like domain protein						6	NA	NA	NA	1.37858	0.21588	0.0897107	1.29637	0.264877	0.248579	1.21493	0.188367	0.321946	1.09287	0.188771	0.581978	1.1337	0.223	0.297179	1.22388	0.188639	0.0598983
ACSP50_1288		nucleoside-diphosphate kinase	COG0105	F	K00940	2.7.4.6	CY	13	0.930213	0.0660452	0.265219	1.11232	0.217069	0.434552	1.01554	0.213447	0.988779	0.856073	0.0789823	0	1.00487	0.317335	0.950846	0.91818	0.310222	0.499656	0.791875	0.210673	0.0845677
ACSP50_1289		isoleucine--tRNA ligase	COG0060	J	K01870	6.1.1.5	CY	22	1.18144	0.221271	0.217795	1.09833	0.1104	0.252667	1.20959	0.0359742	0.127297	1.10785	0.119199	0.416965	1.13268	0.20241	0.472021	1.01516	0.0572944	0.465602	1.24522	0.0577069	0.0262973
ACSP50_1290		glycerol acyltransferase	COG0204	I	K00655	2.3.1.51	CY	12	1.78317	0.2714	0.0730346	1.43962	0.0733569	0.054677	1.13819	0.0999502	0.255376	1.15054	0.0790893	0.296945	1.17577	0.160655	0.256762	1.00256	0.0281217	0.932492	0.853644	0.261099	0.278579
ACSP50_1291		hypothetical protein					MA		NA	NA	NA	NA	NA	NA	NA	NA	NA	NA	NA	NA	NA	NA	NA	NA	NA	NA	NA	NA	NA
ACSP50_1292		sigma factor sigB regulation protein rsbQ	COG0596	HR	K19707	3.1.1.1	CY	10	1.00518	0.0539019	0.927955	1.11842	0.110689	0.108972	1.12772	0.171973	0.313402	0.948916	0.0966157	0.532004	0.823812	0.0516597	0.23419	0.845675	0.175061	0.255806	0.593389	0.0774995	0.0263922
ACSP50_1293		phosphatase				2.7.13.3	CY		NA	NA	NA	NA	NA	NA	NA	NA	NA	NA	NA	NA	NA	NA	NA	NA	NA	NA	NA	NA	NA
ACSP50_1294		hypothetical protein					CY		NA	NA	NA	NA	NA	NA	NA	NA	NA	NA	NA	NA	NA	NA	NA	NA	NA	NA	NA	NA	NA
ACSP50_1295		B12-binding domain-containing radical SAM protein					CY	10	0.809294	0.149176	0.0941876	1.34065	0.15046	0.0731257	1.3461	0.185686	0.144036	1.32491	0.207207	0.214588	0.773501	0.296097	0.482417	0.615898	0.0802589	0.0941365	0.408391	0.170868	0.0475117
ACSP50_1296		radical SAM-linked protein					CY	13	1.17235	0.142901	0.110491	1.33396	0.0382958	0.0558559	1.3815	0.104776	0.110899	1.28856	0.305351	0.275749	1.12769	0.232358	0.508208	1.04456	0.194301	0.788946	0.743887	0.114689	0.0474466
ACSP50_1297		ribonuclease	COG1530	J	K08300	3.1.26.12	CY	2	1.05176	0.199249	0.69724	0.837488	0.082454	0.123714	0.993711	0.110823	0.928729	1.24213	0.21278	0.278409	1.03537	0.207953	0.896018	0.927943	0.119439	0.443167	1.35823	0.137541	0.0303617
ACSP50_1298		hypothetical protein					MA		NA	NA	NA	NA	NA	NA	NA	NA	NA	NA	NA	NA	NA	NA	NA	NA	NA	NA	NA	NA	NA
ACSP50_1299		50S ribosomal protein L21	COG0261	J	K02888		CY	13	1.18793	0.22764	0.26362	0.758061	0.31516	0.20848	1.16632	0.111613	0.143227	1.06846	0.0922275	0.607245	0.994253	0.126457	0.952686	0.845642	0.118795	0.100014	0.644728	0.0881945	0.0379111
ACSP50_1300		50S ribosomal protein L27	COG0211	J	K02899		CY	10	1.00594	0.416107	0.812157	0.917031	0.257513	0.456508	1.24827	0.287301	0.233108	0.844334	0.0556437	0.311056	0.720083	0.0596994	0.223907	0.540024	0.0995221	0.0825575	0.51056	0.051318	0.0270606
ACSP50_1301	obgE	GTPase ObgE	COG0536	DL	K03979	3.6.5.-	CY	12	1.48123	0.261693	0.110135	1.35832	0.114628	0.0335152	1.20329	0.168724	0.262976	1.0257	0.25583	0.966404	1.09813	0.0829498	0.226133	1.09447	0.155207	0.354993	0.787715	0.0883522	0.0683006
ACSP50_1302		GCN5 family acetyltransferase					CY		NA	NA	NA	NA	NA	NA	NA	NA	NA	NA	NA	NA	NA	NA	NA	NA	NA	NA	NA	NA	NA
ACSP50_1303		tryptophan--tRNA ligase	COG0180	J	K01867	6.1.1.2	CY	21	NA	NA	NA	NA	NA	NA	NA	NA	NA	NA	NA	NA	1.60933	1.17694	0.195163	0.444053	0.296899	0.205005	NA	NA	NA
ACSP50_1304		aminopeptidase N	COG0308	E	K01256	3.4.11.2	CY	15	NA	NA	NA	0.972142	0.0624692	0.583256	1.04838	0.0897036	0.578931	1.25597	0.196043	0.323455	1.04482	0.149826	0.806554	1.16021	0.234402	0.246267	1.06	0.163826	0.598171
ACSP50_1305		hybrid sensor histidine kinase/response regulator				2.7.3.-	CY		NA	NA	NA	NA	NA	NA	NA	NA	NA	NA	NA	NA	NA	NA	NA	NA	NA	NA	NA	NA	NA
ACSP50_1306		nicotinate-nicotinamide nucleotide adenylyltransferase	COG1057	H	K00969	2.7.7.18	CY		NA	NA	NA	NA	NA	NA	NA	NA	NA	NA	NA	NA	NA	NA	NA	NA	NA	NA	NA	NA	NA
ACSP50_1307		ribosome silencing factor RsfS	COG0799	J	K09710		CY	12	1.58932	0.395819	0.113665	1.45561	0.26647	0.0593799	1.18328	0.139001	0.2707	1.19146	0.0740622	0.30459	0.990936	0.12561	0.89993	1.01458	0.170465	0.940245	0.935506	0.108658	0.0569734
ACSP50_1308		phosphoglycerate kinase	COG0406	G	K22306	3.1.3.85	CY	11	2.04211	0.282873	0.064192	1.36279	0.324357	0.0935588	1.07517	0.204709	0.663226	NA	NA	NA	NA	NA	NA	NA	NA	NA	NA	NA	NA
ACSP50_1309		hypothetical protein					MA		NA	NA	NA	NA	NA	NA	NA	NA	NA	NA	NA	NA	NA	NA	NA	NA	NA	NA	NA	NA	NA
ACSP50_1310		hypothetical protein					CY		NA	NA	NA	NA	NA	NA	NA	NA	NA	NA	NA	NA	NA	NA	NA	NA	NA	NA	NA	NA	NA
ACSP50_1311		hypothetical protein					CY		NA	NA	NA	NA	NA	NA	NA	NA	NA	NA	NA	NA	NA	NA	NA	NA	NA	NA	NA	NA	NA
ACSP50_1312		N5-glutamine S-adenosyl-L-methionine-dependent methyltransferase	COG2890	J	K02493	2.1.1.297	CY		NA	NA	NA	NA	NA	NA	NA	NA	NA	NA	NA	NA	NA	NA	NA	NA	NA	NA	NA	NA	NA
ACSP50_1313		DNA-binding protein	COG1555	L	K02237		MA		NA	NA	NA	NA	NA	NA	NA	NA	NA	NA	NA	NA	NA	NA	NA	NA	NA	NA	NA	NA	NA
ACSP50_1314		competence protein ComEC	COG0658	R	K02238		IM	9	0.6354	0.128213	0.0257778	0.956527	0.122124	0.853892	1.01254	0.136818	0.803107	1.12828	0.127112	0.356728	NA	NA	NA	NA	NA	NA	NA	NA	NA
ACSP50_1315		DNA polymerase III subunit delta	COG1466	L	K02340	2.7.7.7	CY		NA	NA	NA	NA	NA	NA	NA	NA	NA	NA	NA	NA	NA	NA	NA	NA	NA	NA	NA	NA	NA
ACSP50_1316		hypothetical protein					IM		NA	NA	NA	NA	NA	NA	NA	NA	NA	NA	NA	NA	NA	NA	NA	NA	NA	NA	NA	NA	NA
ACSP50_1317		30S ribosomal protein S20	COG0268	J	K02968		CY	10	1.2094	0.33856	0.309733	1.3668	0.129323	0.026515	1.28368	0.0182355	0.109541	1.20291	0.0593658	0.21	0.833625	0.190792	0.381252	0.613783	0.0692088	0.0820205	0.441669	0.136965	0.0395674
ACSP50_1318		aminoglycoside phosphotransferase				2.7.11.1	CY		NA	NA	NA	NA	NA	NA	NA	NA	NA	NA	NA	NA	NA	NA	NA	NA	NA	NA	NA	NA	NA
ACSP50_1319		hypothetical protein					CY	22	1.25511	0.44675	0.373732	1.16724	0.193147	0.19437	1.23227	0.422397	0.464998	1.12279	0.246743	0.582919	1.25378	0.221805	0.343322	1.19525	0.110398	0.128221	1.03693	0.0572868	0.293337
ACSP50_1320		transcription elongation factor					CY	13	0.880105	0.18013	0.312701	1.1827	0.0123006	0.0932389	1.1814	0.302203	0.36728	0.914564	0.0363903	0.48332	0.954713	0.335044	0.755046	0.994864	0.20649	0.801364	0.631363	0.165456	0.0457533
ACSP50_1321		elongation factor 4	COG0481	J	K03596		CY	12	1.88775	0.800741	0.137299	1.40237	0.397878	0.133018	0.923215	0.41413	0.692988	0.987003	0.0854354	0.83232	0.889653	0.0868657	0.220571	0.829374	0.258316	0.279064	1.1231	0.195461	0.319286
ACSP50_1322		transglycosylase					IM		NA	NA	NA	NA	NA	NA	NA	NA	NA	NA	NA	NA	NA	NA	NA	NA	NA	NA	NA	NA	NA
ACSP50_1323		diguanylate cyclase					IM		NA	NA	NA	NA	NA	NA	NA	NA	NA	NA	NA	NA	NA	NA	NA	NA	NA	NA	NA	NA	NA
ACSP50_1324		hypothetical protein					EX		NA	NA	NA	NA	NA	NA	NA	NA	NA	NA	NA	NA	NA	NA	NA	NA	NA	NA	NA	NA	NA
ACSP50_1325		enoyl-CoA hydratase	COG1024	I	K13766	4.2.1.18	CY	8	1.69587	0.210002	0.02784	0.938854	0.276105	0.551182	0.828583	0.0457518	0.201899	1.01894	0.0793828	0.873288	1.19664	0.152936	0.268824	1.2862	0.198828	0.0718189	1.72275	0.178383	0.0339521
ACSP50_1326		coproporphyrinogen III oxidase				1.3.99.22	CY	17	NA	NA	NA	1.13168	0.115131	0.155006	NA	NA	NA	NA	NA	NA	NA	NA	NA	NA	NA	NA	NA	NA	NA
ACSP50_1327		hypothetical protein	COG3296	S	K09940		IM		NA	NA	NA	NA	NA	NA	NA	NA	NA	NA	NA	NA	NA	NA	NA	NA	NA	NA	NA	NA	NA
ACSP50_1328		heat-inducible transcriptional repressor HrcA	COG1420	K	K03705		CY	18	NA	NA	NA	NA	NA	NA	NA	NA	NA	1.17977	0.073168	0.281055	NA	NA	NA	1.34363	0.214849	0.110043	1.21085	0.181969	0.23173
ACSP50_1329		molecular chaperone DnaJ	COG0484	O	K03686		CY	13	0.965194	0.239969	0.48035	1.33252	0.306321	0.210281	1.16181	0.177437	0.20366	1.07915	0.116858	0.40544	1.0911	0.298502	0.610238	0.910663	0.1368	0.270395	0.643032	0.0721418	0.0264593
ACSP50_1330		16S rRNA (uracil(1498)-N(3))-methyltransferase	COG1385	J	K09761	2.1.1.193	CY		NA	NA	NA	NA	NA	NA	NA	NA	NA	NA	NA	NA	NA	NA	NA	NA	NA	NA	NA	NA	NA
ACSP50_1331		PadR family transcriptional regulator					CY		NA	NA	NA	NA	NA	NA	NA	NA	NA	NA	NA	NA	NA	NA	NA	NA	NA	NA	NA	NA	NA
ACSP50_1332		Multidrug resistance protein mdtK					IM		NA	NA	NA	NA	NA	NA	NA	NA	NA	NA	NA	NA	NA	NA	NA	NA	NA	NA	NA	NA	NA
ACSP50_1333		glycosyl hydrolase	COG1472	G	K05349	3.2.1.21	CY		NA	NA	NA	NA	NA	NA	NA	NA	NA	NA	NA	NA	NA	NA	NA	NA	NA	NA	NA	NA	NA
ACSP50_1334		histidine triad nucleotide-binding protein	COG0537	FGR	K02503		CY	2	0.6334	0.165997	0.106957	0.707175	0.117939	0.102087	1.31402	0.150498	0.10779	1.02847	0.0970239	0.827769	1.09881	0.205795	0.719577	1.08864	0.114308	0.196562	1.5713	0.0883938	0.0280186
ACSP50_1335		penicillin-binding protein				3.4.11.19	CY	6	NA	NA	NA	1.40659	0.166699	0.0532832	1.22609	0.0532299	0.0964118	1.14138	0.10054	0.29809	1.33556	0.217707	0.272258	1.31783	0.12436	0.0833731	1.4877	0.0156824	0.0815
ACSP50_1336		phosphate starvation protein PhoH	COG1702	T	K06217		CY	12	1.74915	0.0351777	0	1.4738	0.0365501	0.0267692	1.1985	0.029969	0.108038	1.03542	0.0325005	0.501996	1.00595	0.0576192	0.956854	0.93705	0.0629585	0.228462	1.11333	0.040883	0.062898
ACSP50_1337		rRNA maturation RNase YbeY	COG0319	J	K07042		CY		NA	NA	NA	NA	NA	NA	NA	NA	NA	NA	NA	NA	NA	NA	NA	NA	NA	NA	NA	NA	NA
ACSP50_1338		membrane protein					IM		NA	NA	NA	NA	NA	NA	NA	NA	NA	NA	NA	NA	NA	NA	NA	NA	NA	NA	NA	NA	NA
ACSP50_1339		cytidine deaminase					CY	20	1.75877	0.303523	0.0503086	1.47676	0.280231	0.0670203	1.14234	0.234009	0.497685	0.947372	0.380358	0.807711	NA	NA	NA	1.1184	0.380752	0.724742	1.07948	0.206801	0.600592
ACSP50_1340	era	GTPase Era	COG1159	J	K03595		CY		NA	NA	NA	NA	NA	NA	NA	NA	NA	NA	NA	NA	NA	NA	NA	NA	NA	NA	NA	NA	NA
ACSP50_1341		acyltransferase				2.3.1.-	IM		NA	NA	NA	NA	NA	NA	NA	NA	NA	NA	NA	NA	NA	NA	NA	NA	NA	NA	NA	NA	NA
ACSP50_1342		liaG					MA	15	NA	NA	NA	0.555456	0.0147721	0.0557554	0.990539	0.0422063	0.988206	0.938741	0.36311	0.772428	1.21264	0.427681	0.435114	1.27617	0.288913	0.059028	0.755688	0.4074	0.105071
ACSP50_1343		DNA repair protein RecO	COG1381	L	K03584		CY		NA	NA	NA	NA	NA	NA	NA	NA	NA	NA	NA	NA	NA	NA	NA	NA	NA	NA	NA	NA	NA
ACSP50_1344		isoprenyl transferase	COG0020	I	K21273	2.5.1.88	CY		NA	NA	NA	NA	NA	NA	NA	NA	NA	NA	NA	NA	NA	NA	NA	NA	NA	NA	NA	NA	NA
ACSP50_1345		phosphoglycerate mutase					CY		NA	NA	NA	NA	NA	NA	NA	NA	NA	NA	NA	NA	NA	NA	NA	NA	NA	NA	NA	NA	NA
ACSP50_1346		haloacid dehalogenase					CY		NA	NA	NA	NA	NA	NA	NA	NA	NA	NA	NA	NA	NA	NA	NA	NA	NA	NA	NA	NA	NA
ACSP50_1347		hypothetical protein					CY	20	0.849489	0.325992	0.31026	0.654133	0.0991162	0.209976	0.957941	0.142066	0.939134	0.776439	0.075433	0.501529	NA	NA	NA	1.23299	0.370252	0.0831515	1.26752	0.139625	0.137094
ACSP50_1348		5;10-methylenetetrahydrofolate reductase					CY	13	1.49519	0.263407	0.0875148	0.936172	0.132512	0.467911	1.11954	0.210013	0.281705	0.873867	0.258218	0.68259	1.18144	0.16042	0.196195	0.846669	0.120619	0.133882	0.772756	0.10492	0.0286154
ACSP50_1349		hypothetical protein					CY		NA	NA	NA	NA	NA	NA	NA	NA	NA	NA	NA	NA	NA	NA	NA	NA	NA	NA	NA	NA	NA
ACSP50_1350		cobalt transporter	COG0619	H	K16785		IM		NA	NA	NA	NA	NA	NA	NA	NA	NA	NA	NA	NA	NA	NA	NA	NA	NA	NA	NA	NA	NA
ACSP50_1351	cbiO	ABC transporter ATP-binding protein	COG1122	PR	K16786	3.6.3.-	CY		NA	NA	NA	NA	NA	NA	NA	NA	NA	NA	NA	NA	NA	NA	NA	NA	NA	NA	NA	NA	NA
ACSP50_1352		integral membrane protein	COG4721	H	K16925		IM		NA	NA	NA	NA	NA	NA	NA	NA	NA	NA	NA	NA	NA	NA	NA	NA	NA	NA	NA	NA	NA
ACSP50_1353		haloalkane dehalogenase				3.3.2.-	CY	7	1.29526	0.100281	0.0912263	1.24399	0.119135	0.0680613	1.13284	0.148637	0.202468	1.26899	0.0805789	0.258541	1.30334	0.148986	0.262845	1.27363	0.0436311	0.076	1.21461	0.453292	0.358275
ACSP50_1354		amine oxidase					IM		NA	NA	NA	NA	NA	NA	NA	NA	NA	NA	NA	NA	NA	NA	NA	NA	NA	NA	NA	NA	NA
ACSP50_1355		membrane protein					IM		NA	NA	NA	NA	NA	NA	NA	NA	NA	NA	NA	NA	NA	NA	NA	NA	NA	NA	NA	NA	NA
ACSP50_1356		transcriptional repressor	COG0735	P	K03711		CY	27	NA	NA	NA	1.06274	0.0400884	0.159953	NA	NA	NA	NA	NA	NA	1.1951	0.143903	0.343337	1.22876	0.270824	0.343703	NA	NA	NA
ACSP50_1357		putative ArsR-family transcriptional regulator	COG0640	K	K22298		CY		NA	NA	NA	NA	NA	NA	NA	NA	NA	NA	NA	NA	NA	NA	NA	NA	NA	NA	NA	NA	NA
ACSP50_1358		ABC transporter	COG1108	P	K09816		IM		NA	NA	NA	NA	NA	NA	NA	NA	NA	NA	NA	NA	NA	NA	NA	NA	NA	NA	NA	NA	NA
ACSP50_1359		ABC transporter	COG1121	P	K09817	7.2.2.-	CY	27	NA	NA	NA	NA	NA	NA	0.425089	0.0706745	0.110489	0.757732	0.0676273	0.279946	1.1339	0.0904813	0.450059	0.827889	0.143683	0.245425	0.494746	0.0608971	0.0283474
ACSP50_1360		hypothetical protein							NA	NA	NA	NA	NA	NA	NA	NA	NA	NA	NA	NA	NA	NA	NA	NA	NA	NA	NA	NA	NA
ACSP50_1361		ABC transporter substrate-binding protein	COG4531	P	K09815		MA		NA	NA	NA	NA	NA	NA	NA	NA	NA	NA	NA	NA	NA	NA	NA	NA	NA	NA	NA	NA	NA
ACSP50_1362		hypothetical protein					IM		NA	NA	NA	NA	NA	NA	NA	NA	NA	NA	NA	NA	NA	NA	NA	NA	NA	NA	NA	NA	NA
ACSP50_1363		antibiotic biosynthesis monooxygenase					CY	22	1.0592	0.0666688	0.1976	1.10284	0.0349632	0.0891929	1.08005	0.103572	0.371189	0.921562	0.130574	0.474238	1.13529	0.276765	0.659917	1.23086	0.104658	0.1097	0.921426	0.243554	0.437574
ACSP50_1364		hypothetical protein					MA		NA	NA	NA	NA	NA	NA	NA	NA	NA	NA	NA	NA	NA	NA	NA	NA	NA	NA	NA	NA	NA
ACSP50_1365		glycine--tRNA ligase	COG0423	J	K01880	6.1.1.14	CY	13	0.932043	0.264035	0.456863	1.33093	0.0705612	0.0364923	1.19907	0.353069	0.470497	1.15347	0.27055	0.550941	1.03556	0.294053	0.989935	0.789558	0.137266	0.126569	0.930093	0.0634503	0.0566206
ACSP50_1366		extracellular protein	COG0388	R			EX	4	NA	NA	NA	NA	NA	NA	NA	NA	NA	NA	NA	NA	NA	NA	NA	NA	NA	NA	NA	NA	NA
ACSP50_1367		xanthine dehydrogenase					CY		NA	NA	NA	NA	NA	NA	NA	NA	NA	NA	NA	NA	NA	NA	NA	NA	NA	NA	NA	NA	NA
ACSP50_1368		tRNA-dihydrouridine synthase				1.-.-.-	CY		NA	NA	NA	NA	NA	NA	NA	NA	NA	NA	NA	NA	NA	NA	NA	NA	NA	NA	NA	NA	NA
ACSP50_1369		hypothetical protein					CY	30	NA	NA	NA	NA	NA	NA	NA	NA	NA	1.18293	0.203643	0.531083	NA	NA	NA	NA	NA	NA	NA	NA	NA
ACSP50_1370		uncharacterized protein					CY	5	NA	NA	NA	0.800021	0.24372	0.0483293	1.57775	0.900455	0.233042	NA	NA	NA	NA	NA	NA	NA	NA	NA	NA	NA	NA
ACSP50_1371		hypothetical protein	COG2018	T	K07131		CY		NA	NA	NA	NA	NA	NA	NA	NA	NA	NA	NA	NA	NA	NA	NA	NA	NA	NA	NA	NA	NA
ACSP50_1372		hypothetical protein	COG0673	R			CY		NA	NA	NA	NA	NA	NA	NA	NA	NA	NA	NA	NA	NA	NA	NA	NA	NA	NA	NA	NA	NA
ACSP50_1373		hypothetical protein					CY		NA	NA	NA	NA	NA	NA	NA	NA	NA	NA	NA	NA	NA	NA	NA	NA	NA	NA	NA	NA	NA
ACSP50_1374		glyoxalase					CY	6	NA	NA	NA	1.03883	0.272522	0.943562	1.49435	0.606371	0.246307	1.51746	0.493436	0.279559	1.32752	0.0406587	0.232437	1.43014	0.101284	0.0595359	1.27519	0.0251885	0.0566898
ACSP50_1375		chemotaxis protein	COG0840	NT	K03406		IM		NA	NA	NA	NA	NA	NA	NA	NA	NA	NA	NA	NA	NA	NA	NA	NA	NA	NA	NA	NA	NA
ACSP50_1376		deoxyguanosinetriphosphate triphosphohydrolase	COG0232	F	K01129	3.1.5.1	CY		NA	NA	NA	NA	NA	NA	NA	NA	NA	NA	NA	NA	NA	NA	NA	NA	NA	NA	NA	NA	NA
ACSP50_1377		DNA primase	COG0358	L	K02316	2.7.7.101	CY		NA	NA	NA	NA	NA	NA	NA	NA	NA	NA	NA	NA	NA	NA	NA	NA	NA	NA	NA	NA	NA
ACSP50_1378		uncharacterized protein					CY		NA	NA	NA	NA	NA	NA	NA	NA	NA	NA	NA	NA	NA	NA	NA	NA	NA	NA	NA	NA	NA
ACSP50_1379		ABC transporter	COG1131	V	K09695	3.6.3.31	CY		NA	NA	NA	NA	NA	NA	NA	NA	NA	NA	NA	NA	NA	NA	NA	NA	NA	NA	NA	NA	NA
ACSP50_1380		ABC transporter	COG0842	V	K09694		IM		NA	NA	NA	NA	NA	NA	NA	NA	NA	NA	NA	NA	NA	NA	NA	NA	NA	NA	NA	NA	NA
ACSP50_1381		ABC transporter	COG0842	V	K09694		IM		NA	NA	NA	NA	NA	NA	NA	NA	NA	NA	NA	NA	NA	NA	NA	NA	NA	NA	NA	NA	NA
ACSP50_1382		ribonuclease BN	COG1295	S	K07058		IM	7	0.954744	0.0487956	0.598355	1.52162	0.326932	0.0478657	1.02028	0.206045	0.900536	1.27244	0.118898	0.100757	0.935658	0.0700009	0.678889	0.992349	0.276713	0.912956	1.11652	0.184539	0.376893
ACSP50_1383		hypothetical protein					CY		NA	NA	NA	NA	NA	NA	NA	NA	NA	NA	NA	NA	NA	NA	NA	NA	NA	NA	NA	NA	NA
ACSP50_1384		uncharacterized protein					MA	23	1.1646	0.163896	0.217548	0.909105	0.216636	0.467591	0.875774	0.405956	0.540398	1.07979	0.281192	0.778793	1.01522	0.101717	0.90185	0.960723	0.0368267	0.432641	0.615369	0.0696541	0.0346531
ACSP50_1385									NA	NA	NA	NA	NA	NA	NA	NA	NA	NA	NA	NA	NA	NA	NA	NA	NA	NA	NA	NA	NA
ACSP50_1386		amine oxidase				1.3.3.4	CY	18	NA	NA	NA	NA	NA	NA	NA	NA	NA	NA	NA	NA	NA	NA	NA	1.46929	0.125066	0.0814439	1.67334	0.149343	0.0303062
ACSP50_1387		hypothetical protein					CY		NA	NA	NA	NA	NA	NA	NA	NA	NA	NA	NA	NA	NA	NA	NA	NA	NA	NA	NA	NA	NA
ACSP50_1388									NA	NA	NA	NA	NA	NA	NA	NA	NA	NA	NA	NA	NA	NA	NA	NA	NA	NA	NA	NA	NA
ACSP50_1389		NERD nuclease				3.6.1.-	CY		NA	NA	NA	NA	NA	NA	NA	NA	NA	NA	NA	NA	NA	NA	NA	NA	NA	NA	NA	NA	NA
ACSP50_1390		uncharacterized protein					CY		NA	NA	NA	NA	NA	NA	NA	NA	NA	NA	NA	NA	NA	NA	NA	NA	NA	NA	NA	NA	NA
ACSP50_1391		hypothetical protein					CY		NA	NA	NA	NA	NA	NA	NA	NA	NA	NA	NA	NA	NA	NA	NA	NA	NA	NA	NA	NA	NA
ACSP50_1392		toxin-antitoxin system; toxin component	COG4115	V	K19158	3.1.-.-	CY		NA	NA	NA	NA	NA	NA	NA	NA	NA	NA	NA	NA	NA	NA	NA	NA	NA	NA	NA	NA	NA
ACSP50_1393		PHD family toxin-antitoxin system; antitoxin component	COG2161	V	K19159		CY		NA	NA	NA	NA	NA	NA	NA	NA	NA	NA	NA	NA	NA	NA	NA	NA	NA	NA	NA	NA	NA
ACSP50_1394		hypothetical protein					MA		NA	NA	NA	NA	NA	NA	NA	NA	NA	NA	NA	NA	NA	NA	NA	NA	NA	NA	NA	NA	NA
ACSP50_1395		hypothetical protein					IM		NA	NA	NA	NA	NA	NA	NA	NA	NA	NA	NA	NA	NA	NA	NA	NA	NA	NA	NA	NA	NA
ACSP50_1396		hypothetical protein					IM		NA	NA	NA	NA	NA	NA	NA	NA	NA	NA	NA	NA	NA	NA	NA	NA	NA	NA	NA	NA	NA
ACSP50_1397		hypothetical protein					CY		NA	NA	NA	NA	NA	NA	NA	NA	NA	NA	NA	NA	NA	NA	NA	NA	NA	NA	NA	NA	NA
ACSP50_1398		short-chain dehydrogenase				1.1.1.100	CY		NA	NA	NA	NA	NA	NA	NA	NA	NA	NA	NA	NA	NA	NA	NA	NA	NA	NA	NA	NA	NA
ACSP50_1399		putative MerR-family transcriptional regulator	COG0789	K			CY		NA	NA	NA	NA	NA	NA	NA	NA	NA	NA	NA	NA	NA	NA	NA	NA	NA	NA	NA	NA	NA
ACSP50_1400		uncharacterized protein					IM		NA	NA	NA	NA	NA	NA	NA	NA	NA	NA	NA	NA	NA	NA	NA	NA	NA	NA	NA	NA	NA
ACSP50_1401		hypothetical protein					IM		NA	NA	NA	NA	NA	NA	NA	NA	NA	NA	NA	NA	NA	NA	NA	NA	NA	NA	NA	NA	NA
ACSP50_1402		hypothetical protein					CY		NA	NA	NA	NA	NA	NA	NA	NA	NA	NA	NA	NA	NA	NA	NA	NA	NA	NA	NA	NA	NA
ACSP50_1403		chitinase				3.2.1.14	MA		NA	NA	NA	NA	NA	NA	NA	NA	NA	NA	NA	NA	NA	NA	NA	NA	NA	NA	NA	NA	NA
ACSP50_1404		hypothetical protein					CY		NA	NA	NA	NA	NA	NA	NA	NA	NA	NA	NA	NA	NA	NA	NA	NA	NA	NA	NA	NA	NA
ACSP50_1405		glycoside hydrolase					EX		NA	NA	NA	NA	NA	NA	NA	NA	NA	NA	NA	NA	NA	NA	NA	NA	NA	NA	NA	NA	NA
ACSP50_1406		hypothetical protein	COG0058	G	K00688	2.4.1.1	CY		NA	NA	NA	NA	NA	NA	NA	NA	NA	NA	NA	NA	NA	NA	NA	NA	NA	NA	NA	NA	NA
ACSP50_1407		hypothetical protein					CY		NA	NA	NA	NA	NA	NA	NA	NA	NA	NA	NA	NA	NA	NA	NA	NA	NA	NA	NA	NA	NA
ACSP50_1408		hypothetical protein					CY		NA	NA	NA	NA	NA	NA	NA	NA	NA	NA	NA	NA	NA	NA	NA	NA	NA	NA	NA	NA	NA
ACSP50_1409		hypothetical protein					MA		NA	NA	NA	NA	NA	NA	NA	NA	NA	NA	NA	NA	NA	NA	NA	NA	NA	NA	NA	NA	NA
ACSP50_1410		PA-phosphatase				1.11.1.10	EX	1	NA	NA	NA	NA	NA	NA	NA	NA	NA	NA	NA	NA	NA	NA	NA	NA	NA	NA	NA	NA	NA
ACSP50_1411		hypothetical protein	COG0835	NT	K03408		MA		NA	NA	NA	NA	NA	NA	NA	NA	NA	NA	NA	NA	NA	NA	NA	NA	NA	NA	NA	NA	NA
ACSP50_1412		Biofilm dispersion protein bdlA	COG0840	NT	K03406		CY		NA	NA	NA	NA	NA	NA	NA	NA	NA	NA	NA	NA	NA	NA	NA	NA	NA	NA	NA	NA	NA
ACSP50_1413		hypothetical protein					MA		NA	NA	NA	NA	NA	NA	NA	NA	NA	NA	NA	NA	NA	NA	NA	NA	NA	NA	NA	NA	NA
ACSP50_1414		hypothetical protein					CY		NA	NA	NA	NA	NA	NA	NA	NA	NA	NA	NA	NA	NA	NA	NA	NA	NA	NA	NA	NA	NA
ACSP50_1415		hypothetical protein					CY		NA	NA	NA	NA	NA	NA	NA	NA	NA	NA	NA	NA	NA	NA	NA	NA	NA	NA	NA	NA	NA
ACSP50_1416		lipase				3.1.1.5	EX		NA	NA	NA	NA	NA	NA	NA	NA	NA	NA	NA	NA	NA	NA	NA	NA	NA	NA	NA	NA	NA
ACSP50_1417		MFS transporter					IM		NA	NA	NA	NA	NA	NA	NA	NA	NA	NA	NA	NA	NA	NA	NA	NA	NA	NA	NA	NA	NA
ACSP50_1418		aminoglycoside 3'-phosphotransferase			K00662	2.3.1.81	CY		NA	NA	NA	NA	NA	NA	NA	NA	NA	NA	NA	NA	NA	NA	NA	NA	NA	NA	NA	NA	NA
ACSP50_1419		hypothetical protein					CY		NA	NA	NA	NA	NA	NA	NA	NA	NA	NA	NA	NA	NA	NA	NA	NA	NA	NA	NA	NA	NA
ACSP50_1420		radical SAM protein	COG0641	O	K06871		CY		NA	NA	NA	NA	NA	NA	NA	NA	NA	NA	NA	NA	NA	NA	NA	NA	NA	NA	NA	NA	NA
ACSP50_1421		hypothetical protein					CY		NA	NA	NA	NA	NA	NA	NA	NA	NA	NA	NA	NA	NA	NA	NA	NA	NA	NA	NA	NA	NA
ACSP50_1422		Nephrocystin-3					CY	33	NA	NA	NA	NA	NA	NA	NA	NA	NA	NA	NA	NA	NA	NA	NA	1.13175	0.172422	0.457282	NA	NA	NA
ACSP50_1423		hypothetical protein					CY		NA	NA	NA	NA	NA	NA	NA	NA	NA	NA	NA	NA	NA	NA	NA	NA	NA	NA	NA	NA	NA
ACSP50_1424		radical SAM protein	COG0641	O	K06871		CY		NA	NA	NA	NA	NA	NA	NA	NA	NA	NA	NA	NA	NA	NA	NA	NA	NA	NA	NA	NA	NA
ACSP50_1425		uncharacterized protein					CY		NA	NA	NA	NA	NA	NA	NA	NA	NA	NA	NA	NA	NA	NA	NA	NA	NA	NA	NA	NA	NA
ACSP50_1426		TIR domain-containing protein					CY		NA	NA	NA	NA	NA	NA	NA	NA	NA	NA	NA	NA	NA	NA	NA	NA	NA	NA	NA	NA	NA
ACSP50_1427		putative ABC transporter-binding protein	COG1653	G	K02027		MA		NA	NA	NA	NA	NA	NA	NA	NA	NA	NA	NA	NA	NA	NA	NA	NA	NA	NA	NA	NA	NA
ACSP50_1428		hypothetical protein					IM		NA	NA	NA	NA	NA	NA	NA	NA	NA	NA	NA	NA	NA	NA	NA	NA	NA	NA	NA	NA	NA
ACSP50_1429		protein phosphatase					CY		NA	NA	NA	NA	NA	NA	NA	NA	NA	NA	NA	NA	NA	NA	NA	NA	NA	NA	NA	NA	NA
ACSP50_1430		arginine--tRNA ligase	COG0018	J	K01887	6.1.1.19	CY		NA	NA	NA	NA	NA	NA	NA	NA	NA	NA	NA	NA	NA	NA	NA	NA	NA	NA	NA	NA	NA
ACSP50_1431	cpdB	5'-Nucleotidase; 2';3'-cyclic-nucleotide 2'-phosphodiesterase	COG0737	FV	K01119	3.1.4.16	EX	15	NA	NA	NA	NA	NA	NA	NA	NA	NA	NA	NA	NA	NA	NA	NA	NA	NA	NA	NA	NA	NA
ACSP50_1432		hypothetical protein					IM		NA	NA	NA	NA	NA	NA	NA	NA	NA	NA	NA	NA	NA	NA	NA	NA	NA	NA	NA	NA	NA
ACSP50_1433		MerR family transcriptional regulator	COG0789	K			CY		NA	NA	NA	NA	NA	NA	NA	NA	NA	NA	NA	NA	NA	NA	NA	NA	NA	NA	NA	NA	NA
ACSP50_1434		serine/threonine protein kinase	COG0515	T	K12132	2.7.11.1	MA		NA	NA	NA	NA	NA	NA	NA	NA	NA	NA	NA	NA	NA	NA	NA	NA	NA	NA	NA	NA	NA
ACSP50_1435		hypothetical protein					CY		NA	NA	NA	NA	NA	NA	NA	NA	NA	NA	NA	NA	NA	NA	NA	NA	NA	NA	NA	NA	NA
ACSP50_1436		uncharacterized protein					MA	16	1.70111	1.03453	0.228685	0.968967	0.151444	0.874987	0.952539	0.150697	0.348166	1.09725	0.218491	0.80409	0.641421	0.0803093	0.320875	0.693913	0.153946	0.0754872	0.561667	0.0953987	0.0460751
ACSP50_1437		anti-anti-sigma factor					CY		NA	NA	NA	NA	NA	NA	NA	NA	NA	NA	NA	NA	NA	NA	NA	NA	NA	NA	NA	NA	NA
ACSP50_1438		5'/3'-nucleotidase SurE	COG0496	L	K03787	3.1.3.5	CY		NA	NA	NA	NA	NA	NA	NA	NA	NA	NA	NA	NA	NA	NA	NA	NA	NA	NA	NA	NA	NA
ACSP50_1439		phosphofructokinase	COG1105	G	K00882	2.7.1.56	CY		NA	NA	NA	NA	NA	NA	NA	NA	NA	NA	NA	NA	NA	NA	NA	NA	NA	NA	NA	NA	NA
ACSP50_1440		hypothetical protein					CY		NA	NA	NA	NA	NA	NA	NA	NA	NA	NA	NA	NA	NA	NA	NA	NA	NA	NA	NA	NA	NA
ACSP50_1441		ATP-dependent DNA helicase					CY		NA	NA	NA	NA	NA	NA	NA	NA	NA	NA	NA	NA	NA	NA	NA	NA	NA	NA	NA	NA	NA
ACSP50_1442		alpha/beta hydrolase					CY		NA	NA	NA	NA	NA	NA	NA	NA	NA	NA	NA	NA	NA	NA	NA	NA	NA	NA	NA	NA	NA
ACSP50_1443		carbonic anhydrase	COG0288	P	K01673	4.2.1.1	CY	29	3.44147	0.752945	0.0656434	1.15414	0.150696	0.146158	1.02172	0.571597	0.840667	0.655675	0.188341	0.271023	0.572681	0.170857	0.274037	0.630766	0.113117	0.140176	0.999505	0.273511	0.960812
ACSP50_1444		uncharacterized protein					CY	16	1.44706	0.433139	0.0991615	1.37329	0.00806954	0.0472986	1.15175	0.131078	0.344749	0.751673	0.0813349	0.2295	0.562505	0.08239	0.204851	0.432402	0.0174616	0.06075	0.24672	0.106131	0.0307642
ACSP50_1445		hypothetical protein					CY		NA	NA	NA	NA	NA	NA	NA	NA	NA	NA	NA	NA	NA	NA	NA	NA	NA	NA	NA	NA	NA
ACSP50_1446		glycoside hydrolase family 3	COG1472	G	K01207	3.2.1.52	MA	12	1.27309	0.188179	0.188608	1.60203	0.232788	0.0208235	1.43385	0.309091	0.168498	1.41763	0.126751	0.168484	1.19734	0.126286	0.370534	1.13079	0.129346	0.284833	1.19608	0.194052	0.268289
ACSP50_1447		propionyl-CoA carboxylase subunit beta	COG4799	I	K18472	6.4.1.2	CY		NA	NA	NA	NA	NA	NA	NA	NA	NA	NA	NA	NA	NA	NA	NA	NA	NA	NA	NA	NA	NA
ACSP50_1448		beta-ketoacyl-[acyl-carrier-protein] synthase II	COG0304	IQ	K09458	2.3.1.179	CY	29	2.24391	0.212127	0.0348	1.37893	0.0772572	0.0370625	1.19885	0.183537	0.133737	0.877602	0.0637953	0.21043	0.771979	0.265387	0.414561	0.534355	0.134994	0.092691	0.262087	0.0298345	0.0395821
ACSP50_1449		acyl carrier protein	COG0236	IQ	K02078		CY	3	0.801494	0.13066	0.155445	0.574039	0.0440305	0.0334444	0.912119	0.181569	0.449354	0.724763	0.0904484	0.180875	1.00387	0.242765	0.971971	1.22017	0.0538136	0.0657537	1.33248	0.159054	0.0308254
ACSP50_1450		3-oxoacyl-ACP synthase	COG0332	I	K00648	2.3.1.180	CY	12	1.87004	0.0950329	0.046597	1.4062	0.125458	0.0276456	1.15715	0.101414	0.233396	0.988795	0.168486	0.923434	0.894164	0.057537	0.327934	0.927038	0.173819	0.363946	0.873621	0.0739536	0.0573903
ACSP50_1451		ACP S-malonyltransferase	COG0331	I	K00645	2.3.1.39	CY	16	1.83531	0.141639	0.05467	1.3147	0.0756331	0.06723	1.03983	0.335035	0.954315	0.876428	0.182763	0.227593	0.851645	0.144559	0.368825	0.809054	0.0435271	0.186233	NA	NA	NA
ACSP50_1452		PucR family transcriptional regulator					CY		NA	NA	NA	NA	NA	NA	NA	NA	NA	NA	NA	NA	NA	NA	NA	NA	NA	NA	NA	NA	NA
ACSP50_1453		hypothetical protein					CY		NA	NA	NA	NA	NA	NA	NA	NA	NA	NA	NA	NA	NA	NA	NA	NA	NA	NA	NA	NA	NA
ACSP50_1454		TetR family transcriptional regulator	COG1309	K			CY		NA	NA	NA	NA	NA	NA	NA	NA	NA	NA	NA	NA	NA	NA	NA	NA	NA	NA	NA	NA	NA
ACSP50_1455		hypothetical protein					IM	5	NA	NA	NA	NA	NA	NA	NA	NA	NA	NA	NA	NA	NA	NA	NA	NA	NA	NA	NA	NA	NA
ACSP50_1456		glutamate--tRNA ligase	COG0008	J	K01885	6.1.1.17	CY	22	0.816918	0.0452835	0.0943001	0.974428	0.028279	0.468707	1.18462	0.182142	0.164538	1.16364	0.030923	0.178189	1.09875	0.305677	0.768884	0.950859	0.137153	0.295063	1.22291	0.318124	0.130507
ACSP50_1457		pyruvate dehydrogenase (acetyl-transferring); homodimeric type	COG2609	C	K00163	1.2.4.1	CY	2	0.769927	0.130458	0.102734	0.990807	0.0550425	0.893217	1.11533	0.0774031	0.109642	0.999673	0.142892	0.947864	0.920349	0.0548568	0.321578	0.961496	0.134592	0.428088	1.13731	0.184889	0.10516
ACSP50_1458		hypothetical protein					CY		NA	NA	NA	NA	NA	NA	NA	NA	NA	NA	NA	NA	NA	NA	NA	NA	NA	NA	NA	NA	NA
ACSP50_1459		transketolase			K11381	1.2.4.4	CY	6	NA	NA	NA	0.823357	0.0248832	0.123936	0.988342	0.181552	0.908196	1.11108	0.0575661	0.473601	0.924258	0.0269588	0.531903	1.31513	0.35513	0.138124	1.5295	0.457221	0.056506
ACSP50_1460		hypothetical protein					CY	2	1.04643	0.206623	0.794245	0.916518	0.166528	0.234938	1.10915	0.253284	0.65006	1.05064	0.249241	0.892868	0.993369	0.111702	0.938788	1.14718	0.17239	0.31465	1.30013	0.121944	0.0586502
ACSP50_1461		peroxiredoxin				1.11.1.15	CY	35	NA	NA	NA	NA	NA	NA	NA	NA	NA	NA	NA	NA	NA	NA	NA	NA	NA	NA	1.32969	0.200214	0.0671594
ACSP50_1462									NA	NA	NA	NA	NA	NA	NA	NA	NA	NA	NA	NA	NA	NA	NA	NA	NA	NA	NA	NA	NA
ACSP50_1463		hypothetical protein					CY		NA	NA	NA	NA	NA	NA	NA	NA	NA	NA	NA	NA	NA	NA	NA	NA	NA	NA	NA	NA	NA
ACSP50_1464		hypothetical protein	COG3557	S	K07586		CY		NA	NA	NA	NA	NA	NA	NA	NA	NA	NA	NA	NA	NA	NA	NA	NA	NA	NA	NA	NA	NA
ACSP50_1465		hypothetical protein					MA		NA	NA	NA	NA	NA	NA	NA	NA	NA	NA	NA	NA	NA	NA	NA	NA	NA	NA	NA	NA	NA
ACSP50_1466		DNA primase					CY		NA	NA	NA	NA	NA	NA	NA	NA	NA	NA	NA	NA	NA	NA	NA	NA	NA	NA	NA	NA	NA
ACSP50_1467		Putative HTH-type transcriptional regulatory protein	COG1396	K			CY		NA	NA	NA	NA	NA	NA	NA	NA	NA	NA	NA	NA	NA	NA	NA	NA	NA	NA	NA	NA	NA
ACSP50_1468		flavoprotein					CY		NA	NA	NA	NA	NA	NA	NA	NA	NA	NA	NA	NA	NA	NA	NA	NA	NA	NA	NA	NA	NA
ACSP50_1469		Nif3-like dinuclear metal center hexameric protein					CY	25	NA	NA	NA	1.19358	0.105158	0.063537	1.27317	0.23832	0.223236	1.21976	0.118479	0.229179	1.19028	0.0653749	0.192254	1.30274	0.14627	0.100335	NA	NA	NA
ACSP50_1470		uncharacterized protein	COG1579	R	K07164		CY	22	0.899481	0.0589212	0.113357	1.04645	0.108988	0.470685	1.07059	0.0651993	0.247813	1.04383	0.0376675	0.465553	1.14751	0.101288	0.346649	1.26759	0.103467	0.0733974	1.39559	0.213357	0.0464765
ACSP50_1471		bifunctional RNase H/acid phosphatase	COG0328	L	K22316	3.1.26.4	CY	28	NA	NA	NA	1.09748	0.118978	0.565759	1.04823	0.197689	0.780171	1.25166	0.184281	0.574456	1.02921	0.406621	0.953055	NA	NA	NA	NA	NA	NA
ACSP50_1472		glycosyl hydrolase	COG3325	G	K01183	3.2.1.14	MA		NA	NA	NA	NA	NA	NA	NA	NA	NA	NA	NA	NA	NA	NA	NA	NA	NA	NA	NA	NA	NA
ACSP50_1473		hypothetical protein					IM		NA	NA	NA	NA	NA	NA	NA	NA	NA	NA	NA	NA	NA	NA	NA	NA	NA	NA	NA	NA	NA
ACSP50_1474		sodium:solute symporter	COG0591	E	K03307		IM		NA	NA	NA	NA	NA	NA	NA	NA	NA	NA	NA	NA	NA	NA	NA	NA	NA	NA	NA	NA	NA
ACSP50_1475		hypothetical protein					IM		NA	NA	NA	NA	NA	NA	NA	NA	NA	NA	NA	NA	NA	NA	NA	NA	NA	NA	NA	NA	NA
ACSP50_1476		hypothetical protein					MA		NA	NA	NA	NA	NA	NA	NA	NA	NA	NA	NA	NA	NA	NA	NA	NA	NA	NA	NA	NA	NA
ACSP50_1477									NA	NA	NA	NA	NA	NA	NA	NA	NA	NA	NA	NA	NA	NA	NA	NA	NA	NA	NA	NA	NA
ACSP50_1478		permease	COG0730	S	K07090		IM		NA	NA	NA	NA	NA	NA	NA	NA	NA	NA	NA	NA	NA	NA	NA	NA	NA	NA	NA	NA	NA
ACSP50_1479		hypothetical protein					CY		NA	NA	NA	NA	NA	NA	NA	NA	NA	NA	NA	NA	NA	NA	NA	NA	NA	NA	NA	NA	NA
ACSP50_1480		glyceraldehyde-3-phosphate dehydrogenase	COG0057	G	K00134	1.2.1.12	CY		NA	NA	NA	NA	NA	NA	NA	NA	NA	NA	NA	NA	NA	NA	NA	NA	NA	NA	NA	NA	NA
ACSP50_1481		threonine dehydratase	COG1171	E	K01754	4.3.1.19	CY	6	NA	NA	NA	1.53142	0.0483759	0.0269309	1.21004	0.126681	0.143069	0.953554	0.138499	0.643848	1.28081	0.152331	0.195716	1.20541	0.0964146	0.0816622	1.55871	0.0933411	0.0272066
ACSP50_1482		ABC-2 family transporter protein					IM		NA	NA	NA	NA	NA	NA	NA	NA	NA	NA	NA	NA	NA	NA	NA	NA	NA	NA	NA	NA	NA
ACSP50_1483		D-alanyl-D-alanine carboxypeptidase					CY		NA	NA	NA	NA	NA	NA	NA	NA	NA	NA	NA	NA	NA	NA	NA	NA	NA	NA	NA	NA	NA
ACSP50_1484		methyltransferase type 11				2.1.1.-	CY	9	0.644061	0.223234	0.155541	1.55603	0.102953	0.0289268	1.05384	0.121054	0.202411	0.695178	0.207604	0.288551	0.5069	0.110122	0.248526	0.48984	0.0188173	0.0606061	0.305237	0.0594161	0.0263538
ACSP50_1485		aspartate-semialdehyde dehydrogenase	COG0136	E	K00133	1.2.1.11	CY	10	1.15819	0.340127	0.3648	1.30343	0.327972	0.11897	1.25134	0.155622	0.221638	1.05631	0.260211	0.798246	0.78166	0.409491	0.609358	0.55657	0.0620605	0.0938219	0.24579	0.0359411	0.0277915
ACSP50_1486		uncharacterized protein					CY		NA	NA	NA	NA	NA	NA	NA	NA	NA	NA	NA	NA	NA	NA	NA	NA	NA	NA	NA	NA	NA
ACSP50_1487		hypothetical protein			K21449		MA		NA	NA	NA	NA	NA	NA	NA	NA	NA	NA	NA	NA	NA	NA	NA	NA	NA	NA	NA	NA	NA
ACSP50_1488		ribonuclease II				3.1.-.-	CY	6	NA	NA	NA	1.0939	0.171123	0.405451	1.19887	0.110386	0.141578	1.19239	0.259183	0.452295	1.24132	0.0484145	0.1966	1.44367	0.280596	0.10969	1.41076	0.0701706	0.0267642
ACSP50_1489		3-methyl-2-oxobutanoate hydroxymethyltransferase	COG0413	H	K00606	2.1.2.11	CY	37	0.637387	0.268844	0.339804	0.441987	0.144378	0.104607	0.376466	0.0523119	0.137751	0.678089	0.207339	0.655832	NA	NA	NA	NA	NA	NA	0.901175	0.468933	0.611982
ACSP50_1490		NAD+ synthase	COG0171	H	K01950	6.3.5.1	CY	3	0.465277	0.0572661	0.0261	0.425178	0.0268371	0.0308	0.557682	0.0307679	0.0985	0.676746	0.138201	0.2898	0.934743	0.161662	0.740658	1.0315	0.134062	0.808436	1.44058	0.26815	0.0572071
ACSP50_1491		type I glutamate--ammonia ligase	COG0174	E	K01915	6.3.1.2	CY	23	0.585332	0.112218	0.0513441	0.840456	0.0687408	0.0845351	0.881889	0.0677923	0.11243	0.669547	0.0725594	0.178899	0.772732	0.142694	0.307091	0.627878	0.0521793	0.0681488	0.614443	0.037852	0.0279238
ACSP50_1492		membrane protein					IM		NA	NA	NA	NA	NA	NA	NA	NA	NA	NA	NA	NA	NA	NA	NA	NA	NA	NA	NA	NA	NA
ACSP50_1493		hypothetical protein					IM		NA	NA	NA	NA	NA	NA	NA	NA	NA	NA	NA	NA	NA	NA	NA	NA	NA	NA	NA	NA	NA
ACSP50_1494		HTH-type 11 domain containing transcriptional regulator	COG2378	K			CY		NA	NA	NA	NA	NA	NA	NA	NA	NA	NA	NA	NA	NA	NA	NA	NA	NA	NA	NA	NA	NA
ACSP50_1495		hypothetical protein	COG3324	R	K06996		CY		NA	NA	NA	NA	NA	NA	NA	NA	NA	NA	NA	NA	NA	NA	NA	NA	NA	NA	NA	NA	NA
ACSP50_1496		glutamine amidotransferase				6.3.5.2	CY		NA	NA	NA	NA	NA	NA	NA	NA	NA	NA	NA	NA	NA	NA	NA	NA	NA	NA	NA	NA	NA
ACSP50_1497		bifunctional glutamine-synthetase adenylyltransferase/deadenyltransferase	COG1391	O	K00982	2.7.7.42	CY		NA	NA	NA	NA	NA	NA	NA	NA	NA	NA	NA	NA	NA	NA	NA	NA	NA	NA	NA	NA	NA
ACSP50_1498		MarR family transcriptional regulator	COG1846	K	K23775		CY		NA	NA	NA	NA	NA	NA	NA	NA	NA	NA	NA	NA	NA	NA	NA	NA	NA	NA	NA	NA	NA
ACSP50_1499		hypothetical protein					CY		NA	NA	NA	NA	NA	NA	NA	NA	NA	NA	NA	NA	NA	NA	NA	NA	NA	NA	NA	NA	NA
ACSP50_1500		hypothetical protein					IM		NA	NA	NA	NA	NA	NA	NA	NA	NA	NA	NA	NA	NA	NA	NA	NA	NA	NA	NA	NA	NA
ACSP50_1501		membrane protein			K13671	2.4.1.-	IM		NA	NA	NA	NA	NA	NA	NA	NA	NA	NA	NA	NA	NA	NA	NA	NA	NA	NA	NA	NA	NA
ACSP50_1502		ABC transporter	COG1131	V	K18232	3.6.3.25	CY		NA	NA	NA	NA	NA	NA	NA	NA	NA	NA	NA	NA	NA	NA	NA	NA	NA	NA	NA	NA	NA
ACSP50_1503		SARP family transcriptional regulator	COG3903	R			CY		NA	NA	NA	NA	NA	NA	NA	NA	NA	NA	NA	NA	NA	NA	NA	NA	NA	NA	NA	NA	NA
ACSP50_1504		hypothetical protein					CY	37	NA	NA	NA	NA	NA	NA	0.941795	0.0759608	0.572647	NA	NA	NA	1.12196	0.060026	0.484256	NA	NA	NA	1.37468	0.231085	0.0277872
ACSP50_1505		type I glutamate--ammonia ligase	COG0174	E	K01915	6.3.1.2	CY	3	0.996521	0.272522	0.869632	0.727139	0.0557785	0.0471868	0.639599	0.0901184	0.109644	0.664565	0.134046	0.214601	0.871641	0.224368	0.564786	1.34119	0.225376	0.129964	1.81367	0.259437	0.0256413
ACSP50_1506		transporter					IM		NA	NA	NA	NA	NA	NA	NA	NA	NA	NA	NA	NA	NA	NA	NA	NA	NA	NA	NA	NA	NA
ACSP50_1507		hypothetical protein					CY		NA	NA	NA	NA	NA	NA	NA	NA	NA	NA	NA	NA	NA	NA	NA	NA	NA	NA	NA	NA	NA
ACSP50_1508		hypothetical protein					CY		NA	NA	NA	NA	NA	NA	NA	NA	NA	NA	NA	NA	NA	NA	NA	NA	NA	NA	NA	NA	NA
ACSP50_1509		uncharacterized protein					CY	15	0.575312	0.194232	0.0879103	0.551013	0.0294438	0.033617	0.708416	0.142421	0.110209	0.855415	0.0979789	0.444995	1.02861	0.282874	0.989687	1.30263	0.235269	0.100435	0.884686	0.101388	0.16622
ACSP50_1510		uncharacterized protein					CY	23	0.963061	0.146976	0.821294	0.806672	0.156814	0.219978	0.791655	0.199989	0.234512	1.11605	0.121018	0.204102	1.24113	0.763978	0.867332	1.28691	0.300503	0.278683	0.571283	0.0525797	0.0418323
ACSP50_1511		DNA-binding protein					CY	25	NA	NA	NA	1.51942	0.145156	0.0241274	1.32563	0.340839	0.247237	1.02105	0.245811	0.979461	1.00286	0.292595	0.919518	1.02975	0.252119	0.946316	NA	NA	NA
ACSP50_1512		hypothetical protein					CY		NA	NA	NA	NA	NA	NA	NA	NA	NA	NA	NA	NA	NA	NA	NA	NA	NA	NA	NA	NA	NA
ACSP50_1513		hypothetical protein					CY	28	NA	NA	NA	1.15336	0.19837	0.269566	1.2156	0.235761	0.15975	1.06239	0.0910895	0.644164	NA	NA	NA	NA	NA	NA	NA	NA	NA
ACSP50_1514		hypothetical protein					CY	5	NA	NA	NA	NA	NA	NA	0.924078	0.136486	0.578935	NA	NA	NA	NA	NA	NA	1.28158	0.109354	0.0669091	NA	NA	NA
ACSP50_1515		hypothetical protein					CY		NA	NA	NA	NA	NA	NA	NA	NA	NA	NA	NA	NA	NA	NA	NA	NA	NA	NA	NA	NA	NA
ACSP50_1516		hypothetical protein					CY	4	NA	NA	NA	0.664337	0.129982	0.0554019	1.00674	0.316725	0.903179	0.914193	0.344821	0.63501	1.27421	0.09628	0.178526	1.397	0.0713369	0.0705714	1.67535	0.37586	0.0458873
ACSP50_1517		hypothetical protein					CY	2	0.399683	0.0316769	0.0484695	0.675777	0.135344	0.119339	0.891246	0.0987073	0.44679	0.845416	0.0678613	0.289087	1.31691	0.304161	0.271609	1.41796	0.388678	0.137473	1.468	0.161498	0.0272744
ACSP50_1518		uncharacterized protein					CY	22	0.878145	0.363234	0.425411	1.05798	0.217423	0.792569	1.05191	0.0399704	0.421842	1.05964	0.0808538	0.544705	1.25904	0.0399814	0.193438	1.30631	0.0522722	0.0756823	1.40635	0.209621	0.0612056
ACSP50_1519		DNA-directed RNA polymerase subunit beta'				2.7.7.6	CY		NA	NA	NA	NA	NA	NA	NA	NA	NA	NA	NA	NA	NA	NA	NA	NA	NA	NA	NA	NA	NA
ACSP50_1520		hypothetical protein					CY		NA	NA	NA	NA	NA	NA	NA	NA	NA	NA	NA	NA	NA	NA	NA	NA	NA	NA	NA	NA	NA
ACSP50_1521		hypothetical protein					CY		NA	NA	NA	NA	NA	NA	NA	NA	NA	NA	NA	NA	NA	NA	NA	NA	NA	NA	NA	NA	NA
ACSP50_1522		hypothetical protein					MA		NA	NA	NA	NA	NA	NA	NA	NA	NA	NA	NA	NA	NA	NA	NA	NA	NA	NA	NA	NA	NA
ACSP50_1523		hypothetical protein					CY		NA	NA	NA	NA	NA	NA	NA	NA	NA	NA	NA	NA	NA	NA	NA	NA	NA	NA	NA	NA	NA
ACSP50_1524		furin				3.4.21.75	IM		NA	NA	NA	NA	NA	NA	NA	NA	NA	NA	NA	NA	NA	NA	NA	NA	NA	NA	NA	NA	NA
ACSP50_1525		type VII secretion protein EccB					MA	7	1.08595	0.211906	0.41819	1.31172	0.19335	0.0712533	1.22433	0.237362	0.297851	1.16868	0.140536	0.295579	1.07031	0.107785	0.415768	1.26478	0.147402	0.130131	1.14539	0.146187	0.102988
ACSP50_1526		type VII secretion integral membrane protein EccD					IM		NA	NA	NA	NA	NA	NA	NA	NA	NA	NA	NA	NA	NA	NA	NA	NA	NA	NA	NA	NA	NA
ACSP50_1527		type VII secretion protein EccC	COG1674	D	K03466		IM	28	NA	NA	NA	1.52243	0.171171	0.0344051	1.45506	0.0485583	0.112247	1.57408	0.268361	0.212261	1.36171	0.245043	0.186343	NA	NA	NA	NA	NA	NA
ACSP50_1528		serine/threonine protein phosphatase					CY		NA	NA	NA	NA	NA	NA	NA	NA	NA	NA	NA	NA	NA	NA	NA	NA	NA	NA	NA	NA	NA
ACSP50_1529		uncharacterized protein					CY		NA	NA	NA	NA	NA	NA	NA	NA	NA	NA	NA	NA	NA	NA	NA	NA	NA	NA	NA	NA	NA
ACSP50_1530		Otogelin					IM		NA	NA	NA	NA	NA	NA	NA	NA	NA	NA	NA	NA	NA	NA	NA	NA	NA	NA	NA	NA	NA
ACSP50_1531		ATPase					CY	8	1.33224	0.197837	0.119204	0.983864	0.0946738	0.88264	1.05305	0.201885	0.7883	1.05922	0.079232	0.691279	1.25148	0.14457	0.212154	1.27078	0.10927	0.100167	1.63811	0.179088	0.0266851
ACSP50_1532		translation initiation factor IF-2					MA		NA	NA	NA	NA	NA	NA	NA	NA	NA	NA	NA	NA	NA	NA	NA	NA	NA	NA	NA	NA	NA
ACSP50_1533		uncharacterized protein					IM	12	1.38302	0.99441	0.713923	1.33834	0.0381235	0.0264928	1.24437	0.0847595	0.0959745	1.22471	0.307618	0.451873	1.10684	0.245816	0.65973	1.05151	0.145863	0.595824	0.915614	0.100528	0.0911837
ACSP50_1534		hypothetical protein					CY		NA	NA	NA	NA	NA	NA	NA	NA	NA	NA	NA	NA	NA	NA	NA	NA	NA	NA	NA	NA	NA
ACSP50_1535		putative LuxR-family transcriptional regulator	COG3899	R			CY		NA	NA	NA	NA	NA	NA	NA	NA	NA	NA	NA	NA	NA	NA	NA	NA	NA	NA	NA	NA	NA
ACSP50_1536		hypothetical protein					MA		NA	NA	NA	NA	NA	NA	NA	NA	NA	NA	NA	NA	NA	NA	NA	NA	NA	NA	NA	NA	NA
ACSP50_1537		lipoyl synthase	COG0320	H	K03644	2.8.1.8	CY	20	1.51398	0.189933	0.100073	1.02918	0.0419806	0.736736	1.28389	0.17423	0.233198	NA	NA	NA	1.23387	0.414059	0.488618	1.3538	0.227798	0.139448	1.14899	0.117487	0.167851
ACSP50_1538		aspartate--tRNA(Asn) ligase	COG0017	J	K09759	6.1.1.23	CY		NA	NA	NA	NA	NA	NA	NA	NA	NA	NA	NA	NA	NA	NA	NA	NA	NA	NA	NA	NA	NA
ACSP50_1539		hypothetical protein					EX		NA	NA	NA	NA	NA	NA	NA	NA	NA	NA	NA	NA	NA	NA	NA	NA	NA	NA	NA	NA	NA
ACSP50_1540		lipoate--protein ligase B	COG0321	H	K03801	2.3.1.181	CY	16	1.50914	0.282334	0.149027	1.14743	0.30109	0.213374	0.885006	0.103931	0.542896	0.53586	0.133066	0.102424	0.544037	0.140772	0.203207	NA	NA	NA	0.412462	0.235688	0.0893874
ACSP50_1541		uncharacterized protein					IM		NA	NA	NA	NA	NA	NA	NA	NA	NA	NA	NA	NA	NA	NA	NA	NA	NA	NA	NA	NA	NA
ACSP50_1542		epimerase	COG1090	R	K07071		CY	22	0.894426	0.194012	0.307212	1.21285	0.109463	0.133533	0.950264	0.295854	0.651853	1.1534	0.208702	0.4332	1.25557	0.221989	0.258818	1.29002	0.0616074	0.0782111	1.13146	0.225179	0.270262
ACSP50_1543	aceF	Dihydrolipoyllysine-residue acetyltransferase component of pyruvate dehydrogenase complex	COG0508	C	K00658	2.3.1.61		3	0.63369	0.0511361	0.0533976	0.536927	0.0690633	0.0267429	0.578872	0.0748584	0.106502	0.568393	0.0595336	0.178179	0.871841	0.241161	0.609384	1.05575	0.350102	0.962238	1.53041	0.0533784	0.0319612
ACSP50_1544		dihydrolipoyl dehydrogenase	COG1249	C	K00382	1.8.1.4	CY	2	0.535874	0.0502705	0.0508636	0.693498	0.0553787	0.0181538	0.854437	0.124823	0.161751	0.975	0.205877	0.798736	1.02995	0.0698523	0.711259	1.2274	0.136773	0.135167	1.58828	0.137936	0.0261176
ACSP50_1545		hypothetical protein					CY		NA	NA	NA	NA	NA	NA	NA	NA	NA	NA	NA	NA	NA	NA	NA	NA	NA	NA	NA	NA	NA
ACSP50_1546		leucyl aminopeptidase	COG0260	E	K01255	3.4.11.1	CY	20	1.18154	0.135042	0.118505	1.15787	0.132617	0.171719	0.945451	0.0919775	0.247784	0.791236	0.102599	0.295363	0.884122	0.0408532	0.305199	1.05251	0.0512603	0.224727	0.920666	0.131623	0.216009
ACSP50_1547		glycine cleavage system protein T	COG0404	E	K00605	2.1.2.10	CY	3	0.861544	0.107969	0.13835	0.823981	0.0590605	0.13289	0.805527	0.0456338	0.142917	0.869512	0.0546798	0.293626	1.20319	0.113092	0.346107	1.2767	0.0844514	0.0746522	1.51149	0.188686	0.033894
ACSP50_1548		cobalamin synthase	COG0368	H	K02233	2.7.8.26	IM		NA	NA	NA	NA	NA	NA	NA	NA	NA	NA	NA	NA	NA	NA	NA	NA	NA	NA	NA	NA	NA
ACSP50_1549		cobalamin biosynthesis protein					CY	7	1.38839	0.0864432	0.0544526	1.48476	0.161921	0.0268824	1.21691	0.0846807	0.151178	1.05715	0.0826552	0.687752	1.08277	0.13781	0.368948	1.35204	0.0594912	0.054875	1.33524	0.0560489	0.0301085
ACSP50_1550		hypothetical protein					CY	14	NA	NA	NA	1.20236	0.26012	0.278064	NA	NA	NA	NA	NA	NA	NA	NA	NA	1.19576	0.260616	0.128207	1.2816	0.205953	0.0979535
ACSP50_1551		membrane protein				3.4.24.-	IM		NA	NA	NA	NA	NA	NA	NA	NA	NA	NA	NA	NA	NA	NA	NA	NA	NA	NA	NA	NA	NA
ACSP50_1552		aldo/keto reductase					CY	15	0.653586	0.123749	0.0653255	0.852932	0.12431	0.109692	0.64569	0.0893326	0.150725	0.969736	0.345401	0.863005	0.847465	0.0779785	0.271751	1.246	0.1873	0.112217	1.06949	0.120333	0.477867
ACSP50_1553		uncharacterized protein					EX	35	NA	NA	NA	NA	NA	NA	NA	NA	NA	NA	NA	NA	NA	NA	NA	NA	NA	NA	1.39625	0.47642	0.0852376
ACSP50_1554		hypothetical protein					CY		NA	NA	NA	NA	NA	NA	NA	NA	NA	NA	NA	NA	NA	NA	NA	NA	NA	NA	NA	NA	NA
ACSP50_1555		membrane protein	COG0842	V	K01992		IM		NA	NA	NA	NA	NA	NA	NA	NA	NA	NA	NA	NA	NA	NA	NA	NA	NA	NA	NA	NA	NA
ACSP50_1556		ABC transporter permease	COG0842	V	K01992		IM		NA	NA	NA	NA	NA	NA	NA	NA	NA	NA	NA	NA	NA	NA	NA	NA	NA	NA	NA	NA	NA
ACSP50_1557		methionine ABC transporter ATP-binding protein	COG1131	V	K01990	3.6.3.-	CY		NA	NA	NA	NA	NA	NA	NA	NA	NA	NA	NA	NA	NA	NA	NA	NA	NA	NA	NA	NA	NA
ACSP50_1558	bglA_1	Beta-glucanase precursor				3.2.1.73	EX		NA	NA	NA	NA	NA	NA	NA	NA	NA	NA	NA	NA	NA	NA	NA	NA	NA	NA	NA	NA	NA
ACSP50_1559		uncharacterized protein					IM	17	NA	NA	NA	1.20725	0.166917	0.139822	NA	NA	NA	NA	NA	NA	NA	NA	NA	NA	NA	NA	NA	NA	NA
ACSP50_1560		UDP-N-acetylglucosamine 1-carboxyvinyltransferase	COG0766	M	K00790	2.5.1.7	CY	11	1.97239	0.313006	0.0512022	1.07681	0.129263	0.0849294	1.04177	0.0565138	0.656184	NA	NA	NA	NA	NA	NA	NA	NA	NA	NA	NA	NA
ACSP50_1561		quinolinate synthetase	COG0379	H	K03517	2.5.1.72	CY	22	0.830612	0.247627	0.289102	1.24258	0.0456869	0.0889671	1.25788	0.234884	0.15443	1.02087	0.358003	0.947962	1.18573	0.0999427	0	0.993303	0.07142	0.946354	1.31963	0.318663	0.0654665
ACSP50_1562		hypothetical protein	COG1929	G	K00865	2.7.1.165	CY	1	NA	NA	NA	NA	NA	NA	1.0296	0.11852	0.752262	NA	NA	NA	NA	NA	NA	1.22666	0.612441	0.503734	1.27905	0.330494	0.0401818
ACSP50_1563		uncharacterized protein					CY	16	1.55735	0.183142	0.0510893	1.28243	0.189915	0.0582552	1.21441	0.193933	0.152921	1.05266	0.181036	0.651273	0.445744	0.0620668	0.192182	0.572353	0.0516616	0.0839513	0.533192	0.0815816	0.035064
ACSP50_1564		ribokinase	COG0524	G	K00856	2.7.1.20	CY	10	1.44523	0.280039	0.0638898	1.10096	0.144057	0.264947	0.992079	0.185689	0.840974	0.953167	0.126792	0.738061	0.66126	0.225654	0.300874	0.52634	0.0804889	0.0732	0.55832	0.0715474	0.0299273
ACSP50_1565		adenylate cyclase				2.7.1.25	MA		NA	NA	NA	NA	NA	NA	NA	NA	NA	NA	NA	NA	NA	NA	NA	NA	NA	NA	NA	NA	NA
ACSP50_1566		SirA-like protein					CY		NA	NA	NA	NA	NA	NA	NA	NA	NA	NA	NA	NA	NA	NA	NA	NA	NA	NA	NA	NA	NA
ACSP50_1567		aminotransferase V	COG1104	E	K04487	2.8.1.7	CY		NA	NA	NA	NA	NA	NA	NA	NA	NA	NA	NA	NA	NA	NA	NA	NA	NA	NA	NA	NA	NA
ACSP50_1568	ctaC	cytochrome c oxidase subunit II	COG1622	C	K02275	1.9.3.1	IM	20	1.22351	0.255109	0.118615	1.09849	0.0921769	0.365393	0.913772	0.0945278	0.167903	0.905622	0.153148	0.289996	0.959443	0.27957	0.787834	0.967907	0.193566	0.391703	1.26357	0.247819	0.0582227
ACSP50_1569	ctaF	cytochrome c oxidase; subunit IV	COG0843	C		1.9.3.1	IM		NA	NA	NA	NA	NA	NA	NA	NA	NA	NA	NA	NA	NA	NA	NA	NA	NA	NA	NA	NA	NA
ACSP50_1570		hypothetical protein					CY		NA	NA	NA	NA	NA	NA	NA	NA	NA	NA	NA	NA	NA	NA	NA	NA	NA	NA	NA	NA	NA
ACSP50_1571		anthranilate phosphoribosyltransferase	COG0547	E	K00766	2.4.2.18	CY	5	NA	NA	NA	NA	NA	NA	1.02734	0.278199	0.957763	NA	NA	NA	NA	NA	NA	1.14711	0.185084	0.314385	NA	NA	NA
ACSP50_1572		transcriptional regulatory protein ompR	COG0784	T			CY		NA	NA	NA	NA	NA	NA	NA	NA	NA	NA	NA	NA	NA	NA	NA	NA	NA	NA	NA	NA	NA
ACSP50_1573		cytochrome c oxidase assembly protein	COG3336	CO	K02351		IM		NA	NA	NA	NA	NA	NA	NA	NA	NA	NA	NA	NA	NA	NA	NA	NA	NA	NA	NA	NA	NA
ACSP50_1574	ctaE	cytochrome c oxidase subunit III	COG1845	C	K02276	1.9.3.1	IM		NA	NA	NA	NA	NA	NA	NA	NA	NA	NA	NA	NA	NA	NA	NA	NA	NA	NA	NA	NA	NA
ACSP50_1575	qcrC	ubiquinol-cytochrome c reductase; cytochrome c subunit	COG2010	C	K03889		IM	24	0.487209	0.0890755	0.0729018	0.595063	0.129932	0.109508	0.81481	0.162478	0.363854	NA	NA	NA	1.19166	0.116337	0.382465	1.1266	0.435304	0.748506	1.60269	0.299321	0.0269073
ACSP50_1576	qcrA	ubiquinol-cytochrome c reductase; iron-sulfur subunit	COG0723	C	K03890		IM	7	1.36417	0.160133	0.0864907	1.15354	0.0322869	0.0616321	0.971268	0.0423349	0.404772	0.999789	0.102138	0.979473	1.07672	0.106578	0.432961	1.14711	0.172092	0.197842	1.15593	0.0814731	0.0377911
ACSP50_1577	qcrB	ubiquinol-cytochrome c reductase; cytochrome b subunit	COG1290	C	K03891	1.10.2.2	IM	13	1.18659	0.253584	0.22316	1.25897	0.129546	0.0966551	1.26822	0.153684	0.161791	1.32313	0.0936818	0.0965714	1.17181	0.0468091	0	1.1114	0.162473	0.265746	0.879625	0.237377	0.205159
ACSP50_1578		PaaX family transcriptional regulator	COG3327	K	K02616		CY		NA	NA	NA	NA	NA	NA	NA	NA	NA	NA	NA	NA	NA	NA	NA	NA	NA	NA	NA	NA	NA
ACSP50_1579		GCN5 family acetyltransferase				2.3.1.-	CY		NA	NA	NA	NA	NA	NA	NA	NA	NA	NA	NA	NA	NA	NA	NA	NA	NA	NA	NA	NA	NA
ACSP50_1580		hydrolase	COG1073	T	K06889	4.1.1.31	MA		NA	NA	NA	NA	NA	NA	NA	NA	NA	NA	NA	NA	NA	NA	NA	NA	NA	NA	NA	NA	NA
ACSP50_1581		AsnC family transcriptional regulator					CY	8	1.13619	0.180955	0.333649	1.0686	0.0346081	0.248096	1.02187	0.0611372	0.812486	0.948627	0.0663298	0.583421	1.07786	0.191985	0.756487	1.31452	0.0983583	0.0595319	1.37147	0.0347189	0.0265831
ACSP50_1582		nucleotidyltransferase	COG1208	JM	K00992	2.7.7.99	CY		NA	NA	NA	NA	NA	NA	NA	NA	NA	NA	NA	NA	NA	NA	NA	NA	NA	NA	NA	NA	NA
ACSP50_1583		NUDIX hydrolase				3.6.1.-	CY		NA	NA	NA	NA	NA	NA	NA	NA	NA	NA	NA	NA	NA	NA	NA	NA	NA	NA	NA	NA	NA
ACSP50_1584		GTP diphosphokinase	COG0317	TK	K00951	2.7.6.5	CY		NA	NA	NA	NA	NA	NA	NA	NA	NA	NA	NA	NA	NA	NA	NA	NA	NA	NA	NA	NA	NA
ACSP50_1585		endonuclease	COG0847	L	K02342	2.7.7.7	CY		NA	NA	NA	NA	NA	NA	NA	NA	NA	NA	NA	NA	NA	NA	NA	NA	NA	NA	NA	NA	NA
ACSP50_1586		hypothetical protein					CY		NA	NA	NA	NA	NA	NA	NA	NA	NA	NA	NA	NA	NA	NA	NA	NA	NA	NA	NA	NA	NA
ACSP50_1587		hypothetical protein					CY		NA	NA	NA	NA	NA	NA	NA	NA	NA	NA	NA	NA	NA	NA	NA	NA	NA	NA	NA	NA	NA
ACSP50_1588		peptidase			K06013	3.4.24.84	IM		NA	NA	NA	NA	NA	NA	NA	NA	NA	NA	NA	NA	NA	NA	NA	NA	NA	NA	NA	NA	NA
ACSP50_1589		glycosyl transferase family 1	COG0438	M	K13668	2.4.1.346	CY		NA	NA	NA	NA	NA	NA	NA	NA	NA	NA	NA	NA	NA	NA	NA	NA	NA	NA	NA	NA	NA
ACSP50_1590		hypothetical protein					CY		NA	NA	NA	NA	NA	NA	NA	NA	NA	NA	NA	NA	NA	NA	NA	NA	NA	NA	NA	NA	NA
ACSP50_1591		ABC transporter ATP-binding protein	COG1132	V	K06147	3.6.3.-	IM		NA	NA	NA	NA	NA	NA	NA	NA	NA	NA	NA	NA	NA	NA	NA	NA	NA	NA	NA	NA	NA
ACSP50_1592		thiol reductase thioredoxin					MA		NA	NA	NA	NA	NA	NA	NA	NA	NA	NA	NA	NA	NA	NA	NA	NA	NA	NA	NA	NA	NA
ACSP50_1593		MFS transporter					IM		NA	NA	NA	NA	NA	NA	NA	NA	NA	NA	NA	NA	NA	NA	NA	NA	NA	NA	NA	NA	NA
ACSP50_1594		MarR family transcriptional regulator	COG1846	K			CY		NA	NA	NA	NA	NA	NA	NA	NA	NA	NA	NA	NA	NA	NA	NA	NA	NA	NA	NA	NA	NA
ACSP50_1595		membrane protein					IM		NA	NA	NA	NA	NA	NA	NA	NA	NA	NA	NA	NA	NA	NA	NA	NA	NA	NA	NA	NA	NA
ACSP50_1596		two-component system response regulator receiver	COG2197	TK			CY	23	1.06538	0.542399	0.961119	0.711364	0.0468382	0.0214545	0.767334	0.052999	0.110295	0.967961	0.0507316	0.800118	0.794336	0.317986	0.489593	1.07891	0.0765564	0.144396	0.87486	0.160295	0.12727
ACSP50_1597		two-component system sensor kinase	COG4585	T		2.7.13.3	CY	32	NA	NA	NA	1.02389	0.0934031	0.345778	NA	NA	NA	1.15842	0.334587	0.457186	NA	NA	NA	0.889481	0.118213	0.38588	NA	NA	NA
ACSP50_1598		cyclase					CY	22	0.928299	0.162801	0.547428	1.22174	0.172498	0.205388	1.1215	0.16314	0.162291	0.982916	0.0924708	0.940787	1.24334	0.300889	0.380089	1.24127	0.0719651	0.0738049	1.29235	0.238304	0.0949408
ACSP50_1599		Pecanex-like protein 3					EX	22	1.02597	0.114426	0.861004	1.1005	0.164756	0.267624	1.46887	0.128075	0.160268	1.19567	0.0987312	0.201109	1.34588	0.0356543	0.21308	1.31574	0.102572	0.0726357	1.33675	0.298792	0.065571
ACSP50_1600		glucokinase	COG0837	G	K00845	2.7.1.2	CY	13	0.918596	0.335825	0.518077	1.35411	0.109826	0.052973	1.17467	0.20398	0.228379	1.19102	0.251737	0.451819	1.1539	0.100137	0.353878	1.11006	0.126937	0.30832	1.05306	0.16831	0.615977
ACSP50_1601		endonuclease					CY		NA	NA	NA	NA	NA	NA	NA	NA	NA	NA	NA	NA	NA	NA	NA	NA	NA	NA	NA	NA	NA
ACSP50_1602		monooxygenase				1.14.13.8	CY		NA	NA	NA	NA	NA	NA	NA	NA	NA	NA	NA	NA	NA	NA	NA	NA	NA	NA	NA	NA	NA
ACSP50_1603		alpha/beta hydrolase					CY		NA	NA	NA	NA	NA	NA	NA	NA	NA	NA	NA	NA	NA	NA	NA	NA	NA	NA	NA	NA	NA
ACSP50_1604		trehalose-6-phosphate synthase	COG0380	G	K00697	2.4.1.15	CY	24	NA	NA	NA	NA	NA	NA	0.776481	0.156388	0.208468	NA	NA	NA	1.38037	0.509821	0.316122	1.29787	0.192072	0.112382	1.37706	0.254728	0.045952
ACSP50_1605		uncharacterized protein					IM		NA	NA	NA	NA	NA	NA	NA	NA	NA	NA	NA	NA	NA	NA	NA	NA	NA	NA	NA	NA	NA
ACSP50_1606		1-acyl-sn-glycerol-3-phosphate acyltransferase	COG0204	I	K00655	2.3.1.51	CY		NA	NA	NA	NA	NA	NA	NA	NA	NA	NA	NA	NA	NA	NA	NA	NA	NA	NA	NA	NA	NA
ACSP50_1607		Crp/FNR family transcriptional regulator	COG0664	T			CY	5	NA	NA	NA	1.43306	0.213438	0.0505511	1.30182	0.253567	0.174907	NA	NA	NA	NA	NA	NA	1.31403	0.0417821	0.0660792	NA	NA	NA
ACSP50_1608		homoserine kinase				2.7.1.39	CY		NA	NA	NA	NA	NA	NA	NA	NA	NA	NA	NA	NA	NA	NA	NA	NA	NA	NA	NA	NA	NA
ACSP50_1609		uncharacterized protein					CY		NA	NA	NA	NA	NA	NA	NA	NA	NA	NA	NA	NA	NA	NA	NA	NA	NA	NA	NA	NA	NA
ACSP50_1610		putative TetR-family transcriptional regulator	COG1309	K			CY		NA	NA	NA	NA	NA	NA	NA	NA	NA	NA	NA	NA	NA	NA	NA	NA	NA	NA	NA	NA	NA
ACSP50_1611		multidrug MFS transporter					IM		NA	NA	NA	NA	NA	NA	NA	NA	NA	NA	NA	NA	NA	NA	NA	NA	NA	NA	NA	NA	NA
ACSP50_1612	pfkA	6-phosphofructokinase	COG0205	G	K21071	2.7.1.11	CY	2	0.727572	0.149859	0.124167	1.05064	0.0948097	0.508709	0.960156	0.18357	0.620711	0.803666	0.0723074	0.209859	0.909453	0.153858	0.602116	1.01181	0.170225	0.978869	1.17817	0.160209	0.0725489
ACSP50_1613		pyrroline-5-carboxylate reductase	COG0345	E	K00286	1.5.1.2	CY	7	1.23101	0.114764	0.0460672	1.18068	0.147911	0.183416	1.33663	0.219627	0.119761	0.968943	0.149504	0.667168	1.02183	0.245451	0.995677	1.23951	0.152113	0.0864378	1.07497	0.231151	0.42135
ACSP50_1614		hypothetical protein					CY		NA	NA	NA	NA	NA	NA	NA	NA	NA	NA	NA	NA	NA	NA	NA	NA	NA	NA	NA	NA	NA
ACSP50_1615		amino acid oxidase			K00273	1.4.3.3	MA		NA	NA	NA	NA	NA	NA	NA	NA	NA	NA	NA	NA	NA	NA	NA	NA	NA	NA	NA	NA	NA
ACSP50_1616		hypothetical protein					CY		NA	NA	NA	NA	NA	NA	NA	NA	NA	NA	NA	NA	NA	NA	NA	NA	NA	NA	NA	NA	NA
ACSP50_1617		hypothetical protein					MA		NA	NA	NA	NA	NA	NA	NA	NA	NA	NA	NA	NA	NA	NA	NA	NA	NA	NA	NA	NA	NA
ACSP50_1618		hypothetical protein					CY		NA	NA	NA	NA	NA	NA	NA	NA	NA	NA	NA	NA	NA	NA	NA	NA	NA	NA	NA	NA	NA
ACSP50_1619		DNA-binding protein					CY	18	NA	NA	NA	NA	NA	NA	NA	NA	NA	1.18449	0.295378	0.523597	NA	NA	NA	1.42695	0.113298	0.0595	1.79242	0.541751	0.0569045
ACSP50_1620		uncharacterized protein					CY	24	NA	NA	NA	NA	NA	NA	0.526592	0.0712344	0.095	0.764346	0.218999	0.431195	0.895936	0.102406	0.486147	1.32199	0.221356	0.072084	1.85236	0.40134	0.0262647
ACSP50_1621		hypothetical protein					CY		NA	NA	NA	NA	NA	NA	NA	NA	NA	NA	NA	NA	NA	NA	NA	NA	NA	NA	NA	NA	NA
ACSP50_1622		glutathione peroxidase	COG0386	VI	K00432	1.11.1.9	CY	29	2.46545	0.346051	0.0386667	0.822681	0.0610042	0.0332298	0.794104	0.0442032	0.166859	0.808153	0.154442	0.450214	0.989867	0.000520505	0.957222	1.01536	0.194966	0.966529	0.896537	0.22501	0.138558
ACSP50_1623		chitinase	COG3325	G	K01183	3.2.1.14	MA		NA	NA	NA	NA	NA	NA	NA	NA	NA	NA	NA	NA	NA	NA	NA	NA	NA	NA	NA	NA	NA
ACSP50_1624		3-deoxy-7-phosphoheptulonate synthase	COG0722	E	K01626	2.5.1.54	CY	9	0.899977	0.338588	0.256316	1.22485	0.172578	0.0310275	1.17251	0.320992	0.351728	0.804886	0.216231	0.208473	0.799108	0.261306	0.543499	0.536568	0.144661	0.10301	0.45524	0.207165	0.0626639
ACSP50_1625		threonine aldolase	COG2008	E	K01620	4.1.2.48	CY	7	1.5252	0.277359	0.0865649	1.30623	0.288477	0.109326	1.3194	0.0594477	0.125045	0.955534	0.163615	0.797123	1.11941	0.289299	0.756432	0.9459	0.119139	0.281675	1.37027	0.143761	0.0554926
ACSP50_1626		Hepatocyte growth factor receptor				2.7.10.1	MA		NA	NA	NA	NA	NA	NA	NA	NA	NA	NA	NA	NA	NA	NA	NA	NA	NA	NA	NA	NA	NA
ACSP50_1627		Fibrocystin-L					EX		NA	NA	NA	NA	NA	NA	NA	NA	NA	NA	NA	NA	NA	NA	NA	NA	NA	NA	NA	NA	NA
ACSP50_1628		endonuclease IV	COG0648	L	K01151	3.1.21.2	CY	11	1.64375	0.29358	0.0480482	1.73203	0.102428	0.0290159	NA	NA	NA	NA	NA	NA	NA	NA	NA	NA	NA	NA	NA	NA	NA
ACSP50_1629		serine/threonine protein kinase	COG0515	T	K12132	2.7.11.1	MA	30	NA	NA	NA	NA	NA	NA	2.28421	0.862452	0.140615	NA	NA	NA	NA	NA	NA	NA	NA	NA	NA	NA	NA
ACSP50_1630		hypothetical protein					MA		NA	NA	NA	NA	NA	NA	NA	NA	NA	NA	NA	NA	NA	NA	NA	NA	NA	NA	NA	NA	NA
ACSP50_1631		transcriptional regulator					CY	7	1.5813	0.246642	0.050809	1.3438	0.228219	0.0812674	1.27467	0.177702	0.160384	1.09656	0.218422	0.642657	1.24982	0.137694	0.256772	1.38665	0.140289	0.0737193	1.51695	0.256745	0.0541247
ACSP50_1632		lycopene cyclase					IM		NA	NA	NA	NA	NA	NA	NA	NA	NA	NA	NA	NA	NA	NA	NA	NA	NA	NA	NA	NA	NA
ACSP50_1633		lycopene cyclase					IM		NA	NA	NA	NA	NA	NA	NA	NA	NA	NA	NA	NA	NA	NA	NA	NA	NA	NA	NA	NA	NA
ACSP50_1634		polyprenyl synthetase	COG0142	H	K13787	2.5.1.1	CY	5	NA	NA	NA	1.54963	0.141398	0.035403	1.20795	0.225287	0.160232	NA	NA	NA	0.913178	0.0527514	0.517875	NA	NA	NA	NA	NA	NA
ACSP50_1635		5;10-methylenetetrahydrofolate reductase	COG0685	E	K00297	1.5.1.20	CY		NA	NA	NA	NA	NA	NA	NA	NA	NA	NA	NA	NA	NA	NA	NA	NA	NA	NA	NA	NA	NA
ACSP50_1636		CDP-alcohol phosphatidyltransferase	COG0558	I	K00995	2.7.8.5	IM		NA	NA	NA	NA	NA	NA	NA	NA	NA	NA	NA	NA	NA	NA	NA	NA	NA	NA	NA	NA	NA
ACSP50_1637		HNH endonuclease					CY		NA	NA	NA	NA	NA	NA	NA	NA	NA	NA	NA	NA	NA	NA	NA	NA	NA	NA	NA	NA	NA
ACSP50_1638		serine hydrolase					MA		NA	NA	NA	NA	NA	NA	NA	NA	NA	NA	NA	NA	NA	NA	NA	NA	NA	NA	NA	NA	NA
ACSP50_1639		mandelate racemase			K01781	5.1.2.2	CY		NA	NA	NA	NA	NA	NA	NA	NA	NA	NA	NA	NA	NA	NA	NA	NA	NA	NA	NA	NA	NA
ACSP50_1640		hypothetical protein					IM		NA	NA	NA	NA	NA	NA	NA	NA	NA	NA	NA	NA	NA	NA	NA	NA	NA	NA	NA	NA	NA
ACSP50_1641		Tetracycline repressor protein class A					CY		NA	NA	NA	NA	NA	NA	NA	NA	NA	NA	NA	NA	NA	NA	NA	NA	NA	NA	NA	NA	NA
ACSP50_1642		hypothetical protein					CY		NA	NA	NA	NA	NA	NA	NA	NA	NA	NA	NA	NA	NA	NA	NA	NA	NA	NA	NA	NA	NA
ACSP50_1643		MFS transporter					IM		NA	NA	NA	NA	NA	NA	NA	NA	NA	NA	NA	NA	NA	NA	NA	NA	NA	NA	NA	NA	NA
ACSP50_1644		hypothetical protein					CY		NA	NA	NA	NA	NA	NA	NA	NA	NA	NA	NA	NA	NA	NA	NA	NA	NA	NA	NA	NA	NA
ACSP50_1645		TetR family transcriptional regulator	COG1309	K			CY		NA	NA	NA	NA	NA	NA	NA	NA	NA	NA	NA	NA	NA	NA	NA	NA	NA	NA	NA	NA	NA
ACSP50_1646		phzA/B-like protein	COG3631	R	K06893		CY		NA	NA	NA	NA	NA	NA	NA	NA	NA	NA	NA	NA	NA	NA	NA	NA	NA	NA	NA	NA	NA
ACSP50_1647	sdhB	Succinate dehydrogenase; iron-sulfur subunit	COG0479	C	K00240	1.3.5.1	CY	22	1.00864	0.131259	0.971331	1.06449	0.0362527	0.16652	1.29535	0.279908	0.201895	1.19376	0.143479	0.29847	1.30697	0.0516833	0.186706	1.30127	0.101448	0.08379	1.04936	0.0455512	0.0767125
ACSP50_1648	sdhA	Succinate dehydrogenase; flavoprotein subunit	COG1053	C	K00239	1.3.5.1	CY	13	1.14372	0.0765392	0.087798	1.29502	0.00644245	0.0340132	1.2065	0.126333	0.111102	1.27694	0.183447	0.215778	1.09683	0.0315433	0.251509	1.12048	0.106069	0.170051	0.970002	0.0919778	0.271989
ACSP50_1649	sdhC	Succinate dehydrogenase; cytochrome b-556 subunit	COG2009	C	K00241	1.3.99.1	IM		NA	NA	NA	NA	NA	NA	NA	NA	NA	NA	NA	NA	NA	NA	NA	NA	NA	NA	NA	NA	NA
ACSP50_1650		LysR-family transcriptional regulator	COG0583	K			CY		NA	NA	NA	NA	NA	NA	NA	NA	NA	NA	NA	NA	NA	NA	NA	NA	NA	NA	NA	NA	NA
ACSP50_1651		methyltransferase type 11				2.1.1.-	CY		NA	NA	NA	NA	NA	NA	NA	NA	NA	NA	NA	NA	NA	NA	NA	NA	NA	NA	NA	NA	NA
ACSP50_1652		hypothetical protein					MA		NA	NA	NA	NA	NA	NA	NA	NA	NA	NA	NA	NA	NA	NA	NA	NA	NA	NA	NA	NA	NA
ACSP50_1653		phytoene desaturase				1.14.99.-	CY		NA	NA	NA	NA	NA	NA	NA	NA	NA	NA	NA	NA	NA	NA	NA	NA	NA	NA	NA	NA	NA
ACSP50_1654		glycosyl transferase					IM		NA	NA	NA	NA	NA	NA	NA	NA	NA	NA	NA	NA	NA	NA	NA	NA	NA	NA	NA	NA	NA
ACSP50_1655		hypothetical protein					IM		NA	NA	NA	NA	NA	NA	NA	NA	NA	NA	NA	NA	NA	NA	NA	NA	NA	NA	NA	NA	NA
ACSP50_1656		GCN5 family acetyltransferase					CY	21	NA	NA	NA	NA	NA	NA	NA	NA	NA	NA	NA	NA	0.884332	0.263897	0.679146	NA	NA	NA	NA	NA	NA
ACSP50_1657		monooxygenase					CY		NA	NA	NA	NA	NA	NA	NA	NA	NA	NA	NA	NA	NA	NA	NA	NA	NA	NA	NA	NA	NA
ACSP50_1658		short-chain dehydrogenase					MA	7	1.37188	0.19248	0.13186	1.30284	0.0918573	0.120663	1.42197	0.267522	0.0988727	1.29882	0.23442	0.410386	1.2306	0.0871517	0.354613	1.38063	0.241601	0.059827	1.29038	0.18595	0.0843131
ACSP50_1659		amino acid transporter					IM		NA	NA	NA	NA	NA	NA	NA	NA	NA	NA	NA	NA	NA	NA	NA	NA	NA	NA	NA	NA	NA
ACSP50_1660		membrane protein					IM		NA	NA	NA	NA	NA	NA	NA	NA	NA	NA	NA	NA	NA	NA	NA	NA	NA	NA	NA	NA	NA
ACSP50_1661		transcriptional regulator					CY		NA	NA	NA	NA	NA	NA	NA	NA	NA	NA	NA	NA	NA	NA	NA	NA	NA	NA	NA	NA	NA
ACSP50_1662		hypothetical protein					CY		NA	NA	NA	NA	NA	NA	NA	NA	NA	NA	NA	NA	NA	NA	NA	NA	NA	NA	NA	NA	NA
ACSP50_1663		chromosome partition protein smc					MA		NA	NA	NA	NA	NA	NA	NA	NA	NA	NA	NA	NA	NA	NA	NA	NA	NA	NA	NA	NA	NA
ACSP50_1664		hypothetical protein					MA		NA	NA	NA	NA	NA	NA	NA	NA	NA	NA	NA	NA	NA	NA	NA	NA	NA	NA	NA	NA	NA
ACSP50_1665		DNA repair protein	COG0389	L	K14161		CY		NA	NA	NA	NA	NA	NA	NA	NA	NA	NA	NA	NA	NA	NA	NA	NA	NA	NA	NA	NA	NA
ACSP50_1666		error-prone DNA polymerase	COG0587	L	K14162	2.7.7.7	CY		NA	NA	NA	NA	NA	NA	NA	NA	NA	NA	NA	NA	NA	NA	NA	NA	NA	NA	NA	NA	NA
ACSP50_1667		serine protease					EX	14	NA	NA	NA	NA	NA	NA	NA	NA	NA	NA	NA	NA	NA	NA	NA	NA	NA	NA	NA	NA	NA
ACSP50_1668		methyltransferase type 12				2.1.1.-	CY	12	1.27914	0.289568	0.138435	1.68296	0.190866	0.0400955	1.32893	0.0564855	0.0880727	1.11817	0.248229	0.599853	1.31086	0.187773	0.269534	1.14217	0.193102	0.228664	1.07119	0.247035	0.679289
ACSP50_1669		nucleotide pyrophosphatase				5.4.2.1	CY		NA	NA	NA	NA	NA	NA	NA	NA	NA	NA	NA	NA	NA	NA	NA	NA	NA	NA	NA	NA	NA
ACSP50_1670		uncharacterized protein					IM	17	NA	NA	NA	1.22244	0.0963155	0.195073	NA	NA	NA	NA	NA	NA	NA	NA	NA	NA	NA	NA	NA	NA	NA
ACSP50_1671		transglutaminase				3.5.1.52	IM		NA	NA	NA	NA	NA	NA	NA	NA	NA	NA	NA	NA	NA	NA	NA	NA	NA	NA	NA	NA	NA
ACSP50_1672		membrane protein					IM	33	NA	NA	NA	NA	NA	NA	NA	NA	NA	NA	NA	NA	NA	NA	NA	1.33258	0.17925	0.137311	NA	NA	NA
ACSP50_1673		ATPase	COG0714	R	K03924	3.6.3.-	CY	7	1.36945	0.210936	0.0895521	1.29549	0.104488	0.0397841	1.03682	0.080632	0.583618	1.0566	0.178604	0.763631	1.06701	0.237355	0.803505	1.18497	0.136744	0.142484	1.04081	0.0496858	0.216061
ACSP50_1674		leucine--tRNA ligase	COG0495	J	K01869	6.1.1.4	CY	22	1.14989	0.211762	0.332291	1.02899	0.11523	0.799515	1.12997	0.0952001	0.291548	1.02623	0.0817274	0.796776	0.965988	0.0623054	0.675176	0.999939	0.201191	0.932828	1.10713	0.154923	0.0959583
ACSP50_1675		hypothetical protein					IM		NA	NA	NA	NA	NA	NA	NA	NA	NA	NA	NA	NA	NA	NA	NA	NA	NA	NA	NA	NA	NA
ACSP50_1676		glutamine amidotransferase	COG3442	R	K07009	6.3.5.13	CY	13	1.20175	0.199216	0.0894245	1.14465	0.0313645	0.188533	1.24595	0.132489	0.162883	1.09782	0.0235702	0.474353	1.08945	0.0870599	0.31421	1.02335	0.0462712	0.60865	0.863145	0.0820046	0.0656222
ACSP50_1677		UDP-N-acetylmuramate--L-alanine ligase	COG0769	M	K23393	6.3.5.13	CY	22	1.1646	0.0897504	0.0722716	1.26032	0.0884438	0.0362941	1.34406	0.178554	0.161703	1.17875	0.0206581	0.181736	1.25799	0.159692	0.277129	1.23388	0.0396096	0.056	0.979543	0.0263023	0.0506523
ACSP50_1678		peptidase				3.4.-.-	EX	17	NA	NA	NA	NA	NA	NA	NA	NA	NA	NA	NA	NA	NA	NA	NA	NA	NA	NA	NA	NA	NA
ACSP50_1679		division/cell wall cluster transcriptional repressor MraZ	COG2001	J	K03925		CY		NA	NA	NA	NA	NA	NA	NA	NA	NA	NA	NA	NA	NA	NA	NA	NA	NA	NA	NA	NA	NA
ACSP50_1680		16S rRNA (cytosine(1402)-N(4))-methyltransferase	COG0275	J	K03438	2.1.1.199	CY	8	1.54042	0.435212	0.138576	1.02051	0.129156	0.793452	0.788806	0.075675	0.217008	0.895473	0.245702	0.763465	0.992064	0.0659057	0.995967	1.42947	0.449552	0.112267	1.49557	0.0812169	0.0290393
ACSP50_1681		hypothetical protein					MA		NA	NA	NA	NA	NA	NA	NA	NA	NA	NA	NA	NA	NA	NA	NA	NA	NA	NA	NA	NA	NA
ACSP50_1682	spoVD	Sporulation-specific penicillin-binding protein	COG0768	DM	K03587	3.4.16.4	CY		NA	NA	NA	NA	NA	NA	NA	NA	NA	NA	NA	NA	NA	NA	NA	NA	NA	NA	NA	NA	NA
ACSP50_1683		UDP-N-acetylmuramoyl-L-alanyl-D-glutamate--2; 6-diaminopimelate ligase	COG0769	M	K01928	6.3.2.13	CY	2	0.711542	0.285216	0.171281	1.19832	0.241515	0.168093	0.928015	0.0767498	0.375584	0.786802	0.120172	0.229712	0.921095	0.136735	0.618699	0.785115	0.042872	0.0540308	1.03799	0.228907	0.839345
ACSP50_1684		UDP-N-acetylmuramoyl-tripeptide--D-alanyl-D- alanine ligase	COG0770	M	K01929	6.3.2.10	CY	7	1.3928	0.057025	0.0445641	1.10501	0.0547798	0.197464	1.05556	0.168474	0.476003	1.09165	0.265144	0.75838	1.10392	0.167242	0.387684	1.29008	0.237222	0.13934	1.22745	0.358476	0.199385
ACSP50_1685		phospho-N-acetylmuramoyl-pentapeptide-transferase	COG0472	M	K01000	2.7.8.13			NA	NA	NA	NA	NA	NA	NA	NA	NA	NA	NA	NA	NA	NA	NA	NA	NA	NA	NA	NA	NA
ACSP50_1686		cell cycle protein	COG0772	D	K03588		IM		NA	NA	NA	NA	NA	NA	NA	NA	NA	NA	NA	NA	NA	NA	NA	NA	NA	NA	NA	NA	NA
ACSP50_1687		UDP-N-acetylglucosamine--N-acetylmuramyl- (pentapeptide) pyrophosphoryl-undecaprenol N-acetylglucosamine transferase	COG0707	M	K02563	2.4.1.227	CY	11	2.54553	0.439754	0.0460952	1.15996	0.27484	0.429873	NA	NA	NA	NA	NA	NA	NA	NA	NA	1.2647	0.486471	0.370984	NA	NA	NA
ACSP50_1688		UDP-N-acetylmuramate--L-alanine ligase	COG0773	M	K01924	6.3.2.8	CY	8	1.28399	0.0974859	0.0786386	1.14118	0.0230044	0.0960566	0.960391	0.0757717	0.448087	1.1313	0.224151	0.467731	1.15777	0.305506	0.572037	1.17708	0.0582907	0.0893747	1.51429	0.0939232	0.0297434
ACSP50_1689		peptidase S33	COG1589	D	K03589		MA		NA	NA	NA	NA	NA	NA	NA	NA	NA	NA	NA	NA	NA	NA	NA	NA	NA	NA	NA	NA	NA
ACSP50_1690		cell division protein FtsZ	COG0206	D	K03531		CY	15	0.654829	0.0622976	0.0507979	0.917103	0.0906092	0.144411	0.695274	0.0481579	0.110383	0.90149	0.185844	0.512622	0.997923	0.290476	0.943335	1.22152	0.132434	0.108906	1.23941	0.182814	0.0619302
ACSP50_1691		YggS family pyridoxal phosphate enzyme	COG0325	R	K06997		CY		NA	NA	NA	NA	NA	NA	NA	NA	NA	NA	NA	NA	NA	NA	NA	NA	NA	NA	NA	NA	NA
ACSP50_1692		cell division protein SepF	COG1799	D	K09772		CY	2	0.56241	0.0812769	0.0573937	0.68217	0.136344	0.0712588	0.900817	0.0449884	0.113105	0.914638	0.20319	0.552011	1.08299	0.180959	0.609576	1.45932	0.196548	0.0770659	1.42771	0.110428	0.028281
ACSP50_1693		uncharacterized protein	COG0762	S	K02221		IM		NA	NA	NA	NA	NA	NA	NA	NA	NA	NA	NA	NA	NA	NA	NA	NA	NA	NA	NA	NA	NA
ACSP50_1694		cell division protein DivIVA					CY	13	0.92034	0.306272	0.289277	0.79048	0.0579185	0.140215	0.930466	0.215289	0.62029	0.785506	0.120854	0.345969	1.07266	0.357548	0.933999	0.751593	0.353947	0.176364	0.758138	0.222021	0.0618647
ACSP50_1695		uncharacterized protein					IM	6	NA	NA	NA	1.18631	0.0705136	0.171419	1.39611	0.296366	0.166818	1.20518	0.0898701	0.209172	1.49249	0.457509	0.268694	1.20816	0.00476955	0.127102	1.05245	0.147279	0.278776
ACSP50_1696		hypothetical protein	COG1872	S	K09131		CY		NA	NA	NA	NA	NA	NA	NA	NA	NA	NA	NA	NA	NA	NA	NA	NA	NA	NA	NA	NA	NA
ACSP50_1697		conjugal transfer protein TraR	COG1734	J	K06204		CY	2	0.802348	0.323619	0.339782	1.03604	0.0470915	0.696852	1.00596	0.0688745	0.888843	0.903132	0.0796179	0.698203	1.1117	0.141359	0.506719	1.15648	0.175132	0.0825455	1.31404	0.278165	0.0425915
ACSP50_1698		signal peptidase II	COG0597	MU	K03101	3.4.23.36	IM		NA	NA	NA	NA	NA	NA	NA	NA	NA	NA	NA	NA	NA	NA	NA	NA	NA	NA	NA	NA	NA
ACSP50_1699		RNA pseudouridine synthase	COG0564	J	K06180	5.4.99.23	CY	16	1.35041	0.124328	0.0480949	1.14662	0.110835	0.187588	1.06685	0.148243	0.5825	1.2291	0.152057	0.26763	1.12468	0.0815562	0.393837	1.23847	0.189068	0.138822	NA	NA	NA
ACSP50_1700		hypothetical protein					EX		NA	NA	NA	NA	NA	NA	NA	NA	NA	NA	NA	NA	NA	NA	NA	NA	NA	NA	NA	NA	NA
ACSP50_1701		ATPase					CY		NA	NA	NA	NA	NA	NA	NA	NA	NA	NA	NA	NA	NA	NA	NA	NA	NA	NA	NA	NA	NA
ACSP50_1702		DNA polymerase III subunit alpha	COG0587	L	K02337	2.7.7.7	CY		NA	NA	NA	NA	NA	NA	NA	NA	NA	NA	NA	NA	NA	NA	NA	NA	NA	NA	NA	NA	NA
ACSP50_1703		hypothetical protein					IM		NA	NA	NA	NA	NA	NA	NA	NA	NA	NA	NA	NA	NA	NA	NA	NA	NA	NA	NA	NA	NA
ACSP50_1704		peptidase S16	COG2802	S	K07157		CY		NA	NA	NA	NA	NA	NA	NA	NA	NA	NA	NA	NA	NA	NA	NA	NA	NA	NA	NA	NA	NA
ACSP50_1705		histidinol dehydrogenase	COG0141	E	K00013	1.1.1.23	CY	22	1.05766	0.103557	0.354828	1.06819	0.0679336	0.310386	1.22051	0.209383	0.191194	1.07796	0.302607	0.840636	1.12224	0.199064	0.608854	1.00455	0.127357	0.997323	1.08895	0.224764	0.369875
ACSP50_1706		histidinol-phosphate transaminase	COG0079	E	K00817	2.6.1.9	CY	16	1.22444	0.319569	0.187312	1.37378	0.106339	0.0553206	0.852475	0.12039	0.232989	0.678923	0.0726013	0.173806	0.440638	0.272793	0.298281	NA	NA	NA	NA	NA	NA
ACSP50_1707		imidazoleglycerol-phosphate dehydratase	COG0131	E	K01693	4.2.1.19	CY	9	0.890299	0.0983469	0.353597	1.31646	0.23094	0.0652887	0.942899	0.0763607	0.592499	0.657512	0.107684	0.153172	0.392471	0.0646425	0.195948	0.322003	0.0927078	0.0535254	0.196318	0.035614	0.0243852
ACSP50_1708		imidazole glycerol phosphate synthase subunit HisH	COG0118	E	K02501	4.3.2.10	CY	25	NA	NA	NA	0.984144	0.31074	0.751527	1.18801	0.254429	0.160295	1.24531	0.177535	0.410926	1.2138	0.504847	0.749749	1.01613	0.23826	0.967561	NA	NA	NA
ACSP50_1709		hypothetical protein					IM		NA	NA	NA	NA	NA	NA	NA	NA	NA	NA	NA	NA	NA	NA	NA	NA	NA	NA	NA	NA	NA
ACSP50_1710		bifunctional 1-(5-phosphoribosyl)-5-((5- phosphoribosylamino)methylideneamino)imidazole-4- carboxamide isomerase/phosphoribosylanthranilate isomerase PriA	COG0106	E	K01814	5.3.1.16	CY	10	1.56869	0.291879	0.051907	1.29048	0.183758	0.137155	0.992174	0.237111	0.843817	0.920999	0.106071	0.405169	0.733191	0.168814	0.319808	0.796416	0.00718591	0.0645076	0.674456	0.0967126	0.0481148
ACSP50_1711		imidazole glycerol phosphate synthase cyclase subunit	COG0107	E	K02500	4.3.2.10	CY	16	1.53599	0.118574	0.0573007	1.2422	0.0732218	0.0352444	1.14016	0.140049	0.364521	1.09368	0.120387	0.556218	1.16443	0.181616	0.549052	1.24646	0.325305	0.199535	NA	NA	NA
ACSP50_1712		hypothetical protein					CY		NA	NA	NA	NA	NA	NA	NA	NA	NA	NA	NA	NA	NA	NA	NA	NA	NA	NA	NA	NA	NA
ACSP50_1713		hypothetical protein					CY		NA	NA	NA	NA	NA	NA	NA	NA	NA	NA	NA	NA	NA	NA	NA	NA	NA	NA	NA	NA	NA
ACSP50_1714		glyoxalase					CY		NA	NA	NA	NA	NA	NA	NA	NA	NA	NA	NA	NA	NA	NA	NA	NA	NA	NA	NA	NA	NA
ACSP50_1715		GntR family transcriptional regulator				2.6.1.-	CY		NA	NA	NA	NA	NA	NA	NA	NA	NA	NA	NA	NA	NA	NA	NA	NA	NA	NA	NA	NA	NA
ACSP50_1716		membrane protein					IM		NA	NA	NA	NA	NA	NA	NA	NA	NA	NA	NA	NA	NA	NA	NA	NA	NA	NA	NA	NA	NA
ACSP50_1717		AMP-dependent synthetase	COG0318	IQ	K01897	6.2.1.3	CY	7	1.88388	0.475835	0.0832716	1.34118	0.0978694	0.0270744	1.16245	0.0421199	0.115123	1.00623	0.0942824	0.966555	1.0784	0.221817	0.752409	1.02263	0.116466	0.857304	1.26429	0.249729	0.131137
ACSP50_1718		PfkB domain-containing protein	COG0524	G	K19978	2.7.1.187	CY	37	NA	NA	NA	NA	NA	NA	1.27293	0.344985	0.450366	NA	NA	NA	1.50015	0.235938	0.326723	NA	NA	NA	1.31507	0.0855505	0.0755019
ACSP50_1719		hypothetical protein					EX		NA	NA	NA	NA	NA	NA	NA	NA	NA	NA	NA	NA	NA	NA	NA	NA	NA	NA	NA	NA	NA
ACSP50_1720		GntR family transcriptional regulator	COG1167	KE	K00375	2.6.1.39	CY		NA	NA	NA	NA	NA	NA	NA	NA	NA	NA	NA	NA	NA	NA	NA	NA	NA	NA	NA	NA	NA
ACSP50_1721	yjeH	Inner membrane protein YjeH	COG0531	E	K16263		IM		NA	NA	NA	NA	NA	NA	NA	NA	NA	NA	NA	NA	NA	NA	NA	NA	NA	NA	NA	NA	NA
ACSP50_1722		TIGR03085 family protein					CY	25	NA	NA	NA	0.983893	0.13839	0.618178	0.92058	0.24448	0.393215	1.02928	0.247303	0.943346	0.932578	0.20156	0.436115	0.978189	0.0422344	0.913014	NA	NA	NA
ACSP50_1723		ABC transporter permease					IM		NA	NA	NA	NA	NA	NA	NA	NA	NA	NA	NA	NA	NA	NA	NA	NA	NA	NA	NA	NA	NA
ACSP50_1724		multidrug ABC transporter ATP-binding protein				3.6.3.-	IM		NA	NA	NA	NA	NA	NA	NA	NA	NA	NA	NA	NA	NA	NA	NA	NA	NA	NA	NA	NA	NA
ACSP50_1725		30S ribosomal protein S4	COG0522	J	K02986		CY		NA	NA	NA	NA	NA	NA	NA	NA	NA	NA	NA	NA	NA	NA	NA	NA	NA	NA	NA	NA	NA
ACSP50_1726		DUF2470 domain-containing protein					CY		NA	NA	NA	NA	NA	NA	NA	NA	NA	NA	NA	NA	NA	NA	NA	NA	NA	NA	NA	NA	NA
ACSP50_1727		polycystic kidney disease 1-like 3					CY	16	1.65216	0.258878	0.0257778	1.48759	0.306931	0.0348588	1.12448	0.0571475	0.218005	0.87851	0.1535	0.418622	0.819184	0.223683	0.562559	0.656216	0.0429038	0.0966435	0.442676	0.188378	0.0527916
ACSP50_1728		phosphoribosyl-AMP cyclohydrolase	COG0139	E	K01496	3.5.4.19	CY		NA	NA	NA	NA	NA	NA	NA	NA	NA	NA	NA	NA	NA	NA	NA	NA	NA	NA	NA	NA	NA
ACSP50_1729		anthranilate synthase component I	COG0147	EH	K01657	4.1.3.27	CY	7	1.38798	0.281441	0.0907675	1.46145	0.211964	0.0607729	1.32815	0.166323	0.124104	1.22491	0.268629	0.369531	1.10763	0.112815	0.387156	1.1436	0.0922652	0.146379	1.1909	0.195909	0.148471
ACSP50_1730		hypothetical protein					IM		NA	NA	NA	NA	NA	NA	NA	NA	NA	NA	NA	NA	NA	NA	NA	NA	NA	NA	NA	NA	NA
ACSP50_1731		hypothetical protein					CY		NA	NA	NA	NA	NA	NA	NA	NA	NA	NA	NA	NA	NA	NA	NA	NA	NA	NA	NA	NA	NA
ACSP50_1732		indole-3-glycerol-phosphate synthase	COG0134	E	K01609	4.1.1.48	CY	2	0.763389	0.069374	0.047168	1.17446	0.0568488	0.0888546	1.04754	0.105327	0.168316	1.06588	0.173439	0.398442	1.00968	0.154866	0.910137	1.00342	0.0657759	0.897473	1.18207	0.221124	0.0716981
ACSP50_1733		tryptophan synthase subunit beta	COG0133	E	K01696	4.2.1.20	CY	13	1.14457	0.18735	0.0674933	1.1036	0.0368986	0.308061	1.10522	0.124735	0.218002	1.07604	0.14806	0.370963	1.00905	0.349305	0.95126	0.879353	0.09827	0.459718	0.70788	0.136693	0.0516768
ACSP50_1734		tryptophan synthase subunit alpha	COG0159	E	K01695	4.2.1.20	CY	13	1.04294	0.0626599	0.547822	1.34882	0.265692	0.145968	1.20311	0.474847	0.520338	1.1554	0.181669	0.554505	1.31542	0.289021	0.362943	0.931314	0.189873	0.298553	0.833621	0.0307529	0.052722
ACSP50_1735		pyridoxamine 5'-phosphate oxidase	COG0259	H	K00275	1.4.3.5	CY		NA	NA	NA	NA	NA	NA	NA	NA	NA	NA	NA	NA	NA	NA	NA	NA	NA	NA	NA	NA	NA
ACSP50_1736	lgt	Prolipoprotein diacylglyceryl transferase				2.4.99.-	IM	7	1.32988	0.382707	0.195594	1.17845	0.120813	0.0326508	1.11661	0.0652481	0.297485	1.01828	0.0904188	0.911945	1.3928	0.0670579	0.192772	1.15832	0.0708003	0.177594	1.19649	0.090673	0.0775196
ACSP50_1737		FAD-binding monooxygenase					MA		NA	NA	NA	NA	NA	NA	NA	NA	NA	NA	NA	NA	NA	NA	NA	NA	NA	NA	NA	NA	NA
ACSP50_1738		acetyltransferase					CY	8	1.65798	0.33139	0.0789155	1.11751	0.107913	0.205002	0.986631	0.0841889	0.899688	0.963903	0.24192	0.720571	1.10359	0.178319	0.45395	1.34898	0.115981	0.0796815	1.59436	0.174579	0.0652
ACSP50_1739		glutamate synthase	COG0067	E	K00265	1.4.1.13	CY	10	1.06429	0.324276	0.887849	1.02022	0.14855	0.895074	1.23428	0.0084729	0.144	1.0351	0.0179738	0.213241	0.842722	0.209585	0.46203	0.648671	0.113111	0.0865721	0.571579	0.0395233	0.0257183
ACSP50_1740	gltD	dihydropyrimidine dehydrogenase subunit A	COG0493	ER	K00266	1.4.1.13	CY	12	1.63732	0.236398	0.0570067	1.31045	0.209645	0.0554562	1.4298	0.137897	0.107033	1.20123	0.0421502	0.177606	0.939391	0.32118	0.792984	0.76602	0.0997458	0.143214	0.767953	0.114388	0.0865046
ACSP50_1741		pyruvate kinase	COG0469	G	K00873	2.7.1.40	CY	10	1.3377	0.0277607	0.0530778	1.33529	0.0617775	0.029166	1.24025	0.12392	0.096	0.93323	0.179935	0.534182	0.946733	0.136795	0.53713	0.888306	0.132511	0.247133	0.78423	0.157534	0.105365
ACSP50_1742		acyl-CoA thioesterase II	COG1946	I	K10805	3.1.2.-	CY	34	NA	NA	NA	NA	NA	NA	1.34859	0.368454	0.162262	1.09461	0.10659	0.215181	NA	NA	NA	NA	NA	NA	NA	NA	NA
ACSP50_1743		hypothetical protein					IM		NA	NA	NA	NA	NA	NA	NA	NA	NA	NA	NA	NA	NA	NA	NA	NA	NA	NA	NA	NA	NA
ACSP50_1744									NA	NA	NA	NA	NA	NA	NA	NA	NA	NA	NA	NA	NA	NA	NA	NA	NA	NA	NA	NA	NA
ACSP50_1745		response regulator receiver/ANTAR domain-containing protein	COG3707	TK	K22010		CY	7	1.52051	0.0890416	0.0543204	1.23611	0.206899	0.189543	1.25641	0.238983	0.16034	1.02546	0.265353	0.981421	1.09875	0.0760632	0.410788	1.21457	0.118992	0.0613613	1.61341	0.241793	0.0287417
ACSP50_1746	livE	ABC-type BCAA transporter; substrate-binding lipoprotein	COG0683	E	K01999		MA	2	0.783249	0.196484	0.137724	1.00137	0.213296	0.90172	1.17634	0.146439	0.281507	0.986669	0.138765	0.889228	1.09671	0.137863	0.333854	1.25507	0.0261822	0.0740441	1.71503	0.0520318	0.0248475
ACSP50_1747	livG	ABC-type BCAA transporter; permease component	COG0559	E	K01997		IM	21	NA	NA	NA	NA	NA	NA	NA	NA	NA	NA	NA	NA	1.2538	0.253396	0.244735	NA	NA	NA	NA	NA	NA
ACSP50_1748	livM	ABC-type BCAA transporter; permease component	COG0559	E	K01998		IM	2	0.458313	0.0597231	0.0853668	0.732811	0.180013	0.242229	0.943899	0.163809	0.841175	1.02709	0.226235	0.948896	1.24677	0.387999	0.495686	1.48979	0.737144	0.137636	1.67671	0.528569	0.0257982
ACSP50_1749	livH	ABC-type transporter; ATPase component	COG0411	E	K01995	3.6.3.31	CY	2	1.02631	0.216275	0.910479	0.827986	0.244459	0.194533	0.775481	0.247247	0.232294	0.978755	0.1032	0.903503	1.24108	0.186483	0.300775	1.27715	0.233247	0.05596	1.79764	0.357252	0.0288772
ACSP50_1750	livF	ABC-type BCAA transporter; ATPase component	COG0410	E	K01996	3.6.3.27	CY	7	1.54173	0.2515	0.0897609	1.35396	0.203723	0.104263	1.0524	0.179252	0.68431	0.988193	0.226881	0.867877	1.10588	0.234225	0.572564	1.14234	0.204756	0.278015	1.44265	0.432016	0.0671795
ACSP50_1751	paaE	ABC-type polar amino acid transporter; substrate-binding lipoprotein	COG0834	ET	K02030		MA	2	0.839644	0.153725	0.132258	1.05045	0.108898	0.471952	0.959384	0.0439763	0.278849	0.932678	0.0154595	0.257233	0.897396	0.152628	0.531592	1.00541	0.207289	0.942824	1.56828	0.270249	0.0329449
ACSP50_1752	paaF	ABC-type polar amino acid transporter; permease component	COG0765	E	K02029		IM	26	1.14557	0.132571	0.130559	NA	NA	NA	NA	NA	NA	NA	NA	NA	NA	NA	NA	1.07522	0.0683567	0.150119	NA	NA	NA
ACSP50_1753	paaA	ABC-type polar amino acid transporter; ATPase component	COG1126	E	K02028	7.4.2.1	CY	37	NA	NA	NA	1.0756	0.119825	0.547484	1.09587	0.0547798	0.498356	NA	NA	NA	0.999281	0.184976	0.94231	NA	NA	NA	1.28405	0.229168	0.0913298
ACSP50_1754		DNA polymerase I	COG0258	L	K02335	2.7.7.7	CY	8	1.04787	0.256338	0.86974	1.06063	0.0720197	0.409401	1.02455	0.0891986	0.784539	1.10768	0.179291	0.572087	1.1617	0.153332	0.31885	1.26224	0.187669	0.0880334	1.64674	0.21186	0.0285161
ACSP50_1755		transcriptional regulator	COG0640	K	K03892		CY		NA	NA	NA	NA	NA	NA	NA	NA	NA	NA	NA	NA	NA	NA	NA	NA	NA	NA	NA	NA	NA
ACSP50_1756		hypothetical protein					CY		NA	NA	NA	NA	NA	NA	NA	NA	NA	NA	NA	NA	NA	NA	NA	NA	NA	NA	NA	NA	NA
ACSP50_1757		hypothetical protein					CY		NA	NA	NA	NA	NA	NA	NA	NA	NA	NA	NA	NA	NA	NA	NA	NA	NA	NA	NA	NA	NA
ACSP50_1758		SAM-dependent methyltransferase					CY	28	NA	NA	NA	1.37879	0.299068	0.0850386	1.38196	0.151359	0.154215	1.07382	0.16627	0.682874	NA	NA	NA	NA	NA	NA	NA	NA	NA
ACSP50_1759		30S ribosomal protein S1	COG0539	J	K02945		CY	20	1.26865	0.129824	0.103711	1.08465	0.0861691	0.0732303	0.96835	0.0979182	0.569989	0.893124	0.0785015	0.389348	0.805616	0.102893	0.261518	0.722008	0.138209	0.098	1.14476	0.137908	0.0914754
ACSP50_1760		dephospho-CoA kinase	COG0237	H	K00859	2.7.1.24	CY		NA	NA	NA	NA	NA	NA	NA	NA	NA	NA	NA	NA	NA	NA	NA	NA	NA	NA	NA	NA	NA
ACSP50_1761		excinuclease ABC subunit B	COG0556	L	K03702		CY	37	NA	NA	NA	0.891193	0.0790183	0.358698	NA	NA	NA	NA	NA	NA	0.843143	0.125718	0.348297	NA	NA	NA	1.25171	0.303185	0.111773
ACSP50_1762		hypothetical protein					CY		NA	NA	NA	NA	NA	NA	NA	NA	NA	NA	NA	NA	NA	NA	NA	NA	NA	NA	NA	NA	NA
ACSP50_1763		putative monooxygenase					CY		NA	NA	NA	NA	NA	NA	NA	NA	NA	NA	NA	NA	NA	NA	NA	NA	NA	NA	NA	NA	NA
ACSP50_1764		tellurium resistance protein TerC	COG0861	P	K05794		IM		NA	NA	NA	NA	NA	NA	NA	NA	NA	NA	NA	NA	NA	NA	NA	NA	NA	NA	NA	NA	NA
ACSP50_1765	typA	GTP-binding protein	COG1217	T	K06207		CY	15	0.605481	0.125728	0.084419	0.906917	0.0324959	0.0456453	0.846543	0.0266421	0.109981	0.930065	0.116545	0.430939	0.893873	0.166032	0.448801	0.936433	0.0701759	0.258096	1.03585	0.138441	0.73964
ACSP50_1766		murein transglycosylase					MA		NA	NA	NA	NA	NA	NA	NA	NA	NA	NA	NA	NA	NA	NA	NA	NA	NA	NA	NA	NA	NA
ACSP50_1767		50S ribosomal protein L11	COG0080	J	K02867		CY	16	1.67047	0.17324	0.0512727	1.31703	0.192479	0.0428856	1.16864	0.288997	0.449501	1.02205	0.2228	0.917707	0.796534	0.150588	0.489122	0.708387	0.0349888	0.118164	0.551088	0.0423501	0.0463442
ACSP50_1768		ATP-dependent Clp protease proteolytic subunit	COG0740	O	K01358	3.4.21.92	CY	33	NA	NA	NA	NA	NA	NA	NA	NA	NA	NA	NA	NA	NA	NA	NA	1.43884	1.05125	0.309378	NA	NA	NA
ACSP50_1769		RNA polymerase sigma factor					CY		NA	NA	NA	NA	NA	NA	NA	NA	NA	NA	NA	NA	NA	NA	NA	NA	NA	NA	NA	NA	NA
ACSP50_1770		hypothetical protein					MA		NA	NA	NA	NA	NA	NA	NA	NA	NA	NA	NA	NA	NA	NA	NA	NA	NA	NA	NA	NA	NA
ACSP50_1771		Zn-dependent hydrolase					CY	10	1.13032	0.403172	0.696787	1.32619	0.126868	0.0668118	1.21319	0.334239	0.291601	1.02586	0.0487904	0.847763	0.760767	0.276697	0.609148	0.519574	0.106804	0.0992786	0.511181	0.127157	0.0423268
ACSP50_1772		maleylpyruvate isomerase	COG1687	E	K16163	5.2.1.4	CY	7	1.38958	0.11887	0.0797241	1.1453	0.253213	0.419759	1.11815	0.11142	0.177972	0.982441	0.334463	0.879207	1.03897	0.136348	0.861436	1.25454	0.142138	0.0829604	1.05591	0.209551	0.691762
ACSP50_1773		ribosome small subunit-dependent GTPase A	COG1162	J	K06949	3.6.1.-	CY		NA	NA	NA	NA	NA	NA	NA	NA	NA	NA	NA	NA	NA	NA	NA	NA	NA	NA	NA	NA	NA
ACSP50_1774		uncharacterized protein					IM		NA	NA	NA	NA	NA	NA	NA	NA	NA	NA	NA	NA	NA	NA	NA	NA	NA	NA	NA	NA	NA
ACSP50_1775		excinuclease ABC subunit A	COG0178	L	K03701		CY	29	2.37371	0.315845	0.0415842	1.25213	0.281068	0.21062	0.713136	0.36239	0.38152	0.742176	0.205519	0.352382	0.455053	0.0408287	0.204974	0.441844	0.0897708	0.072917	0.607928	0.0112825	0.0273641
ACSP50_1776		cytochrome b6				1.10.9.1	MA	7	1.47417	0.394376	0.112853	1.12747	0.628511	0.949761	1.15952	0.289276	0.520186	0.958198	0.236875	0.748305	1.40611	0.143547	0.195021	1.34778	0.12121	0.0785723	1.36768	0.326474	0.0873757
ACSP50_1777		excinuclease ABC subunit C	COG0322	L	K03703		CY		NA	NA	NA	NA	NA	NA	NA	NA	NA	NA	NA	NA	NA	NA	NA	NA	NA	NA	NA	NA	NA
ACSP50_1778		RNase adaptor protein RapZ	COG1660	T	K06958		CY	8	1.96656	0.354925	0.0514825	1.06765	0.0991497	0.243762	0.760767	0.132227	0.16179	0.91674	0.161753	0.559412	1.07534	0.204614	0.748821	1.20692	0.302034	0.335262	1.68969	0.0571294	0.048766
ACSP50_1779		hypothetical protein					CY	36	1.99672	0.369778	0.0478971	NA	NA	NA	NA	NA	NA	NA	NA	NA	NA	NA	NA	NA	NA	NA	NA	NA	NA
ACSP50_1780		DNA-binding protein WhiA	COG1481	K	K09762		CY	19	NA	NA	NA	NA	NA	NA	1.46979	0.330668	0.256622	NA	NA	NA	NA	NA	NA	NA	NA	NA	NA	NA	NA
ACSP50_1781	gapA	glyceraldehyde-3-phosphate dehydrogenase	COG0057	G	K00134	1.2.1.12	CY	2	0.749484	0.107557	0.126405	0.845796	0.0411067	0.0825733	1.0206	0.0816573	0.598476	1.14865	0.0553923	0.269738	1.19464	0.221056	0.277315	1.11308	0.113955	0.127777	1.28365	0.15187	0.0566799
ACSP50_1782	pgk	3-phosphoglycerate kinase	COG0126	G	K00927	2.7.2.3	CY	2	0.793384	0.0664327	0.0473876	0.880271	0.0889863	0.0349575	0.994575	0.119747	0.812267	1.11715	0.0476846	0.348958	1.28097	0.0928694	0.19997	1.16729	0.0885126	0.0512701	1.12222	0.0522945	0.0597004
ACSP50_1783		triose-phosphate isomerase	COG0149	G	K01803	5.3.1.1	CY	22	1.03503	0.076106	0.247757	1.21991	0.0740025	0.0479814	1.19096	0.0363561	0.136049	1.10774	0.257192	0.654992	1.28864	0.165209	0.275418	1.06847	0.113195	0.363674	1.26567	0.0444088	0.0266136
ACSP50_1784	secG	protein-export membrane protein secG	COG1314	U	K03075		IM	35	NA	NA	NA	NA	NA	NA	NA	NA	NA	NA	NA	NA	NA	NA	NA	NA	NA	NA	0.990147	0.1442	0.854584
ACSP50_1785		hypothetical protein					CY		NA	NA	NA	NA	NA	NA	NA	NA	NA	NA	NA	NA	NA	NA	NA	NA	NA	NA	NA	NA	NA
ACSP50_1786		GCN5 family acetyltransferase					CY		NA	NA	NA	NA	NA	NA	NA	NA	NA	NA	NA	NA	NA	NA	NA	NA	NA	NA	NA	NA	NA
ACSP50_1787		glyoxalase					CY	5	NA	NA	NA	1.43886	0.0842676	0.0550538	1.29143	0.177804	0.17732	NA	NA	NA	1.03326	0.204566	0.9535	0.87883	0.0805528	0.211598	NA	NA	NA
ACSP50_1788		6-phosphogluconolactonase	COG0363	G	K01057	3.1.1.31	CY	7	1.58434	0.101494	0.0436643	1.11226	0.120012	0.252471	1.0618	0.123171	0.265528	0.887849	0.0202246	0.280148	1.06429	0.257955	0.884379	1.18055	0.0699422	0.131643	1.18873	0.203492	0.0599648
ACSP50_1789	opcA	Putative OxPP cycle protein opcA	COG3429	G			CY	12	1.65874	0.305583	0.0855798	1.26859	0.120217	0.0361877	1.22411	0.102186	0.0972105	1.19489	0.138547	0.334367	1.16357	0.193599	0.359544	1.04276	0.0467634	0.362575	1.08165	0.188891	0.32737
ACSP50_1790	zwf	glucose-6-phosphate dehydrogenase	COG0364	G	K00036	1.1.1.49	CY	20	1.27285	0.0444335	0.19574	1.10084	0.465921	0.770673	0.831661	0.0455047	0.497224	0.801787	0.0634631	0.559136	0.885319	0.325838	0.725615	0.673691	0.0934343	0.101604	1.08152	0.389261	0.54362
ACSP50_1791		transaldolase	COG0176	G	K00616	2.2.1.2	CY	2	0.870204	0.0923311	0.119485	0.851997	0.0503362	0.0579554	1.11533	0.0632183	0.16283	1.05864	0.0737402	0.500899	1.06489	0.0987551	0.529239	1.14542	0.114214	0.140133	1.32037	0.15599	0.0563917
ACSP50_1792		transketolase	COG0021	G	K00615	2.2.1.1	CY	2	0.91377	0.132327	0.310834	1.12585	0.0707474	0.0532784	1.09097	0.00969937	0.108162	1.02751	0.0702314	0.727296	1.0487	0.112468	0.74071	1.09721	0.0404545	0.135623	1.32962	0.0833902	0.030425
ACSP50_1793		protoheme IX farnesyltransferase	COG0109	HI	K02257	2.5.1.141	IM		NA	NA	NA	NA	NA	NA	NA	NA	NA	NA	NA	NA	NA	NA	NA	NA	NA	NA	NA	NA	NA
ACSP50_1794		hypothetical protein					CY	25	NA	NA	NA	1.65963	0.341676	0.0670588	1.20653	0.181822	0.167076	0.867021	0.197437	0.476697	0.734925	0.140584	0.277209	0.81247	0.136613	0.152518	0.809417	0.0523173	0.0525316
ACSP50_1795		uncharacterized protein					CY	8	1.15632	0.0225601	0.126582	0.806753	0.118758	0.0551955	0.848153	0.21641	0.376896	0.953253	0.136165	0.815377	0.959268	0.174581	0.853903	1.33157	0.193558	0.0580496	1.42582	0.361645	0.0996055
ACSP50_1796		cytochrome oxidase assembly protein	COG1612	H	K02259	1.3.-.-	IM		NA	NA	NA	NA	NA	NA	NA	NA	NA	NA	NA	NA	NA	NA	NA	NA	NA	NA	NA	NA	NA
ACSP50_1797		putative ArsR-family transcriptional regulator	COG2345	K			CY		NA	NA	NA	NA	NA	NA	NA	NA	NA	NA	NA	NA	NA	NA	NA	NA	NA	NA	NA	NA	NA
ACSP50_1798		Fe-S cluster assembly protein SufB	COG0719	O	K09014		CY	12	1.95019	0.374237	0.0460752	1.12391	0.0210743	0.189995	0.937414	0.0471907	0.579567	1.10061	0.00752983	0.415173	0.783105	0.0608852	0.326026	1.04618	0.0624177	0.631125	0.915843	0.109333	0.19711
ACSP50_1799		Fe-S cluster assembly protein SufD	COG0719	O	K09015		CY	2	0.797255	0.146198	0.117079	0.757541	0.102512	0.0344693	1.02372	0.0652548	0.524887	1.07296	0.301938	0.850172	1.09389	0.307473	0.819815	1.02123	0.101126	0.39161	1.14822	0.214595	0.311439
ACSP50_1800		(2Fe-2S) ferredoxin	COG2146	PQ	K05710		CY	20	2.13915	0.0851361	0.0282162	1.42509	0.130552	0.0259452	1.28625	0.0200541	0.109193	1.08576	0.0199772	0.334859	NA	NA	NA	1.35837	0.0311669	0.0599086	1.48221	0.241146	0.0647575
ACSP50_1801		ABC transporter ATP-binding protein	COG0396	O	K09013	3.6.3.31	CY	12	1.86467	0.0927014	0.0314157	1.30294	0.0270295	0.030495	1.10675	0.0434474	0.14259	1.08282	0.0671807	0.322889	0.992801	0.0721156	0.924946	1.03062	0.0739262	0.526085	0.894914	0.23611	0.296056
ACSP50_1802		cysteine desulfurase	COG0520	E	K11717	2.8.1.7	CY	29	2.95442	0.118172	0.0267692	1.24335	0.239916	0.168604	1.00379	0.160702	0.962025	0.818133	0.0508657	0.248871	0.836743	0.207611	0.446538	0.550494	0.150969	0.0978234	0.58826	0.131576	0.0461777
ACSP50_1803		iron-sulfur cluster assembly scaffold protein NifU	COG0822	O	K04488		CY		NA	NA	NA	NA	NA	NA	NA	NA	NA	NA	NA	NA	NA	NA	NA	NA	NA	NA	NA	NA	NA
ACSP50_1804		FeS assembly SUF system protein					CY	7	1.91335	0.415507	0.0604606	0.908926	0.0775696	0.120784	0.923366	0.0159049	0.107196	1.07968	0.19248	0.69684	1.43614	0.433972	0.354696	1.15961	0.0392102	0.0775601	1.20964	0.22118	0.130956
ACSP50_1805		hypothetical protein					CY	32	NA	NA	NA	1.41873	0.273081	0.134824	NA	NA	NA	1.45459	0.518272	0.303216	NA	NA	NA	NA	NA	NA	NA	NA	NA
ACSP50_1806		hypothetical protein					CY		NA	NA	NA	NA	NA	NA	NA	NA	NA	NA	NA	NA	NA	NA	NA	NA	NA	NA	NA	NA	NA
ACSP50_1807		hypothetical protein					CY		NA	NA	NA	NA	NA	NA	NA	NA	NA	NA	NA	NA	NA	NA	NA	NA	NA	NA	NA	NA	NA
ACSP50_1808		alpha/beta hydrolase				4.2.99.20	CY	22	1.10677	0.256457	0.187819	0.961134	0.0497045	0.814629	1.33887	0.113922	0.134733	1.30915	0.325216	0.193346	1.35437	0.04294	0.270189	1.44081	0.219044	0.109077	1.11403	0.254989	0.387316
ACSP50_1809		lysine transporter LysE					IM		NA	NA	NA	NA	NA	NA	NA	NA	NA	NA	NA	NA	NA	NA	NA	NA	NA	NA	NA	NA	NA
ACSP50_1810		phosphoglycerate mutase				5.4.2.1	CY		NA	NA	NA	NA	NA	NA	NA	NA	NA	NA	NA	NA	NA	NA	NA	NA	NA	NA	NA	NA	NA
ACSP50_1811		MFS transporter					IM		NA	NA	NA	NA	NA	NA	NA	NA	NA	NA	NA	NA	NA	NA	NA	NA	NA	NA	NA	NA	NA
ACSP50_1812		DNA alkylation repair enzyme				3.2.2.-	CY		NA	NA	NA	NA	NA	NA	NA	NA	NA	NA	NA	NA	NA	NA	NA	NA	NA	NA	NA	NA	NA
ACSP50_1813		hypothetical protein					CY		NA	NA	NA	NA	NA	NA	NA	NA	NA	NA	NA	NA	NA	NA	NA	NA	NA	NA	NA	NA	NA
ACSP50_1814		membrane protein	COG2321	R	K07054		MA	9	1.30344	0.420643	0.25199	1.64831	0.0727343	0.0174	1.39876	0.434715	0.249063	0.96144	0.0646728	0.698248	NA	NA	NA	NA	NA	NA	NA	NA	NA
ACSP50_1815		ABC transporter					CY	16	1.65586	0.108617	0.0872582	1.20869	0.0299249	0.192119	0.843733	0.0585468	0.301937	0.783435	0.134535	0.116976	0.590769	0.409787	0.410635	NA	NA	NA	NA	NA	NA
ACSP50_1816		transcriptional regulator					CY	15	0.21969	0.0239127	0.0482435	0.889583	0.458297	0.508697	0.976847	0.100564	0.526613	1.04057	0.122688	0.841334	1.3019	0.585985	0.594478	1.37674	0.514439	0.232553	0.787045	0.217438	0.0970328
ACSP50_1817		enoyl-CoA hydratase				4.2.1.17	CY	25	NA	NA	NA	1.08497	0.177658	0.348916	1.30948	0.543444	0.47036	0.748408	0.218285	0.296323	0.7645	0.215904	0.37333	0.972472	0.0935054	0.591839	1.19628	0.121737	0.0311159
ACSP50_1818		ABC transporter	COG1132	V	K06147	3.6.3.-	IM		NA	NA	NA	NA	NA	NA	NA	NA	NA	NA	NA	NA	NA	NA	NA	NA	NA	NA	NA	NA	NA
ACSP50_1819		mismatch-specific DNA-glycosylase	COG3663	L	K03649	3.2.2.28	CY		NA	NA	NA	NA	NA	NA	NA	NA	NA	NA	NA	NA	NA	NA	NA	NA	NA	NA	NA	NA	NA
ACSP50_1820		oxidoreductase	COG1028	IQR	K00059	1.1.1.100	MA	2	0.833422	0.163822	0.14676	0.922815	0.0985526	0.266761	0.910618	0.174412	0.369081	1.24551	0.580012	0.682384	1.13958	0.0916314	0.360473	1.3514	0.152539	0.0831663	1.73687	0.344751	0.030488
ACSP50_1821		XRE family transcriptional regulator	COG1396	K			CY		NA	NA	NA	NA	NA	NA	NA	NA	NA	NA	NA	NA	NA	NA	NA	NA	NA	NA	NA	NA	NA
ACSP50_1822		hypothetical protein					CY	30	NA	NA	NA	NA	NA	NA	NA	NA	NA	1.12423	0.0755847	0.435046	NA	NA	NA	NA	NA	NA	NA	NA	NA
ACSP50_1823		TetR family transcriptional regulator	COG1309	K	K21962		CY		NA	NA	NA	NA	NA	NA	NA	NA	NA	NA	NA	NA	NA	NA	NA	NA	NA	NA	NA	NA	NA
ACSP50_1824		haloacid dehalogenase	COG1011	H	K07025	3.-.-.-	CY		NA	NA	NA	NA	NA	NA	NA	NA	NA	NA	NA	NA	NA	NA	NA	NA	NA	NA	NA	NA	NA
ACSP50_1825		short-chain dehydrogenase				1.1.1.100	CY		NA	NA	NA	NA	NA	NA	NA	NA	NA	NA	NA	NA	NA	NA	NA	NA	NA	NA	NA	NA	NA
ACSP50_1826		hypothetical protein	COG1718	T	K07178	2.7.11.1	CY		NA	NA	NA	NA	NA	NA	NA	NA	NA	NA	NA	NA	NA	NA	NA	NA	NA	NA	NA	NA	NA
ACSP50_1827		hypothetical protein					CY	2	0.680044	0.184703	0.128269	0.808712	0.0267649	0.0965053	1.13937	0.16089	0.162028	0.978969	0.0936477	0.809142	1.40622	0.313474	0.231765	1.22743	0.39118	0.354066	0.928904	0.244376	0.295774
ACSP50_1828		hypothetical protein					CY		NA	NA	NA	NA	NA	NA	NA	NA	NA	NA	NA	NA	NA	NA	NA	NA	NA	NA	NA	NA	NA
ACSP50_1829		aconitate hydratase	COG0065	E	K01681	4.2.1.3	CY	2	0.59089	0.0788808	0.0544	0.655805	0.0321286	0.0264895	0.766426	0.0596096	0.136714	1.08645	0.0858092	0.444516	1.13976	0.107358	0.276735	1.14245	0.106024	0.1	1.41751	0.212437	0.0436299
ACSP50_1830		hypothetical protein					MA		NA	NA	NA	NA	NA	NA	NA	NA	NA	NA	NA	NA	NA	NA	NA	NA	NA	NA	NA	NA	NA
ACSP50_1831		hypothetical protein					MA		NA	NA	NA	NA	NA	NA	NA	NA	NA	NA	NA	NA	NA	NA	NA	NA	NA	NA	NA	NA	NA
ACSP50_1832		Xaa-Pro aminopeptidase	COG0006	E	K01262	3.4.11.9	CY	13	1.15366	0.159498	0.248407	1.19708	0.194106	0.193941	0.826017	0.0412829	0.575615	1.07475	0.267026	0.717321	0.665004	0.130244	0.496008	0.615951	0.200053	0.199989	0.860786	0.130554	0.664046
ACSP50_1833		uncharacterized protein	COG2032	P	K04565	1.15.1.1	EX	28	NA	NA	NA	NA	NA	NA	NA	NA	NA	NA	NA	NA	NA	NA	NA	NA	NA	NA	NA	NA	NA
ACSP50_1834		sugar kinase	COG0524	G	K00847	2.7.1.4	CY	3	1.17284	0.109706	0.0472933	0.715643	0.128311	0.12353	0.721083	0.152394	0.107569	NA	NA	NA	0.959675	0.321498	0.791303	0.873612	0.163529	0.29773	1.92157	0.304339	0.0363288
ACSP50_1835		thioesterase					CY	34	NA	NA	NA	NA	NA	NA	1.18509	0.243681	0.396212	1.24726	0.177423	0.226326	1.29637	0.276174	0.444526	NA	NA	NA	NA	NA	NA
ACSP50_1836		uncharacterized protein	COG3428	S	K08981		IM		NA	NA	NA	NA	NA	NA	NA	NA	NA	NA	NA	NA	NA	NA	NA	NA	NA	NA	NA	NA	NA
ACSP50_1837		membrane protein	COG3402	S	K09167		IM		NA	NA	NA	NA	NA	NA	NA	NA	NA	NA	NA	NA	NA	NA	NA	NA	NA	NA	NA	NA	NA
ACSP50_1838		hypothetical protein					CY		NA	NA	NA	NA	NA	NA	NA	NA	NA	NA	NA	NA	NA	NA	NA	NA	NA	NA	NA	NA	NA
ACSP50_1839		ATPase	COG0714	R	K03924	3.6.3.-	CY	13	1.06234	0.308422	0.841403	1.45565	0.16163	0.0325405	1.06015	0.264552	0.872527	0.929797	0.303347	0.691676	0.825406	0.147033	0.314844	0.922716	0.304838	0.586715	0.754856	0.265992	0.118577
ACSP50_1840		uncharacterized protein					CY		NA	NA	NA	NA	NA	NA	NA	NA	NA	NA	NA	NA	NA	NA	NA	NA	NA	NA	NA	NA	NA
ACSP50_1841		VWA domain-containing protein	COG2304	R	K07114		IM		NA	NA	NA	NA	NA	NA	NA	NA	NA	NA	NA	NA	NA	NA	NA	NA	NA	NA	NA	NA	NA
ACSP50_1842		LuxR-family two component transcriptional regulator	COG2197	TK			CY		NA	NA	NA	NA	NA	NA	NA	NA	NA	NA	NA	NA	NA	NA	NA	NA	NA	NA	NA	NA	NA
ACSP50_1843		two-component system sensor kinase	COG4585	T		2.7.13.-	IM		NA	NA	NA	NA	NA	NA	NA	NA	NA	NA	NA	NA	NA	NA	NA	NA	NA	NA	NA	NA	NA
ACSP50_1844		beta-ketoacyl-ACP reductase	COG1028	IQR	K00059	1.1.1.100	CY	2	0.823721	0.0339392	0.0480186	0.552938	0.0154601	0.0340984	1.02044	0.110196	0.86777	1.27661	0.142872	0.273354	1.17205	0.249522	0.521513	1.15087	0.0960362	0.143435	1.23828	0.122515	0.0450526
ACSP50_1845		enoyl-[acyl-carrier-protein] reductase	COG0623	I	K00208	1.3.1.9	CY	13	1.04461	0.083577	0.729416	1.01962	0.124715	0.883168	0.979732	0.246703	0.907781	1.06565	0.0584582	0.663914	0.997005	0.440615	0.832898	0.688842	0.116852	0.129802	0.702763	0.0787725	0.0417887
ACSP50_1846		ferrochelatase	COG0276	H	K01772	4.99.1.1	CY	12	1.38209	0.195934	0.0872252	1.37993	0.205846	0.0540692	1.12172	0.14702	0.168991	1.00046	0.0736507	0.993222	1.22168	0.169553	0.411385	0.860916	0.0826708	0.0772339	0.78177	0.114876	0.0569376
ACSP50_1847		haloacid dehalogenase	COG0647	F	K02566		CY	2	0.850429	0.144979	0.126439	0.936751	0.122661	0.111292	0.985712	0.167898	0.81255	0.986071	0.0604097	0.674993	1.22721	0.041997	0.190942	1.34927	0.161057	0.0651733	1.48716	0.169345	0.0331509
ACSP50_1848		S26 family signal peptidase	COG0681	U	K13280	3.4.21.89	MA		NA	NA	NA	NA	NA	NA	NA	NA	NA	NA	NA	NA	NA	NA	NA	NA	NA	NA	NA	NA	NA
ACSP50_1849		NUDIX hydrolase				3.6.1.-	CY		NA	NA	NA	NA	NA	NA	NA	NA	NA	NA	NA	NA	NA	NA	NA	NA	NA	NA	NA	NA	NA
ACSP50_1850		DNA mismatch repair protein MutT					CY		NA	NA	NA	NA	NA	NA	NA	NA	NA	NA	NA	NA	NA	NA	NA	NA	NA	NA	NA	NA	NA
ACSP50_1851		NUDIX hydrolase					CY		NA	NA	NA	NA	NA	NA	NA	NA	NA	NA	NA	NA	NA	NA	NA	NA	NA	NA	NA	NA	NA
ACSP50_1852		hypothetical protein					CY		NA	NA	NA	NA	NA	NA	NA	NA	NA	NA	NA	NA	NA	NA	NA	NA	NA	NA	NA	NA	NA
ACSP50_1853		hypothetical protein					CY		NA	NA	NA	NA	NA	NA	NA	NA	NA	NA	NA	NA	NA	NA	NA	NA	NA	NA	NA	NA	NA
ACSP50_1854		GntR family transcriptional regulator	COG1167	KE	K00375		CY		NA	NA	NA	NA	NA	NA	NA	NA	NA	NA	NA	NA	NA	NA	NA	NA	NA	NA	NA	NA	NA
ACSP50_1855		membrane protein					IM		NA	NA	NA	NA	NA	NA	NA	NA	NA	NA	NA	NA	NA	NA	NA	NA	NA	NA	NA	NA	NA
ACSP50_1856		serine hydrolase					CY		NA	NA	NA	NA	NA	NA	NA	NA	NA	NA	NA	NA	NA	NA	NA	NA	NA	NA	NA	NA	NA
ACSP50_1857		activity regulator of membrane protease YbbK					IM		NA	NA	NA	NA	NA	NA	NA	NA	NA	NA	NA	NA	NA	NA	NA	NA	NA	NA	NA	NA	NA
ACSP50_1858		paraslipin					MA	12	1.5969	0.173953	0.0453926	1.41914	0.187153	0.0743419	1.04873	0.187444	0.658384	1.04157	0.144704	0.645458	0.872287	0.107883	0.257419	0.922245	0.130789	0.41318	0.917168	0.121721	0.149442
ACSP50_1859		hypothetical protein					IM		NA	NA	NA	NA	NA	NA	NA	NA	NA	NA	NA	NA	NA	NA	NA	NA	NA	NA	NA	NA	NA
ACSP50_1860		rRNA methyltransferase				2.1.1.-	CY		NA	NA	NA	NA	NA	NA	NA	NA	NA	NA	NA	NA	NA	NA	NA	NA	NA	NA	NA	NA	NA
ACSP50_1861		flavohemoprotein				1.14.12.17	CY	34	NA	NA	NA	NA	NA	NA	1.04843	0.323321	0.878249	1.02378	0.324095	0.991045	0.911485	0.264623	0.807481	0.907058	0.146668	0.493907	NA	NA	NA
ACSP50_1862		hypothetical protein					CY		NA	NA	NA	NA	NA	NA	NA	NA	NA	NA	NA	NA	NA	NA	NA	NA	NA	NA	NA	NA	NA
ACSP50_1863		hypothetical protein					CY		NA	NA	NA	NA	NA	NA	NA	NA	NA	NA	NA	NA	NA	NA	NA	NA	NA	NA	NA	NA	NA
ACSP50_1864		uncharacterized protein			K23170	5.1.1.23	CY	5	NA	NA	NA	1.20118	0.455418	0.105129	1.03202	0.10902	0.837222	NA	NA	NA	NA	NA	NA	NA	NA	NA	NA	NA	NA
ACSP50_1865		UDP-N-acetylmuramoylalanine--D-glutamate ligase	COG0771	M	K23169	6.3.2.53	CY	22	1.22777	0.20256	0.119339	1.31591	0.117372	0.068535	1.18678	0.0765439	0.161756	1.01487	0.128002	0.923088	1.26693	0.0776874	0.192077	1.40175	0.137616	0.0552139	1.0748	0.0737495	0.138678
ACSP50_1866	ybbH_1	putative HTH-type transcriptional regulator YbbH					CY		NA	NA	NA	NA	NA	NA	NA	NA	NA	NA	NA	NA	NA	NA	NA	NA	NA	NA	NA	NA	NA
ACSP50_1867		ABC transporter substrate-binding protein	COG1653	G	K17329		MA	20	1.99424	0.369469	0.0491765	1.34041	0.287448	0.0725287	1.1881	0.330613	0.359973	NA	NA	NA	NA	NA	NA	1.27749	0.102821	0.057102	1.74245	0.347139	0.0335035
ACSP50_1868		sugar ABC transporter permease	COG1175	G	K17330		IM		NA	NA	NA	NA	NA	NA	NA	NA	NA	NA	NA	NA	NA	NA	NA	NA	NA	NA	NA	NA	NA
ACSP50_1869		sugar ABC transporter permease	COG0395	G	K17331		IM		NA	NA	NA	NA	NA	NA	NA	NA	NA	NA	NA	NA	NA	NA	NA	NA	NA	NA	NA	NA	NA
ACSP50_1870		carbohydrate ABC transporter; N-acetylglucosamine/diacetylchitobiose-binding protein	COG1653	G	K10200		MA	31	1.82664	0.464876	0.0777571	NA	NA	NA	NA	NA	NA	NA	NA	NA	NA	NA	NA	1.23203	0.359614	0.311363	2.00148	0.268521	0.028086
ACSP50_1871		ABC transporter permease	COG1175	G	K10201		IM		NA	NA	NA	NA	NA	NA	NA	NA	NA	NA	NA	NA	NA	NA	NA	NA	NA	NA	NA	NA	NA
ACSP50_1872		sugar ABC transporter permease	COG0395	G	K10202		IM		NA	NA	NA	NA	NA	NA	NA	NA	NA	NA	NA	NA	NA	NA	NA	NA	NA	NA	NA	NA	NA
ACSP50_1873		bifunctional 3'-5' exonuclease/DNA polymerase	COG0258	L	K02335	2.7.7.7	CY		NA	NA	NA	NA	NA	NA	NA	NA	NA	NA	NA	NA	NA	NA	NA	NA	NA	NA	NA	NA	NA
ACSP50_1874	metH	methionine synthase (B12-dependent)	COG0646	E	K00548	2.1.1.13	CY	7	1.48064	0.107469	0.0568364	1.0987	0.110385	0.290941	1.06406	0.166193	0.757398	1.34711	0.241316	0.334753	1.30134	0.242158	0.359542	1.43995	0.239263	0.0993267	1.08042	0.0807486	0.333563
ACSP50_1875	gntK	gluconokinase	COG3265	G	K00851	2.7.1.12	CY		NA	NA	NA	NA	NA	NA	NA	NA	NA	NA	NA	NA	NA	NA	NA	NA	NA	NA	NA	NA	NA
ACSP50_1876		membrane protein					IM		NA	NA	NA	NA	NA	NA	NA	NA	NA	NA	NA	NA	NA	NA	NA	NA	NA	NA	NA	NA	NA
ACSP50_1877		TetR family transcriptional regulator					MA		NA	NA	NA	NA	NA	NA	NA	NA	NA	NA	NA	NA	NA	NA	NA	NA	NA	NA	NA	NA	NA
ACSP50_1878		metal-dependent hydrolase					IM		NA	NA	NA	NA	NA	NA	NA	NA	NA	NA	NA	NA	NA	NA	NA	NA	NA	NA	NA	NA	NA
ACSP50_1879		hypothetical protein					MA		NA	NA	NA	NA	NA	NA	NA	NA	NA	NA	NA	NA	NA	NA	NA	NA	NA	NA	NA	NA	NA
ACSP50_1880		two-component sensor histidine kinase				2.7.13.3	IM		NA	NA	NA	NA	NA	NA	NA	NA	NA	NA	NA	NA	NA	NA	NA	NA	NA	NA	NA	NA	NA
ACSP50_1881		LuxR-family two component system response regulator	COG2197	TK			CY		NA	NA	NA	NA	NA	NA	NA	NA	NA	NA	NA	NA	NA	NA	NA	NA	NA	NA	NA	NA	NA
ACSP50_1882		NUDIX hydrolase				3.6.1.-	CY		NA	NA	NA	NA	NA	NA	NA	NA	NA	NA	NA	NA	NA	NA	NA	NA	NA	NA	NA	NA	NA
ACSP50_1883		cellulose synthase					IM		NA	NA	NA	NA	NA	NA	NA	NA	NA	NA	NA	NA	NA	NA	NA	NA	NA	NA	NA	NA	NA
ACSP50_1884		amylo-alpha-1;6-glucosidase					CY		NA	NA	NA	NA	NA	NA	NA	NA	NA	NA	NA	NA	NA	NA	NA	NA	NA	NA	NA	NA	NA
ACSP50_1885		glucosidase					CY		NA	NA	NA	NA	NA	NA	NA	NA	NA	NA	NA	NA	NA	NA	NA	NA	NA	NA	NA	NA	NA
ACSP50_1886		hypothetical protein					CY		NA	NA	NA	NA	NA	NA	NA	NA	NA	NA	NA	NA	NA	NA	NA	NA	NA	NA	NA	NA	NA
ACSP50_1887		uncharacterized protein					CY	15	0.511829	0.0643171	0.0495319	0.763768	0.0663773	0.0402952	0.756431	0.11621	0.143565	0.859365	0.155661	0.3523	1.00577	0.128098	0.997152	1.08121	0.0604145	0.0860684	0.924772	0.156598	0.231563
ACSP50_1888		hypothetical protein					CY		NA	NA	NA	NA	NA	NA	NA	NA	NA	NA	NA	NA	NA	NA	NA	NA	NA	NA	NA	NA	NA
ACSP50_1889		chorismate-binding protein	COG0147	EH	K13063	2.6.1.86	CY		NA	NA	NA	NA	NA	NA	NA	NA	NA	NA	NA	NA	NA	NA	NA	NA	NA	NA	NA	NA	NA
ACSP50_1890		hypothetical protein					CY		NA	NA	NA	NA	NA	NA	NA	NA	NA	NA	NA	NA	NA	NA	NA	NA	NA	NA	NA	NA	NA
ACSP50_1891		response regulator receiver domain protein	COG0745	TK			CY		NA	NA	NA	NA	NA	NA	NA	NA	NA	NA	NA	NA	NA	NA	NA	NA	NA	NA	NA	NA	NA
ACSP50_1892		hypothetical protein					IM		NA	NA	NA	NA	NA	NA	NA	NA	NA	NA	NA	NA	NA	NA	NA	NA	NA	NA	NA	NA	NA
ACSP50_1893		PadR family transcriptional regulator					CY		NA	NA	NA	NA	NA	NA	NA	NA	NA	NA	NA	NA	NA	NA	NA	NA	NA	NA	NA	NA	NA
ACSP50_1894		NYN domain-containing protein					CY	4	NA	NA	NA	0.779387	0.168616	0.0806694	0.919904	0.0570084	0.281236	1.05421	0.272345	0.886541	1.22289	0.130745	0.354052	1.37562	0.182731	0.0707509	1.53144	0.143552	0.0500377
ACSP50_1895		transglycosylase					IM		NA	NA	NA	NA	NA	NA	NA	NA	NA	NA	NA	NA	NA	NA	NA	NA	NA	NA	NA	NA	NA
ACSP50_1896		uncharacterized protein					IM		NA	NA	NA	NA	NA	NA	NA	NA	NA	NA	NA	NA	NA	NA	NA	NA	NA	NA	NA	NA	NA
ACSP50_1897		hypothetical protein					CY		NA	NA	NA	NA	NA	NA	NA	NA	NA	NA	NA	NA	NA	NA	NA	NA	NA	NA	NA	NA	NA
ACSP50_1898		hypothetical protein					CY		NA	NA	NA	NA	NA	NA	NA	NA	NA	NA	NA	NA	NA	NA	NA	NA	NA	NA	NA	NA	NA
ACSP50_1899		ATP-binding protein					CY		NA	NA	NA	NA	NA	NA	NA	NA	NA	NA	NA	NA	NA	NA	NA	NA	NA	NA	NA	NA	NA
ACSP50_1900		hypothetical protein					IM		NA	NA	NA	NA	NA	NA	NA	NA	NA	NA	NA	NA	NA	NA	NA	NA	NA	NA	NA	NA	NA
ACSP50_1901		lactate 2-monooxygenase	COG1304	CIR	K00467	1.13.12.4	CY		NA	NA	NA	NA	NA	NA	NA	NA	NA	NA	NA	NA	NA	NA	NA	NA	NA	NA	NA	NA	NA
ACSP50_1902		DNA polymerase IV	COG0389	L	K02346	2.7.7.7	CY		NA	NA	NA	NA	NA	NA	NA	NA	NA	NA	NA	NA	NA	NA	NA	NA	NA	NA	NA	NA	NA
ACSP50_1903	ctaD2	cytochrome c oxidase; subunit I	COG0843	C	K02274	1.9.3.1	IM		NA	NA	NA	NA	NA	NA	NA	NA	NA	NA	NA	NA	NA	NA	NA	NA	NA	NA	NA	NA	NA
ACSP50_1904		hypothetical protein					MA		NA	NA	NA	NA	NA	NA	NA	NA	NA	NA	NA	NA	NA	NA	NA	NA	NA	NA	NA	NA	NA
ACSP50_1905		TetR family transcriptional regulator	COG1309	K			CY		NA	NA	NA	NA	NA	NA	NA	NA	NA	NA	NA	NA	NA	NA	NA	NA	NA	NA	NA	NA	NA
ACSP50_1906		hypothetical protein					IM		NA	NA	NA	NA	NA	NA	NA	NA	NA	NA	NA	NA	NA	NA	NA	NA	NA	NA	NA	NA	NA
ACSP50_1907		hypothetical protein					IM		NA	NA	NA	NA	NA	NA	NA	NA	NA	NA	NA	NA	NA	NA	NA	NA	NA	NA	NA	NA	NA
ACSP50_1908		TetR family transcriptional regulator	COG1309	K			CY		NA	NA	NA	NA	NA	NA	NA	NA	NA	NA	NA	NA	NA	NA	NA	NA	NA	NA	NA	NA	NA
ACSP50_1909		UDP-glucose 4-epimerase				5.1.3.2	CY		NA	NA	NA	NA	NA	NA	NA	NA	NA	NA	NA	NA	NA	NA	NA	NA	NA	NA	NA	NA	NA
ACSP50_1910		cytochrome P450				1.14.13.88	MA		NA	NA	NA	NA	NA	NA	NA	NA	NA	NA	NA	NA	NA	NA	NA	NA	NA	NA	NA	NA	NA
ACSP50_1911		glycosyl transferase				2.4.1.-	CY		NA	NA	NA	NA	NA	NA	NA	NA	NA	NA	NA	NA	NA	NA	NA	NA	NA	NA	NA	NA	NA
ACSP50_1912		acyl-CoA synthetase				6.2.1.26	CY		NA	NA	NA	NA	NA	NA	NA	NA	NA	NA	NA	NA	NA	NA	NA	NA	NA	NA	NA	NA	NA
ACSP50_1913		glycosyl transferase family 2					CY		NA	NA	NA	NA	NA	NA	NA	NA	NA	NA	NA	NA	NA	NA	NA	NA	NA	NA	NA	NA	NA
ACSP50_1914		3-oxoacyl-ACP synthase	COG0332	I	K22317	2.3.3.20	CY		NA	NA	NA	NA	NA	NA	NA	NA	NA	NA	NA	NA	NA	NA	NA	NA	NA	NA	NA	NA	NA
ACSP50_1915		hypothetical protein					CY		NA	NA	NA	NA	NA	NA	NA	NA	NA	NA	NA	NA	NA	NA	NA	NA	NA	NA	NA	NA	NA
ACSP50_1916		TetR family transcriptional regulator					CY		NA	NA	NA	NA	NA	NA	NA	NA	NA	NA	NA	NA	NA	NA	NA	NA	NA	NA	NA	NA	NA
ACSP50_1917		hypothetical protein					CY		NA	NA	NA	NA	NA	NA	NA	NA	NA	NA	NA	NA	NA	NA	NA	NA	NA	NA	NA	NA	NA
ACSP50_1918		hypothetical protein					IM		NA	NA	NA	NA	NA	NA	NA	NA	NA	NA	NA	NA	NA	NA	NA	NA	NA	NA	NA	NA	NA
ACSP50_1919		3-beta hydroxysteroid dehydrogenase				5.1.3.2	CY		NA	NA	NA	NA	NA	NA	NA	NA	NA	NA	NA	NA	NA	NA	NA	NA	NA	NA	NA	NA	NA
ACSP50_1920		TetR family transcriptional regulator	COG1309	K			CY		NA	NA	NA	NA	NA	NA	NA	NA	NA	NA	NA	NA	NA	NA	NA	NA	NA	NA	NA	NA	NA
ACSP50_1921		arsenic transporter	COG1055	P	K03893		IM		NA	NA	NA	NA	NA	NA	NA	NA	NA	NA	NA	NA	NA	NA	NA	NA	NA	NA	NA	NA	NA
ACSP50_1922		uncharacterized protein	COG1253	R	K03699		IM		NA	NA	NA	NA	NA	NA	NA	NA	NA	NA	NA	NA	NA	NA	NA	NA	NA	NA	NA	NA	NA
ACSP50_1923		chemotaxis protein					CY		NA	NA	NA	NA	NA	NA	NA	NA	NA	NA	NA	NA	NA	NA	NA	NA	NA	NA	NA	NA	NA
ACSP50_1924		uncharacterized protein					CY	8	1.3221	0.0994456	0.0907554	0.946853	0.251084	0.419408	0.996227	0.116045	0.954493	0.882602	0.142759	0.517389	1.05615	0.217989	0.726724	1.33665	0.127891	0.0973333	1.82066	0.103755	0.0313524
ACSP50_1925		hypothetical protein					CY		NA	NA	NA	NA	NA	NA	NA	NA	NA	NA	NA	NA	NA	NA	NA	NA	NA	NA	NA	NA	NA
ACSP50_1926		hypothetical protein					MA		NA	NA	NA	NA	NA	NA	NA	NA	NA	NA	NA	NA	NA	NA	NA	NA	NA	NA	NA	NA	NA
ACSP50_1927		Triple functional domain protein				2.7.11.1	EX		NA	NA	NA	NA	NA	NA	NA	NA	NA	NA	NA	NA	NA	NA	NA	NA	NA	NA	NA	NA	NA
ACSP50_1928		hypothetical protein					CY		NA	NA	NA	NA	NA	NA	NA	NA	NA	NA	NA	NA	NA	NA	NA	NA	NA	NA	NA	NA	NA
ACSP50_1929		intradiol ring-cleavage dioxygenase					MA		NA	NA	NA	NA	NA	NA	NA	NA	NA	NA	NA	NA	NA	NA	NA	NA	NA	NA	NA	NA	NA
ACSP50_1930		hypothetical protein					CY		NA	NA	NA	NA	NA	NA	NA	NA	NA	NA	NA	NA	NA	NA	NA	NA	NA	NA	NA	NA	NA
ACSP50_1931		NAD(P)-dependent oxidoreductase					CY		NA	NA	NA	NA	NA	NA	NA	NA	NA	NA	NA	NA	NA	NA	NA	NA	NA	NA	NA	NA	NA
ACSP50_1932		dephospho-CoA kinase					CY		NA	NA	NA	NA	NA	NA	NA	NA	NA	NA	NA	NA	NA	NA	NA	NA	NA	NA	NA	NA	NA
ACSP50_1933		hypothetical protein				1.2.1.2	CY		NA	NA	NA	NA	NA	NA	NA	NA	NA	NA	NA	NA	NA	NA	NA	NA	NA	NA	NA	NA	NA
ACSP50_1934		hypothetical protein					CY		NA	NA	NA	NA	NA	NA	NA	NA	NA	NA	NA	NA	NA	NA	NA	NA	NA	NA	NA	NA	NA
ACSP50_1935		ABC transporter permease	COG0395	G	K10119		IM		NA	NA	NA	NA	NA	NA	NA	NA	NA	NA	NA	NA	NA	NA	NA	NA	NA	NA	NA	NA	NA
ACSP50_1936		ABC transporter permease	COG1175	G	K10118		IM		NA	NA	NA	NA	NA	NA	NA	NA	NA	NA	NA	NA	NA	NA	NA	NA	NA	NA	NA	NA	NA
ACSP50_1937		ABC transporter substrate-binding protein	COG1653	G	K10117		MA		NA	NA	NA	NA	NA	NA	NA	NA	NA	NA	NA	NA	NA	NA	NA	NA	NA	NA	NA	NA	NA
ACSP50_1938		Fis family transcriptional regulator				2.7.3.-	IM		NA	NA	NA	NA	NA	NA	NA	NA	NA	NA	NA	NA	NA	NA	NA	NA	NA	NA	NA	NA	NA
ACSP50_1939		histidine kinase				2.7.3.-	IM		NA	NA	NA	NA	NA	NA	NA	NA	NA	NA	NA	NA	NA	NA	NA	NA	NA	NA	NA	NA	NA
ACSP50_1940		hybrid sensor histidine kinase and response regulator of a two component complex	COG2203	T		2.7.3.-	CY		NA	NA	NA	NA	NA	NA	NA	NA	NA	NA	NA	NA	NA	NA	NA	NA	NA	NA	NA	NA	NA
ACSP50_1941		2-methylisocitrate lyase				2.1.2.11	CY	2	0.683403	0.0406389	0.0454802	0.829375	0.141865	0.168605	0.872716	0.0985215	0.214113	0.92041	0.11812	0.483475	1.26626	0.13914	0.247467	1.33119	0.11884	0.0720909	1.57921	0.165627	0.0279372
ACSP50_1942		hypothetical protein					CY		NA	NA	NA	NA	NA	NA	NA	NA	NA	NA	NA	NA	NA	NA	NA	NA	NA	NA	NA	NA	NA
ACSP50_1943		histidine kinase				2.7.3.-	CY		NA	NA	NA	NA	NA	NA	NA	NA	NA	NA	NA	NA	NA	NA	NA	NA	NA	NA	NA	NA	NA
ACSP50_1944		FAD-dependent oxidoreductase				1.14.13.9	CY		NA	NA	NA	NA	NA	NA	NA	NA	NA	NA	NA	NA	NA	NA	NA	NA	NA	NA	NA	NA	NA
ACSP50_1945		TetR family transcriptional regulator					CY		NA	NA	NA	NA	NA	NA	NA	NA	NA	NA	NA	NA	NA	NA	NA	NA	NA	NA	NA	NA	NA
ACSP50_1946		hypothetical protein					CY		NA	NA	NA	NA	NA	NA	NA	NA	NA	NA	NA	NA	NA	NA	NA	NA	NA	NA	NA	NA	NA
ACSP50_1947		histidine kinase				2.7.3.-	CY		NA	NA	NA	NA	NA	NA	NA	NA	NA	NA	NA	NA	NA	NA	NA	NA	NA	NA	NA	NA	NA
ACSP50_1948		hypothetical protein					EX	17	NA	NA	NA	NA	NA	NA	NA	NA	NA	NA	NA	NA	NA	NA	NA	NA	NA	NA	NA	NA	NA
ACSP50_1949		Crp/Fnr family transcriptional regulator					CY		NA	NA	NA	NA	NA	NA	NA	NA	NA	NA	NA	NA	NA	NA	NA	NA	NA	NA	NA	NA	NA
ACSP50_1950		Camphene synthase			K16218	4.2.3.118	CY		NA	NA	NA	NA	NA	NA	NA	NA	NA	NA	NA	NA	NA	NA	NA	NA	NA	NA	NA	NA	NA
ACSP50_1951		SAM-dependent methyltransferase			K16217	2.1.1.255	CY		NA	NA	NA	NA	NA	NA	NA	NA	NA	NA	NA	NA	NA	NA	NA	NA	NA	NA	NA	NA	NA
ACSP50_1952		glucoamylase				3.2.1.3	CY	4	NA	NA	NA	0.874251	0.127427	0.170654	0.995339	0.280735	0.897367	0.996717	0.189227	0.942742	0.90293	0.164983	0.514943	1.27485	0.27991	0.205269	1.80872	0.273715	0.030643
ACSP50_1953		hypothetical protein					EX		NA	NA	NA	NA	NA	NA	NA	NA	NA	NA	NA	NA	NA	NA	NA	NA	NA	NA	NA	NA	NA
ACSP50_1954		aldehyde oxidase				1.1.1.-	CY	2	0.78472	0.113594	0.0834057	0.917198	0.0456692	0.220797	0.848565	0.0380864	0.126054	0.753828	0.118362	0.275714	1.02967	0.167312	0.901664	1.10212	0.147095	0.378571	1.30171	0.400758	0.104895
ACSP50_1955		hypothetical protein					CY		NA	NA	NA	NA	NA	NA	NA	NA	NA	NA	NA	NA	NA	NA	NA	NA	NA	NA	NA	NA	NA
ACSP50_1956		CHAT domain-containing protein					CY		NA	NA	NA	NA	NA	NA	NA	NA	NA	NA	NA	NA	NA	NA	NA	NA	NA	NA	NA	NA	NA
ACSP50_1957		hypothetical protein					CY		NA	NA	NA	NA	NA	NA	NA	NA	NA	NA	NA	NA	NA	NA	NA	NA	NA	NA	NA	NA	NA
ACSP50_1958		hypothetical protein					CY		NA	NA	NA	NA	NA	NA	NA	NA	NA	NA	NA	NA	NA	NA	NA	NA	NA	NA	NA	NA	NA
ACSP50_1959		hypothetical protein					MA		NA	NA	NA	NA	NA	NA	NA	NA	NA	NA	NA	NA	NA	NA	NA	NA	NA	NA	NA	NA	NA
ACSP50_1960		alpha-amylase				2.4.1.18	CY		NA	NA	NA	NA	NA	NA	NA	NA	NA	NA	NA	NA	NA	NA	NA	NA	NA	NA	NA	NA	NA
ACSP50_1961		hypothetical protein					IM		NA	NA	NA	NA	NA	NA	NA	NA	NA	NA	NA	NA	NA	NA	NA	NA	NA	NA	NA	NA	NA
ACSP50_1962		carbamoyltransferase	COG2192	R	K00612	2.1.3.-	CY		NA	NA	NA	NA	NA	NA	NA	NA	NA	NA	NA	NA	NA	NA	NA	NA	NA	NA	NA	NA	NA
ACSP50_1963		uncharacterized protein					IM		NA	NA	NA	NA	NA	NA	NA	NA	NA	NA	NA	NA	NA	NA	NA	NA	NA	NA	NA	NA	NA
ACSP50_1964		hypothetical protein					MA		NA	NA	NA	NA	NA	NA	NA	NA	NA	NA	NA	NA	NA	NA	NA	NA	NA	NA	NA	NA	NA
ACSP50_1965		dihydrodipicolinate synthase family protein	COG0329	EM	K01714	4.3.3.7	CY	12	1.78817	0.231606	0.0519898	1.56368	0.0791789	0	1.0812	0.0922425	0.368061	1.18716	0.159957	0.313896	0.998381	0.142479	0.973197	0.866652	0.168994	0.284602	1.00894	0.305032	0.928432
ACSP50_1966		AraC family transcriptional regulator	COG2207	K			CY		NA	NA	NA	NA	NA	NA	NA	NA	NA	NA	NA	NA	NA	NA	NA	NA	NA	NA	NA	NA	NA
ACSP50_1967		glyoxalase					CY	8	1.05234	0.148696	0.684721	0.898903	0.165549	0.140348	0.915161	0.0619946	0.336171	0.818485	0.0537116	0.284133	1.00734	0.0981412	0.788709	1.18704	0.0721591	0.0957761	1.97139	0.147968	0.0500606
ACSP50_1968		LacI family transcriptional regulator	COG1879	G	K23508		MA		NA	NA	NA	NA	NA	NA	NA	NA	NA	NA	NA	NA	NA	NA	NA	NA	NA	NA	NA	NA	NA
ACSP50_1969		sugar ABC transporter ATP-binding protein	COG1129	G	K10820	7.5.2.9	CY		NA	NA	NA	NA	NA	NA	NA	NA	NA	NA	NA	NA	NA	NA	NA	NA	NA	NA	NA	NA	NA
ACSP50_1970		ATPase	COG1172	G	K23509	3.6.3.17	IM		NA	NA	NA	NA	NA	NA	NA	NA	NA	NA	NA	NA	NA	NA	NA	NA	NA	NA	NA	NA	NA
ACSP50_1971		ATPase	COG1172	G	K23509		IM		NA	NA	NA	NA	NA	NA	NA	NA	NA	NA	NA	NA	NA	NA	NA	NA	NA	NA	NA	NA	NA
ACSP50_1972		esterase				3.1.1.-	CY		NA	NA	NA	NA	NA	NA	NA	NA	NA	NA	NA	NA	NA	NA	NA	NA	NA	NA	NA	NA	NA
ACSP50_1973		MarR family transcriptional regulator	COG1846	K			CY		NA	NA	NA	NA	NA	NA	NA	NA	NA	NA	NA	NA	NA	NA	NA	NA	NA	NA	NA	NA	NA
ACSP50_1974		pyruvoyl-dependent arginine decarboxylase	COG1945	E	K02626	4.1.1.19	CY		NA	NA	NA	NA	NA	NA	NA	NA	NA	NA	NA	NA	NA	NA	NA	NA	NA	NA	NA	NA	NA
ACSP50_1975		hypothetical protein	COG3526	S	K07401		CY		NA	NA	NA	NA	NA	NA	NA	NA	NA	NA	NA	NA	NA	NA	NA	NA	NA	NA	NA	NA	NA
ACSP50_1976		cell envelope-related transcriptional attenuator					MA		NA	NA	NA	NA	NA	NA	NA	NA	NA	NA	NA	NA	NA	NA	NA	NA	NA	NA	NA	NA	NA
ACSP50_1977		glycosyl transferase				2.4.-.-	CY		NA	NA	NA	NA	NA	NA	NA	NA	NA	NA	NA	NA	NA	NA	NA	NA	NA	NA	NA	NA	NA
ACSP50_1978		glycosyl transferase family 1				2.4.1.-	CY		NA	NA	NA	NA	NA	NA	NA	NA	NA	NA	NA	NA	NA	NA	NA	NA	NA	NA	NA	NA	NA
ACSP50_1979		hypothetical protein					IM		NA	NA	NA	NA	NA	NA	NA	NA	NA	NA	NA	NA	NA	NA	NA	NA	NA	NA	NA	NA	NA
ACSP50_1980		dihydrolipoyl dehydrogenase	COG1249	C	K00382	1.8.1.4	CY	3	0.531101	0.115446	0.0945224	0.603424	0.0831151	0.0892315	0.624351	0.116227	0.103775	0.747525	0.119155	0.368058	0.861547	0.0374678	0.444804	1.03117	0.299875	0.939504	1.73574	0.161107	0.0254829
ACSP50_1981		hypothetical protein					IM		NA	NA	NA	NA	NA	NA	NA	NA	NA	NA	NA	NA	NA	NA	NA	NA	NA	NA	NA	NA	NA
ACSP50_1982		hypothetical protein					CY		NA	NA	NA	NA	NA	NA	NA	NA	NA	NA	NA	NA	NA	NA	NA	NA	NA	NA	NA	NA	NA
ACSP50_1983		uncharacterized protein					IM		NA	NA	NA	NA	NA	NA	NA	NA	NA	NA	NA	NA	NA	NA	NA	NA	NA	NA	NA	NA	NA
ACSP50_1984		uncharacterized protein					CY	34	NA	NA	NA	1.20378	0.4534	0.338481	NA	NA	NA	0.971398	0.0895251	0.600799	0.834461	0.203707	0.428967	NA	NA	NA	NA	NA	NA
ACSP50_1985		cation diffusion facilitator transporter	COG1230	P	K16264		IM		NA	NA	NA	NA	NA	NA	NA	NA	NA	NA	NA	NA	NA	NA	NA	NA	NA	NA	NA	NA	NA
ACSP50_1986		PPOX class F420-dependent enzyme					CY	16	1.27086	0.128404	0.134572	1.16698	0.154573	0.230038	1.51664	0.432886	0.152718	NA	NA	NA	1.19625	0.0529287	0.327861	1.26814	0.153069	0.0991631	NA	NA	NA
ACSP50_1987		hypothetical protein					EX	17	NA	NA	NA	NA	NA	NA	NA	NA	NA	NA	NA	NA	NA	NA	NA	NA	NA	NA	NA	NA	NA
ACSP50_1988		hypothetical protein					CY		NA	NA	NA	NA	NA	NA	NA	NA	NA	NA	NA	NA	NA	NA	NA	NA	NA	NA	NA	NA	NA
ACSP50_1989		Transcriptional regulator; TrmB	COG1378	K	K23356		CY		NA	NA	NA	NA	NA	NA	NA	NA	NA	NA	NA	NA	NA	NA	NA	NA	NA	NA	NA	NA	NA
ACSP50_1990		uncharacterized protein					IM		NA	NA	NA	NA	NA	NA	NA	NA	NA	NA	NA	NA	NA	NA	NA	NA	NA	NA	NA	NA	NA
ACSP50_1991		phage tail protein					CY		NA	NA	NA	NA	NA	NA	NA	NA	NA	NA	NA	NA	NA	NA	NA	NA	NA	NA	NA	NA	NA
ACSP50_1992		extracellular protein	COG0726	GM			MA	34	NA	NA	NA	NA	NA	NA	NA	NA	NA	NA	NA	NA	NA	NA	NA	0.699115	0.677281	0.274079	NA	NA	NA
ACSP50_1993		hypothetical protein					EX		NA	NA	NA	NA	NA	NA	NA	NA	NA	NA	NA	NA	NA	NA	NA	NA	NA	NA	NA	NA	NA
ACSP50_1994		serine/threonine protein kinase				2.7.11.1	CY		NA	NA	NA	NA	NA	NA	NA	NA	NA	NA	NA	NA	NA	NA	NA	NA	NA	NA	NA	NA	NA
ACSP50_1995		hypothetical protein					IM		NA	NA	NA	NA	NA	NA	NA	NA	NA	NA	NA	NA	NA	NA	NA	NA	NA	NA	NA	NA	NA
ACSP50_1996		uncharacterized protein					IM		NA	NA	NA	NA	NA	NA	NA	NA	NA	NA	NA	NA	NA	NA	NA	NA	NA	NA	NA	NA	NA
ACSP50_1997		2-nitropropane dioxygenase	COG2070	R	K00459	1.13.12.16	EX	1	NA	NA	NA	NA	NA	NA	1.05136	0.243839	0.823649	NA	NA	NA	NA	NA	NA	1.29652	0.196175	0.128073	1.51559	0.32909	0.067251
ACSP50_1998		secreted protein	COG5651	S			EX	4	NA	NA	NA	NA	NA	NA	NA	NA	NA	NA	NA	NA	NA	NA	NA	NA	NA	NA	NA	NA	NA
ACSP50_1999		fumarylacetoacetase			K01555	3.7.1.2	CY	20	1.69575	0.252447	0.0467786	1.22809	0.181519	0.194384	1.02382	0.102772	0.679412	NA	NA	NA	NA	NA	NA	NA	NA	NA	1.78609	0.160913	0.0343158
[truncated: 6,403 more rows]

## Sheet: Proteome dynamics - exo
Locus	Gene	Annotation	COG number	COG function	K number	EC number	predicted Localization according to Wendler et al., 2015	# Cluster - Hierarchical Cluster Analysis	fold-change (T1)	SD (T1)	padj (T1)	fold-change (T2)	SD (T2)	padj (T2)	fold-change (T3)	SD (T3)	padj (T3)	fold-change (T4)	SD (T4)	padj (T4)	fold-change (T5)	SD (T5)	padj (T5)	fold-change (T6)	SD (T6)	padj (T6)	fold-change (T7)	SD (T7)	padj (T7)
ACSP50_0001	dnaA_1	Chromosomal replication initiator protein DnaA	COG0593	L	K02313		CY		NA	NA	NA	NA	NA	NA	NA	NA	NA	NA	NA	NA	NA	NA	NA	NA	NA	NA	NA	NA	NA
ACSP50_0002		DNA polymerase III subunit beta	COG0592	L	K02338	2.7.7.7	CY	12	NA	NA	NA	NA	NA	NA	NA	NA	NA	NA	NA	NA	NA	NA	NA	NA	NA	NA	NA	NA	NA
ACSP50_0003		6-phosphogluconate dehydrogenase	COG0362	G	K00033	1.1.1.44	CY	2	NA	NA	NA	1.73782	0.801603	0.232825	0.453263	0.356911	0.172811	0.35901	0.113102	0.0375309	0.612637	0.225289	0.341283	0.643752	0.0518658	0.106017	0.285646	0.113354	0.0114483
ACSP50_0004		DNA replication/repair protein RecF	COG1195	L	K03629		CY		NA	NA	NA	NA	NA	NA	NA	NA	NA	NA	NA	NA	NA	NA	NA	NA	NA	NA	NA	NA	NA
ACSP50_0005		RNA-binding protein					CY		NA	NA	NA	NA	NA	NA	NA	NA	NA	NA	NA	NA	NA	NA	NA	NA	NA	NA	NA	NA	NA
ACSP50_0006		hypothetical protein					IM		NA	NA	NA	NA	NA	NA	NA	NA	NA	NA	NA	NA	NA	NA	NA	NA	NA	NA	NA	NA	NA
ACSP50_0007		uncharacterized protein					CY		NA	NA	NA	NA	NA	NA	NA	NA	NA	NA	NA	NA	NA	NA	NA	NA	NA	NA	NA	NA	NA
ACSP50_0008		DNA topoisomerase IV subunit B	COG0187	L	K02470	5.6.2.2	CY	13	NA	NA	NA	NA	NA	NA	NA	NA	NA	NA	NA	NA	NA	NA	NA	NA	NA	NA	NA	NA	NA
ACSP50_0009		DNA gyrase subunit A	COG0188	L	K02469	5.6.2.2	CY	9	NA	NA	NA	0.257016	0.292274	0.980713	0.14459	0.0301709	1	NA	NA	NA	NA	NA	NA	NA	NA	NA	NA	NA	NA
ACSP50_0010		uncharacterized protein					IM	10	NA	NA	NA	NA	NA	NA	NA	NA	NA	NA	NA	NA	NA	NA	NA	NA	NA	NA	NA	NA	NA
ACSP50_0011									NA	NA	NA	NA	NA	NA	NA	NA	NA	NA	NA	NA	NA	NA	NA	NA	NA	NA	NA	NA	NA
ACSP50_0012		uncharacterized protein					EX		NA	NA	NA	NA	NA	NA	NA	NA	NA	NA	NA	NA	NA	NA	NA	NA	NA	NA	NA	NA	NA
ACSP50_0013									NA	NA	NA	NA	NA	NA	NA	NA	NA	NA	NA	NA	NA	NA	NA	NA	NA	NA	NA	NA	NA
ACSP50_0014		hypothetical protein					CY		NA	NA	NA	NA	NA	NA	NA	NA	NA	NA	NA	NA	NA	NA	NA	NA	NA	NA	NA	NA	NA
ACSP50_0015		hypothetical protein					CY		NA	NA	NA	NA	NA	NA	NA	NA	NA	NA	NA	NA	NA	NA	NA	NA	NA	NA	NA	NA	NA
ACSP50_0016		DNA-binding response regulator					CY		NA	NA	NA	NA	NA	NA	NA	NA	NA	NA	NA	NA	NA	NA	NA	NA	NA	NA	NA	NA	NA
ACSP50_0017		two-component sensor histidine kinase					IM		NA	NA	NA	NA	NA	NA	NA	NA	NA	NA	NA	NA	NA	NA	NA	NA	NA	NA	NA	NA	NA
ACSP50_0018		hypothetical protein					IM		NA	NA	NA	NA	NA	NA	NA	NA	NA	NA	NA	NA	NA	NA	NA	NA	NA	NA	NA	NA	NA
ACSP50_0019		hypothetical protein					CY		NA	NA	NA	NA	NA	NA	NA	NA	NA	NA	NA	NA	NA	NA	NA	NA	NA	NA	NA	NA	NA
ACSP50_0020		NUDIX hydrolase					CY		NA	NA	NA	NA	NA	NA	NA	NA	NA	NA	NA	NA	NA	NA	NA	NA	NA	NA	NA	NA	NA
ACSP50_0021		hypothetical protein					IM		NA	NA	NA	NA	NA	NA	NA	NA	NA	NA	NA	NA	NA	NA	NA	NA	NA	NA	NA	NA	NA
ACSP50_0022		hypothetical protein					CY	12	NA	NA	NA	NA	NA	NA	NA	NA	NA	NA	NA	NA	NA	NA	NA	NA	NA	NA	NA	NA	NA
ACSP50_0023		protein dithiol-disulfide isomerase					CY		NA	NA	NA	NA	NA	NA	NA	NA	NA	NA	NA	NA	NA	NA	NA	NA	NA	NA	NA	NA	NA
ACSP50_0024		cysteine desufuration protein SufE	COG2166	O	K02426		CY		NA	NA	NA	NA	NA	NA	NA	NA	NA	NA	NA	NA	NA	NA	NA	NA	NA	NA	NA	NA	NA
ACSP50_0025		signal transduction protein				1.1.1.205	CY	27	NA	NA	NA	NA	NA	NA	NA	NA	NA	NA	NA	NA	NA	NA	NA	NA	NA	NA	NA	NA	NA
ACSP50_0026		lipase				3.1.1.2	CY		NA	NA	NA	NA	NA	NA	NA	NA	NA	NA	NA	NA	NA	NA	NA	NA	NA	NA	NA	NA	NA
ACSP50_0027		thiosulfate sulfurtransferase	COG2897	P	K01011	2.8.1.1	CY	22	NA	NA	NA	NA	NA	NA	NA	NA	NA	NA	NA	NA	NA	NA	NA	NA	NA	NA	NA	NA	NA
ACSP50_0028		molecular chaperone HtpG	COG0326	O	K04079		CY		NA	NA	NA	NA	NA	NA	NA	NA	NA	NA	NA	NA	NA	NA	NA	NA	NA	NA	NA	NA	NA
ACSP50_0029		hypothetical protein					CY		NA	NA	NA	NA	NA	NA	NA	NA	NA	NA	NA	NA	NA	NA	NA	NA	NA	NA	NA	NA	NA
ACSP50_0030		TetR family transcriptional regulator	COG1309	K			CY		NA	NA	NA	NA	NA	NA	NA	NA	NA	NA	NA	NA	NA	NA	NA	NA	NA	NA	NA	NA	NA
ACSP50_0031		biotin carboxylase	COG0439	I	K01961	6.4.1.2	CY	3	NA	NA	NA	NA	NA	NA	NA	NA	NA	NA	NA	NA	NA	NA	NA	NA	NA	NA	NA	NA	NA
ACSP50_0032		hydroxymethylglutaryl-CoA lyase	COG0119	E	K01640	4.1.3.4	CY	37	NA	NA	NA	NA	NA	NA	NA	NA	NA	NA	NA	NA	NA	NA	NA	NA	NA	NA	NA	NA	NA
ACSP50_0033		hypothetical protein					MA		NA	NA	NA	NA	NA	NA	NA	NA	NA	NA	NA	NA	NA	NA	NA	NA	NA	NA	NA	NA	NA
ACSP50_0034		hypothetical protein					MA		NA	NA	NA	NA	NA	NA	NA	NA	NA	NA	NA	NA	NA	NA	NA	NA	NA	NA	NA	NA	NA
ACSP50_0035		carboxylase				6.4.1.3	CY	18	NA	NA	NA	NA	NA	NA	NA	NA	NA	NA	NA	NA	NA	NA	NA	NA	NA	NA	NA	NA	NA
ACSP50_0036		acyl-CoA dehydrogenase				1.3.99.12	CY	31	NA	NA	NA	NA	NA	NA	NA	NA	NA	NA	NA	NA	NA	NA	NA	NA	NA	NA	NA	NA	NA
ACSP50_0037		Transcriptional Regulator Xre family	COG3903	R			CY		NA	NA	NA	NA	NA	NA	NA	NA	NA	NA	NA	NA	NA	NA	NA	NA	NA	NA	NA	NA	NA
ACSP50_0038		MarR family transcriptional regulator					CY		NA	NA	NA	NA	NA	NA	NA	NA	NA	NA	NA	NA	NA	NA	NA	NA	NA	NA	NA	NA	NA
ACSP50_0039		polyisoprenoid-binding protein					CY		NA	NA	NA	NA	NA	NA	NA	NA	NA	NA	NA	NA	NA	NA	NA	NA	NA	NA	NA	NA	NA
ACSP50_0040		conserved hypothetical protein					IM		NA	NA	NA	NA	NA	NA	NA	NA	NA	NA	NA	NA	NA	NA	NA	NA	NA	NA	NA	NA	NA
ACSP50_0041		conserved hypothetical protein	COG2815	M			MA		NA	NA	NA	NA	NA	NA	NA	NA	NA	NA	NA	NA	NA	NA	NA	NA	NA	NA	NA	NA	NA
ACSP50_0042		hypothetical protein					CY		NA	NA	NA	NA	NA	NA	NA	NA	NA	NA	NA	NA	NA	NA	NA	NA	NA	NA	NA	NA	NA
ACSP50_0043		DUF397 domain-containing protein					CY		NA	NA	NA	NA	NA	NA	NA	NA	NA	NA	NA	NA	NA	NA	NA	NA	NA	NA	NA	NA	NA
ACSP50_0044		hypothetical protein					CY		NA	NA	NA	NA	NA	NA	NA	NA	NA	NA	NA	NA	NA	NA	NA	NA	NA	NA	NA	NA	NA
ACSP50_0045		hypothetical protein					IM		NA	NA	NA	NA	NA	NA	NA	NA	NA	NA	NA	NA	NA	NA	NA	NA	NA	NA	NA	NA	NA
ACSP50_0046		UDP-N-acetyl-D-mannosaminuronic acid transferase					CY	16	NA	NA	NA	NA	NA	NA	NA	NA	NA	NA	NA	NA	NA	NA	NA	NA	NA	NA	NA	NA	NA
ACSP50_0047									NA	NA	NA	NA	NA	NA	NA	NA	NA	NA	NA	NA	NA	NA	NA	NA	NA	NA	NA	NA	NA
ACSP50_0048		uncharacterized protein					CY	2	NA	NA	NA	0.858038	0.393237	0.767909	NA	NA	NA	NA	NA	NA	NA	NA	NA	NA	NA	NA	NA	NA	NA
ACSP50_0049		FHA domain-containing protein					MA	7	NA	NA	NA	NA	NA	NA	NA	NA	NA	NA	NA	NA	NA	NA	NA	NA	NA	NA	NA	NA	NA
ACSP50_0050		protein phosphatase	COG0631	T	K20074	3.1.3.16	MA	2	NA	NA	NA	NA	NA	NA	NA	NA	NA	NA	NA	NA	NA	NA	NA	NA	NA	NA	NA	NA	NA
ACSP50_0051		cell division protein FtsW					IM		NA	NA	NA	NA	NA	NA	NA	NA	NA	NA	NA	NA	NA	NA	NA	NA	NA	NA	NA	NA	NA
ACSP50_0052		peptidoglycan glycosyltransferase	COG0768	DM	K05364	2.4.1.129	MA	20	NA	NA	NA	NA	NA	NA	NA	NA	NA	NA	NA	NA	NA	NA	NA	NA	NA	NA	NA	NA	NA
ACSP50_0053		serine/threonine protein kinase	COG0515	T	K12132	2.7.11.1	MA		NA	NA	NA	NA	NA	NA	NA	NA	NA	NA	NA	NA	NA	NA	NA	NA	NA	NA	NA	NA	NA
ACSP50_0054		serine/threonine protein kinase	COG0515	T	K12132	2.7.11.1	MA	13	NA	NA	NA	0.369531	0.128257	0.0180385	NA	NA	NA	1.38544	0.782625	0.630088	NA	NA	NA	0.616379	0.229326	0.134331	0.19127	0.0792425	0.00536842
ACSP50_0055		glutamine amidotransferase	COG0512	EH	K01664	2.6.1.85	CY	12	NA	NA	NA	NA	NA	NA	NA	NA	NA	NA	NA	NA	NA	NA	NA	NA	NA	NA	NA	NA	NA
ACSP50_0056		hypothetical protein					MA		NA	NA	NA	NA	NA	NA	NA	NA	NA	NA	NA	NA	NA	NA	NA	NA	NA	NA	NA	NA	NA
ACSP50_0057		hypothetical protein	COG3764	M	K07284	3.4.22.70	CY		NA	NA	NA	NA	NA	NA	NA	NA	NA	NA	NA	NA	NA	NA	NA	NA	NA	NA	NA	NA	NA
ACSP50_0058		hypothetical protein					MA		NA	NA	NA	NA	NA	NA	NA	NA	NA	NA	NA	NA	NA	NA	NA	NA	NA	NA	NA	NA	NA
ACSP50_0059		septation inhibitor protein					IM	16	NA	NA	NA	NA	NA	NA	NA	NA	NA	NA	NA	NA	NA	NA	NA	NA	NA	NA	NA	NA	NA
ACSP50_0060		Fe-S oxidoreductase					IM	26	NA	NA	NA	NA	NA	NA	NA	NA	NA	NA	NA	NA	NA	NA	NA	NA	NA	NA	NA	NA	NA
ACSP50_0061		membrane protein					IM		NA	NA	NA	NA	NA	NA	NA	NA	NA	NA	NA	NA	NA	NA	NA	NA	NA	NA	NA	NA	NA
ACSP50_0062		yugS-like uncharacterized membrane protein					IM		NA	NA	NA	NA	NA	NA	NA	NA	NA	NA	NA	NA	NA	NA	NA	NA	NA	NA	NA	NA	NA
ACSP50_0063		hypothetical protein					EX		NA	NA	NA	NA	NA	NA	NA	NA	NA	NA	NA	NA	NA	NA	NA	NA	NA	NA	NA	NA	NA
ACSP50_0064									NA	NA	NA	NA	NA	NA	NA	NA	NA	NA	NA	NA	NA	NA	NA	NA	NA	NA	NA	NA	NA
ACSP50_0065		pyridoxamine 5'-phosphate oxidase					CY		NA	NA	NA	NA	NA	NA	NA	NA	NA	NA	NA	NA	NA	NA	NA	NA	NA	NA	NA	NA	NA
ACSP50_0066		deoxycytidine triphosphate deaminase	COG0717	F	K01494	3.5.4.13	CY	16	NA	NA	NA	NA	NA	NA	NA	NA	NA	NA	NA	NA	NA	NA	NA	NA	NA	NA	NA	NA	NA
ACSP50_0067		hypothetical protein					CY		NA	NA	NA	NA	NA	NA	NA	NA	NA	NA	NA	NA	NA	NA	NA	NA	NA	NA	NA	NA	NA
ACSP50_0068		hypothetical protein					CY	22	NA	NA	NA	NA	NA	NA	NA	NA	NA	NA	NA	NA	NA	NA	NA	NA	NA	NA	NA	NA	NA
ACSP50_0069		phosphoribosyltransferase	COG0503	F	K00759	2.4.2.7	CY		NA	NA	NA	NA	NA	NA	NA	NA	NA	NA	NA	NA	NA	NA	NA	NA	NA	NA	NA	NA	NA
ACSP50_0070		stage II sporulation protein E				3.1.3.3	IM		NA	NA	NA	NA	NA	NA	NA	NA	NA	NA	NA	NA	NA	NA	NA	NA	NA	NA	NA	NA	NA
ACSP50_0071		hypothetical protein					CY		NA	NA	NA	NA	NA	NA	NA	NA	NA	NA	NA	NA	NA	NA	NA	NA	NA	NA	NA	NA	NA
ACSP50_0072		butyryl-CoA dehydrogenase				1.3.99.-	CY	14	NA	NA	NA	NA	NA	NA	NA	NA	NA	NA	NA	NA	NA	NA	NA	NA	NA	NA	NA	NA	NA
ACSP50_0073		phosphohistidine phosphatase	COG2062	T	K08296	3.1.3.-	CY	17	NA	NA	NA	NA	NA	NA	NA	NA	NA	NA	NA	NA	NA	NA	NA	NA	NA	NA	NA	NA	NA
ACSP50_0074		uncharacterized protein					IM	16	NA	NA	NA	NA	NA	NA	NA	NA	NA	NA	NA	NA	NA	NA	NA	NA	NA	NA	NA	NA	NA
ACSP50_0075		hemolysin III	COG1272	U	K11068		IM		NA	NA	NA	NA	NA	NA	NA	NA	NA	NA	NA	NA	NA	NA	NA	NA	NA	NA	NA	NA	NA
ACSP50_0076		hypothetical protein	COG1540	R	K07160	3.5.2.9	CY		NA	NA	NA	NA	NA	NA	NA	NA	NA	NA	NA	NA	NA	NA	NA	NA	NA	NA	NA	NA	NA
ACSP50_0077		hypothetical protein					MA		NA	NA	NA	NA	NA	NA	NA	NA	NA	NA	NA	NA	NA	NA	NA	NA	NA	NA	NA	NA	NA
ACSP50_0078		DNA-directed RNA polymerase sigma-70 factor					CY		NA	NA	NA	NA	NA	NA	NA	NA	NA	NA	NA	NA	NA	NA	NA	NA	NA	NA	NA	NA	NA
ACSP50_0079		uncharacterized protein					CY	8	NA	NA	NA	NA	NA	NA	NA	NA	NA	NA	NA	NA	NA	NA	NA	NA	NA	NA	NA	NA	NA
ACSP50_0080		uncharacterized protein					MA	16	NA	NA	NA	NA	NA	NA	NA	NA	NA	NA	NA	NA	NA	NA	NA	NA	NA	NA	NA	NA	NA
ACSP50_0081		hypothetical protein					CY		NA	NA	NA	NA	NA	NA	NA	NA	NA	NA	NA	NA	NA	NA	NA	NA	NA	NA	NA	NA	NA
ACSP50_0082		branched-chain alpha-keto acid dehydrogenase subunit E2	COG0508	C	K00627	2.3.1.12	CY	3	NA	NA	NA	NA	NA	NA	NA	NA	NA	NA	NA	NA	NA	NA	NA	NA	NA	NA	NA	NA	NA
ACSP50_0083		2-oxoisovalerate dehydrogenase subunit beta	COG0022	C	K00162	1.2.4.1	CY	3	NA	NA	NA	NA	NA	NA	NA	NA	NA	NA	NA	NA	NA	NA	NA	NA	NA	NA	NA	NA	NA
ACSP50_0084		pyruvate dehydrogenase (acetyl-transferring) E1 component subunit alpha	COG1071	C	K00161	1.2.4.1	CY	3	NA	NA	NA	NA	NA	NA	NA	NA	NA	NA	NA	NA	NA	NA	NA	NA	NA	NA	NA	NA	NA
ACSP50_0085		polycystic kidney disease 1-like 3					MA		NA	NA	NA	NA	NA	NA	NA	NA	NA	NA	NA	NA	NA	NA	NA	NA	NA	NA	NA	NA	NA
ACSP50_0086		hypothetical protein					CY	32	NA	NA	NA	NA	NA	NA	NA	NA	NA	NA	NA	NA	NA	NA	NA	NA	NA	NA	NA	NA	NA
ACSP50_0087		ABC transporter					IM	11	NA	NA	NA	NA	NA	NA	NA	NA	NA	NA	NA	NA	NA	NA	NA	NA	NA	NA	NA	NA	NA
ACSP50_0088		ABC transporter					CY	25	NA	NA	NA	NA	NA	NA	NA	NA	NA	NA	NA	NA	NA	NA	NA	NA	NA	NA	NA	NA	NA
ACSP50_0089		molecular chaperone DnaK	COG0443	O	K04043	1.3.1.74	CY	2	0.0608234	0.0524587	0.00792453	1.7696	0.115641	0	0.292693	0.116821	0.0240816	0.369201	0.0613003	0.0231429	0.655147	0.290773	0.421552	0.63254	0.254666	0.149372	0.552938	0.247286	0.0610076
ACSP50_0090		nucleotide exchange factor GrpE	COG0576	O	K03687		CY	2	NA	NA	NA	NA	NA	NA	NA	NA	NA	NA	NA	NA	NA	NA	NA	NA	NA	NA	NA	NA	NA
ACSP50_0091		molecular chaperone DnaJ	COG0484	O	K03686		CY	30	NA	NA	NA	NA	NA	NA	NA	NA	NA	NA	NA	NA	NA	NA	NA	NA	NA	NA	NA	NA	NA
ACSP50_0092		MerR Family Transcriptional Regulator	COG0789	K	K13640		CY	35	NA	NA	NA	NA	NA	NA	NA	NA	NA	NA	NA	NA	NA	NA	NA	NA	NA	NA	NA	NA	NA
ACSP50_0093		hypothetical protein					CY		NA	NA	NA	NA	NA	NA	NA	NA	NA	NA	NA	NA	NA	NA	NA	NA	NA	NA	NA	NA	NA
ACSP50_0094		potassium transporter	COG0475	P	K03455		IM		NA	NA	NA	NA	NA	NA	NA	NA	NA	NA	NA	NA	NA	NA	NA	NA	NA	NA	NA	NA	NA
ACSP50_0095		potassium transporter TrkA	COG0490	P	K07228		CY		NA	NA	NA	NA	NA	NA	NA	NA	NA	NA	NA	NA	NA	NA	NA	NA	NA	NA	NA	NA	NA
ACSP50_0096		MFS transporter	COG0477	GEPR	K03291		IM		NA	NA	NA	NA	NA	NA	NA	NA	NA	NA	NA	NA	NA	NA	NA	NA	NA	NA	NA	NA	NA
ACSP50_0097		ATP-dependent chaperone ClpB	COG0542	O	K03695	3.4.21.-	CY	2	NA	NA	NA	NA	NA	NA	NA	NA	NA	NA	NA	NA	NA	NA	NA	NA	NA	NA	NA	NA	NA
ACSP50_0098		hypothetical protein					CY		NA	NA	NA	NA	NA	NA	NA	NA	NA	NA	NA	NA	NA	NA	NA	NA	NA	NA	NA	NA	NA
ACSP50_0099		hypothetical protein					IM		NA	NA	NA	NA	NA	NA	NA	NA	NA	NA	NA	NA	NA	NA	NA	NA	NA	NA	NA	NA	NA
ACSP50_0100		uncharacterized protein					IM		NA	NA	NA	NA	NA	NA	NA	NA	NA	NA	NA	NA	NA	NA	NA	NA	NA	NA	NA	NA	NA
ACSP50_0101		hypothetical protein							NA	NA	NA	NA	NA	NA	NA	NA	NA	NA	NA	NA	NA	NA	NA	NA	NA	NA	NA	NA	NA
ACSP50_0102		ArsR-family transcriptional regulator	COG0640	K	K03892		CY	12	NA	NA	NA	NA	NA	NA	NA	NA	NA	NA	NA	NA	NA	NA	NA	NA	NA	NA	NA	NA	NA
ACSP50_0103		class II aldolase	COG0235	G	K01628	4.1.2.17	CY		NA	NA	NA	NA	NA	NA	NA	NA	NA	NA	NA	NA	NA	NA	NA	NA	NA	NA	NA	NA	NA
ACSP50_0104		membrane protein	COG0586	S	K03975		IM		NA	NA	NA	NA	NA	NA	NA	NA	NA	NA	NA	NA	NA	NA	NA	NA	NA	NA	NA	NA	NA
ACSP50_0105		polynucleotide kinase-phosphatase				3.1.3.16	CY	7	NA	NA	NA	NA	NA	NA	NA	NA	NA	NA	NA	NA	NA	NA	NA	NA	NA	NA	NA	NA	NA
ACSP50_0106		3' terminal RNA ribose 2'-O-methyltransferase Hen1					CY	20	NA	NA	NA	NA	NA	NA	NA	NA	NA	NA	NA	NA	NA	NA	NA	NA	NA	NA	NA	NA	NA
ACSP50_0107		hypothetical protein					CY		NA	NA	NA	NA	NA	NA	NA	NA	NA	NA	NA	NA	NA	NA	NA	NA	NA	NA	NA	NA	NA
ACSP50_0108		class II fructose-bisphosphate aldolase	COG0191	G	K01624	4.1.2.13	CY	2	NA	NA	NA	1.02058	0.181773	0.968179	0.302063	0.117099	0.0192	0.568378	0.10082	0.036	1.15459	0.612664	1	0.608868	0.683726	0.336544	0.0646563	0.0235298	0.0072
ACSP50_0109		hypothetical protein					CY		NA	NA	NA	NA	NA	NA	NA	NA	NA	NA	NA	NA	NA	NA	NA	NA	NA	NA	NA	NA	NA
ACSP50_0110		hypothetical protein					MA		NA	NA	NA	NA	NA	NA	NA	NA	NA	NA	NA	NA	NA	NA	NA	NA	NA	NA	NA	NA	NA
ACSP50_0111		uncharacterized protein					CY	34	NA	NA	NA	NA	NA	NA	NA	NA	NA	NA	NA	NA	NA	NA	NA	NA	NA	NA	NA	NA	NA
ACSP50_0112		uncharacterized protein					CY	32	NA	NA	NA	NA	NA	NA	NA	NA	NA	NA	NA	NA	NA	NA	NA	NA	NA	NA	NA	NA	NA
ACSP50_0113		hypothetical protein					CY	7	NA	NA	NA	NA	NA	NA	NA	NA	NA	NA	NA	NA	NA	NA	NA	NA	NA	NA	NA	NA	NA
ACSP50_0114		hypothetical protein					MA		NA	NA	NA	NA	NA	NA	NA	NA	NA	NA	NA	NA	NA	NA	NA	NA	NA	NA	NA	NA	NA
ACSP50_0115		uncharacterized protein					MA		NA	NA	NA	NA	NA	NA	NA	NA	NA	NA	NA	NA	NA	NA	NA	NA	NA	NA	NA	NA	NA
ACSP50_0116		adenylosuccinate synthase	COG0104	F	K01939	6.3.4.4	CY	8	NA	NA	NA	NA	NA	NA	NA	NA	NA	NA	NA	NA	NA	NA	NA	NA	NA	NA	NA	NA	NA
ACSP50_0117		phosphoribosylamine--glycine ligase	COG0151	F	K01945	6.3.4.13	CY	12	NA	NA	NA	NA	NA	NA	NA	NA	NA	NA	NA	NA	NA	NA	NA	NA	NA	NA	NA	NA	NA
ACSP50_0118		acyl-CoA synthase				1.-.-.-	CY	13	NA	NA	NA	2.11652	0.341472	0.00749296	NA	NA	NA	NA	NA	NA	NA	NA	NA	NA	NA	NA	NA	NA	NA
ACSP50_0119		ArsR-family transcriptional regulator	COG0640	K			CY		NA	NA	NA	NA	NA	NA	NA	NA	NA	NA	NA	NA	NA	NA	NA	NA	NA	NA	NA	NA	NA
ACSP50_0120		adenylosuccinate lyase	COG0015	F	K01756	4.3.2.2	CY	12	NA	NA	NA	NA	NA	NA	NA	NA	NA	NA	NA	NA	NA	NA	NA	NA	NA	NA	NA	NA	NA
ACSP50_0121		phosphoribosylformylglycinamidine synthase subunit PurS	COG1828	F	K23264	6.3.5.3	CY	8	NA	NA	NA	NA	NA	NA	NA	NA	NA	NA	NA	NA	NA	NA	NA	NA	NA	NA	NA	NA	NA
ACSP50_0122		phosphoribosylformylglycinamidine synthase I	COG0047	F	K23265	6.3.5.3	CY	7	NA	NA	NA	NA	NA	NA	NA	NA	NA	NA	NA	NA	NA	NA	NA	NA	NA	NA	NA	NA	NA
ACSP50_0123		phosphoribosylformylglycinamidine synthase II	COG0046	F	K23269	6.3.5.3	CY	2	NA	NA	NA	NA	NA	NA	NA	NA	NA	NA	NA	NA	NA	NA	NA	NA	NA	NA	NA	NA	NA
ACSP50_0124		uncharacterized protein					MA	12	0.114125	0.0745352	0.00697297	0.741072	0.224737	0.233221	1.05869	0.205428	0.954439	1.41935	1.20919	0.987359	0.985435	0.823638	0.913102	1.00515	0.447151	1	1.05575	0.392835	1
ACSP50_0125		hypothetical protein					CY	17	NA	NA	NA	NA	NA	NA	NA	NA	NA	NA	NA	NA	NA	NA	NA	NA	NA	NA	NA	NA	NA
ACSP50_0126		amidophosphoribosyltransferase	COG0034	F	K00764	2.4.2.14	CY	9	NA	NA	NA	NA	NA	NA	NA	NA	NA	NA	NA	NA	NA	NA	NA	NA	NA	NA	NA	NA	NA
ACSP50_0127		phosphoribosylformylglycinamidine cyclo-ligase	COG0150	F	K01933	6.3.3.1	CY	12	NA	NA	NA	NA	NA	NA	NA	NA	NA	NA	NA	NA	NA	NA	NA	NA	NA	NA	NA	NA	NA
ACSP50_0128		radical SAM protein	COG0641	O	K06871		CY		NA	NA	NA	NA	NA	NA	NA	NA	NA	NA	NA	NA	NA	NA	NA	NA	NA	NA	NA	NA	NA
ACSP50_0129		hypothetical protein					CY		NA	NA	NA	NA	NA	NA	NA	NA	NA	NA	NA	NA	NA	NA	NA	NA	NA	NA	NA	NA	NA
ACSP50_0130		conserved hypothetical protein	COG0443	O			CY	27	NA	NA	NA	NA	NA	NA	NA	NA	NA	NA	NA	NA	NA	NA	NA	NA	NA	NA	NA	NA	NA
ACSP50_0131		leucine dehydrogenase			K00271	1.4.1.23	CY	20	NA	NA	NA	NA	NA	NA	NA	NA	NA	NA	NA	NA	NA	NA	NA	NA	NA	NA	NA	NA	NA
ACSP50_0132		uncharacterized protein					CY		NA	NA	NA	NA	NA	NA	NA	NA	NA	NA	NA	NA	NA	NA	NA	NA	NA	NA	NA	NA	NA
ACSP50_0133		DNA binding domain-containing protein	COG2452	X			CY	13	NA	NA	NA	NA	NA	NA	NA	NA	NA	NA	NA	NA	NA	NA	NA	NA	NA	NA	NA	NA	NA
ACSP50_0134		methyltransferase type 11				2.1.2.-	CY		NA	NA	NA	NA	NA	NA	NA	NA	NA	NA	NA	NA	NA	NA	NA	NA	NA	NA	NA	NA	NA
ACSP50_0135		RNA 2'-phosphotransferase	COG1859	J	K07559	2.7.1.-	CY		NA	NA	NA	NA	NA	NA	NA	NA	NA	NA	NA	NA	NA	NA	NA	NA	NA	NA	NA	NA	NA
ACSP50_0136		hypothetical protein					MA		NA	NA	NA	NA	NA	NA	NA	NA	NA	NA	NA	NA	NA	NA	NA	NA	NA	NA	NA	NA	NA
ACSP50_0137		hypothetical protein					IM		NA	NA	NA	NA	NA	NA	NA	NA	NA	NA	NA	NA	NA	NA	NA	NA	NA	NA	NA	NA	NA
ACSP50_0138		hypothetical protein					CY		NA	NA	NA	NA	NA	NA	NA	NA	NA	NA	NA	NA	NA	NA	NA	NA	NA	NA	NA	NA	NA
ACSP50_0139		aromatic compound degradation protein PaaI					CY		NA	NA	NA	NA	NA	NA	NA	NA	NA	NA	NA	NA	NA	NA	NA	NA	NA	NA	NA	NA	NA
ACSP50_0140		hypothetical protein					CY		NA	NA	NA	NA	NA	NA	NA	NA	NA	NA	NA	NA	NA	NA	NA	NA	NA	NA	NA	NA	NA
ACSP50_0141		hypothetical protein					CY		NA	NA	NA	NA	NA	NA	NA	NA	NA	NA	NA	NA	NA	NA	NA	NA	NA	NA	NA	NA	NA
ACSP50_0142									NA	NA	NA	NA	NA	NA	NA	NA	NA	NA	NA	NA	NA	NA	NA	NA	NA	NA	NA	NA	NA
ACSP50_0143									NA	NA	NA	NA	NA	NA	NA	NA	NA	NA	NA	NA	NA	NA	NA	NA	NA	NA	NA	NA	NA
ACSP50_0144									NA	NA	NA	NA	NA	NA	NA	NA	NA	NA	NA	NA	NA	NA	NA	NA	NA	NA	NA	NA	NA
ACSP50_0145		MerR-family transcriptional regulator	COG0789	K	K22491		CY		NA	NA	NA	NA	NA	NA	NA	NA	NA	NA	NA	NA	NA	NA	NA	NA	NA	NA	NA	NA	NA
ACSP50_0146		isopentenyl-diphosphate Delta-isomerase	COG1304	CIR	K01823	5.3.3.2	CY	32	NA	NA	NA	NA	NA	NA	NA	NA	NA	NA	NA	NA	NA	NA	NA	NA	NA	NA	NA	NA	NA
ACSP50_0147		phytoene dehydrogenase	COG1233	Q	K10027	1.3.99.26	MA	20	NA	NA	NA	NA	NA	NA	NA	NA	NA	NA	NA	NA	NA	NA	NA	NA	NA	NA	NA	NA	NA
ACSP50_0148		polyprenyl synthetase	COG0142	H	K13787	2.5.1.1	CY		NA	NA	NA	NA	NA	NA	NA	NA	NA	NA	NA	NA	NA	NA	NA	NA	NA	NA	NA	NA	NA
ACSP50_0149		phytoene synthase	COG1562	I	K02291	2.5.1.32	CY	27	NA	NA	NA	NA	NA	NA	NA	NA	NA	NA	NA	NA	NA	NA	NA	NA	NA	NA	NA	NA	NA
ACSP50_0150		deoxyribodipyrimidine photo-lyase	COG0415	L	K01669	4.1.99.3	CY	24	NA	NA	NA	NA	NA	NA	NA	NA	NA	NA	NA	NA	NA	NA	NA	NA	NA	NA	NA	NA	NA
ACSP50_0151		pyridine nucleotide-disulfide oxidoreductase				1.16.1.1	CY	8	NA	NA	NA	NA	NA	NA	NA	NA	NA	NA	NA	NA	NA	NA	NA	NA	NA	NA	NA	NA	NA
ACSP50_0152									NA	NA	NA	NA	NA	NA	NA	NA	NA	NA	NA	NA	NA	NA	NA	NA	NA	NA	NA	NA	NA
ACSP50_0153									NA	NA	NA	NA	NA	NA	NA	NA	NA	NA	NA	NA	NA	NA	NA	NA	NA	NA	NA	NA	NA
ACSP50_0154									NA	NA	NA	NA	NA	NA	NA	NA	NA	NA	NA	NA	NA	NA	NA	NA	NA	NA	NA	NA	NA
ACSP50_0155	phy	3-phytase precursor			K01083	3.1.3.8	CY		NA	NA	NA	NA	NA	NA	NA	NA	NA	NA	NA	NA	NA	NA	NA	NA	NA	NA	NA	NA	NA
ACSP50_0156		hypothetical protein					MA		NA	NA	NA	NA	NA	NA	NA	NA	NA	NA	NA	NA	NA	NA	NA	NA	NA	NA	NA	NA	NA
ACSP50_0157		serine/threonine protein kinase				2.7.11.1	CY		NA	NA	NA	NA	NA	NA	NA	NA	NA	NA	NA	NA	NA	NA	NA	NA	NA	NA	NA	NA	NA
ACSP50_0158		sigma subunit sigma24					CY		NA	NA	NA	NA	NA	NA	NA	NA	NA	NA	NA	NA	NA	NA	NA	NA	NA	NA	NA	NA	NA
ACSP50_0159									NA	NA	NA	NA	NA	NA	NA	NA	NA	NA	NA	NA	NA	NA	NA	NA	NA	NA	NA	NA	NA
ACSP50_0160		tyrosine recombinase XerD							NA	NA	NA	NA	NA	NA	NA	NA	NA	NA	NA	NA	NA	NA	NA	NA	NA	NA	NA	NA	NA
ACSP50_0161		manganese ABC transporter	COG0803	P	K02077		MA	24	0.0225349	0.0187839	0.00945455	0.107892	0.0489627	0.00565517	NA	NA	NA	NA	NA	NA	1.15976	0.496597	1	0.643391	0.187099	0.165589	0.143638	0.0281834	0.00490909
ACSP50_0162		ABC transporter ATP-binding protein				3.6.3.25	CY	27	NA	NA	NA	NA	NA	NA	NA	NA	NA	NA	NA	NA	NA	NA	NA	NA	NA	NA	NA	NA	NA
ACSP50_0163		manganese transporter	COG1108	P	K09819		IM		NA	NA	NA	NA	NA	NA	NA	NA	NA	NA	NA	NA	NA	NA	NA	NA	NA	NA	NA	NA	NA
ACSP50_0164		manganese ABC transporter permease	COG1108	P	K09819		IM		NA	NA	NA	NA	NA	NA	NA	NA	NA	NA	NA	NA	NA	NA	NA	NA	NA	NA	NA	NA	NA
ACSP50_0165		ArsR family transcriptional regulator					CY	24	NA	NA	NA	NA	NA	NA	NA	NA	NA	NA	NA	NA	NA	NA	NA	NA	NA	NA	NA	NA	NA
ACSP50_0166		permease	COG0701	S	K07089				NA	NA	NA	NA	NA	NA	NA	NA	NA	NA	NA	NA	NA	NA	NA	NA	NA	NA	NA	NA	NA
ACSP50_0167		membrane protein					IM		NA	NA	NA	NA	NA	NA	NA	NA	NA	NA	NA	NA	NA	NA	NA	NA	NA	NA	NA	NA	NA
ACSP50_0168		uncharacterized protein					EX	24	NA	NA	NA	NA	NA	NA	NA	NA	NA	NA	NA	NA	1.37847	0.720237	0.973439	1.57238	0.652424	0.331746	1.48063	0.560595	0.302
ACSP50_0169		imidazolonepropionase					CY		NA	NA	NA	NA	NA	NA	NA	NA	NA	NA	NA	NA	NA	NA	NA	NA	NA	NA	NA	NA	NA
ACSP50_0170		nicotianamine synthase			K05953	2.5.1.43	CY		NA	NA	NA	NA	NA	NA	NA	NA	NA	NA	NA	NA	NA	NA	NA	NA	NA	NA	NA	NA	NA
ACSP50_0171		GNAT family N-acetyltransferase					CY		NA	NA	NA	NA	NA	NA	NA	NA	NA	NA	NA	NA	NA	NA	NA	NA	NA	NA	NA	NA	NA
ACSP50_0172		hypothetical protein					CY		NA	NA	NA	NA	NA	NA	NA	NA	NA	NA	NA	NA	NA	NA	NA	NA	NA	NA	NA	NA	NA
ACSP50_0173		hypothetical protein					CY		NA	NA	NA	NA	NA	NA	NA	NA	NA	NA	NA	NA	NA	NA	NA	NA	NA	NA	NA	NA	NA
ACSP50_0174		membrane protein					IM		NA	NA	NA	NA	NA	NA	NA	NA	NA	NA	NA	NA	NA	NA	NA	NA	NA	NA	NA	NA	NA
ACSP50_0175	vanYB	D-alanyl-D-alanine carboxypeptidase				3.4.16.4	CY		NA	NA	NA	NA	NA	NA	NA	NA	NA	NA	NA	NA	NA	NA	NA	NA	NA	NA	NA	NA	NA
ACSP50_0176		Recombinase domain							NA	NA	NA	NA	NA	NA	NA	NA	NA	NA	NA	NA	NA	NA	NA	NA	NA	NA	NA	NA	NA
ACSP50_0177		superoxide dismutase	COG0605	P	K04564	1.15.1.1	CY	24	0.148633	0.122163	0.0262609	2.09585	0.251424	0.0927044	0.580265	0.0820267	0.236321	0.343993	0.0728257	0.043767	0.440534	0.228238	0.342828	0.621697	0.162465	0.300975	0.455983	0.204576	0.0972414
ACSP50_0178		superoxide dismutase				1.15.1.1	MA		NA	NA	NA	NA	NA	NA	NA	NA	NA	NA	NA	NA	NA	NA	NA	NA	NA	NA	NA	NA	NA
ACSP50_0179		nickel transporter					MA		NA	NA	NA	NA	NA	NA	NA	NA	NA	NA	NA	NA	NA	NA	NA	NA	NA	NA	NA	NA	NA
ACSP50_0180		hypothetical protein					CY		NA	NA	NA	NA	NA	NA	NA	NA	NA	NA	NA	NA	NA	NA	NA	NA	NA	NA	NA	NA	NA
ACSP50_0181		site-specific tyrosine recombinase XerC							NA	NA	NA	NA	NA	NA	NA	NA	NA	NA	NA	NA	NA	NA	NA	NA	NA	NA	NA	NA	NA
ACSP50_0182		uncharacterized protein					CY		NA	NA	NA	NA	NA	NA	NA	NA	NA	NA	NA	NA	NA	NA	NA	NA	NA	NA	NA	NA	NA
ACSP50_0183		site-specific tyrosine recombinase XerC					CY		NA	NA	NA	NA	NA	NA	NA	NA	NA	NA	NA	NA	NA	NA	NA	NA	NA	NA	NA	NA	NA
ACSP50_0184		putative transposase gene fragment	COG0582	LX	K04763		0		NA	NA	NA	NA	NA	NA	NA	NA	NA	NA	NA	NA	NA	NA	NA	NA	NA	NA	NA	NA	NA
ACSP50_0185		putative transposase gene fragment					0		NA	NA	NA	NA	NA	NA	NA	NA	NA	NA	NA	NA	NA	NA	NA	NA	NA	NA	NA	NA	NA
ACSP50_0186		hypothetical protein							NA	NA	NA	NA	NA	NA	NA	NA	NA	NA	NA	NA	NA	NA	NA	NA	NA	NA	NA	NA	NA
ACSP50_0187		Transposase							NA	NA	NA	NA	NA	NA	NA	NA	NA	NA	NA	NA	NA	NA	NA	NA	NA	NA	NA	NA	NA
ACSP50_0188		hypothetical protein					CY		NA	NA	NA	NA	NA	NA	NA	NA	NA	NA	NA	NA	NA	NA	NA	NA	NA	NA	NA	NA	NA
ACSP50_0189		transposase					CY		NA	NA	NA	NA	NA	NA	NA	NA	NA	NA	NA	NA	NA	NA	NA	NA	NA	NA	NA	NA	NA
ACSP50_0190		hypothetical protein					CY		NA	NA	NA	NA	NA	NA	NA	NA	NA	NA	NA	NA	NA	NA	NA	NA	NA	NA	NA	NA	NA
ACSP50_0191		hypothetical protein					CY		NA	NA	NA	NA	NA	NA	NA	NA	NA	NA	NA	NA	NA	NA	NA	NA	NA	NA	NA	NA	NA
ACSP50_0192		hypothetical protein					CY		NA	NA	NA	NA	NA	NA	NA	NA	NA	NA	NA	NA	NA	NA	NA	NA	NA	NA	NA	NA	NA
ACSP50_0193		hypothetical protein					MA		NA	NA	NA	NA	NA	NA	NA	NA	NA	NA	NA	NA	NA	NA	NA	NA	NA	NA	NA	NA	NA
ACSP50_0194		hypothetical protein					CY		NA	NA	NA	NA	NA	NA	NA	NA	NA	NA	NA	NA	NA	NA	NA	NA	NA	NA	NA	NA	NA
ACSP50_0195		hypothetical protein					CY		NA	NA	NA	NA	NA	NA	NA	NA	NA	NA	NA	NA	NA	NA	NA	NA	NA	NA	NA	NA	NA
ACSP50_0196		transposase					CY		NA	NA	NA	NA	NA	NA	NA	NA	NA	NA	NA	NA	NA	NA	NA	NA	NA	NA	NA	NA	NA
ACSP50_0197		integrase					CY		NA	NA	NA	NA	NA	NA	NA	NA	NA	NA	NA	NA	NA	NA	NA	NA	NA	NA	NA	NA	NA
ACSP50_0198		hypothetical protein					EX		NA	NA	NA	NA	NA	NA	NA	NA	NA	NA	NA	NA	NA	NA	NA	NA	NA	NA	NA	NA	NA
ACSP50_0199		hypothetical protein					IM		NA	NA	NA	NA	NA	NA	NA	NA	NA	NA	NA	NA	NA	NA	NA	NA	NA	NA	NA	NA	NA
ACSP50_0200		stage II sporulation protein E					CY		NA	NA	NA	NA	NA	NA	NA	NA	NA	NA	NA	NA	NA	NA	NA	NA	NA	NA	NA	NA	NA
ACSP50_0201		hypothetical protein					CY		NA	NA	NA	NA	NA	NA	NA	NA	NA	NA	NA	NA	NA	NA	NA	NA	NA	NA	NA	NA	NA
ACSP50_0202		hypothetical protein					CY		NA	NA	NA	NA	NA	NA	NA	NA	NA	NA	NA	NA	NA	NA	NA	NA	NA	NA	NA	NA	NA
ACSP50_0203		Midasin					EX		NA	NA	NA	NA	NA	NA	NA	NA	NA	NA	NA	NA	NA	NA	NA	NA	NA	NA	NA	NA	NA
ACSP50_0204		hypothetical protein					CY		NA	NA	NA	NA	NA	NA	NA	NA	NA	NA	NA	NA	NA	NA	NA	NA	NA	NA	NA	NA	NA
ACSP50_0205		anti-sigma regulatory factor							NA	NA	NA	NA	NA	NA	NA	NA	NA	NA	NA	NA	NA	NA	NA	NA	NA	NA	NA	NA	NA
ACSP50_0206		hypothetical protein							NA	NA	NA	NA	NA	NA	NA	NA	NA	NA	NA	NA	NA	NA	NA	NA	NA	NA	NA	NA	NA
ACSP50_0207		anti-anti-sigma factor					CY		NA	NA	NA	NA	NA	NA	NA	NA	NA	NA	NA	NA	NA	NA	NA	NA	NA	NA	NA	NA	NA
ACSP50_0208		hypothetical protein							NA	NA	NA	NA	NA	NA	NA	NA	NA	NA	NA	NA	NA	NA	NA	NA	NA	NA	NA	NA	NA
ACSP50_0209		Anti-sigma-B factor antagonist	COG1366	T					NA	NA	NA	NA	NA	NA	NA	NA	NA	NA	NA	NA	NA	NA	NA	NA	NA	NA	NA	NA	NA
ACSP50_0210		TetR family transcriptional regulator	COG1309	K					NA	NA	NA	NA	NA	NA	NA	NA	NA	NA	NA	NA	NA	NA	NA	NA	NA	NA	NA	NA	NA
ACSP50_0211		alkene reductase	COG1902	C	K10680	1.-.-.-			NA	NA	NA	NA	NA	NA	NA	NA	NA	NA	NA	NA	NA	NA	NA	NA	NA	NA	NA	NA	NA
ACSP50_0212		hypothetical protein							NA	NA	NA	NA	NA	NA	NA	NA	NA	NA	NA	NA	NA	NA	NA	NA	NA	NA	NA	NA	NA
ACSP50_0213		hypothetical protein					CY		NA	NA	NA	NA	NA	NA	NA	NA	NA	NA	NA	NA	NA	NA	NA	NA	NA	NA	NA	NA	NA
ACSP50_0214	adrB_1	Putative cyclic-di-GMP phosphodiesterase AdrB				3.1.4.52			NA	NA	NA	NA	NA	NA	NA	NA	NA	NA	NA	NA	NA	NA	NA	NA	NA	NA	NA	NA	NA
ACSP50_0215		hypothetical protein							NA	NA	NA	NA	NA	NA	NA	NA	NA	NA	NA	NA	NA	NA	NA	NA	NA	NA	NA	NA	NA
ACSP50_0216		hypothetical protein							NA	NA	NA	NA	NA	NA	NA	NA	NA	NA	NA	NA	NA	NA	NA	NA	NA	NA	NA	NA	NA
ACSP50_0217		hypothetical protein					IM		NA	NA	NA	NA	NA	NA	NA	NA	NA	NA	NA	NA	NA	NA	NA	NA	NA	NA	NA	NA	NA
ACSP50_0218		acid phosphatase				3.1.3.2	EX	32	NA	NA	NA	0.930174	0.197267	0.967609	NA	NA	NA	NA	NA	NA	NA	NA	NA	1.13578	0.350299	0.870732	NA	NA	NA
ACSP50_0219		hypothetical protein							NA	NA	NA	NA	NA	NA	NA	NA	NA	NA	NA	NA	NA	NA	NA	NA	NA	NA	NA	NA	NA
ACSP50_0220		Transposase					CY		NA	NA	NA	NA	NA	NA	NA	NA	NA	NA	NA	NA	NA	NA	NA	NA	NA	NA	NA	NA	NA
ACSP50_0221		hypothetical protein					EX		NA	NA	NA	NA	NA	NA	NA	NA	NA	NA	NA	NA	NA	NA	NA	NA	NA	NA	NA	NA	NA
ACSP50_0222		ABC transporter permease	COG0842	V	K01992		IM		NA	NA	NA	NA	NA	NA	NA	NA	NA	NA	NA	NA	NA	NA	NA	NA	NA	NA	NA	NA	NA
ACSP50_0223		ABC transporter	COG1131	V	K01990	3.6.3.17	CY		NA	NA	NA	NA	NA	NA	NA	NA	NA	NA	NA	NA	NA	NA	NA	NA	NA	NA	NA	NA	NA
ACSP50_0224		hypothetical protein					IM		NA	NA	NA	NA	NA	NA	NA	NA	NA	NA	NA	NA	NA	NA	NA	NA	NA	NA	NA	NA	NA
ACSP50_0225		UDP-diphosphatase	COG0671	I	K19302	3.6.1.27	IM		NA	NA	NA	NA	NA	NA	NA	NA	NA	NA	NA	NA	NA	NA	NA	NA	NA	NA	NA	NA	NA
ACSP50_0226		two component system transcriptional regulatory protein	COG0745	TK			CY		NA	NA	NA	NA	NA	NA	NA	NA	NA	NA	NA	NA	NA	NA	NA	NA	NA	NA	NA	NA	NA
ACSP50_0227		ATPase domain-containing protein	COG0642	T		2.7.13.3	IM		NA	NA	NA	NA	NA	NA	NA	NA	NA	NA	NA	NA	NA	NA	NA	NA	NA	NA	NA	NA	NA
ACSP50_0228		MerR Family Transcriptional Regulator	COG0789	K			CY		NA	NA	NA	NA	NA	NA	NA	NA	NA	NA	NA	NA	NA	NA	NA	NA	NA	NA	NA	NA	NA
ACSP50_0229		putative S-adenosylmethionine-dependent methyltransferase/MSMEI_2290				2.1.1.-	CY		NA	NA	NA	NA	NA	NA	NA	NA	NA	NA	NA	NA	NA	NA	NA	NA	NA	NA	NA	NA	NA
ACSP50_0230		hypothetical protein					MA		NA	NA	NA	NA	NA	NA	NA	NA	NA	NA	NA	NA	NA	NA	NA	NA	NA	NA	NA	NA	NA
ACSP50_0231		hypothetical protein	COG0791	M	K21471	3.4.-.-	EX		NA	NA	NA	NA	NA	NA	NA	NA	NA	NA	NA	NA	NA	NA	NA	NA	NA	NA	NA	NA	NA
ACSP50_0232		Glycyl-glycine endopeptidase ALE-1 precursor				3.4.24.75	CY		NA	NA	NA	NA	NA	NA	NA	NA	NA	NA	NA	NA	NA	NA	NA	NA	NA	NA	NA	NA	NA
ACSP50_0233		acetoin dehydrogenase E2 subunit dihydrolipoyllysine-residue acetyltransferase					CY		NA	NA	NA	NA	NA	NA	NA	NA	NA	NA	NA	NA	NA	NA	NA	NA	NA	NA	NA	NA	NA
ACSP50_0234		MFS transporter					IM		NA	NA	NA	NA	NA	NA	NA	NA	NA	NA	NA	NA	NA	NA	NA	NA	NA	NA	NA	NA	NA
ACSP50_0235		pyridoxal-5'-phosphate-dependent protein subunit beta	COG0031	E	K22847	2.8.5.1	CY		NA	NA	NA	NA	NA	NA	NA	NA	NA	NA	NA	NA	NA	NA	NA	NA	NA	NA	NA	NA	NA
ACSP50_0236		hypothetical protein					EX		NA	NA	NA	NA	NA	NA	NA	NA	NA	NA	NA	NA	NA	NA	NA	NA	NA	NA	NA	NA	NA
ACSP50_0237		DUF305 domain-containing protein					MA		NA	NA	NA	NA	NA	NA	NA	NA	NA	NA	NA	NA	NA	NA	NA	NA	NA	NA	NA	NA	NA
ACSP50_0238		copper resistance protein							NA	NA	NA	NA	NA	NA	NA	NA	NA	NA	NA	NA	NA	NA	NA	NA	NA	NA	NA	NA	NA
ACSP50_0239		site-specific tyrosine recombinase XerC					CY		NA	NA	NA	NA	NA	NA	NA	NA	NA	NA	NA	NA	NA	NA	NA	NA	NA	NA	NA	NA	NA
ACSP50_0240		integrase					CY		NA	NA	NA	NA	NA	NA	NA	NA	NA	NA	NA	NA	NA	NA	NA	NA	NA	NA	NA	NA	NA
ACSP50_0241		hypothetical protein					EX		NA	NA	NA	NA	NA	NA	NA	NA	NA	NA	NA	NA	NA	NA	NA	NA	NA	NA	NA	NA	NA
ACSP50_0242		hypothetical protein					MA		NA	NA	NA	NA	NA	NA	NA	NA	NA	NA	NA	NA	NA	NA	NA	NA	NA	NA	NA	NA	NA
ACSP50_0243		Site-specific recombinase XerD					CY		NA	NA	NA	NA	NA	NA	NA	NA	NA	NA	NA	NA	NA	NA	NA	NA	NA	NA	NA	NA	NA
ACSP50_0244		uncharacterized protein					CY	13	NA	NA	NA	NA	NA	NA	NA	NA	NA	NA	NA	NA	NA	NA	NA	NA	NA	NA	NA	NA	NA
ACSP50_0245		hypothetical protein					CY		NA	NA	NA	NA	NA	NA	NA	NA	NA	NA	NA	NA	NA	NA	NA	NA	NA	NA	NA	NA	NA
ACSP50_0246		hypothetical protein					CY		NA	NA	NA	NA	NA	NA	NA	NA	NA	NA	NA	NA	NA	NA	NA	NA	NA	NA	NA	NA	NA
ACSP50_0247		hypothetical protein					IM		NA	NA	NA	NA	NA	NA	NA	NA	NA	NA	NA	NA	NA	NA	NA	NA	NA	NA	NA	NA	NA
ACSP50_0248		hypothetical protein					CY		NA	NA	NA	NA	NA	NA	NA	NA	NA	NA	NA	NA	NA	NA	NA	NA	NA	NA	NA	NA	NA
ACSP50_0249		hypothetical protein					EX		NA	NA	NA	NA	NA	NA	NA	NA	NA	NA	NA	NA	NA	NA	NA	NA	NA	NA	NA	NA	NA
ACSP50_0250		glycosyl transferase				2.4.1.21	CY		NA	NA	NA	NA	NA	NA	NA	NA	NA	NA	NA	NA	NA	NA	NA	NA	NA	NA	NA	NA	NA
ACSP50_0251		hypothetical protein					IM		NA	NA	NA	NA	NA	NA	NA	NA	NA	NA	NA	NA	NA	NA	NA	NA	NA	NA	NA	NA	NA
ACSP50_0252		NAD-dependent dehydratase				5.1.3.2	CY		NA	NA	NA	NA	NA	NA	NA	NA	NA	NA	NA	NA	NA	NA	NA	NA	NA	NA	NA	NA	NA
ACSP50_0253		nucleoside-diphosphate-sugar pyrophosphorylase	COG1208	JM	K21210	2.7.7.13	CY		NA	NA	NA	NA	NA	NA	NA	NA	NA	NA	NA	NA	NA	NA	NA	NA	NA	NA	NA	NA	NA
ACSP50_0254		ADP-glyceromanno-heptose 6-epimerase	COG0451	M	K21214	5.1.3.20	CY		NA	NA	NA	NA	NA	NA	NA	NA	NA	NA	NA	NA	NA	NA	NA	NA	NA	NA	NA	NA	NA
ACSP50_0255		Spherulin-4					CY		NA	NA	NA	NA	NA	NA	NA	NA	NA	NA	NA	NA	NA	NA	NA	NA	NA	NA	NA	NA	NA
ACSP50_0256		hypothetical protein					MA		NA	NA	NA	NA	NA	NA	NA	NA	NA	NA	NA	NA	NA	NA	NA	NA	NA	NA	NA	NA	NA
ACSP50_0257		hypothetical protein					IM		NA	NA	NA	NA	NA	NA	NA	NA	NA	NA	NA	NA	NA	NA	NA	NA	NA	NA	NA	NA	NA
ACSP50_0258		carboxylate--amine ligase	COG2170	O	K06048	6.3.2.2	CY		NA	NA	NA	NA	NA	NA	NA	NA	NA	NA	NA	NA	NA	NA	NA	NA	NA	NA	NA	NA	NA
ACSP50_0259	rsbU	regulator of sigma subunit	COG2208	TK			CY		NA	NA	NA	NA	NA	NA	NA	NA	NA	NA	NA	NA	NA	NA	NA	NA	NA	NA	NA	NA	NA
ACSP50_0260		hypothetical protein	COG1191	K	K03090		CY		NA	NA	NA	NA	NA	NA	NA	NA	NA	NA	NA	NA	NA	NA	NA	NA	NA	NA	NA	NA	NA
ACSP50_0261		carboxylate--amine ligase	COG2170	O	K06048	6.3.2.2	MA		NA	NA	NA	NA	NA	NA	NA	NA	NA	NA	NA	NA	NA	NA	NA	NA	NA	NA	NA	NA	NA
ACSP50_0262	bacD_1	Alanine-anticapsin ligase BacD				6.3.2.28	CY	32	NA	NA	NA	NA	NA	NA	NA	NA	NA	0.675852	0.584671	0.60535	NA	NA	NA	NA	NA	NA	NA	NA	NA
ACSP50_0263		aminotransferase class I/II	COG1168	ER	K14155	4.4.1.13	CY		NA	NA	NA	NA	NA	NA	NA	NA	NA	NA	NA	NA	NA	NA	NA	NA	NA	NA	NA	NA	NA
ACSP50_0264		hypothetical protein					CY		NA	NA	NA	NA	NA	NA	NA	NA	NA	NA	NA	NA	NA	NA	NA	NA	NA	NA	NA	NA	NA
ACSP50_0265		hypothetical protein					CY		NA	NA	NA	NA	NA	NA	NA	NA	NA	NA	NA	NA	NA	NA	NA	NA	NA	NA	NA	NA	NA
ACSP50_0266		Omega-3 fatty acid desaturase				1.14.19.-	IM		NA	NA	NA	NA	NA	NA	NA	NA	NA	NA	NA	NA	NA	NA	NA	NA	NA	NA	NA	NA	NA
ACSP50_0267		hypothetical protein					CY		NA	NA	NA	NA	NA	NA	NA	NA	NA	NA	NA	NA	NA	NA	NA	NA	NA	NA	NA	NA	NA
ACSP50_0268		hypothetical protein					CY		NA	NA	NA	NA	NA	NA	NA	NA	NA	NA	NA	NA	NA	NA	NA	NA	NA	NA	NA	NA	NA
ACSP50_0269		hypothetical protein					IM		NA	NA	NA	NA	NA	NA	NA	NA	NA	NA	NA	NA	NA	NA	NA	NA	NA	NA	NA	NA	NA
ACSP50_0270		hypothetical protein					CY		NA	NA	NA	NA	NA	NA	NA	NA	NA	NA	NA	NA	NA	NA	NA	NA	NA	NA	NA	NA	NA
ACSP50_0271		threonine--tRNA ligase	COG0441	J	K01868	6.1.1.3		13	NA	NA	NA	NA	NA	NA	NA	NA	NA	NA	NA	NA	NA	NA	NA	NA	NA	NA	NA	NA	NA
ACSP50_0272		hypothetical protein					MA		NA	NA	NA	NA	NA	NA	NA	NA	NA	NA	NA	NA	NA	NA	NA	NA	NA	NA	NA	NA	NA
ACSP50_0273		permease					IM		NA	NA	NA	NA	NA	NA	NA	NA	NA	NA	NA	NA	NA	NA	NA	NA	NA	NA	NA	NA	NA
ACSP50_0274		ABC transporter ATP-binding protein	COG1136	M	K02003		CY		NA	NA	NA	NA	NA	NA	NA	NA	NA	NA	NA	NA	NA	NA	NA	NA	NA	NA	NA	NA	NA
ACSP50_0275	padR	Negative transcription regulator padR	COG1695	K			CY		NA	NA	NA	NA	NA	NA	NA	NA	NA	NA	NA	NA	NA	NA	NA	NA	NA	NA	NA	NA	NA
ACSP50_0276		hypothetical protein					EX		NA	NA	NA	NA	NA	NA	NA	NA	NA	NA	NA	NA	NA	NA	NA	NA	NA	NA	NA	NA	NA
ACSP50_0277		integrin alpha-V					EX		NA	NA	NA	NA	NA	NA	NA	NA	NA	NA	NA	NA	NA	NA	NA	NA	NA	NA	NA	NA	NA
ACSP50_0278		response regulator receiver modulated serine phosphatase	COG2208	TK			CY		NA	NA	NA	NA	NA	NA	NA	NA	NA	NA	NA	NA	NA	NA	NA	NA	NA	NA	NA	NA	NA
ACSP50_0279		histidine kinase				2.7.13.3	CY		NA	NA	NA	NA	NA	NA	NA	NA	NA	NA	NA	NA	NA	NA	NA	NA	NA	NA	NA	NA	NA
ACSP50_0280		transcriptional regulator					CY		NA	NA	NA	NA	NA	NA	NA	NA	NA	NA	NA	NA	NA	NA	NA	NA	NA	NA	NA	NA	NA
ACSP50_0281		anti-sigma regulatory factor	COG2172	T	K17752	2.7.11.1	CY		NA	NA	NA	NA	NA	NA	NA	NA	NA	NA	NA	NA	NA	NA	NA	NA	NA	NA	NA	NA	NA
ACSP50_0282		anti-anti-sigma factor	COG1366	T	K17762		CY		NA	NA	NA	NA	NA	NA	NA	NA	NA	NA	NA	NA	NA	NA	NA	NA	NA	NA	NA	NA	NA
ACSP50_0283		anti-sigma factor antagonist	COG1366	T	K17763		CY	8	NA	NA	NA	NA	NA	NA	NA	NA	NA	NA	NA	NA	NA	NA	NA	NA	NA	NA	NA	NA	NA
ACSP50_0284		anti-sigma factor antagonist	COG1366	T	K04749		CY	4	NA	NA	NA	NA	NA	NA	NA	NA	NA	NA	NA	NA	NA	NA	NA	NA	NA	NA	NA	NA	NA
ACSP50_0285		mechanosensitive ion channel protein MscL	COG1970	M	K03282		IM	20	NA	NA	NA	NA	NA	NA	NA	NA	NA	NA	NA	NA	NA	NA	NA	NA	NA	NA	NA	NA	NA
ACSP50_0286		hypothetical protein					CY		NA	NA	NA	NA	NA	NA	NA	NA	NA	NA	NA	NA	NA	NA	NA	NA	NA	NA	NA	NA	NA
ACSP50_0287		hypothetical protein					IM		NA	NA	NA	NA	NA	NA	NA	NA	NA	NA	NA	NA	NA	NA	NA	NA	NA	NA	NA	NA	NA
ACSP50_0288		hypothetical protein					CY		NA	NA	NA	NA	NA	NA	NA	NA	NA	NA	NA	NA	NA	NA	NA	NA	NA	NA	NA	NA	NA
ACSP50_0289		peptidoglycan-binding protein					MA		NA	NA	NA	NA	NA	NA	NA	NA	NA	NA	NA	NA	NA	NA	NA	NA	NA	NA	NA	NA	NA
ACSP50_0290		hypothetical protein					CY		NA	NA	NA	NA	NA	NA	NA	NA	NA	NA	NA	NA	NA	NA	NA	NA	NA	NA	NA	NA	NA
ACSP50_0291		hypothetical protein					IM		NA	NA	NA	NA	NA	NA	NA	NA	NA	NA	NA	NA	NA	NA	NA	NA	NA	NA	NA	NA	NA
ACSP50_0292		protease 2	COG1770	E	K01354	3.4.21.83	CY	2	NA	NA	NA	1.80948	0.484762	0.104141	NA	NA	NA	NA	NA	NA	NA	NA	NA	NA	NA	NA	NA	NA	NA
ACSP50_0293		glycolate oxidase	COG0277	C	K11472		CY	14	NA	NA	NA	NA	NA	NA	NA	NA	NA	NA	NA	NA	NA	NA	NA	NA	NA	NA	NA	NA	NA
ACSP50_0294		deaminase					CY	36	NA	NA	NA	NA	NA	NA	NA	NA	NA	NA	NA	NA	NA	NA	NA	NA	NA	NA	NA	NA	NA
ACSP50_0295		deaminase					CY		NA	NA	NA	NA	NA	NA	NA	NA	NA	NA	NA	NA	NA	NA	NA	NA	NA	NA	NA	NA	NA
ACSP50_0296		stage II sporulation protein E				3.1.3.3	CY		NA	NA	NA	NA	NA	NA	NA	NA	NA	NA	NA	NA	NA	NA	NA	NA	NA	NA	NA	NA	NA
ACSP50_0297		hybrid sensor histidine kinase/response regulator				2.7.13.3	CY	8	NA	NA	NA	NA	NA	NA	NA	NA	NA	NA	NA	NA	NA	NA	NA	NA	NA	NA	NA	NA	NA
ACSP50_0298		two-component system response regulator receiver	COG0784	T		3.1.1.61	CY	8	NA	NA	NA	NA	NA	NA	NA	NA	NA	NA	NA	NA	NA	NA	NA	NA	NA	NA	NA	NA	NA
ACSP50_0299		pectate lyase			K22539	4.2.2.2	MA		NA	NA	NA	NA	NA	NA	NA	NA	NA	NA	NA	NA	NA	NA	NA	NA	NA	NA	NA	NA	NA
ACSP50_0300		RNA polymerase sigma factor					CY		NA	NA	NA	NA	NA	NA	NA	NA	NA	NA	NA	NA	NA	NA	NA	NA	NA	NA	NA	NA	NA
ACSP50_0301		hypothetical protein					MA		NA	NA	NA	NA	NA	NA	NA	NA	NA	NA	NA	NA	NA	NA	NA	NA	NA	NA	NA	NA	NA
ACSP50_0302		anti-anti-sigma factor	COG1366	T	K04749		CY	5	NA	NA	NA	NA	NA	NA	NA	NA	NA	NA	NA	NA	NA	NA	NA	NA	NA	NA	NA	NA	NA
ACSP50_0303		aspartate aminotransferase family protein	COG0001	H	K01845	5.4.3.8	CY	2	NA	NA	NA	NA	NA	NA	NA	NA	NA	NA	NA	NA	NA	NA	NA	NA	NA	NA	NA	NA	NA
ACSP50_0304		uncharacterized protein					CY		NA	NA	NA	NA	NA	NA	NA	NA	NA	NA	NA	NA	NA	NA	NA	NA	NA	NA	NA	NA	NA
ACSP50_0305		alkyl hydroperoxide reductase				1.8.-.-	MA		NA	NA	NA	NA	NA	NA	NA	NA	NA	NA	NA	NA	NA	NA	NA	NA	NA	NA	NA	NA	NA
ACSP50_0306		cytochrome C biogenesis protein CcdA	COG0785	CO	K06196	1.8.-.-	IM		NA	NA	NA	NA	NA	NA	NA	NA	NA	NA	NA	NA	NA	NA	NA	NA	NA	NA	NA	NA	NA
ACSP50_0307		cytochrome c biogenesis protein ResB	COG1333	CO	K07399		IM		NA	NA	NA	NA	NA	NA	NA	NA	NA	NA	NA	NA	NA	NA	NA	NA	NA	NA	NA	NA	NA
ACSP50_0308		c-type cytochrome biogenesis protein CcsB					IM		NA	NA	NA	NA	NA	NA	NA	NA	NA	NA	NA	NA	NA	NA	NA	NA	NA	NA	NA	NA	NA
ACSP50_0309		hypothetical protein					CY		NA	NA	NA	NA	NA	NA	NA	NA	NA	NA	NA	NA	NA	NA	NA	NA	NA	NA	NA	NA	NA
ACSP50_0310	ubiD	3-octaprenyl-4-hydroxybenzoate carboxy-lyase	COG0043	H	K03182	4.1.1.98	CY	28	NA	NA	NA	NA	NA	NA	NA	NA	NA	NA	NA	NA	NA	NA	NA	NA	NA	NA	NA	NA	NA
ACSP50_0311	ubiA	4-hydroxybenzoate octaprenyltransferase	COG0382	H	K03179	2.5.1.39	IM		NA	NA	NA	NA	NA	NA	NA	NA	NA	NA	NA	NA	NA	NA	NA	NA	NA	NA	NA	NA	NA
ACSP50_0312		aromatic acid decarboxylase	COG0163	H	K03186	2.5.1.129	CY		NA	NA	NA	NA	NA	NA	NA	NA	NA	NA	NA	NA	NA	NA	NA	NA	NA	NA	NA	NA	NA
ACSP50_0313		MerR-family transcriptional regulator	COG2452	X			CY	36	NA	NA	NA	NA	NA	NA	NA	NA	NA	NA	NA	NA	NA	NA	NA	NA	NA	NA	NA	NA	NA
ACSP50_0314		AsnC-family transcriptional regulator	COG1522	K	K03719		CY		NA	NA	NA	NA	NA	NA	NA	NA	NA	NA	NA	NA	NA	NA	NA	NA	NA	NA	NA	NA	NA
ACSP50_0315		hypothetical protein					MA		NA	NA	NA	NA	NA	NA	NA	NA	NA	NA	NA	NA	NA	NA	NA	NA	NA	NA	NA	NA	NA
ACSP50_0316		hypothetical protein	COG3554	S	K09957		CY		NA	NA	NA	NA	NA	NA	NA	NA	NA	NA	NA	NA	NA	NA	NA	NA	NA	NA	NA	NA	NA
ACSP50_0317		RNA helicase				3.6.1.-	CY		NA	NA	NA	NA	NA	NA	NA	NA	NA	NA	NA	NA	NA	NA	NA	NA	NA	NA	NA	NA	NA
ACSP50_0318		hypothetical protein					MA	5	NA	NA	NA	NA	NA	NA	NA	NA	NA	NA	NA	NA	NA	NA	NA	NA	NA	NA	NA	NA	NA
ACSP50_0319		Cortactin-binding protein 2	COG0791	M	K21471	3.4.-.-	CY		NA	NA	NA	NA	NA	NA	NA	NA	NA	NA	NA	NA	NA	NA	NA	NA	NA	NA	NA	NA	NA
ACSP50_0320		aminofutalosine synthase MqnE	COG1060	H	K18285	2.5.1.120	CY	13	NA	NA	NA	NA	NA	NA	NA	NA	NA	NA	NA	NA	NA	NA	NA	NA	NA	NA	NA	NA	NA
ACSP50_0321		hypothetical protein					IM		NA	NA	NA	NA	NA	NA	NA	NA	NA	NA	NA	NA	NA	NA	NA	NA	NA	NA	NA	NA	NA
ACSP50_0322		uncharacterized protein					IM	20	NA	NA	NA	NA	NA	NA	NA	NA	NA	NA	NA	NA	NA	NA	NA	NA	NA	NA	NA	NA	NA
ACSP50_0323		ABC transporter substrate-binding protein	COG0614	P	K02016		MA	18	NA	NA	NA	NA	NA	NA	NA	NA	NA	NA	NA	NA	NA	NA	NA	NA	NA	NA	NA	NA	NA
ACSP50_0324		ABC transporter permease	COG0609	P	K02015		IM		NA	NA	NA	NA	NA	NA	NA	NA	NA	NA	NA	NA	NA	NA	NA	NA	NA	NA	NA	NA	NA
ACSP50_0325		ABC transporter	COG1120	PH	K02013	7.2.2.-	CY		NA	NA	NA	NA	NA	NA	NA	NA	NA	NA	NA	NA	NA	NA	NA	NA	NA	NA	NA	NA	NA
ACSP50_0326	fliQ	flagellar export apparatus protein FliQ	COG1987	N	K02420				NA	NA	NA	NA	NA	NA	NA	NA	NA	NA	NA	NA	NA	NA	NA	NA	NA	NA	NA	NA	NA
ACSP50_0327		hydroxylase	COG3324	R	K06996		CY		NA	NA	NA	NA	NA	NA	NA	NA	NA	NA	NA	NA	NA	NA	NA	NA	NA	NA	NA	NA	NA
ACSP50_0328		N-acetyltransferase GCN5				2.3.1.-	CY		NA	NA	NA	NA	NA	NA	NA	NA	NA	NA	NA	NA	NA	NA	NA	NA	NA	NA	NA	NA	NA
ACSP50_0329		hypothetical protein					CY		NA	NA	NA	NA	NA	NA	NA	NA	NA	NA	NA	NA	NA	NA	NA	NA	NA	NA	NA	NA	NA
ACSP50_0330		N5;N10-methylene tetrahydromethanopterin reductase				1.5.99.11	CY		NA	NA	NA	NA	NA	NA	NA	NA	NA	NA	NA	NA	NA	NA	NA	NA	NA	NA	NA	NA	NA
ACSP50_0331		ATPase AAA					CY		NA	NA	NA	NA	NA	NA	NA	NA	NA	NA	NA	NA	NA	NA	NA	NA	NA	NA	NA	NA	NA
ACSP50_0332		transcriptional regulator					CY		NA	NA	NA	NA	NA	NA	NA	NA	NA	NA	NA	NA	NA	NA	NA	NA	NA	NA	NA	NA	NA
ACSP50_0333		MFS transporter					IM		NA	NA	NA	NA	NA	NA	NA	NA	NA	NA	NA	NA	NA	NA	NA	NA	NA	NA	NA	NA	NA
ACSP50_0334		periplasmic solute-binding protein	COG1427	R	K11782	4.2.1.151	CY	11	NA	NA	NA	NA	NA	NA	NA	NA	NA	NA	NA	NA	NA	NA	NA	NA	NA	NA	NA	NA	NA
ACSP50_0335		aldo/keto reductase					CY	15	NA	NA	NA	NA	NA	NA	NA	NA	NA	NA	NA	NA	NA	NA	NA	NA	NA	NA	NA	NA	NA
ACSP50_0336		hypothetical protein					CY		NA	NA	NA	NA	NA	NA	NA	NA	NA	NA	NA	NA	NA	NA	NA	NA	NA	NA	NA	NA	NA
ACSP50_0337		helicase SNF2				2.7.11.1	CY		NA	NA	NA	NA	NA	NA	NA	NA	NA	NA	NA	NA	NA	NA	NA	NA	NA	NA	NA	NA	NA
ACSP50_0338		glyoxalase					CY		NA	NA	NA	NA	NA	NA	NA	NA	NA	NA	NA	NA	NA	NA	NA	NA	NA	NA	NA	NA	NA
ACSP50_0339	tetR	TetR family transcriptional regulator	COG1309	K			CY		NA	NA	NA	NA	NA	NA	NA	NA	NA	NA	NA	NA	NA	NA	NA	NA	NA	NA	NA	NA	NA
ACSP50_0340		dehypoxanthine futalosine cyclase	COG1060	H	K11784	1.21.98.1	CY	12	NA	NA	NA	NA	NA	NA	NA	NA	NA	NA	NA	NA	NA	NA	NA	NA	NA	NA	NA	NA	NA
ACSP50_0341	ubiE_1	Ubiquinone/menaquinone biosynthesis methyltransferase ubiE	COG2226	H	K03183	2.1.1.163	CY	22	NA	NA	NA	NA	NA	NA	NA	NA	NA	NA	NA	NA	NA	NA	NA	NA	NA	NA	NA	NA	NA
ACSP50_0342		hypothetical protein					CY		NA	NA	NA	NA	NA	NA	NA	NA	NA	NA	NA	NA	NA	NA	NA	NA	NA	NA	NA	NA	NA
ACSP50_0343		drug:proton antiporter	COG0644	C	K21401	1.3.99.38	CY	20	NA	NA	NA	NA	NA	NA	NA	NA	NA	NA	NA	NA	NA	NA	NA	NA	NA	NA	NA	NA	NA
ACSP50_0344	nuoA	NADH dehydrogenase; subunit A	COG0838	C	K00330	7.1.1.2	IM		NA	NA	NA	NA	NA	NA	NA	NA	NA	NA	NA	NA	NA	NA	NA	NA	NA	NA	NA	NA	NA
ACSP50_0345	nuoB	NADH dehydrogenase; subunit B	COG0377	C	K00331	7.1.1.2	CY		NA	NA	NA	NA	NA	NA	NA	NA	NA	NA	NA	NA	NA	NA	NA	NA	NA	NA	NA	NA	NA
ACSP50_0346	nuoC	NADH dehydrogenase; subunit C	COG0852	C	K00332	7.1.1.2	CY		NA	NA	NA	NA	NA	NA	NA	NA	NA	NA	NA	NA	NA	NA	NA	NA	NA	NA	NA	NA	NA
ACSP50_0347	nuoD	NADH dehydrogenase; subunit D	COG0649	C	K00333	7.1.1.2	CY	4	NA	NA	NA	NA	NA	NA	NA	NA	NA	NA	NA	NA	NA	NA	NA	NA	NA	NA	NA	NA	NA
ACSP50_0348	nuoE	NADH dehydrogenase; subunit E	COG1905	C	K00334	7.1.1.2	CY	3	NA	NA	NA	NA	NA	NA	NA	NA	NA	NA	NA	NA	NA	NA	NA	NA	NA	NA	NA	NA	NA
ACSP50_0349	nuoF	NADH dehydrogenase; subunit F	COG1894	C	K00335	7.1.1.2	CY	3	NA	NA	NA	NA	NA	NA	NA	NA	NA	NA	NA	NA	NA	NA	NA	NA	NA	NA	NA	NA	NA
ACSP50_0350	nuoG	NADH dehydrogenase; subunit G	COG1034	C	K00336	7.1.1.2	CY	3	NA	NA	NA	NA	NA	NA	NA	NA	NA	NA	NA	NA	NA	NA	NA	NA	NA	NA	NA	NA	NA
ACSP50_0351	nuoH	NADH dehydrogenase; subunit H	COG1005	C	K00337	7.1.1.2	IM		NA	NA	NA	NA	NA	NA	NA	NA	NA	NA	NA	NA	NA	NA	NA	NA	NA	NA	NA	NA	NA
ACSP50_0352	nuoI	NADH dehydrogenase; subunit I	COG1143	C	K00338	7.1.1.2	CY	25	NA	NA	NA	NA	NA	NA	NA	NA	NA	NA	NA	NA	NA	NA	NA	NA	NA	NA	NA	NA	NA
ACSP50_0353	nuoJ	NADH dehydrogenase; subunit J	COG0839	C	K00339	7.1.1.2	IM		NA	NA	NA	NA	NA	NA	NA	NA	NA	NA	NA	NA	NA	NA	NA	NA	NA	NA	NA	NA	NA
ACSP50_0354	nuoK	NADH dehydrogenase; subunit K	COG0713	C	K00340	7.1.1.2	IM		NA	NA	NA	NA	NA	NA	NA	NA	NA	NA	NA	NA	NA	NA	NA	NA	NA	NA	NA	NA	NA
ACSP50_0355	nuoL	NADH dehydrogenase; subunit L	COG1009	CP	K00341	7.1.1.2	IM		NA	NA	NA	NA	NA	NA	NA	NA	NA	NA	NA	NA	NA	NA	NA	NA	NA	NA	NA	NA	NA
ACSP50_0356	nuoM	NADH dehydrogenase; subunit M	COG1008	C	K00342	7.1.1.2	IM		NA	NA	NA	NA	NA	NA	NA	NA	NA	NA	NA	NA	NA	NA	NA	NA	NA	NA	NA	NA	NA
ACSP50_0357	nuoN	NADH dehydrogenase; subunit N	COG1007	C	K00343	7.1.1.2	IM		NA	NA	NA	NA	NA	NA	NA	NA	NA	NA	NA	NA	NA	NA	NA	NA	NA	NA	NA	NA	NA
ACSP50_0358		geranylgeranyl pyrophosphate synthase	COG0142	H	K00805	2.5.1.30	CY	22	NA	NA	NA	NA	NA	NA	NA	NA	NA	NA	NA	NA	NA	NA	NA	NA	NA	NA	NA	NA	NA
ACSP50_0359		IclR family transcriptional regulator	COG1414	K			CY	32	NA	NA	NA	NA	NA	NA	NA	NA	NA	NA	NA	NA	NA	NA	NA	NA	NA	NA	NA	NA	NA
ACSP50_0360		hypothetical protein					MA		NA	NA	NA	NA	NA	NA	NA	NA	NA	NA	NA	NA	NA	NA	NA	NA	NA	NA	NA	NA	NA
ACSP50_0361		protein RarD	COG2962	S	K05786		IM		NA	NA	NA	NA	NA	NA	NA	NA	NA	NA	NA	NA	NA	NA	NA	NA	NA	NA	NA	NA	NA
ACSP50_0362		membrane protein	COG1950	S	K08972		IM		NA	NA	NA	NA	NA	NA	NA	NA	NA	NA	NA	NA	NA	NA	NA	NA	NA	NA	NA	NA	NA
ACSP50_0363		Cortactin-binding protein 2					MA		NA	NA	NA	NA	NA	NA	NA	NA	NA	NA	NA	NA	NA	NA	NA	NA	NA	NA	NA	NA	NA
ACSP50_0364		hypothetical protein					CY		NA	NA	NA	NA	NA	NA	NA	NA	NA	NA	NA	NA	NA	NA	NA	NA	NA	NA	NA	NA	NA
ACSP50_0365		hypothetical protein					CY		NA	NA	NA	NA	NA	NA	NA	NA	NA	NA	NA	NA	NA	NA	NA	NA	NA	NA	NA	NA	NA
ACSP50_0366		hypothetical protein						9	NA	NA	NA	NA	NA	NA	NA	NA	NA	NA	NA	NA	NA	NA	NA	NA	NA	NA	NA	NA	NA
ACSP50_0367		hypothetical protein					CY	5	NA	NA	NA	NA	NA	NA	NA	NA	NA	NA	NA	NA	NA	NA	NA	NA	NA	NA	NA	NA	NA
ACSP50_0368		alpha/beta hydrolase					CY		NA	NA	NA	NA	NA	NA	NA	NA	NA	NA	NA	NA	NA	NA	NA	NA	NA	NA	NA	NA	NA
ACSP50_0369		hypothetical protein					MA		NA	NA	NA	NA	NA	NA	NA	NA	NA	NA	NA	NA	NA	NA	NA	NA	NA	NA	NA	NA	NA
ACSP50_0370		protease	COG4412	O	K09607	3.4.24.-	EX	18	NA	NA	NA	0.2036	0.0168664	0	0.432489	0.118365	0.0441395	0.541479	0.0358	0.0533898	0.529425	0.222415	0.343352	1.01523	0.443206	1	1.55652	0.626172	0.223682
ACSP50_0371		acetyl-coenzyme A synthetase	COG0365	I	K01895	6.2.1.1	CY	2	NA	NA	NA	1.69679	0.0727009	0	0.229316	0.054065	0.031	0.296165	0.122062	0.0339231	NA	NA	NA	0.296607	0.305065	0.123397	NA	NA	NA
ACSP50_0372		uncharacterized protein					CY	25	NA	NA	NA	NA	NA	NA	NA	NA	NA	NA	NA	NA	NA	NA	NA	NA	NA	NA	NA	NA	NA
ACSP50_0373		hypothetical protein					IM		NA	NA	NA	NA	NA	NA	NA	NA	NA	NA	NA	NA	NA	NA	NA	NA	NA	NA	NA	NA	NA
ACSP50_0374		elongation factor G					MA		NA	NA	NA	NA	NA	NA	NA	NA	NA	NA	NA	NA	NA	NA	NA	NA	NA	NA	NA	NA	NA
ACSP50_0375									NA	NA	NA	NA	NA	NA	NA	NA	NA	NA	NA	NA	NA	NA	NA	NA	NA	NA	NA	NA	NA
ACSP50_0376		antirepressor	COG1366	T	K04749		CY		NA	NA	NA	NA	NA	NA	NA	NA	NA	NA	NA	NA	NA	NA	NA	NA	NA	NA	NA	NA	NA
ACSP50_0377		septum site-determining protein MinD					CY		NA	NA	NA	NA	NA	NA	NA	NA	NA	NA	NA	NA	NA	NA	NA	NA	NA	NA	NA	NA	NA
ACSP50_0378		pilus assembly protein CpaF	COG0630	U	K02283	7.4.2.8	CY		NA	NA	NA	NA	NA	NA	NA	NA	NA	NA	NA	NA	NA	NA	NA	NA	NA	NA	NA	NA	NA
ACSP50_0379		hypothetical protein	COG4965	UW	K12510		IM		NA	NA	NA	NA	NA	NA	NA	NA	NA	NA	NA	NA	NA	NA	NA	NA	NA	NA	NA	NA	NA
ACSP50_0380		secretion system protein					IM		NA	NA	NA	NA	NA	NA	NA	NA	NA	NA	NA	NA	NA	NA	NA	NA	NA	NA	NA	NA	NA
ACSP50_0381		hypothetical protein					MA		NA	NA	NA	NA	NA	NA	NA	NA	NA	NA	NA	NA	NA	NA	NA	NA	NA	NA	NA	NA	NA
ACSP50_0382		hypothetical protein					EX		NA	NA	NA	NA	NA	NA	NA	NA	NA	NA	NA	NA	NA	NA	NA	NA	NA	NA	NA	NA	NA
ACSP50_0383		ATP-dependent helicase	COG1205	L	K06877		CY		NA	NA	NA	NA	NA	NA	NA	NA	NA	NA	NA	NA	NA	NA	NA	NA	NA	NA	NA	NA	NA
ACSP50_0384		anti-anti-sigma factor	COG1366	T	K04749		CY	6	NA	NA	NA	NA	NA	NA	NA	NA	NA	NA	NA	NA	NA	NA	NA	NA	NA	NA	NA	NA	NA
ACSP50_0385		serine/threonine protein kinase					CY	16	NA	NA	NA	NA	NA	NA	NA	NA	NA	NA	NA	NA	NA	NA	NA	NA	NA	NA	NA	NA	NA
ACSP50_0386		sodium-translocating pyrophosphatase	COG3808	C	K15987	3.6.1.1	IM	27	NA	NA	NA	NA	NA	NA	NA	NA	NA	NA	NA	NA	NA	NA	NA	NA	NA	NA	NA	NA	NA
ACSP50_0387		hypothetical protein					MA		NA	NA	NA	NA	NA	NA	NA	NA	NA	NA	NA	NA	NA	NA	NA	NA	NA	NA	NA	NA	NA
ACSP50_0388		hypothetical protein					CY		NA	NA	NA	NA	NA	NA	NA	NA	NA	NA	NA	NA	NA	NA	NA	NA	NA	NA	NA	NA	NA
ACSP50_0389		DNA topoisomerase I	COG0550	L	K03168	5.6.2.1	CY	8	NA	NA	NA	NA	NA	NA	NA	NA	NA	NA	NA	NA	NA	NA	NA	NA	NA	NA	NA	NA	NA
ACSP50_0390		FAD-linked oxidoreductase	COG0277	C	K05888	1.1.2.-	CY		NA	NA	NA	NA	NA	NA	NA	NA	NA	NA	NA	NA	NA	NA	NA	NA	NA	NA	NA	NA	NA
ACSP50_0391		Bacterial regulatory proteins; tetR family					CY		NA	NA	NA	NA	NA	NA	NA	NA	NA	NA	NA	NA	NA	NA	NA	NA	NA	NA	NA	NA	NA
ACSP50_0392		Alanine racemase 1				5.1.1.1	CY		NA	NA	NA	NA	NA	NA	NA	NA	NA	NA	NA	NA	NA	NA	NA	NA	NA	NA	NA	NA	NA
ACSP50_0393		dTMP kinase	COG0125	F	K00943	2.7.4.9	IM		NA	NA	NA	NA	NA	NA	NA	NA	NA	NA	NA	NA	NA	NA	NA	NA	NA	NA	NA	NA	NA
ACSP50_0394		endo-1;4-beta-xylanase	COG3693	G	K01181	3.2.1.8	MA		NA	NA	NA	NA	NA	NA	NA	NA	NA	NA	NA	NA	NA	NA	NA	NA	NA	NA	NA	NA	NA
ACSP50_0395		DNA polymerase III subunit delta'	COG0470	L	K02341	2.7.7.7	CY		NA	NA	NA	NA	NA	NA	NA	NA	NA	NA	NA	NA	NA	NA	NA	NA	NA	NA	NA	NA	NA
ACSP50_0396		hypothetical protein					CY		NA	NA	NA	NA	NA	NA	NA	NA	NA	NA	NA	NA	NA	NA	NA	NA	NA	NA	NA	NA	NA
ACSP50_0397		hypothetical protein					CY		NA	NA	NA	NA	NA	NA	NA	NA	NA	NA	NA	NA	NA	NA	NA	NA	NA	NA	NA	NA	NA
ACSP50_0398		hypothetical protein					CY		NA	NA	NA	NA	NA	NA	NA	NA	NA	NA	NA	NA	NA	NA	NA	NA	NA	NA	NA	NA	NA
ACSP50_0399		pyridoxamine 5'-phosphate oxidase					CY		NA	NA	NA	NA	NA	NA	NA	NA	NA	NA	NA	NA	NA	NA	NA	NA	NA	NA	NA	NA	NA
ACSP50_0400		hypothetical protein					MA		NA	NA	NA	NA	NA	NA	NA	NA	NA	NA	NA	NA	NA	NA	NA	NA	NA	NA	NA	NA	NA
ACSP50_0401		hypothetical protein					CY		NA	NA	NA	NA	NA	NA	NA	NA	NA	NA	NA	NA	NA	NA	NA	NA	NA	NA	NA	NA	NA
ACSP50_0402		hypothetical protein					CY		NA	NA	NA	NA	NA	NA	NA	NA	NA	NA	NA	NA	NA	NA	NA	NA	NA	NA	NA	NA	NA
ACSP50_0403		hypothetical protein					CY		NA	NA	NA	NA	NA	NA	NA	NA	NA	NA	NA	NA	NA	NA	NA	NA	NA	NA	NA	NA	NA
ACSP50_0404		hypothetical protein					CY		NA	NA	NA	NA	NA	NA	NA	NA	NA	NA	NA	NA	NA	NA	NA	NA	NA	NA	NA	NA	NA
ACSP50_0405		metallophosphoesterase					IM		NA	NA	NA	NA	NA	NA	NA	NA	NA	NA	NA	NA	NA	NA	NA	NA	NA	NA	NA	NA	NA
ACSP50_0406									NA	NA	NA	NA	NA	NA	NA	NA	NA	NA	NA	NA	NA	NA	NA	NA	NA	NA	NA	NA	NA
ACSP50_0407		peptidase S8	COG1404	O	K17734	3.4.21.-	EX		NA	NA	NA	NA	NA	NA	NA	NA	NA	NA	NA	NA	NA	NA	NA	NA	NA	NA	NA	NA	NA
ACSP50_0408		hypothetical protein					MA		NA	NA	NA	NA	NA	NA	NA	NA	NA	NA	NA	NA	NA	NA	NA	NA	NA	NA	NA	NA	NA
ACSP50_0409		hypothetical protein					CY		NA	NA	NA	NA	NA	NA	NA	NA	NA	NA	NA	NA	NA	NA	NA	NA	NA	NA	NA	NA	NA
ACSP50_0410		MFS transporter					IM		NA	NA	NA	NA	NA	NA	NA	NA	NA	NA	NA	NA	NA	NA	NA	NA	NA	NA	NA	NA	NA
ACSP50_0411		hyaluronate lyase					CY		NA	NA	NA	NA	NA	NA	NA	NA	NA	NA	NA	NA	NA	NA	NA	NA	NA	NA	NA	NA	NA
ACSP50_0412		hypothetical protein					CY		NA	NA	NA	NA	NA	NA	NA	NA	NA	NA	NA	NA	NA	NA	NA	NA	NA	NA	NA	NA	NA
ACSP50_0413		hypothetical protein					CY		NA	NA	NA	NA	NA	NA	NA	NA	NA	NA	NA	NA	NA	NA	NA	NA	NA	NA	NA	NA	NA
ACSP50_0414		hypothetical protein					CY		NA	NA	NA	NA	NA	NA	NA	NA	NA	NA	NA	NA	NA	NA	NA	NA	NA	NA	NA	NA	NA
ACSP50_0415		transcriptional regulator					CY		NA	NA	NA	NA	NA	NA	NA	NA	NA	NA	NA	NA	NA	NA	NA	NA	NA	NA	NA	NA	NA
ACSP50_0416		putative membrane protein	COG3090	G			IM		NA	NA	NA	NA	NA	NA	NA	NA	NA	NA	NA	NA	NA	NA	NA	NA	NA	NA	NA	NA	NA
ACSP50_0417		hypothetical protein					IM		NA	NA	NA	NA	NA	NA	NA	NA	NA	NA	NA	NA	NA	NA	NA	NA	NA	NA	NA	NA	NA
ACSP50_0418		transcriptional regulator					CY		NA	NA	NA	NA	NA	NA	NA	NA	NA	NA	NA	NA	NA	NA	NA	NA	NA	NA	NA	NA	NA
ACSP50_0419		ATP-dependent DNA ligase	COG1793	L	K01971	6.5.1.1	CY		NA	NA	NA	NA	NA	NA	NA	NA	NA	NA	NA	NA	NA	NA	NA	NA	NA	NA	NA	NA	NA
ACSP50_0420		DNA ligase	COG1793	L	K01971	6.5.1.1	CY		NA	NA	NA	NA	NA	NA	NA	NA	NA	NA	NA	NA	NA	NA	NA	NA	NA	NA	NA	NA	NA
ACSP50_0421		Ku protein	COG1273	L	K10979		CY	37	NA	NA	NA	NA	NA	NA	NA	NA	NA	NA	NA	NA	NA	NA	NA	NA	NA	NA	NA	NA	NA
ACSP50_0422		NUDIX hydrolase				3.6.1.-	CY	16	NA	NA	NA	NA	NA	NA	NA	NA	NA	NA	NA	NA	NA	NA	NA	NA	NA	NA	NA	NA	NA
ACSP50_0423		MFS transporter					IM		NA	NA	NA	NA	NA	NA	NA	NA	NA	NA	NA	NA	NA	NA	NA	NA	NA	NA	NA	NA	NA
ACSP50_0424		PadR family transcriptional regulator	COG1695	K	K10947		CY	15	NA	NA	NA	NA	NA	NA	NA	NA	NA	NA	NA	NA	NA	NA	NA	NA	NA	NA	NA	NA	NA
ACSP50_0425		uncharacterized protein					MA	25	NA	NA	NA	NA	NA	NA	NA	NA	NA	NA	NA	NA	NA	NA	NA	NA	NA	NA	NA	NA	NA
ACSP50_0426		helicase			K10843	3.6.4.12	CY	27	NA	NA	NA	NA	NA	NA	NA	NA	NA	NA	NA	NA	NA	NA	NA	NA	NA	NA	NA	NA	NA
ACSP50_0427		hypothetical protein					CY		NA	NA	NA	NA	NA	NA	NA	NA	NA	NA	NA	NA	NA	NA	NA	NA	NA	NA	NA	NA	NA
ACSP50_0428		hypothetical protein					CY	12	NA	NA	NA	NA	NA	NA	NA	NA	NA	NA	NA	NA	NA	NA	NA	NA	NA	NA	NA	NA	NA
ACSP50_0429		cold-shock protein	COG1278	K	K03704		CY	7	NA	NA	NA	NA	NA	NA	NA	NA	NA	NA	NA	NA	NA	NA	NA	NA	NA	NA	NA	NA	NA
ACSP50_0430		1;4-dihydroxy-6-naphthoate synthase	COG2107	R	K11785	1.14.-.-	CY		NA	NA	NA	NA	NA	NA	NA	NA	NA	NA	NA	NA	NA	NA	NA	NA	NA	NA	NA	NA	NA
ACSP50_0431		hypothetical protein					EX		NA	NA	NA	NA	NA	NA	NA	NA	NA	NA	NA	NA	NA	NA	NA	NA	NA	NA	NA	NA	NA
ACSP50_0432		MFS transporter					IM		NA	NA	NA	NA	NA	NA	NA	NA	NA	NA	NA	NA	NA	NA	NA	NA	NA	NA	NA	NA	NA
ACSP50_0433		beta-glucosidase	COG2723	G	K05350	3.2.1.21	CY		NA	NA	NA	NA	NA	NA	NA	NA	NA	NA	NA	NA	NA	NA	NA	NA	NA	NA	NA	NA	NA
ACSP50_0434		TetR family transcriptional regulator	COG1309	K			CY		NA	NA	NA	NA	NA	NA	NA	NA	NA	NA	NA	NA	NA	NA	NA	NA	NA	NA	NA	NA	NA
ACSP50_0435		MFS transporter					IM		NA	NA	NA	NA	NA	NA	NA	NA	NA	NA	NA	NA	NA	NA	NA	NA	NA	NA	NA	NA	NA
ACSP50_0436	mtnN	5'-methylthioadenosine/S-adenosylhomocysteine nucleosidase			K11783	3.2.2.26	EX		NA	NA	NA	NA	NA	NA	NA	NA	NA	NA	NA	NA	NA	NA	NA	NA	NA	NA	NA	NA	NA
ACSP50_0437		MFS transporter					IM		NA	NA	NA	NA	NA	NA	NA	NA	NA	NA	NA	NA	NA	NA	NA	NA	NA	NA	NA	NA	NA
ACSP50_0438		hypothetical protein					CY	6	NA	NA	NA	NA	NA	NA	NA	NA	NA	NA	NA	NA	NA	NA	NA	NA	NA	NA	NA	NA	NA
ACSP50_0439		major facilitator superfamily protein					IM		NA	NA	NA	NA	NA	NA	NA	NA	NA	NA	NA	NA	NA	NA	NA	NA	NA	NA	NA	NA	NA
ACSP50_0440		transcriptional regulator					CY		NA	NA	NA	NA	NA	NA	NA	NA	NA	NA	NA	NA	NA	NA	NA	NA	NA	NA	NA	NA	NA
ACSP50_0441		DUF2530 domain-containing protein					IM		NA	NA	NA	NA	NA	NA	NA	NA	NA	NA	NA	NA	NA	NA	NA	NA	NA	NA	NA	NA	NA
ACSP50_0442		permease	COG2252	F	K06901		IM		NA	NA	NA	NA	NA	NA	NA	NA	NA	NA	NA	NA	NA	NA	NA	NA	NA	NA	NA	NA	NA
ACSP50_0443		MarR family transcriptional regulator	COG1846	K			CY		NA	NA	NA	NA	NA	NA	NA	NA	NA	NA	NA	NA	NA	NA	NA	NA	NA	NA	NA	NA	NA
ACSP50_0444		MFS transporter					IM		NA	NA	NA	NA	NA	NA	NA	NA	NA	NA	NA	NA	NA	NA	NA	NA	NA	NA	NA	NA	NA
ACSP50_0445		hypothetical protein					MA		NA	NA	NA	NA	NA	NA	NA	NA	NA	NA	NA	NA	NA	NA	NA	NA	NA	NA	NA	NA	NA
ACSP50_0446	ligT	2'-5'-RNA ligase	COG1514	J	K01975	3.1.4.58	IM		NA	NA	NA	NA	NA	NA	NA	NA	NA	NA	NA	NA	NA	NA	NA	NA	NA	NA	NA	NA	NA
ACSP50_0447		uncharacterized protein					CY	13	NA	NA	NA	NA	NA	NA	NA	NA	NA	NA	NA	NA	NA	NA	NA	NA	NA	NA	NA	NA	NA
ACSP50_0448		phosphoserine aminotransferase	COG1932	HE	K00831	2.6.1.52	CY	23	NA	NA	NA	1.50461	0.347829	0.169297	NA	NA	NA	NA	NA	NA	NA	NA	NA	NA	NA	NA	NA	NA	NA
ACSP50_0449		citrate synthase	COG0372	C	K01647	2.3.3.1	CY	7	NA	NA	NA	NA	NA	NA	NA	NA	NA	NA	NA	NA	NA	NA	NA	NA	NA	NA	NA	NA	NA
ACSP50_0450		pyridoxamine 5'-phosphate oxidase	COG0259	H	K00275	1.4.3.5	CY	17	NA	NA	NA	NA	NA	NA	NA	NA	NA	NA	NA	NA	NA	NA	NA	NA	NA	NA	NA	NA	NA
ACSP50_0451		MFS transporter permease					IM		NA	NA	NA	NA	NA	NA	NA	NA	NA	NA	NA	NA	NA	NA	NA	NA	NA	NA	NA	NA	NA
ACSP50_0452		aldose 1-epimerase	COG2017	G	K01785	5.1.3.3	CY	8	NA	NA	NA	1.60345	0.364817	0.140168	NA	NA	NA	NA	NA	NA	NA	NA	NA	NA	NA	NA	NA	NA	NA
ACSP50_0453		nitroreductase				1.6.-.-	CY	30	NA	NA	NA	NA	NA	NA	NA	NA	NA	NA	NA	NA	NA	NA	NA	NA	NA	NA	NA	NA	NA
ACSP50_0454		antitoxin VapB					CY		NA	NA	NA	NA	NA	NA	NA	NA	NA	NA	NA	NA	NA	NA	NA	NA	NA	NA	NA	NA	NA
ACSP50_0455		acyl-CoA dehydrogenase	COG1960	I	K00252	1.3.8.6	CY		NA	NA	NA	NA	NA	NA	NA	NA	NA	NA	NA	NA	NA	NA	NA	NA	NA	NA	NA	NA	NA
ACSP50_0456		uncharacterized protein					MA	9	NA	NA	NA	NA	NA	NA	NA	NA	NA	NA	NA	NA	NA	NA	NA	NA	NA	NA	NA	NA	NA
ACSP50_0457		phage-shock protein					MA		NA	NA	NA	NA	NA	NA	NA	NA	NA	NA	NA	NA	NA	NA	NA	NA	NA	NA	NA	NA	NA
ACSP50_0458		ABC transporter	COG3839	G	K10112	3.6.3.31	CY		NA	NA	NA	NA	NA	NA	NA	NA	NA	NA	NA	NA	NA	NA	NA	NA	NA	NA	NA	NA	NA
ACSP50_0459		anti-sigma regulatory factor					CY		NA	NA	NA	NA	NA	NA	NA	NA	NA	NA	NA	NA	NA	NA	NA	NA	NA	NA	NA	NA	NA
ACSP50_0460		uncharacterized protein					CY	12	NA	NA	NA	NA	NA	NA	NA	NA	NA	NA	NA	NA	NA	NA	NA	NA	NA	NA	NA	NA	NA
ACSP50_0461		glycosyl hydrolase	COG1554	G	K05342	2.4.1.64	CY	2	NA	NA	NA	1.4707	0.486057	0.342146	NA	NA	NA	NA	NA	NA	NA	NA	NA	NA	NA	NA	NA	NA	NA
ACSP50_0462		uncharacterized protein					EX	11	NA	NA	NA	NA	NA	NA	NA	NA	NA	NA	NA	NA	NA	NA	NA	NA	NA	NA	NA	NA	NA
ACSP50_0463		uncharacterized protein					MA	32	NA	NA	NA	1.31179	1.09265	0.863931	NA	NA	NA	1.05864	1.2442	0.909899	NA	NA	NA	NA	NA	NA	NA	NA	NA
ACSP50_0464		teichoic acid ABC transporter ATP-binding protein	COG1134	GM	K09693	7.5.2.4	CY	16	NA	NA	NA	NA	NA	NA	NA	NA	NA	NA	NA	NA	NA	NA	NA	NA	NA	NA	NA	NA	NA
ACSP50_0465		ABC transporter	COG1682	GM	K09692		IM	20	NA	NA	NA	NA	NA	NA	NA	NA	NA	NA	NA	NA	NA	NA	NA	NA	NA	NA	NA	NA	NA
ACSP50_0466		TetR family transcriptional regulator	COG1309	K			CY		NA	NA	NA	NA	NA	NA	NA	NA	NA	NA	NA	NA	NA	NA	NA	NA	NA	NA	NA	NA	NA
ACSP50_0467		hypothetical protein					CY		NA	NA	NA	NA	NA	NA	NA	NA	NA	NA	NA	NA	NA	NA	NA	NA	NA	NA	NA	NA	NA
ACSP50_0468		nicotinamide mononucleotide transporter	COG3201	H	K03811		IM		NA	NA	NA	NA	NA	NA	NA	NA	NA	NA	NA	NA	NA	NA	NA	NA	NA	NA	NA	NA	NA
ACSP50_0469		transcriptional regulator					CY		NA	NA	NA	NA	NA	NA	NA	NA	NA	NA	NA	NA	NA	NA	NA	NA	NA	NA	NA	NA	NA
ACSP50_0470		hypothetical protein					MA		NA	NA	NA	NA	NA	NA	NA	NA	NA	NA	NA	NA	NA	NA	NA	NA	NA	NA	NA	NA	NA
ACSP50_0471		transporter					IM	27	NA	NA	NA	NA	NA	NA	NA	NA	NA	NA	NA	NA	NA	NA	NA	NA	NA	NA	NA	NA	NA
ACSP50_0472		Tetracycline repressor protein class H					CY		NA	NA	NA	NA	NA	NA	NA	NA	NA	NA	NA	NA	NA	NA	NA	NA	NA	NA	NA	NA	NA
ACSP50_0473		sulfurtransferase					CY		NA	NA	NA	NA	NA	NA	NA	NA	NA	NA	NA	NA	NA	NA	NA	NA	NA	NA	NA	NA	NA
ACSP50_0474		cysteine dioxygenase				1.13.11.20	CY		NA	NA	NA	NA	NA	NA	NA	NA	NA	NA	NA	NA	NA	NA	NA	NA	NA	NA	NA	NA	NA
ACSP50_0475		Liprin-alpha-3					MA	35	NA	NA	NA	NA	NA	NA	NA	NA	NA	NA	NA	NA	NA	NA	NA	NA	NA	NA	NA	NA	NA
ACSP50_0476		RNA polymerase sigma factor SigL	COG1595	K	K03088		CY		NA	NA	NA	NA	NA	NA	NA	NA	NA	NA	NA	NA	NA	NA	NA	NA	NA	NA	NA	NA	NA
ACSP50_0477		uncharacterized protein					MA		NA	NA	NA	NA	NA	NA	NA	NA	NA	NA	NA	NA	NA	NA	NA	NA	NA	NA	NA	NA	NA
ACSP50_0478		hypothetical protein					CY		NA	NA	NA	NA	NA	NA	NA	NA	NA	NA	NA	NA	NA	NA	NA	NA	NA	NA	NA	NA	NA
ACSP50_0479		MFS transporter					IM		NA	NA	NA	NA	NA	NA	NA	NA	NA	NA	NA	NA	NA	NA	NA	NA	NA	NA	NA	NA	NA
ACSP50_0480		Response regulator receiver domain protein	COG0745	TK			CY		NA	NA	NA	NA	NA	NA	NA	NA	NA	NA	NA	NA	NA	NA	NA	NA	NA	NA	NA	NA	NA
ACSP50_0481		NADPH:quinone reductase	COG0604	CR	K00344	1.6.5.5	CY	22	NA	NA	NA	NA	NA	NA	NA	NA	NA	NA	NA	NA	NA	NA	NA	NA	NA	NA	NA	NA	NA
ACSP50_0482		two-component system sensor kinase	COG4564	T		2.7.13.3	IM		NA	NA	NA	NA	NA	NA	NA	NA	NA	NA	NA	NA	NA	NA	NA	NA	NA	NA	NA	NA	NA
ACSP50_0483		two-component system response regulator	COG2197	TK			CY		NA	NA	NA	NA	NA	NA	NA	NA	NA	NA	NA	NA	NA	NA	NA	NA	NA	NA	NA	NA	NA
ACSP50_0484		membrane protein	COG2409	S	K06994		IM		NA	NA	NA	NA	NA	NA	NA	NA	NA	NA	NA	NA	NA	NA	NA	NA	NA	NA	NA	NA	NA
ACSP50_0485		chromosome condensation protein CrcB	COG0239	DP	K06199		IM		NA	NA	NA	NA	NA	NA	NA	NA	NA	NA	NA	NA	NA	NA	NA	NA	NA	NA	NA	NA	NA
ACSP50_0486		chromosome condensation protein CrcB	COG0239	DP	K06199		IM		NA	NA	NA	NA	NA	NA	NA	NA	NA	NA	NA	NA	NA	NA	NA	NA	NA	NA	NA	NA	NA
ACSP50_0487		diguanylate cyclase					CY		NA	NA	NA	NA	NA	NA	NA	NA	NA	NA	NA	NA	NA	NA	NA	NA	NA	NA	NA	NA	NA
ACSP50_0488		amino acid permease					IM		NA	NA	NA	NA	NA	NA	NA	NA	NA	NA	NA	NA	NA	NA	NA	NA	NA	NA	NA	NA	NA
ACSP50_0489		NADH dehydrogenase	COG1252	C	K03885	1.6.99.3	CY		NA	NA	NA	NA	NA	NA	NA	NA	NA	NA	NA	NA	NA	NA	NA	NA	NA	NA	NA	NA	NA
ACSP50_0490		hypothetical protein	COG0392	S	K20468		IM		NA	NA	NA	NA	NA	NA	NA	NA	NA	NA	NA	NA	NA	NA	NA	NA	NA	NA	NA	NA	NA
ACSP50_0491		TetR family transcriptional regulator	COG1309	K			CY		NA	NA	NA	NA	NA	NA	NA	NA	NA	NA	NA	NA	NA	NA	NA	NA	NA	NA	NA	NA	NA
ACSP50_0492		MFS transporter					IM		NA	NA	NA	NA	NA	NA	NA	NA	NA	NA	NA	NA	NA	NA	NA	NA	NA	NA	NA	NA	NA
ACSP50_0493		hypothetical protein					CY		NA	NA	NA	NA	NA	NA	NA	NA	NA	NA	NA	NA	NA	NA	NA	NA	NA	NA	NA	NA	NA
ACSP50_0494		peptidase				2.3.1.31	CY		NA	NA	NA	NA	NA	NA	NA	NA	NA	NA	NA	NA	NA	NA	NA	NA	NA	NA	NA	NA	NA
ACSP50_0495		hypothetical protein	COG2119	R	K23541		IM		NA	NA	NA	NA	NA	NA	NA	NA	NA	NA	NA	NA	NA	NA	NA	NA	NA	NA	NA	NA	NA
ACSP50_0496		cyclase				3.5.1.9	CY	8	NA	NA	NA	NA	NA	NA	NA	NA	NA	NA	NA	NA	NA	NA	NA	NA	NA	NA	NA	NA	NA
ACSP50_0497		UDP-N-acetylglucosamine-peptideN-acetylglucosaminyltransferase				2.4.1.-	IM		NA	NA	NA	NA	NA	NA	NA	NA	NA	NA	NA	NA	NA	NA	NA	NA	NA	NA	NA	NA	NA
ACSP50_0498		membrane protein					CY		NA	NA	NA	NA	NA	NA	NA	NA	NA	NA	NA	NA	NA	NA	NA	NA	NA	NA	NA	NA	NA
ACSP50_0499		MFS transporter					IM		NA	NA	NA	NA	NA	NA	NA	NA	NA	NA	NA	NA	NA	NA	NA	NA	NA	NA	NA	NA	NA
ACSP50_0500		MarR family transcriptional regulator	COG1846	K			CY		NA	NA	NA	NA	NA	NA	NA	NA	NA	NA	NA	NA	NA	NA	NA	NA	NA	NA	NA	NA	NA
ACSP50_0501		hypothetical protein					CY		NA	NA	NA	NA	NA	NA	NA	NA	NA	NA	NA	NA	NA	NA	NA	NA	NA	NA	NA	NA	NA
ACSP50_0502		hypothetical protein					CY		NA	NA	NA	NA	NA	NA	NA	NA	NA	NA	NA	NA	NA	NA	NA	NA	NA	NA	NA	NA	NA
ACSP50_0503		chitinase	COG3325	G	K01183	3.2.1.14	CY		NA	NA	NA	NA	NA	NA	NA	NA	NA	NA	NA	NA	NA	NA	NA	NA	NA	NA	NA	NA	NA
ACSP50_0504		phosphodiesterase					IM		NA	NA	NA	NA	NA	NA	NA	NA	NA	NA	NA	NA	NA	NA	NA	NA	NA	NA	NA	NA	NA
ACSP50_0505		acetoin dehydrogenase				1.1.1.100	MA		NA	NA	NA	NA	NA	NA	NA	NA	NA	NA	NA	NA	NA	NA	NA	NA	NA	NA	NA	NA	NA
ACSP50_0506		alkaline phosphatase					IM		NA	NA	NA	NA	NA	NA	NA	NA	NA	NA	NA	NA	NA	NA	NA	NA	NA	NA	NA	NA	NA
ACSP50_0507		RNA polymerase sigma factor	COG1191	K	K03090				NA	NA	NA	NA	NA	NA	NA	NA	NA	NA	NA	NA	NA	NA	NA	NA	NA	NA	NA	NA	NA
ACSP50_0508		histidine kinase					CY		NA	NA	NA	NA	NA	NA	NA	NA	NA	NA	NA	NA	NA	NA	NA	NA	NA	NA	NA	NA	NA
ACSP50_0509									NA	NA	NA	NA	NA	NA	NA	NA	NA	NA	NA	NA	NA	NA	NA	NA	NA	NA	NA	NA	NA
ACSP50_0510									NA	NA	NA	NA	NA	NA	NA	NA	NA	NA	NA	NA	NA	NA	NA	NA	NA	NA	NA	NA	NA
ACSP50_0511									NA	NA	NA	NA	NA	NA	NA	NA	NA	NA	NA	NA	NA	NA	NA	NA	NA	NA	NA	NA	NA
ACSP50_0512	glyA	serine hydroxymethyltransferase	COG0112	E	K00600	2.1.2.1	CY	10	NA	NA	NA	1.46746	0.23178	0.185583	NA	NA	NA	0.299973	0.154009	0.0433462	0.220312	0.0188752	0.00771429	1.00819	1.10328	0.797687	0.681017	0.506397	0.395412
ACSP50_0513		sialidase					EX		NA	NA	NA	NA	NA	NA	NA	NA	NA	NA	NA	NA	NA	NA	NA	NA	NA	NA	NA	NA	NA
ACSP50_0514		sugar ABC transporter	COG1879	G	K10552		MA		NA	NA	NA	NA	NA	NA	NA	NA	NA	NA	NA	NA	NA	NA	NA	NA	NA	NA	NA	NA	NA
ACSP50_0515		ABC transporter permease	COG1172	G	K10553		IM		NA	NA	NA	NA	NA	NA	NA	NA	NA	NA	NA	NA	NA	NA	NA	NA	NA	NA	NA	NA	NA
ACSP50_0516		sugar ABC transporter ATP-binding protein	COG1129	G	K10554	3.6.3.31	CY		NA	NA	NA	NA	NA	NA	NA	NA	NA	NA	NA	NA	NA	NA	NA	NA	NA	NA	NA	NA	NA
ACSP50_0517		hypothetical protein					EX		NA	NA	NA	NA	NA	NA	NA	NA	NA	NA	NA	NA	NA	NA	NA	NA	NA	NA	NA	NA	NA
ACSP50_0518		diguanylate cyclase					IM		NA	NA	NA	NA	NA	NA	NA	NA	NA	NA	NA	NA	NA	NA	NA	NA	NA	NA	NA	NA	NA
ACSP50_0519		ABC transporter substrate-binding protein	COG0834	ET	K02030		MA		NA	NA	NA	NA	NA	NA	NA	NA	NA	NA	NA	NA	NA	NA	NA	NA	NA	NA	NA	NA	NA
ACSP50_0520		TetR family transcriptional regulator					CY		NA	NA	NA	NA	NA	NA	NA	NA	NA	NA	NA	NA	NA	NA	NA	NA	NA	NA	NA	NA	NA
ACSP50_0521		tetronasin ABC transporter ATP-binding protein	COG1131	V	K01990	3.6.3.31	CY		NA	NA	NA	NA	NA	NA	NA	NA	NA	NA	NA	NA	NA	NA	NA	NA	NA	NA	NA	NA	NA
ACSP50_0522		ABC-2 family transporter protein	COG0842	V	K01992				NA	NA	NA	NA	NA	NA	NA	NA	NA	NA	NA	NA	NA	NA	NA	NA	NA	NA	NA	NA	NA
ACSP50_0523		Na+/H+ antiporter	COG0025	P	K03316		IM		NA	NA	NA	NA	NA	NA	NA	NA	NA	NA	NA	NA	NA	NA	NA	NA	NA	NA	NA	NA	NA
ACSP50_0524		hypothetical protein	COG3652	S	K08995		EX		NA	NA	NA	NA	NA	NA	NA	NA	NA	NA	NA	NA	NA	NA	NA	NA	NA	NA	NA	NA	NA
ACSP50_0525	ahcY	S-adenosylhomocysteine hydrolase	COG0499	H	K01251	3.3.1.1	CY	23	NA	NA	NA	0.620912	0.268861	0.892414	NA	NA	NA	NA	NA	NA	NA	NA	NA	NA	NA	NA	NA	NA	NA
ACSP50_0526		hypothetical protein					CY		NA	NA	NA	NA	NA	NA	NA	NA	NA	NA	NA	NA	NA	NA	NA	NA	NA	NA	NA	NA	NA
ACSP50_0527		LacI family transcriptional regulator	COG1609	K	K02529		CY		NA	NA	NA	NA	NA	NA	NA	NA	NA	NA	NA	NA	NA	NA	NA	NA	NA	NA	NA	NA	NA
ACSP50_0528		hypothetical protein					CY		NA	NA	NA	NA	NA	NA	NA	NA	NA	NA	NA	NA	NA	NA	NA	NA	NA	NA	NA	NA	NA
ACSP50_0529		hypothetical protein					CY		NA	NA	NA	NA	NA	NA	NA	NA	NA	NA	NA	NA	NA	NA	NA	NA	NA	NA	NA	NA	NA
ACSP50_0530		hypothetical protein	COG0840	NT	K03406		IM		NA	NA	NA	NA	NA	NA	NA	NA	NA	NA	NA	NA	NA	NA	NA	NA	NA	NA	NA	NA	NA
ACSP50_0531		hypothetical protein					MA		NA	NA	NA	NA	NA	NA	NA	NA	NA	NA	NA	NA	NA	NA	NA	NA	NA	NA	NA	NA	NA
ACSP50_0532		mycodextranase					EX	25	NA	NA	NA	1.54278	0.0585673	0.00251163	0.674003	0.137104	0.054	0.440083	0.302691	0.0988986	0.727139	0.430617	0.657271	0.386984	0.0958275	0.0325882	0.566529	0.201898	0.0481587
ACSP50_0533		ADP-glyceromanno-heptose 6-epimerase	COG1087	M	K01784	5.1.3.2	CY	29	NA	NA	NA	NA	NA	NA	NA	NA	NA	NA	NA	NA	NA	NA	NA	NA	NA	NA	NA	NA	NA
ACSP50_0534		MFS transporter					IM		NA	NA	NA	NA	NA	NA	NA	NA	NA	NA	NA	NA	NA	NA	NA	NA	NA	NA	NA	NA	NA
ACSP50_0535		hypothetical protein					CY		NA	NA	NA	NA	NA	NA	NA	NA	NA	NA	NA	NA	NA	NA	NA	NA	NA	NA	NA	NA	NA
ACSP50_0536		MerR family transcriptional regulator				3.6.3.29	CY		NA	NA	NA	NA	NA	NA	NA	NA	NA	NA	NA	NA	NA	NA	NA	NA	NA	NA	NA	NA	NA
ACSP50_0537		molybdate-binding protein	COG0725	P	K02020		MA	18	NA	NA	NA	NA	NA	NA	NA	NA	NA	NA	NA	NA	NA	NA	NA	NA	NA	NA	NA	NA	NA
ACSP50_0538		molybdenum ABC transporter permease	COG4149	P	K02018		IM		NA	NA	NA	NA	NA	NA	NA	NA	NA	NA	NA	NA	NA	NA	NA	NA	NA	NA	NA	NA	NA
ACSP50_0539		ABC transporter ATP-binding protein	COG4148	P	K02017	7.3.2.5	CY		NA	NA	NA	NA	NA	NA	NA	NA	NA	NA	NA	NA	NA	NA	NA	NA	NA	NA	NA	NA	NA
ACSP50_0540		Regulatory protein afsR					CY	1	NA	NA	NA	NA	NA	NA	NA	NA	NA	NA	NA	NA	NA	NA	NA	NA	NA	NA	NA	NA	NA
ACSP50_0541		hypothetical protein					CY		NA	NA	NA	NA	NA	NA	NA	NA	NA	NA	NA	NA	NA	NA	NA	NA	NA	NA	NA	NA	NA
ACSP50_0542		ATPase					CY		NA	NA	NA	NA	NA	NA	NA	NA	NA	NA	NA	NA	NA	NA	NA	NA	NA	NA	NA	NA	NA
ACSP50_0543		sugar isomerase					CY		NA	NA	NA	NA	NA	NA	NA	NA	NA	NA	NA	NA	NA	NA	NA	NA	NA	NA	NA	NA	NA
ACSP50_0544		sugar isomerase					CY		NA	NA	NA	NA	NA	NA	NA	NA	NA	NA	NA	NA	NA	NA	NA	NA	NA	NA	NA	NA	NA
ACSP50_0545		glycosyl hydrolase					EX		NA	NA	NA	NA	NA	NA	NA	NA	NA	NA	NA	NA	NA	NA	NA	NA	NA	NA	NA	NA	NA
ACSP50_0546		hypothetical protein					CY		NA	NA	NA	NA	NA	NA	NA	NA	NA	NA	NA	NA	NA	NA	NA	NA	NA	NA	NA	NA	NA
ACSP50_0547		hypothetical protein					CY		NA	NA	NA	NA	NA	NA	NA	NA	NA	NA	NA	NA	NA	NA	NA	NA	NA	NA	NA	NA	NA
ACSP50_0548		hypothetical protein					CY		NA	NA	NA	NA	NA	NA	NA	NA	NA	NA	NA	NA	NA	NA	NA	NA	NA	NA	NA	NA	NA
ACSP50_0549		hypothetical protein					IM		NA	NA	NA	NA	NA	NA	NA	NA	NA	NA	NA	NA	NA	NA	NA	NA	NA	NA	NA	NA	NA
ACSP50_0550		uncharacterized protein					CY		NA	NA	NA	NA	NA	NA	NA	NA	NA	NA	NA	NA	NA	NA	NA	NA	NA	NA	NA	NA	NA
ACSP50_0551	nrdA	ribonucleoside-diphosphate reductase	COG0209	F	K00525	1.17.4.1	CY		NA	NA	NA	NA	NA	NA	NA	NA	NA	NA	NA	NA	NA	NA	NA	NA	NA	NA	NA	NA	NA
ACSP50_0552	nrdB	ribonucleoside-diphosphate reductase	COG0208	F	K00526	1.17.4.1	MA	31	NA	NA	NA	NA	NA	NA	NA	NA	NA	NA	NA	NA	NA	NA	NA	NA	NA	NA	NA	NA	NA
ACSP50_0553		peptidase					IM		NA	NA	NA	NA	NA	NA	NA	NA	NA	NA	NA	NA	NA	NA	NA	NA	NA	NA	NA	NA	NA
ACSP50_0554		inter-alpha-trypsin inhibitor heavy chain H5	COG2304	R	K07114		IM		NA	NA	NA	NA	NA	NA	NA	NA	NA	NA	NA	NA	NA	NA	NA	NA	NA	NA	NA	NA	NA
ACSP50_0555		2-deoxyribose-5-phosphate aldolase	COG0274	F	K01619	4.1.2.4	CY		NA	NA	NA	NA	NA	NA	NA	NA	NA	NA	NA	NA	NA	NA	NA	NA	NA	NA	NA	NA	NA
ACSP50_0556		GntR family transcriptional regulator	COG2188	K	K03710		CY		NA	NA	NA	NA	NA	NA	NA	NA	NA	NA	NA	NA	NA	NA	NA	NA	NA	NA	NA	NA	NA
ACSP50_0557		hypothetical protein					MA		NA	NA	NA	NA	NA	NA	NA	NA	NA	NA	NA	NA	NA	NA	NA	NA	NA	NA	NA	NA	NA
ACSP50_0558		RNA polymerase sigma24 factor					CY		NA	NA	NA	NA	NA	NA	NA	NA	NA	NA	NA	NA	NA	NA	NA	NA	NA	NA	NA	NA	NA
ACSP50_0559		putative integral membrane protein					IM		NA	NA	NA	NA	NA	NA	NA	NA	NA	NA	NA	NA	NA	NA	NA	NA	NA	NA	NA	NA	NA
ACSP50_0560									NA	NA	NA	NA	NA	NA	NA	NA	NA	NA	NA	NA	NA	NA	NA	NA	NA	NA	NA	NA	NA
ACSP50_0561		ADIPOR-like receptor	COG1272	U	K11068		IM		NA	NA	NA	NA	NA	NA	NA	NA	NA	NA	NA	NA	NA	NA	NA	NA	NA	NA	NA	NA	NA
ACSP50_0562		hypothetical protein					MA		NA	NA	NA	NA	NA	NA	NA	NA	NA	NA	NA	NA	NA	NA	NA	NA	NA	NA	NA	NA	NA
ACSP50_0563		putative signaling protein					CY		NA	NA	NA	NA	NA	NA	NA	NA	NA	NA	NA	NA	NA	NA	NA	NA	NA	NA	NA	NA	NA
ACSP50_0564		uncharacterized protein					EX	34	0.00727866	0.00323789	0	0.623935	0.0820415	0.0318347	1.1836	0.79565	1	1.05068	0.763688	0.990811	0.516933	0.459878	0.479553	0.645823	0.439883	0.423027	0.928856	0.674219	0.803193
ACSP50_0565		Phytochrome-like protein cph2					CY		NA	NA	NA	NA	NA	NA	NA	NA	NA	NA	NA	NA	NA	NA	NA	NA	NA	NA	NA	NA	NA
ACSP50_0566		hypothetical protein					MA		NA	NA	NA	NA	NA	NA	NA	NA	NA	NA	NA	NA	NA	NA	NA	NA	NA	NA	NA	NA	NA
ACSP50_0567		DNA-directed RNA polymerase sigma-70 factor					CY		NA	NA	NA	NA	NA	NA	NA	NA	NA	NA	NA	NA	NA	NA	NA	NA	NA	NA	NA	NA	NA
ACSP50_0568		fibronectin type III domain-containing protein					CY		NA	NA	NA	NA	NA	NA	NA	NA	NA	NA	NA	NA	NA	NA	NA	NA	NA	NA	NA	NA	NA
ACSP50_0569		Teneurin-3					CY		NA	NA	NA	NA	NA	NA	NA	NA	NA	NA	NA	NA	NA	NA	NA	NA	NA	NA	NA	NA	NA
ACSP50_0570		Clp amino terminal domain protein					CY		NA	NA	NA	NA	NA	NA	NA	NA	NA	NA	NA	NA	NA	NA	NA	NA	NA	NA	NA	NA	NA
ACSP50_0571		hypothetical protein					CY		NA	NA	NA	NA	NA	NA	NA	NA	NA	NA	NA	NA	NA	NA	NA	NA	NA	NA	NA	NA	NA
ACSP50_0572									NA	NA	NA	NA	NA	NA	NA	NA	NA	NA	NA	NA	NA	NA	NA	NA	NA	NA	NA	NA	NA
ACSP50_0573		phage infection protein	COG1511	S	K01421		IM		NA	NA	NA	NA	NA	NA	NA	NA	NA	NA	NA	NA	NA	NA	NA	NA	NA	NA	NA	NA	NA
ACSP50_0574		transporter	COG2409	S	K06994		IM		NA	NA	NA	NA	NA	NA	NA	NA	NA	NA	NA	NA	NA	NA	NA	NA	NA	NA	NA	NA	NA
ACSP50_0575		TetR-family transcriptional regulator	COG1309	K			CY		NA	NA	NA	NA	NA	NA	NA	NA	NA	NA	NA	NA	NA	NA	NA	NA	NA	NA	NA	NA	NA
ACSP50_0576		hypothetical protein				3.1.1.8	MA		NA	NA	NA	NA	NA	NA	NA	NA	NA	NA	NA	NA	NA	NA	NA	NA	NA	NA	NA	NA	NA
ACSP50_0577		uncharacterized protein					EX	5	NA	NA	NA	1.54183	0.0444834	0.0027	1.95991	0.323562	0.019625	0.145111	0.14477	0.0420909	0.0123098	0.00229171	0	NA	NA	NA	NA	NA	NA
ACSP50_0578		MarR-family transcriptional regulator	COG1846	K			CY		NA	NA	NA	NA	NA	NA	NA	NA	NA	NA	NA	NA	NA	NA	NA	NA	NA	NA	NA	NA	NA
ACSP50_0579		dCMP deaminase	COG0117	H	K11752	3.5.4.26	CY		NA	NA	NA	NA	NA	NA	NA	NA	NA	NA	NA	NA	NA	NA	NA	NA	NA	NA	NA	NA	NA
ACSP50_0580		GTP cyclohydrolase	COG0807	H	K01497	3.5.4.25	CY		NA	NA	NA	NA	NA	NA	NA	NA	NA	NA	NA	NA	NA	NA	NA	NA	NA	NA	NA	NA	NA
ACSP50_0581		cellulose synthase				2.4.1.12	IM		NA	NA	NA	NA	NA	NA	NA	NA	NA	NA	NA	NA	NA	NA	NA	NA	NA	NA	NA	NA	NA
ACSP50_0582		chitinase	COG3325	G	K01183	3.2.1.14	MA		NA	NA	NA	NA	NA	NA	NA	NA	NA	NA	NA	NA	NA	NA	NA	NA	NA	NA	NA	NA	NA
ACSP50_0583		hypothetical protein					EX	17	NA	NA	NA	1.84877	0.79219	0.289806	0.330289	0.0398949	0.046	NA	NA	NA	NA	NA	NA	NA	NA	NA	NA	NA	NA
ACSP50_0584		multifunctional 2';3'-cyclic-nucleotide 2'-phosphodiesterase/5'-nucleotidase/3'-nucleotidase	COG0737	FV	K01081	3.1.3.5	EX	24	NA	NA	NA	0.141363	0.0131978	0.00437736	0.558802	0.0983948	0.221425	0.708952	0.0842911	0.466934	0.695906	0.0635368	0.653959	0.987752	0.0837703	1	2.10116	0.981993	0.178988
ACSP50_0585		LysR family transcriptional regulator	COG0583	K			CY		NA	NA	NA	NA	NA	NA	NA	NA	NA	NA	NA	NA	NA	NA	NA	NA	NA	NA	NA	NA	NA
ACSP50_0586		ketosteroid isomerase					CY		NA	NA	NA	NA	NA	NA	NA	NA	NA	NA	NA	NA	NA	NA	NA	NA	NA	NA	NA	NA	NA
ACSP50_0587		transglycosylase			K21687		CY		NA	NA	NA	NA	NA	NA	NA	NA	NA	NA	NA	NA	NA	NA	NA	NA	NA	NA	NA	NA	NA
ACSP50_0588		enoyl reductase					CY		NA	NA	NA	NA	NA	NA	NA	NA	NA	NA	NA	NA	NA	NA	NA	NA	NA	NA	NA	NA	NA
ACSP50_0589		SAM-dependent methyltransferase				2.1.1.-	CY		NA	NA	NA	NA	NA	NA	NA	NA	NA	NA	NA	NA	NA	NA	NA	NA	NA	NA	NA	NA	NA
ACSP50_0590		GCN5 family acetyltransferase				2.3.1.57	CY		NA	NA	NA	NA	NA	NA	NA	NA	NA	NA	NA	NA	NA	NA	NA	NA	NA	NA	NA	NA	NA
ACSP50_0591		hypothetical protein					CY		NA	NA	NA	NA	NA	NA	NA	NA	NA	NA	NA	NA	NA	NA	NA	NA	NA	NA	NA	NA	NA
ACSP50_0592		hypothetical protein					CY		NA	NA	NA	NA	NA	NA	NA	NA	NA	NA	NA	NA	NA	NA	NA	NA	NA	NA	NA	NA	NA
ACSP50_0593		hypothetical protein					IM		NA	NA	NA	NA	NA	NA	NA	NA	NA	NA	NA	NA	NA	NA	NA	NA	NA	NA	NA	NA	NA
ACSP50_0594		sugar translocase				2.4.-.-	IM		NA	NA	NA	NA	NA	NA	NA	NA	NA	NA	NA	NA	NA	NA	NA	NA	NA	NA	NA	NA	NA
ACSP50_0595		glycosyl transferase				2.4.-.-	IM		NA	NA	NA	NA	NA	NA	NA	NA	NA	NA	NA	NA	NA	NA	NA	NA	NA	NA	NA	NA	NA
ACSP50_0596	aroF	3-deoxy-D-arabino-heptolosonate-7-phosphate synthetase	COG0722	E	K01626	2.5.1.54	CY	16	NA	NA	NA	NA	NA	NA	NA	NA	NA	NA	NA	NA	NA	NA	NA	NA	NA	NA	NA	NA	NA
ACSP50_0597	aroR	aroF leader peptide							NA	NA	NA	NA	NA	NA	NA	NA	NA	NA	NA	NA	NA	NA	NA	NA	NA	NA	NA	NA	NA
ACSP50_0598		two-component system sensor kinase	COG0642	T	K02484	2.7.13.3	IM		NA	NA	NA	NA	NA	NA	NA	NA	NA	NA	NA	NA	NA	NA	NA	NA	NA	NA	NA	NA	NA
ACSP50_0599		two-component system response regulator	COG0745	TK	K02483		CY		NA	NA	NA	NA	NA	NA	NA	NA	NA	NA	NA	NA	NA	NA	NA	NA	NA	NA	NA	NA	NA
ACSP50_0600		hypothetical protein				2.4.1.-	CY	2	NA	NA	NA	NA	NA	NA	NA	NA	NA	NA	NA	NA	NA	NA	NA	NA	NA	NA	NA	NA	NA
ACSP50_0601		DNA mismatch repair protein MutS					CY		NA	NA	NA	NA	NA	NA	NA	NA	NA	NA	NA	NA	NA	NA	NA	NA	NA	NA	NA	NA	NA
ACSP50_0602		peptidase				3.4.-.-	IM		NA	NA	NA	NA	NA	NA	NA	NA	NA	NA	NA	NA	NA	NA	NA	NA	NA	NA	NA	NA	NA
ACSP50_0603		hypothetical protein					CY		NA	NA	NA	NA	NA	NA	NA	NA	NA	NA	NA	NA	NA	NA	NA	NA	NA	NA	NA	NA	NA
ACSP50_0604		response regulator receiver modulated serine phosphatase	COG0784	T		3.1.1.61	CY		NA	NA	NA	NA	NA	NA	NA	NA	NA	NA	NA	NA	NA	NA	NA	NA	NA	NA	NA	NA	NA
ACSP50_0605		histidine kinase				2.7.3.-	IM		NA	NA	NA	NA	NA	NA	NA	NA	NA	NA	NA	NA	NA	NA	NA	NA	NA	NA	NA	NA	NA
ACSP50_0606		response regulator receiver domain protein	COG0784	T			CY	4	NA	NA	NA	NA	NA	NA	NA	NA	NA	NA	NA	NA	NA	NA	NA	NA	NA	NA	NA	NA	NA
ACSP50_0607		inositol monophosphatase				3.1.3.25	CY	17	NA	NA	NA	NA	NA	NA	NA	NA	NA	NA	NA	NA	NA	NA	NA	NA	NA	NA	NA	NA	NA
ACSP50_0608		gluconate 5-dehydrogenase	COG1028	IQR	K00046	1.1.1.69	CY	2	NA	NA	NA	NA	NA	NA	NA	NA	NA	NA	NA	NA	NA	NA	NA	NA	NA	NA	NA	NA	NA
ACSP50_0609		uncharacterized protein					EX	34	NA	NA	NA	0.895437	0.0575077	0.767164	1.37125	1.2764	1	1.85701	0.67113	0.14788	NA	NA	NA	NA	NA	NA	0.168124	0.0262607	0.00816
ACSP50_0610		serine/threonine protein kinase	COG0515	T	K12132	2.7.11.1	CY		NA	NA	NA	NA	NA	NA	NA	NA	NA	NA	NA	NA	NA	NA	NA	NA	NA	NA	NA	NA	NA
ACSP50_0611		short-chain dehydrogenase	COG1028	IQR	K00059	1.1.1.100	CY	22	NA	NA	NA	NA	NA	NA	NA	NA	NA	NA	NA	NA	NA	NA	NA	NA	NA	NA	NA	NA	NA
ACSP50_0612		uncharacterized protein					CY	20	NA	NA	NA	NA	NA	NA	NA	NA	NA	NA	NA	NA	NA	NA	NA	NA	NA	NA	NA	NA	NA
ACSP50_0613		ATP-dependent DNA helicase RecQ	COG0514	L	K03654	3.6.4.12	CY	28	NA	NA	NA	NA	NA	NA	NA	NA	NA	NA	NA	NA	NA	NA	NA	NA	NA	NA	NA	NA	NA
ACSP50_0614		GCN5 family acetyltransferase					CY	25	NA	NA	NA	NA	NA	NA	NA	NA	NA	NA	NA	NA	NA	NA	NA	NA	NA	NA	NA	NA	NA
ACSP50_0615		hypothetical protein					CY		NA	NA	NA	NA	NA	NA	NA	NA	NA	NA	NA	NA	NA	NA	NA	NA	NA	NA	NA	NA	NA
ACSP50_0616		transcriptional regulator	COG1937	K	K21600		CY	34	NA	NA	NA	NA	NA	NA	NA	NA	NA	NA	NA	NA	NA	NA	NA	NA	NA	NA	NA	NA	NA
ACSP50_0617		hypothetical protein					CY		NA	NA	NA	NA	NA	NA	NA	NA	NA	NA	NA	NA	NA	NA	NA	NA	NA	NA	NA	NA	NA
ACSP50_0618		uncharacterized protein					CY		NA	NA	NA	NA	NA	NA	NA	NA	NA	NA	NA	NA	NA	NA	NA	NA	NA	NA	NA	NA	NA
ACSP50_0619		methyltransferase					CY	16	NA	NA	NA	NA	NA	NA	NA	NA	NA	NA	NA	NA	NA	NA	NA	NA	NA	NA	NA	NA	NA
ACSP50_0620	pbsA1	Heme oxygenase 1	COG5398	H	K21480	1.14.15.20	CY		NA	NA	NA	NA	NA	NA	NA	NA	NA	NA	NA	NA	NA	NA	NA	NA	NA	NA	NA	NA	NA
ACSP50_0621		Heme oxygenase	COG5398	H	K21480	1.14.15.20	CY		NA	NA	NA	NA	NA	NA	NA	NA	NA	NA	NA	NA	NA	NA	NA	NA	NA	NA	NA	NA	NA
ACSP50_0622		DEAD/DEAH box helicase				3.6.1.-	CY	23	NA	NA	NA	NA	NA	NA	NA	NA	NA	NA	NA	NA	NA	NA	NA	NA	NA	NA	NA	NA	NA
ACSP50_0623		uncharacterized protein					CY	23	NA	NA	NA	0.927211	0.44808	0.844921	NA	NA	NA	NA	NA	NA	NA	NA	NA	0.49168	0.357378	0.299455	NA	NA	NA
ACSP50_0624		TetR family transcriptional regulator	COG1309	K			CY	22	NA	NA	NA	NA	NA	NA	NA	NA	NA	NA	NA	NA	NA	NA	NA	NA	NA	NA	NA	NA	NA
ACSP50_0625		Daple					CY	13	NA	NA	NA	NA	NA	NA	NA	NA	NA	NA	NA	NA	NA	NA	NA	NA	NA	NA	NA	NA	NA
ACSP50_0626		hydrolase					CY		NA	NA	NA	NA	NA	NA	NA	NA	NA	NA	NA	NA	NA	NA	NA	NA	NA	NA	NA	NA	NA
ACSP50_0627		hypothetical protein					MA		NA	NA	NA	NA	NA	NA	NA	NA	NA	NA	NA	NA	NA	NA	NA	NA	NA	NA	NA	NA	NA
ACSP50_0628		hypothetical protein					CY		NA	NA	NA	NA	NA	NA	NA	NA	NA	NA	NA	NA	NA	NA	NA	NA	NA	NA	NA	NA	NA
ACSP50_0629		hypothetical protein					MA		NA	NA	NA	NA	NA	NA	NA	NA	NA	NA	NA	NA	NA	NA	NA	NA	NA	NA	NA	NA	NA
ACSP50_0630		adenylyltransferase/sulfurtransferase MoeZ	COG0476	H	K21147	2.7.7.80	CY	20	NA	NA	NA	0.566159	0.22196	0.893139	NA	NA	NA	NA	NA	NA	NA	NA	NA	NA	NA	NA	NA	NA	NA
ACSP50_0631		squalene--hopene cyclase					CY	20	NA	NA	NA	NA	NA	NA	NA	NA	NA	NA	NA	NA	NA	NA	NA	NA	NA	NA	NA	NA	NA
ACSP50_0632		gamma-glutamyl-phosphate reductase	COG0014	E	K00147	1.2.1.41	CY	8	NA	NA	NA	NA	NA	NA	NA	NA	NA	NA	NA	NA	NA	NA	NA	NA	NA	NA	NA	NA	NA
ACSP50_0633		glutamate 5-kinase	COG0263	E	K00931	2.7.2.11	CY	6	NA	NA	NA	NA	NA	NA	NA	NA	NA	NA	NA	NA	NA	NA	NA	NA	NA	NA	NA	NA	NA
ACSP50_0634		methylated-DNA--protein-cysteinemethyltransferase				2.1.1.63	CY		NA	NA	NA	NA	NA	NA	NA	NA	NA	NA	NA	NA	NA	NA	NA	NA	NA	NA	NA	NA	NA
ACSP50_0635		methyltransferase				2.1.1.-	CY		NA	NA	NA	NA	NA	NA	NA	NA	NA	NA	NA	NA	NA	NA	NA	NA	NA	NA	NA	NA	NA
ACSP50_0636		TetR family transcriptional regulator	COG1309	K			CY		NA	NA	NA	NA	NA	NA	NA	NA	NA	NA	NA	NA	NA	NA	NA	NA	NA	NA	NA	NA	NA
ACSP50_0637		NAD-dependent epimerase					CY		NA	NA	NA	NA	NA	NA	NA	NA	NA	NA	NA	NA	NA	NA	NA	NA	NA	NA	NA	NA	NA
ACSP50_0638		gamma-glutamyltranspeptidase	COG0405	E	K00681	2.3.2.2	CY		NA	NA	NA	NA	NA	NA	NA	NA	NA	NA	NA	NA	NA	NA	NA	NA	NA	NA	NA	NA	NA
ACSP50_0639		hypothetical protein					IM		NA	NA	NA	NA	NA	NA	NA	NA	NA	NA	NA	NA	NA	NA	NA	NA	NA	NA	NA	NA	NA
ACSP50_0640		cell filamentation protein Fic					CY		NA	NA	NA	NA	NA	NA	NA	NA	NA	NA	NA	NA	NA	NA	NA	NA	NA	NA	NA	NA	NA
ACSP50_0641		NADH-quinone oxidoreductase subunit B	COG0377	C	K00331	7.1.1.2	MA		NA	NA	NA	NA	NA	NA	NA	NA	NA	NA	NA	NA	NA	NA	NA	NA	NA	NA	NA	NA	NA
ACSP50_0642		uncharacterized protein					CY	7	NA	NA	NA	NA	NA	NA	NA	NA	NA	NA	NA	NA	NA	NA	NA	NA	NA	NA	NA	NA	NA
ACSP50_0643		hypothetical protein					MA		NA	NA	NA	NA	NA	NA	NA	NA	NA	NA	NA	NA	NA	NA	NA	NA	NA	NA	NA	NA	NA
ACSP50_0644		RNA polymerase subunit sigma-70					CY		NA	NA	NA	NA	NA	NA	NA	NA	NA	NA	NA	NA	NA	NA	NA	NA	NA	NA	NA	NA	NA
ACSP50_0645		NADH dehydrogenase	COG0852	C	K00332	7.1.1.2	CY		NA	NA	NA	NA	NA	NA	NA	NA	NA	NA	NA	NA	NA	NA	NA	NA	NA	NA	NA	NA	NA
ACSP50_0646		NADH dehydrogenase	COG1005	C	K00337	7.1.1.2	IM		NA	NA	NA	NA	NA	NA	NA	NA	NA	NA	NA	NA	NA	NA	NA	NA	NA	NA	NA	NA	NA
ACSP50_0647		NADH dehydrogenase	COG1143	C	K00338	7.1.1.2	CY		NA	NA	NA	NA	NA	NA	NA	NA	NA	NA	NA	NA	NA	NA	NA	NA	NA	NA	NA	NA	NA
ACSP50_0648		uncharacterized protein	COG0839	C	K00339	7.1.1.2	IM		NA	NA	NA	NA	NA	NA	NA	NA	NA	NA	NA	NA	NA	NA	NA	NA	NA	NA	NA	NA	NA
ACSP50_0649		NADH-quinone oxidoreductase subunit K	COG0713	C	K00340	7.1.1.2	IM		NA	NA	NA	NA	NA	NA	NA	NA	NA	NA	NA	NA	NA	NA	NA	NA	NA	NA	NA	NA	NA
ACSP50_0650		NADH-quinone oxidoreductase subunit L	COG1009	CP	K00341	7.1.1.2	IM		NA	NA	NA	NA	NA	NA	NA	NA	NA	NA	NA	NA	NA	NA	NA	NA	NA	NA	NA	NA	NA
ACSP50_0651		NADH-quinone oxidoreductase subunit M	COG1008	C	K00342	7.1.1.2	IM		NA	NA	NA	NA	NA	NA	NA	NA	NA	NA	NA	NA	NA	NA	NA	NA	NA	NA	NA	NA	NA
ACSP50_0652		NADH-quinone oxidoreductase subunit N	COG1007	C	K00343	7.1.1.2	IM		NA	NA	NA	NA	NA	NA	NA	NA	NA	NA	NA	NA	NA	NA	NA	NA	NA	NA	NA	NA	NA
ACSP50_0653		protease HtpX	COG0501	O	K03799	3.4.24.-	IM		NA	NA	NA	NA	NA	NA	NA	NA	NA	NA	NA	NA	NA	NA	NA	NA	NA	NA	NA	NA	NA
ACSP50_0654		uncharacterized protein					IM		NA	NA	NA	NA	NA	NA	NA	NA	NA	NA	NA	NA	NA	NA	NA	NA	NA	NA	NA	NA	NA
ACSP50_0655		alkanal monooxygenase (FMN-linked)				1.14.14.3	CY		NA	NA	NA	NA	NA	NA	NA	NA	NA	NA	NA	NA	NA	NA	NA	NA	NA	NA	NA	NA	NA
ACSP50_0656		acetyltransferase				2.3.1.-	CY		NA	NA	NA	NA	NA	NA	NA	NA	NA	NA	NA	NA	NA	NA	NA	NA	NA	NA	NA	NA	NA
ACSP50_0657		sulfurase					CY		NA	NA	NA	NA	NA	NA	NA	NA	NA	NA	NA	NA	NA	NA	NA	NA	NA	NA	NA	NA	NA
ACSP50_0658		acetyltransferase	COG2388	R	K06975		CY		NA	NA	NA	NA	NA	NA	NA	NA	NA	NA	NA	NA	NA	NA	NA	NA	NA	NA	NA	NA	NA
ACSP50_0659		uncharacterized protein					CY	20	NA	NA	NA	NA	NA	NA	NA	NA	NA	NA	NA	NA	NA	NA	NA	NA	NA	NA	NA	NA	NA
ACSP50_0660		thiamine kinase	COG3178	R	K07102	2.7.1.221	CY		NA	NA	NA	NA	NA	NA	NA	NA	NA	NA	NA	NA	NA	NA	NA	NA	NA	NA	NA	NA	NA
ACSP50_0661									NA	NA	NA	NA	NA	NA	NA	NA	NA	NA	NA	NA	NA	NA	NA	NA	NA	NA	NA	NA	NA
ACSP50_0662		YajQ family cyclic di-GMP-binding protein	COG1666	S	K09767		CY	22	NA	NA	NA	NA	NA	NA	NA	NA	NA	NA	NA	NA	NA	NA	NA	NA	NA	NA	NA	NA	NA
ACSP50_0663		hypothetical protein					IM		NA	NA	NA	NA	NA	NA	NA	NA	NA	NA	NA	NA	NA	NA	NA	NA	NA	NA	NA	NA	NA
ACSP50_0664		lysine transporter LysE					IM		NA	NA	NA	NA	NA	NA	NA	NA	NA	NA	NA	NA	NA	NA	NA	NA	NA	NA	NA	NA	NA
ACSP50_0665		sulfurtransferase	COG2897	P	K01011	2.8.1.1	CY	8	NA	NA	NA	NA	NA	NA	NA	NA	NA	NA	NA	NA	NA	NA	NA	NA	NA	NA	NA	NA	NA
ACSP50_0666		hypothetical protein					CY		NA	NA	NA	NA	NA	NA	NA	NA	NA	NA	NA	NA	NA	NA	NA	NA	NA	NA	NA	NA	NA
ACSP50_0667		hypothetical protein					EX		NA	NA	NA	NA	NA	NA	NA	NA	NA	NA	NA	NA	NA	NA	NA	NA	NA	NA	NA	NA	NA
ACSP50_0668		diguanylate cyclase					IM		NA	NA	NA	NA	NA	NA	NA	NA	NA	NA	NA	NA	NA	NA	NA	NA	NA	NA	NA	NA	NA
ACSP50_0669									NA	NA	NA	NA	NA	NA	NA	NA	NA	NA	NA	NA	NA	NA	NA	NA	NA	NA	NA	NA	NA
ACSP50_0670									NA	NA	NA	NA	NA	NA	NA	NA	NA	NA	NA	NA	NA	NA	NA	NA	NA	NA	NA	NA	NA
ACSP50_0671		50S ribosomal protein L33	COG0267	J	K02913		CY	23	NA	NA	NA	NA	NA	NA	NA	NA	NA	NA	NA	NA	NA	NA	NA	NA	NA	NA	NA	NA	NA
ACSP50_0672		uncharacterized protein					CY	22	NA	NA	NA	NA	NA	NA	NA	NA	NA	NA	NA	NA	NA	NA	NA	NA	NA	NA	NA	NA	NA
ACSP50_0673		MaoC family dehydratase				4.2.1.107	CY	22	NA	NA	NA	NA	NA	NA	NA	NA	NA	NA	NA	NA	NA	NA	NA	NA	NA	NA	NA	NA	NA
ACSP50_0674									NA	NA	NA	NA	NA	NA	NA	NA	NA	NA	NA	NA	NA	NA	NA	NA	NA	NA	NA	NA	NA
ACSP50_0675		preprotein translocase subunit SecE	COG0690	U	K03073		MA	20	NA	NA	NA	NA	NA	NA	NA	NA	NA	NA	NA	NA	NA	NA	NA	NA	NA	NA	NA	NA	NA
ACSP50_0676		transcription termination/antitermination protein NusG	COG0250	K	K02601		CY	15	NA	NA	NA	NA	NA	NA	NA	NA	NA	NA	NA	NA	NA	NA	NA	NA	NA	NA	NA	NA	NA
ACSP50_0677		50S ribosomal protein L1	COG0081	J	K02863		CY	10	NA	NA	NA	1.5284	0.531291	0.209231	NA	NA	NA	NA	NA	NA	NA	NA	NA	NA	NA	NA	NA	NA	NA
ACSP50_0678		ABC transporter ATP-binding protein				3.6.3.-	CY		NA	NA	NA	NA	NA	NA	NA	NA	NA	NA	NA	NA	NA	NA	NA	NA	NA	NA	NA	NA	NA
ACSP50_0679		hypothetical protein					IM		NA	NA	NA	NA	NA	NA	NA	NA	NA	NA	NA	NA	NA	NA	NA	NA	NA	NA	NA	NA	NA
ACSP50_0680		50S ribosomal protein L10	COG0244	J	K02864		CY	10	NA	NA	NA	1.54626	0.606995	0.356803	NA	NA	NA	NA	NA	NA	NA	NA	NA	NA	NA	NA	NA	NA	NA
ACSP50_0681		50S ribosomal protein L7/L12	COG0222	J	K02935		CY	23	NA	NA	NA	0.979208	0.474442	0.928595	0.115864	0.0571781	0.0184	NA	NA	NA	NA	NA	NA	0.197534	0.185095	0.121	0.0745264	0.0527525	0.00979487
ACSP50_0682		DNA-directed RNA polymerase subunit beta	COG0085	K	K03043	2.7.7.6	CY	22	NA	NA	NA	1.30013	0.646076	0.670048	0.0533593	0.0325054	0.02325	NA	NA	NA	NA	NA	NA	NA	NA	NA	0.0574394	0.0331499	0.00658065
ACSP50_0683		DNA-directed RNA polymerase subunit beta'	COG0086	K	K03046	2.7.7.6	CY	22	NA	NA	NA	1.2937	0.906396	0.873957	0.0660206	0.0207018	0.0286154	NA	NA	NA	NA	NA	NA	NA	NA	NA	NA	NA	NA
ACSP50_0684		hypothetical protein					IM		NA	NA	NA	NA	NA	NA	NA	NA	NA	NA	NA	NA	NA	NA	NA	NA	NA	NA	NA	NA	NA
ACSP50_0685		hypothetical protein					IM		NA	NA	NA	NA	NA	NA	NA	NA	NA	NA	NA	NA	NA	NA	NA	NA	NA	NA	NA	NA	NA
ACSP50_0686		30S ribosomal protein S12	COG0048	J	K02950		CY	10	NA	NA	NA	1.03221	0.776998	0.999803	NA	NA	NA	NA	NA	NA	NA	NA	NA	NA	NA	NA	NA	NA	NA
ACSP50_0687		30S ribosomal protein S7	COG0049	J	K02992		CY	10	NA	NA	NA	1.12044	0.271335	0.748633	NA	NA	NA	NA	NA	NA	NA	NA	NA	NA	NA	NA	NA	NA	NA
ACSP50_0688		elongation factor G	COG0480	J	K02355		CY	13	0.138566	0.0654436	0.00777778	1.38397	0.302875	0.360304	0.0826168	0.0497248	0.0188718	NA	NA	NA	NA	NA	NA	NA	NA	NA	NA	NA	NA
ACSP50_0689	tuf	elongation factor Tu (GTPase)	COG0050	J	K02358	3.6.5.3	CY	8	0.0543223	0.0407948	0.00875	1.31684	0.399997	0.503337	0.387378	0.262987	0.216304	0.380246	0.0404596	0.0640323	1.35165	1.04859	1	0.518007	0.331799	0.314653	0.251026	0.0831462	0.0133478
ACSP50_0690		30S ribosomal protein S10	COG0051	J	K02946		CY	10	NA	NA	NA	1.68385	1.08753	0.453006	NA	NA	NA	NA	NA	NA	NA	NA	NA	NA	NA	NA	NA	NA	NA
ACSP50_0691		50S ribosomal protein L3	COG0087	J	K02906		CY	23	NA	NA	NA	1.74805	0.279312	0.14798	NA	NA	NA	0.656539	0.774219	0.387644	NA	NA	NA	NA	NA	NA	NA	NA	NA
ACSP50_0692		50S ribosomal protein L4	COG0088	J	K02926		CY	10	NA	NA	NA	1.89104	0.482043	0.0355484	NA	NA	NA	NA	NA	NA	NA	NA	NA	NA	NA	NA	NA	NA	NA
ACSP50_0693		50S ribosomal protein L23	COG0089	J	K02892		CY	23	NA	NA	NA	NA	NA	NA	NA	NA	NA	NA	NA	NA	NA	NA	NA	NA	NA	NA	NA	NA	NA
ACSP50_0694		50S ribosomal protein L2	COG0090	J	K02886		CY	10	NA	NA	NA	1.53413	0.401327	0.139629	0.269572	0.148015	0.043013	0.232322	0.145261	0.0420659	NA	NA	NA	NA	NA	NA	NA	NA	NA
ACSP50_0695		30S ribosomal protein S19	COG0185	J	K02965		CY	23	NA	NA	NA	NA	NA	NA	NA	NA	NA	NA	NA	NA	NA	NA	NA	NA	NA	NA	NA	NA	NA
ACSP50_0696		50S ribosomal protein L22	COG0091	J	K02890		CY	10	NA	NA	NA	1.64888	0.834133	0.335338	0.360177	0.089075	0.0192308	0.209456	0.124294	0.0347541	NA	NA	NA	NA	NA	NA	NA	NA	NA
ACSP50_0697		30S ribosomal protein S3	COG0092	J	K02982		CY	23	NA	NA	NA	1.42866	1.01174	0.720744	NA	NA	NA	NA	NA	NA	NA	NA	NA	NA	NA	NA	NA	NA	NA
ACSP50_0698		50S ribosomal protein L16	COG0197	J	K02878		CY	13	NA	NA	NA	NA	NA	NA	NA	NA	NA	NA	NA	NA	NA	NA	NA	NA	NA	NA	NA	NA	NA
ACSP50_0699		50S ribosomal protein L29	COG0255	J	K02904		CY	10	NA	NA	NA	NA	NA	NA	NA	NA	NA	NA	NA	NA	NA	NA	NA	NA	NA	NA	NA	NA	NA
ACSP50_0700		30S ribosomal protein S17	COG0186	J	K02961		CY	23	NA	NA	NA	NA	NA	NA	NA	NA	NA	NA	NA	NA	NA	NA	NA	NA	NA	NA	NA	NA	NA
ACSP50_0701		50S ribosomal protein L14	COG0093	J	K02874		CY	23	NA	NA	NA	1.46031	0.734294	0.599574	0.47492	0.281232	0.232373	NA	NA	NA	NA	NA	NA	NA	NA	NA	NA	NA	NA
ACSP50_0702		50S ribosomal protein L24	COG0198	J	K02895		CY	10	NA	NA	NA	NA	NA	NA	NA	NA	NA	NA	NA	NA	NA	NA	NA	NA	NA	NA	NA	NA	NA
ACSP50_0703		50S ribosomal protein L5	COG0094	J	K02931		CY	10	NA	NA	NA	1.12482	0.361855	0.788523	NA	NA	NA	NA	NA	NA	NA	NA	NA	NA	NA	NA	NA	NA	NA
ACSP50_0704	rpsN	30S ribosomal protein S14	COG0199	J	K02954		CY	26	NA	NA	NA	NA	NA	NA	NA	NA	NA	NA	NA	NA	NA	NA	NA	NA	NA	NA	NA	NA	NA
ACSP50_0705		30S ribosomal protein S8	COG0096	J	K02994		CY	16	NA	NA	NA	NA	NA	NA	NA	NA	NA	NA	NA	NA	NA	NA	NA	NA	NA	NA	NA	NA	NA
ACSP50_0706		50S ribosomal protein L6	COG0097	J	K02933		CY	10	NA	NA	NA	0.885455	0.27879	0.875557	NA	NA	NA	NA	NA	NA	NA	NA	NA	NA	NA	NA	NA	NA	NA
ACSP50_0707		50S ribosomal protein L18	COG0256	J	K02881		CY	34	NA	NA	NA	1.86006	0.682237	0.268467	NA	NA	NA	NA	NA	NA	NA	NA	NA	NA	NA	NA	NA	NA	NA
ACSP50_0708		30S ribosomal protein S5	COG0098	J	K02988		CY	10	NA	NA	NA	1.76336	1.30486	0.533901	NA	NA	NA	NA	NA	NA	NA	NA	NA	NA	NA	NA	NA	NA	NA
ACSP50_0709		50S ribosomal protein L30	COG1841	J	K02907		CY	9	NA	NA	NA	1.39511	0.45517	0.357987	NA	NA	NA	NA	NA	NA	NA	NA	NA	NA	NA	NA	NA	NA	NA
ACSP50_0710		50S ribosomal protein L15	COG0200	J	K02876		CY	10	NA	NA	NA	0.745221	0.528276	0.525264	NA	NA	NA	0.485483	0.583387	0.228598	NA	NA	NA	NA	NA	NA	NA	NA	NA
ACSP50_0711	secY	preprotein translocase subunit SecY	COG0201	U	K03076		IM	16	NA	NA	NA	NA	NA	NA	NA	NA	NA	NA	NA	NA	NA	NA	NA	NA	NA	NA	NA	NA	NA
ACSP50_0712		adenylate kinase	COG0563	F	K00939	2.7.4.3	CY	7	NA	NA	NA	NA	NA	NA	NA	NA	NA	NA	NA	NA	NA	NA	NA	NA	NA	NA	NA	NA	NA
ACSP50_0713		type I methionyl aminopeptidase	COG0024	J	K01265	3.4.11.18	CY	10	NA	NA	NA	NA	NA	NA	NA	NA	NA	NA	NA	NA	NA	NA	NA	NA	NA	NA	NA	NA	NA
ACSP50_0714		hypothetical protein					IM		NA	NA	NA	NA	NA	NA	NA	NA	NA	NA	NA	NA	NA	NA	NA	NA	NA	NA	NA	NA	NA
ACSP50_0715		translation initiation factor IF-1	COG0361	J	K02518		CY	10	NA	NA	NA	NA	NA	NA	NA	NA	NA	NA	NA	NA	NA	NA	NA	NA	NA	NA	NA	NA	NA
ACSP50_0716		50S ribosomal protein L36	COG0257	J	K02919		CY		NA	NA	NA	NA	NA	NA	NA	NA	NA	NA	NA	NA	NA	NA	NA	NA	NA	NA	NA	NA	NA
ACSP50_0717		30S ribosomal protein S13	COG0099	J	K02952		CY	10	NA	NA	NA	0.902631	0.357838	0.780807	NA	NA	NA	NA	NA	NA	NA	NA	NA	NA	NA	NA	NA	NA	NA
ACSP50_0718		30S ribosomal protein S11	COG0100	J	K02948		CY	10	NA	NA	NA	1.54058	0.717734	0.357201	NA	NA	NA	NA	NA	NA	NA	NA	NA	NA	NA	NA	NA	NA	NA
ACSP50_0719		30S ribosomal protein S4	COG0522	J	K02986		CY	10	NA	NA	NA	1.30398	0.445758	0.448317	NA	NA	NA	NA	NA	NA	NA	NA	NA	NA	NA	NA	NA	NA	NA
ACSP50_0720		DNA-directed RNA polymerase subunit alpha	COG0202	K	K03040	2.7.7.6	CY	13	NA	NA	NA	0.885655	0.133953	0.931801	NA	NA	NA	0.0975362	0.0649598	0.0326667	NA	NA	NA	NA	NA	NA	NA	NA	NA
ACSP50_0721		50S ribosomal protein L17	COG0203	J	K02879		CY	9	NA	NA	NA	1.7671	1.4044	0.632331	NA	NA	NA	NA	NA	NA	NA	NA	NA	NA	NA	NA	NA	NA	NA
ACSP50_0722		tRNA pseudouridine(38;39;40) synthase TruA	COG0101	J	K06173	5.4.99.12	CY	31	NA	NA	NA	NA	NA	NA	NA	NA	NA	NA	NA	NA	NA	NA	NA	NA	NA	NA	NA	NA	NA
ACSP50_0723		hypothetical protein					MA		NA	NA	NA	NA	NA	NA	NA	NA	NA	NA	NA	NA	NA	NA	NA	NA	NA	NA	NA	NA	NA
ACSP50_0724		16S RNA G1207 methylase RsmC				2.1.1.-	CY		NA	NA	NA	NA	NA	NA	NA	NA	NA	NA	NA	NA	NA	NA	NA	NA	NA	NA	NA	NA	NA
ACSP50_0725		ABC transporter				3.6.3.-	CY	5	NA	NA	NA	NA	NA	NA	NA	NA	NA	NA	NA	NA	NA	NA	NA	NA	NA	NA	NA	NA	NA
ACSP50_0726	thiE	thiamine phosphate synthase	COG0352	H	K00788	2.5.1.3	CY	13	NA	NA	NA	NA	NA	NA	NA	NA	NA	NA	NA	NA	NA	NA	NA	NA	NA	NA	NA	NA	NA
ACSP50_0727	thiO	glycine oxidase ThiO	COG0665	E	K03153	1.4.3.19	CY	19	NA	NA	NA	NA	NA	NA	NA	NA	NA	NA	NA	NA	NA	NA	NA	NA	NA	NA	NA	NA	NA
ACSP50_0728	thiS	putative sulfur transfer protein	COG2104	H	K03154		CY	25	NA	NA	NA	NA	NA	NA	NA	NA	NA	NA	NA	NA	NA	NA	NA	NA	NA	NA	NA	NA	NA
ACSP50_0729		thiazole synthase	COG2022	H	K03149	2.8.1.10	CY	10	NA	NA	NA	NA	NA	NA	NA	NA	NA	NA	NA	NA	NA	NA	NA	NA	NA	NA	NA	NA	NA
ACSP50_0730		thiamine phosphate synthase	COG0352	H	K00788	2.5.1.3	CY	9	NA	NA	NA	NA	NA	NA	NA	NA	NA	NA	NA	NA	NA	NA	NA	NA	NA	NA	NA	NA	NA
ACSP50_0731		hydroxymethylpyrimidine/phosphomethylpyrimidine kinase	COG0351	H	K00941	2.7.1.49	CY	25	NA	NA	NA	NA	NA	NA	NA	NA	NA	NA	NA	NA	NA	NA	NA	NA	NA	NA	NA	NA	NA
ACSP50_0732		phosphomethylpyrimidine synthase	COG0422	H	K03147	4.1.99.17	CY	9	NA	NA	NA	1.24762	0.381569	0.457689	NA	NA	NA	0.833437	0.331319	0.60295	0.500436	0.308741	0.408892	NA	NA	NA	NA	NA	NA
ACSP50_0733		signal peptidase					IM		NA	NA	NA	NA	NA	NA	NA	NA	NA	NA	NA	NA	NA	NA	NA	NA	NA	NA	NA	NA	NA
ACSP50_0734		hypothetical protein					EX		NA	NA	NA	NA	NA	NA	NA	NA	NA	NA	NA	NA	NA	NA	NA	NA	NA	NA	NA	NA	NA
ACSP50_0735	rnaSA	Guanyl-specific ribonuclease Sa				3.1.27.3	EX		NA	NA	NA	NA	NA	NA	NA	NA	NA	NA	NA	NA	NA	NA	NA	NA	NA	NA	NA	NA	NA
ACSP50_0736		hypothetical protein					IM		NA	NA	NA	NA	NA	NA	NA	NA	NA	NA	NA	NA	NA	NA	NA	NA	NA	NA	NA	NA	NA
ACSP50_0737		histidine kinase				2.7.3.-	IM	9	NA	NA	NA	NA	NA	NA	NA	NA	NA	NA	NA	NA	NA	NA	NA	NA	NA	NA	NA	NA	NA
ACSP50_0738		dynein regulation protein LC7	COG2018	T	K07131		CY		NA	NA	NA	NA	NA	NA	NA	NA	NA	NA	NA	NA	NA	NA	NA	NA	NA	NA	NA	NA	NA
ACSP50_0739		hypothetical protein					CY		NA	NA	NA	NA	NA	NA	NA	NA	NA	NA	NA	NA	NA	NA	NA	NA	NA	NA	NA	NA	NA
ACSP50_0740		ATP-binding protein	COG2229	U	K06945		CY	26	NA	NA	NA	NA	NA	NA	NA	NA	NA	NA	NA	NA	NA	NA	NA	NA	NA	NA	NA	NA	NA
ACSP50_0741		bifunctional uroporphyrinogen-III synthetase/response regulator domain protein	COG1587	H	K01719	4.2.1.75	CY		NA	NA	NA	NA	NA	NA	NA	NA	NA	NA	NA	NA	NA	NA	NA	NA	NA	NA	NA	NA	NA
ACSP50_0742		50S ribosomal protein L13	COG0102	J	K02871		CY	9	NA	NA	NA	1.15091	0.864254	0.880829	NA	NA	NA	NA	NA	NA	NA	NA	NA	NA	NA	NA	NA	NA	NA
ACSP50_0743		30S ribosomal protein S9	COG0103	J	K02996		CY	9	NA	NA	NA	1.441	0.7305	0.482402	0.0825421	0.0470143	0.0248	NA	NA	NA	NA	NA	NA	NA	NA	NA	NA	NA	NA
ACSP50_0744		phosphoglucosamine mutase	COG1109	G	K03431	5.4.2.10	CY	16	NA	NA	NA	NA	NA	NA	NA	NA	NA	NA	NA	NA	NA	NA	NA	NA	NA	NA	NA	NA	NA
ACSP50_0745		aminotransferase	COG0436	E	K14267	2.6.1.17	CY		NA	NA	NA	NA	NA	NA	NA	NA	NA	NA	NA	NA	NA	NA	NA	NA	NA	NA	NA	NA	NA
ACSP50_0746		Putative membrane protein mmpS4					MA		NA	NA	NA	NA	NA	NA	NA	NA	NA	NA	NA	NA	NA	NA	NA	NA	NA	NA	NA	NA	NA
ACSP50_0747		glutamine--fructose-6-phosphate aminotransferase	COG0449	M	K00820	2.6.1.16	CY	23	NA	NA	NA	0.88618	0.208386	0.893104	NA	NA	NA	NA	NA	NA	NA	NA	NA	NA	NA	NA	NA	NA	NA
ACSP50_0748		hypothetical protein					CY		NA	NA	NA	NA	NA	NA	NA	NA	NA	NA	NA	NA	NA	NA	NA	NA	NA	NA	NA	NA	NA
ACSP50_0749		hypothetical protein					MA		NA	NA	NA	NA	NA	NA	NA	NA	NA	NA	NA	NA	NA	NA	NA	NA	NA	NA	NA	NA	NA
ACSP50_0750		hypothetical protein					CY		NA	NA	NA	NA	NA	NA	NA	NA	NA	NA	NA	NA	NA	NA	NA	NA	NA	NA	NA	NA	NA
ACSP50_0751		holo-ACP synthase	COG0736	I	K00997	2.7.8.7	CY		NA	NA	NA	NA	NA	NA	NA	NA	NA	NA	NA	NA	NA	NA	NA	NA	NA	NA	NA	NA	NA
ACSP50_0752		bifunctional ADP-dependent (S)-NAD(P)H-hydrate dehydratase/NAD(P)H-hydrate epimerase	COG0063	F	K17758	4.2.1.136	CY		NA	NA	NA	NA	NA	NA	NA	NA	NA	NA	NA	NA	NA	NA	NA	NA	NA	NA	NA	NA	NA
ACSP50_0753		alanine racemase	COG0787	M	K01775	5.1.1.1	CY		NA	NA	NA	NA	NA	NA	NA	NA	NA	NA	NA	NA	NA	NA	NA	NA	NA	NA	NA	NA	NA
ACSP50_0754		alpha/beta hydrolase					EX		NA	NA	NA	NA	NA	NA	NA	NA	NA	NA	NA	NA	NA	NA	NA	NA	NA	NA	NA	NA	NA
ACSP50_0755		tRNA threonylcarbamoyladenosine biosynthesis protein TsaE	COG0802	J	K06925		CY		NA	NA	NA	NA	NA	NA	NA	NA	NA	NA	NA	NA	NA	NA	NA	NA	NA	NA	NA	NA	NA
ACSP50_0756		uracil-DNA glycosylase	COG0692	L	K03648	3.2.2.27	CY	25	NA	NA	NA	NA	NA	NA	NA	NA	NA	NA	NA	NA	NA	NA	NA	NA	NA	NA	NA	NA	NA
ACSP50_0757		tRNA threonylcarbamoyladenosine biosynthesis protein TsaB					CY	13	NA	NA	NA	NA	NA	NA	NA	NA	NA	NA	NA	NA	NA	NA	NA	NA	NA	NA	NA	NA	NA
ACSP50_0758		ribosomal-protein-alanine N-acetyltransferase RimI	COG0456	J	K03789	2.3.1.266	CY		NA	NA	NA	NA	NA	NA	NA	NA	NA	NA	NA	NA	NA	NA	NA	NA	NA	NA	NA	NA	NA
ACSP50_0759		tRNA N6-adenosine(37)-threonylcarbamoyltransferase complex transferase subunit TsaD	COG0533	J	K01409	2.3.1.234	CY		NA	NA	NA	NA	NA	NA	NA	NA	NA	NA	NA	NA	NA	NA	NA	NA	NA	NA	NA	NA	NA
ACSP50_0760		hypothetical protein					CY	6	NA	NA	NA	NA	NA	NA	NA	NA	NA	NA	NA	NA	NA	NA	NA	NA	NA	NA	NA	NA	NA
ACSP50_0761		multidrug ABC transporter permease				3.6.3.-	IM		NA	NA	NA	NA	NA	NA	NA	NA	NA	NA	NA	NA	NA	NA	NA	NA	NA	NA	NA	NA	NA
ACSP50_0762		multidrug ABC transporter ATP-binding protein				3.6.3.-	IM		NA	NA	NA	NA	NA	NA	NA	NA	NA	NA	NA	NA	NA	NA	NA	NA	NA	NA	NA	NA	NA
ACSP50_0763	groEL	60 kDa chaperonin	COG0459	O	K04077		CY	13	NA	NA	NA	0.985729	0.19574	0.966798	0.0578004	0.014425	0	0.0352008	0.0110767	0	NA	NA	NA	0.123737	0.0900079	0.0524186	0.0228082	0.0174692	0.00548148
ACSP50_0764	groES	10 kDa co-chaperonin	COG0234	O	K04078		CY	23	NA	NA	NA	1.1797	0.0934169	0.226356	NA	NA	NA	0.148174	0.0817811	0.0321569	0.991446	0.817667	0.915793	0.433118	0.354167	0.286093	0.115473	0.0296695	0.0154286
ACSP50_0765		methyltransferase					CY		NA	NA	NA	NA	NA	NA	NA	NA	NA	NA	NA	NA	NA	NA	NA	NA	NA	NA	NA	NA	NA
[truncated: 7,637 more rows]

## Sheet: post-translational modification
Locus	Gene	Annotation	Oxidation (Met)	Position	Gln -> pyro-Glu	Position	Acetylation (N-term)	Position	Phosphorylation (Ser, Thr, Tyr)	Position(s)	identified at time point	Localization	Peptide Sequence	AA sequence
[truncated: 1,621 more rows]

[truncated: 1 more sheets: Description]
