# Supplementary material for: The expression of the acarbose biosynthesis gene cluster in Actinoplanes sp. SE50/110 is dependent on the growth phase
Source: BMC Genomics. 2020 Nov 23;21:818. doi: 10.1186/s12864-020-07194-6 (PMC7682106; doi:10.1186/s12864-020-07194-6)
Supplement: Supplementary file 4 — Additional file 4 Supplementary Table 3. Transcription dynamics of Actinoplanes sp. SE50/110. [file 12864_2020_7194_MOESM4_ESM.xlsx]

## Sheet: Transcription start sites (TSS)
Locus	Type	Gene	Annotation	Start	Stop	Strand	Number of detected TSS	1st TSS	UTR length	-10 region	-35 region	2nd TSS	UTR length	-10 region	-35 region	3rd TSS	UTR length	-10 region	-35 region	4th TSS	UTR length	-10 region	-35 region	5th TSS	UTR length	-10 region	-35 region	6th TSS	UTR length	-10 region	-35 region	7th TSS	UTR length	-10 region	-35 region	8th TSS	UTR length	-10 region	-35 region	9th TSS	UTR length	-10 region	-35 region	10th TSS	UTR length	-10 region	-35 region
ACSP50_0001	CDS	dnaA_1	Chromosomal replication initiator protein DnaA	1	1116	Fwd	0
ACSP50_0002	CDS		DNA polymerase III subunit beta	2455	3588	Fwd	1	2413	42	CCATAGAGTT	GTGAAC
ACSP50_0003	CDS		6-phosphogluconate dehydrogenase	3628	4500	Fwd	3	3593	35	TAACCCGCTG	CTGATC	3589	39	GGGTAACCCG	CTGATC	3599	29	GCTGATACTG	CTGATC
ACSP50_0004	CDS		DNA replication/repair protein RecF	4504	5634	Fwd	0
ACSP50_0005	CDS		RNA-binding protein	5790	6308	Fwd	2	5748	42	GCGTAAGGTC	GTGCCG	5746	44	GCGTAAGGTC	GTGCCG
ACSP50_0006	CDS		hypothetical protein	6447	6725	Fwd	1	6414	33	CAGCGTCCTA
ACSP50_0007	CDS		uncharacterized protein	6808	7374	Rev	2	7430	56	TCGTAACCTC	CTGTCA	7733	359	GCGGATCGTG
ACSP50_0008	CDS		DNA topoisomerase IV subunit B	7905	9857	Fwd	1	7660	245	GAGTAGAATC	TCGCCA
ACSP50_0009	CDS		DNA gyrase subunit A	9980	12493	Fwd	0
ACSP50_0010	CDS		uncharacterized protein	12497	13393	Fwd	0
ACSP50_0011	tRNA			13472	13546	Fwd
ACSP50_0012	CDS		uncharacterized protein	13652	13780	Fwd	0
ACSP50_0013	tRNA			13791	13864	Fwd
ACSP50_0014	CDS		hypothetical protein	13876	14037	Rev	0
ACSP50_0015	CDS		hypothetical protein	14066	14533	Rev	3	14600	67	GGATATCTTG	TTCACA	14655	122	TCTCATGATC	TTCACA	14597	64	GGATATCTTG	TTCACA
ACSP50_0016	CDS		DNA-binding response regulator	14944	15573	Rev	0
ACSP50_0017	CDS		two-component sensor histidine kinase	15573	16838	Rev	0
ACSP50_0018	CDS		hypothetical protein	16927	17373	Fwd	0
ACSP50_0019	CDS		hypothetical protein	17652	18161	Fwd	0
ACSP50_0020	CDS		NUDIX hydrolase	18281	18691	Fwd	2	18254	27	GGTTAGCCTG		18252	29	GGTTAGCCTG
ACSP50_0021	CDS		hypothetical protein	18896	19495	Rev	0
ACSP50_0022	CDS		hypothetical protein	19626	20177	Fwd	1	19623	leaderless	GGTAATGATG	ATGGCG
ACSP50_0023	CDS		protein dithiol-disulfide isomerase	20248	20889	Rev	0
ACSP50_0024	CDS		cysteine desufuration protein SufE	20911	21330	Rev	1	21339	9	GACTAAGTTG
ACSP50_0025	CDS		signal transduction protein	21462	21851	Rev	3	21884	33	GGGGACACTG	GCGACA	21945	94	TGATTTAGTC	GCGACA	21960	109	ACCTAGATAA	GCGACA
ACSP50_0026	CDS		lipase	22061	22831	Fwd	2	22027	34	TGGAAAGCTG		22029	32	TGGAAAGCTG
ACSP50_0027	CDS		thiosulfate sulfurtransferase	22852	23751	Fwd	2	22852	leaderless	GACTAGCGTG	CTGGCC	22851	leaderless	GACTAGCGTG	CTGGCC
ACSP50_0028	CDS		molecular chaperone HtpG	23766	25574	Fwd	0
ACSP50_0029	CDS		hypothetical protein	25571	28351	Fwd	0
ACSP50_0030	CDS		TetR family transcriptional regulator	28384	28989	Fwd	1	28384	leaderless	CGTTAAAGTG
ACSP50_0031	CDS		biotin carboxylase	29101	30432	Fwd	0
ACSP50_0032	CDS		hydroxymethylglutaryl-CoA lyase	30432	31310	Fwd	0
ACSP50_0033	CDS		hypothetical protein	31460	32521	Fwd	0
ACSP50_0034	CDS		hypothetical protein	32711	34159	Fwd	0
ACSP50_0035	CDS		carboxylase	34346	35869	Fwd	1	34300	46	CGTTAGACTT
ACSP50_0036	CDS		acyl-CoA dehydrogenase	35903	37060	Fwd	0
ACSP50_0037	CDS		Transcriptional Regulator Xre family	37142	38488	Fwd	0
ACSP50_0038	CDS		MarR family transcriptional regulator	38747	39241	Rev	1	39267	26	CTATATGCTT	CTGATG
ACSP50_0039	CDS		polyisoprenoid-binding protein	39334	39903	Fwd	1	39291	43	GCATATAGTT	TTGACA
ACSP50_0040	CDS		conserved hypothetical protein	39958	41412	Rev	1	41413	leaderless	CAGTACAGTG	CGGACA
ACSP50_0041	CDS		conserved hypothetical protein	41546	42166	Fwd	1	41509	37	CGATACGTTG
ACSP50_0042	CDS		hypothetical protein	42171	42473	Rev	8	42549	76	GGGCAGACTG	ATGTCC	42551	78	GGGCAGACTG	ATGTCC	42791	318	GTGCAATCTT	ATGTCC	42547	74	GGGCAGACTG	ATGTCC	42792	319	GTGCAATCTT	ATGTCC	42611	138	GGTGACGTTC	ATGTCC	42925	452	AAGCATTGTG	ATGTCC	42851	378	TGCCATGATC	ATGTCC
ACSP50_0043	CDS		DUF397 domain-containing protein	43138	43362	Fwd	1	43087	51	TTACAGGATT
ACSP50_0044	CDS		hypothetical protein	43518	43979	Fwd	0
ACSP50_0045	CDS		hypothetical protein	44285	44908	Rev	1	44908	leaderless	GTGAACGCTG	CTCACG
ACSP50_0046	CDS		UDP-N-acetyl-D-mannosaminuronic acid transferase	45154	45921	Rev	1	46018	97	CGATATGCTC	CTCACC
ACSP50_0047	tRNA			46248	46331	Rev
ACSP50_0048	CDS		uncharacterized protein	46589	47386	Fwd	4	46438	151	GACTACGCTG	GTTACT	46437	152	GACTACGCTG	GTTACT	46507	82	GGAAACACTA	GTTACT	46510	79	GGAAACACTA	GTTACT
ACSP50_0049	CDS		FHA domain-containing protein	47392	47874	Fwd	0
ACSP50_0050	CDS		protein phosphatase	47871	49307	Fwd	0
ACSP50_0051	CDS		cell division protein FtsW	49336	50838	Fwd	0
ACSP50_0052	CDS		peptidoglycan glycosyltransferase	50835	52334	Fwd	0
ACSP50_0053	CDS		serine/threonine protein kinase	52336	53709	Fwd	0
ACSP50_0054	CDS		serine/threonine protein kinase	53706	55481	Fwd	0
ACSP50_0055	CDS		glutamine amidotransferase	55535	56194	Rev	0
ACSP50_0056	CDS		hypothetical protein	56187	56483	Rev	0
ACSP50_0057	CDS		hypothetical protein	56487	59237	Rev	0
ACSP50_0058	CDS		hypothetical protein	59234	60010	Rev	1	60078	68	CGCTAGCGTA	GTGACG
ACSP50_0059	CDS		septation inhibitor protein	60160	60423	Fwd	1	60097	63	GATTACGCTA	GTGCCT
ACSP50_0060	CDS		Fe-S oxidoreductase	60593	62740	Fwd	1	60562	31	GGGTAACATA
ACSP50_0061	CDS		membrane protein	62897	64234	Fwd	2	62883	14	CGGCAGAATG	TTGGTA	62745	152	CAGGAAGCTT
ACSP50_0062	CDS		yugS-like uncharacterized membrane protein	64227	65279	Fwd	0
ACSP50_0063	CDS		hypothetical protein	65470	66324	Fwd	0
ACSP50_0064	tRNA			66712	66785	Rev
ACSP50_0065	CDS		pyridoxamine 5'-phosphate oxidase	66937	67443	Rev	1	67444	leaderless	CGATAGAATG	GTGGCC
ACSP50_0066	CDS		deoxycytidine triphosphate deaminase	67624	68202	Fwd	1	67621	leaderless	CGGTATGGTG
ACSP50_0067	CDS		hypothetical protein	68281	68523	Fwd	0
ACSP50_0068	CDS		hypothetical protein	68561	68839	Fwd	1	68552	9	ATCTACGATG	CTGACC
ACSP50_0069	CDS		phosphoribosyltransferase	68902	69492	Rev	0
ACSP50_0070	CDS		stage II sporulation protein E	69612	70739	Fwd	0
ACSP50_0071	CDS		hypothetical protein	70736	70888	Rev	2	71154	266	TGGTAGTGAG		71063	175	GGGTAGGGTT	TAGGCA
ACSP50_0072	CDS		butyryl-CoA dehydrogenase	71158	73014	Fwd	1	71117	41	TAATACAGTG	TTGTCG
ACSP50_0073	CDS		phosphohistidine phosphatase	73088	73612	Rev	1	73612	leaderless	AGGCAAGCTG
ACSP50_0074	CDS		uncharacterized protein	73719	74000	Fwd	1	73664	55	GGGTATGGCC	CTGATT
ACSP50_0075	CDS		hemolysin III	74041	74691	Rev	1	74715	24	CCGTAACCTG
ACSP50_0076	CDS		hypothetical protein	74776	75555	Fwd	0
ACSP50_0077	CDS		hypothetical protein	75576	76478	Rev	0
ACSP50_0078	CDS		DNA-directed RNA polymerase sigma-70 factor	76471	77061	Rev	0
ACSP50_0079	CDS		uncharacterized protein	77116	78918	Rev	1	78920	leaderless	AGGCACGATG
ACSP50_0080	CDS		uncharacterized protein	79040	82267	Rev	3	82427	160	CGGTACGGTG		82290	23	TGCAAAGCTG	TCGCCG	82428	161	CGGTACGGTG
ACSP50_0081	CDS		hypothetical protein	82572	82712	Rev	2	82791	79	GCGGACACTG	TTGGCA	82777	65	AGGCACACCA	TTGGCA
ACSP50_0082	CDS		branched-chain alpha-keto acid dehydrogenase subunit E2	82896	84266	Rev	0
ACSP50_0083	CDS		2-oxoisovalerate dehydrogenase subunit beta	84272	85258	Rev	0
ACSP50_0084	CDS		pyruvate dehydrogenase (acetyl-transferring) E1 component subunit alpha	85258	86403	Rev	1	86587	184	TGTCAGGATG	GTAACG
ACSP50_0085	CDS		polycystic kidney disease 1-like 3	86814	87878	Fwd	0
ACSP50_0086	CDS		hypothetical protein	87903	89105	Rev	0
ACSP50_0087	CDS		ABC transporter	89140	90807	Rev	0
ACSP50_0088	CDS		ABC transporter	90804	92570	Rev	1	92711	141	GTGCACGCTT	TCGCCC
ACSP50_0089	CDS		molecular chaperone DnaK	92944	94803	Fwd	3	92878	66	TGGCATCATT	TTGACG	92595	349	CCGTACGATC		92788	156	AGGTATAGAG
ACSP50_0090	CDS		nucleotide exchange factor GrpE	94800	95414	Fwd	0
ACSP50_0091	CDS		molecular chaperone DnaJ	95488	96693	Fwd	0
ACSP50_0092	CDS		MerR Family Transcriptional Regulator	96714	97157	Fwd	0
ACSP50_0093	CDS		hypothetical protein	97213	97659	Rev	1	97748	89	CGCTACCGTT
ACSP50_0094	CDS		potassium transporter	97846	99054	Rev	0
ACSP50_0095	CDS		potassium transporter TrkA	99061	99558	Rev	1	99558	leaderless	GGATAACGTG
ACSP50_0096	CDS		MFS transporter	99569	100807	Rev	1	100807	leaderless	AGATAGGTTG
ACSP50_0097	CDS		ATP-dependent chaperone ClpB	100939	103524	Fwd	3	100885	54	CGTTAGAGTT	CCGACA	100900	39	GAATACGCTC	CCGACA	100918	21	GGGTTGTACC	CCGACA
ACSP50_0098	CDS		hypothetical protein	103613	103789	Rev	0
ACSP50_0099	CDS		hypothetical protein	104135	105760	Fwd	1	104118	17	CGATACCGTG
ACSP50_0100	CDS		uncharacterized protein	105936	107693	Fwd	1	105912	24	CGGTAGGTTT	ACGGCA
ACSP50_0101	CDS		hypothetical protein	108299	108478	Fwd	8	107922	377	GGGTACCGTG		108089	210	CAGTACGCTC		108086	213	CAGTACGCTC		108123	176	GGGTAAATTC		108166	133	TGCTTTCATC	TTGCCC	108246	53	AGTCATCGTT		108233	66	GCGTTCCGTG		108267	32	CGAAACAATC
ACSP50_0102	CDS		ArsR-family transcriptional regulator	108536	108913	Fwd	2	108523	13	CAGGAGAATC	TAGCCG	108495	41	AGTTAGCCGG
ACSP50_0103	CDS		class II aldolase	109009	109683	Fwd	0
ACSP50_0104	CDS		membrane protein	110092	110913	Rev	1	110913	leaderless	CGGTACCCTG	GTGAGG
ACSP50_0105	CDS		polynucleotide kinase-phosphatase	111022	113514	Rev	0
ACSP50_0106	CDS		3' terminal RNA ribose 2'-O-methyltransferase Hen1	113511	114872	Rev	1	114872	leaderless	TGCCACCATC
ACSP50_0107	CDS		hypothetical protein	114990	115175	Rev	0
ACSP50_0108	CDS		class II fructose-bisphosphate aldolase	115488	116513	Fwd	3	115430	58	CGGAATACTG	TTTCCG	115328	160	TGGTAACACC		115449	39	GGACAGCGCG
ACSP50_0109	CDS		hypothetical protein	116638	117153	Fwd	1	116615	23	GGGTACGATC	ATGACT
ACSP50_0110	CDS		hypothetical protein	117187	117351	Rev	0
ACSP50_0111	CDS		uncharacterized protein	117389	118576	Rev	2	118577	leaderless	GAGCACCATG	TCGCCG	118578	leaderless	GAGCACCATG	TCGCCG
ACSP50_0112	CDS		uncharacterized protein	118700	119689	Fwd	1	118699	leaderless	ACCTAGAGTT	TTGATG
ACSP50_0113	CDS		hypothetical protein	119725	120147	Fwd	0
ACSP50_0114	CDS		hypothetical protein	120204	120761	Rev	0
ACSP50_0115	CDS		uncharacterized protein	120886	121830	Rev	0
ACSP50_0116	CDS		adenylosuccinate synthase	121833	123125	Rev	1	123173	48	CAGTAAACTT	ACGACG
ACSP50_0117	CDS		phosphoribosylamine--glycine ligase	123207	124448	Fwd	1	123207	leaderless	ACGTAGGATT	CTGCCG
ACSP50_0118	CDS		acyl-CoA synthase	124557	125006	Rev	2	125050	44	CGGCATTCTC	GTGGCA	125041	35	CGCTAAGGTT	GTGGCA
ACSP50_0119	CDS		ArsR-family transcriptional regulator	125139	125567	Fwd	0
ACSP50_0120	CDS		adenylosuccinate lyase	125564	126985	Fwd	0
ACSP50_0121	CDS		phosphoribosylformylglycinamidine synthase subunit PurS	127048	127299	Fwd	2	127021	27	AGGTAGGCTC	TTGAAC	127019	29	AGGTAGGCTC	TTGAAC
ACSP50_0122	CDS		phosphoribosylformylglycinamidine synthase I	127302	128003	Fwd	0
ACSP50_0123	CDS		phosphoribosylformylglycinamidine synthase II	128000	130393	Fwd	0
ACSP50_0124	CDS		uncharacterized protein	130450	132309	Rev	3	132444	135	AGGCATAGTT		132589	280	GGTCAGGCTG	CGGACC	132534	225	AATTATTGTG
ACSP50_0125	CDS		hypothetical protein	132530	132892	Fwd	0
ACSP50_0126	CDS		amidophosphoribosyltransferase	133017	134591	Fwd	1	132934	83	GCGTACACTG
ACSP50_0127	CDS		phosphoribosylformylglycinamidine cyclo-ligase	134630	135766	Fwd	0
ACSP50_0128	CDS		radical SAM protein	135932	137056	Fwd	2	135836	96	TGAAATGATC		135902	30	GCCTAGCCTG	TTCGCA
ACSP50_0129	CDS		hypothetical protein	137025	137252	Fwd	0
ACSP50_0130	CDS		conserved hypothetical protein	137378	137596	Rev	3	137667	71	ATGTACCGTA	AAGACG	137661	65	CCGTAAGACC	AAGACG	137646	50	GAGATGCCTG	AAGACG
ACSP50_0131	CDS		leucine dehydrogenase	137822	138901	Rev	0
ACSP50_0132	CDS		uncharacterized protein	139051	139890	Fwd	1	139051	leaderless	TGAAAGGATC
ACSP50_0133	CDS		DNA binding domain-containing protein	140172	140381	Fwd	3	140048	124	GGGCATGCTT	ATGTCG	140116	56	CCGGACCATG	ATGTCG	140114	58	CCGGACCATG	ATGTCG
ACSP50_0134	CDS		methyltransferase type 11	140547	141323	Fwd	1	140547	leaderless	AACAAGAGTA	TTGCCC
ACSP50_0135	CDS		RNA 2'-phosphotransferase	141320	141886	Fwd	0
ACSP50_0136	CDS		hypothetical protein	141970	142545	Fwd	0
ACSP50_0137	CDS		hypothetical protein	142549	143817	Fwd	0
ACSP50_0138	CDS		hypothetical protein	143837	144091	Rev	6	144133	42	GGGCAGAGTC	CGGACT	144171	80	GGGTACTCAT	CGGACT	144134	43	GGGCAGAGTC	CGGACT	144242	151	CGTTACCCCC	CGGACT	144135	44	GGGCAGAGTC	CGGACT	144222	131	GGGCACCAGC	CGGACT
ACSP50_0139	CDS		aromatic compound degradation protein PaaI	144287	144685	Fwd	1	144266	21	GGGTAACGTA	GTGCCC
ACSP50_0140	CDS		hypothetical protein	144739	145260	Fwd	0
ACSP50_0141	CDS		hypothetical protein	145265	145573	Rev	1	145607	34	ACTAAGAGTG	TTGTAG
ACSP50_0142	tRNA			146169	146245	Rev
ACSP50_0143	tRNA			146260	146334	Rev
ACSP50_0144	tRNA			146396	146469	Rev
ACSP50_0145	CDS		MerR-family transcriptional regulator	146808	148067	Rev	0
ACSP50_0146	CDS		isopentenyl-diphosphate Delta-isomerase	148057	148641	Rev	0
ACSP50_0147	CDS		phytoene dehydrogenase	148638	150152	Rev	0
ACSP50_0148	CDS		polyprenyl synthetase	150149	151219	Rev	1	151219	leaderless	GGGTACGGTA
ACSP50_0149	CDS		phytoene synthase	151289	152176	Fwd	1	151244	45	CCGTACCCTA	GTGTCA
ACSP50_0150	CDS		deoxyribodipyrimidine photo-lyase	152178	153488	Fwd	0
ACSP50_0151	CDS		pyridine nucleotide-disulfide oxidoreductase	153734	155095	Fwd	2	153734	leaderless	TGCTTAGGTG	ATGAGG	153537	197	ACGTACTCGC	ATGAGG
ACSP50_0152	rRNA			155658	157162	Fwd
ACSP50_0153	rRNA			157515	160586	Fwd
ACSP50_0154	rRNA			160694	160809	Fwd
ACSP50_0155	CDS	phy	3-phytase precursor	160943	161959	Rev	0
ACSP50_0156	CDS		hypothetical protein	162153	162803	Fwd	1	161992	161	AAGTACGTTG	GGGCCA
ACSP50_0157	CDS		serine/threonine protein kinase	162794	164113	Rev	1	164122	9	TAATACGATC	GTGACT
ACSP50_0158	CDS		sigma subunit sigma24	164169	164717	Fwd	1	164138	31	GGGCACGATC	TCGACC
ACSP50_0159	tRNA			164810	164884	Fwd
ACSP50_0160	CDS		tyrosine recombinase XerD	165135	166445	Fwd	0
ACSP50_0161	CDS		manganese ABC transporter	167157	168110	Fwd	2	167135	22	GATTATCGTT	TAGACG	167134	23	GATTATCGTT	TAGACG
ACSP50_0162	CDS		ABC transporter ATP-binding protein	168112	168864	Fwd	0
ACSP50_0163	CDS		manganese transporter	168861	169751	Fwd	0
ACSP50_0164	CDS		manganese ABC transporter permease	169735	170586	Fwd	0
ACSP50_0165	CDS		ArsR family transcriptional regulator	170583	170882	Fwd	0
ACSP50_0166	CDS		permease	171174	172175	Fwd	1	171069	105	AGGTATTTTA	TTGTCA
ACSP50_0167	CDS		membrane protein	172199	172891	Fwd	0
ACSP50_0168	CDS		uncharacterized protein	172888	173994	Fwd	0
ACSP50_0169	CDS		imidazolonepropionase	174460	175503	Fwd	0
ACSP50_0170	CDS		nicotianamine synthase	175472	176335	Rev	0
ACSP50_0171	CDS		GNAT family N-acetyltransferase	176329	176904	Rev	0
ACSP50_0172	CDS		hypothetical protein	177173	177316	Fwd	0
ACSP50_0173	CDS		hypothetical protein	177271	177438	Rev	0
ACSP50_0174	CDS		membrane protein	177613	178863	Rev	0
ACSP50_0175	CDS	vanYB	D-alanyl-D-alanine carboxypeptidase	179154	180077	Fwd	0
ACSP50_0176	CDS		Recombinase domain	180577	180705	Fwd	0
ACSP50_0177	CDS		superoxide dismutase	180985	181614	Fwd	3	180984	leaderless	AGACATACTG	TTGCCA	180929	56	ACGTAACATC		180982	leaderless	AGACATACTG	TTGCCA
ACSP50_0178	CDS		superoxide dismutase	181611	181892	Fwd	0
ACSP50_0179	CDS		nickel transporter	182078	182260	Rev	1	182686	426	TTATAAGCTT	CCGGCA
ACSP50_0180	CDS		hypothetical protein	182335	183543	Fwd	1	182297	38	CGCTATCTTG	GTCACC
ACSP50_0181	CDS		site-specific tyrosine recombinase XerC	183600	185249	Rev	0
ACSP50_0182	CDS		uncharacterized protein	185540	185893	Fwd	2	185478	62	CCGTAAGGTT		185493	47	GTCTAATCTC
ACSP50_0183	CDS		site-specific tyrosine recombinase XerC	185963	188287	Rev	0
ACSP50_0184	CDS		putative transposase gene fragment	188284	189159	Rev	0
ACSP50_0185	CDS		putative transposase gene fragment	189202	189354	Rev	0
ACSP50_0186	CDS		hypothetical protein	190121	190630	Fwd	0
ACSP50_0187	CDS		Transposase	190721	191557	Rev	0
ACSP50_0188	CDS		hypothetical protein	192315	192461	Fwd	1	191832	483	TTCTACGCTT
ACSP50_0189	CDS		transposase	192599	192877	Fwd	0
ACSP50_0190	CDS		hypothetical protein	193020	201959	Rev	0
ACSP50_0191	CDS		hypothetical protein	201969	204083	Rev	0
ACSP50_0192	CDS		hypothetical protein	204080	205258	Rev	0
ACSP50_0193	CDS		hypothetical protein	206172	206564	Fwd	2	206142	30	TGGCACGATC		206132	40	GGGCACTGTG
ACSP50_0194	CDS		hypothetical protein	206522	206779	Fwd	0
ACSP50_0195	CDS		hypothetical protein	206983	207570	Rev	0
ACSP50_0196	CDS		transposase	207567	209363	Rev	0
ACSP50_0197	CDS		integrase	209456	209746	Fwd	0
ACSP50_0198	CDS		hypothetical protein	209910	211976	Rev	0
ACSP50_0199	CDS		hypothetical protein	213196	213591	Rev	1	213857	266	CGATCTACTG	TGCACA
ACSP50_0200	CDS		stage II sporulation protein E	213903	215150	Rev	1	215359	209	GGGCATCACC	TCGGCT
ACSP50_0201	CDS		hypothetical protein	215195	215407	Fwd	0
ACSP50_0202	CDS		hypothetical protein	215418	215882	Fwd	0
ACSP50_0203	CDS		Midasin	215971	217029	Fwd	0
ACSP50_0204	CDS		hypothetical protein	217609	219738	Fwd	0
ACSP50_0205	CDS		anti-sigma regulatory factor	219902	220459	Fwd	0
ACSP50_0206	CDS		hypothetical protein	220456	220779	Fwd	0
ACSP50_0207	CDS		anti-anti-sigma factor	220879	221232	Rev	0
ACSP50_0208	CDS		hypothetical protein	221629	221925	Rev	3	221965	40	GATTAGAGCC	GTTACT	221958	33	AGCCCCCGTT	GTTACT	221966	41	GGGGATTAGA	GTTACT
ACSP50_0209	CDS		Anti-sigma-B factor antagonist	222401	222757	Fwd	0
ACSP50_0210	CDS		TetR family transcriptional regulator	223382	223948	Rev	0
ACSP50_0211	CDS		alkene reductase	224111	225184	Fwd	0
ACSP50_0212	CDS		hypothetical protein	225429	225722	Fwd	0
ACSP50_0213	CDS		hypothetical protein	226121	226285	Rev	0
ACSP50_0214	CDS	adrB_1	Putative cyclic-di-GMP phosphodiesterase AdrB	226387	227658	Rev	1	227974	316	ACTGAAGGTG	TTGGCA
ACSP50_0215	CDS		hypothetical protein	228401	229039	Rev	0
ACSP50_0216	CDS		hypothetical protein	229414	229908	Fwd	0
ACSP50_0217	CDS		hypothetical protein	230458	230835	Fwd	0
ACSP50_0218	CDS		acid phosphatase	231449	232066	Fwd	0
ACSP50_0219	CDS		hypothetical protein	232338	233168	Fwd	0
ACSP50_0220	CDS		Transposase	233198	233593	Rev	0
ACSP50_0221	CDS		hypothetical protein	233860	234312	Rev	0
ACSP50_0222	CDS		ABC transporter permease	234315	235187	Rev	0
ACSP50_0223	CDS		ABC transporter	235184	236137	Rev	0
ACSP50_0224	CDS		hypothetical protein	236259	236489	Rev	0
ACSP50_0225	CDS		UDP-diphosphatase	236707	237306	Rev	0
ACSP50_0226	CDS		two component system transcriptional regulatory protein	237454	238137	Fwd	2	237427	27	TGGTCCACTG		237293	161	GTTCACCGCG	TCGCCC
ACSP50_0227	CDS		ATPase domain-containing protein	238140	239555	Fwd	0
ACSP50_0228	CDS		MerR Family Transcriptional Regulator	239595	240140	Rev	0
ACSP50_0229	CDS		putative S-adenosylmethionine-dependent methyltransferase/MSMEI_2290	240211	240816	Fwd	0
ACSP50_0230	CDS		hypothetical protein	240934	241473	Fwd	0
ACSP50_0231	CDS		hypothetical protein	241666	242658	Fwd	0
ACSP50_0232	CDS		Glycyl-glycine endopeptidase ALE-1 precursor	243061	243597	Fwd	0
ACSP50_0233	CDS		acetoin dehydrogenase E2 subunit dihydrolipoyllysine-residue acetyltransferase	243920	244636	Rev	0
ACSP50_0234	CDS		MFS transporter	245554	246852	Rev	0
ACSP50_0235	CDS		pyridoxal-5'-phosphate-dependent protein subunit beta	246849	247964	Rev	0
ACSP50_0236	CDS		hypothetical protein	248145	248513	Rev	1	248549	36	CGCTACGATT
ACSP50_0237	CDS		DUF305 domain-containing protein	248821	249459	Rev	0
ACSP50_0238	CDS		copper resistance protein	249634	250332	Rev	0
ACSP50_0239	CDS		site-specific tyrosine recombinase XerC	250920	252248	Rev	0
ACSP50_0240	CDS		integrase	253014	254234	Rev	0
ACSP50_0241	CDS		hypothetical protein	254645	261031	Fwd	2	254570	75	GCTTACGCTC	TTGCAA	254421	224	CGTTACGGCA
ACSP50_0242	CDS		hypothetical protein	261344	261610	Rev	0
ACSP50_0243	CDS		Site-specific recombinase XerD	262071	262877	Rev	0
ACSP50_0244	CDS		uncharacterized protein	262949	263812	Fwd	1	262948	leaderless	GTGTACTGTG	TTGACG
ACSP50_0245	CDS		hypothetical protein	264065	264283	Rev	0
ACSP50_0246	CDS		hypothetical protein	264283	264495	Rev	1	264496	leaderless	CGCTAGGGTG	CCGACC
ACSP50_0247	CDS		hypothetical protein	264864	275840	Fwd	2	264849	15	GTGCAGACTC	GTGCCG	264853	11	GTGCAGACTC	GTGCCG
ACSP50_0248	CDS		hypothetical protein	276812	277333	Fwd	0
ACSP50_0249	CDS		hypothetical protein	278384	280414	Fwd	0
ACSP50_0250	CDS		glycosyl transferase	280411	281925	Fwd	0
ACSP50_0251	CDS		hypothetical protein	281922	283286	Fwd	0
ACSP50_0252	CDS		NAD-dependent dehydratase	283365	284357	Fwd	0
ACSP50_0253	CDS		nucleoside-diphosphate-sugar pyrophosphorylase	284370	285101	Fwd	0
ACSP50_0254	CDS		ADP-glyceromanno-heptose 6-epimerase	285101	285997	Fwd	0
ACSP50_0255	CDS		Spherulin-4	285994	286659	Fwd	0
ACSP50_0256	CDS		hypothetical protein	286650	287501	Fwd	0
ACSP50_0257	CDS		hypothetical protein	287523	288053	Rev	0
ACSP50_0258	CDS		carboxylate--amine ligase	288329	289471	Rev	0
ACSP50_0259	CDS	rsbU	regulator of sigma subunit	289601	291433	Rev	0
ACSP50_0260	CDS		hypothetical protein	291497	292615	Rev	0
ACSP50_0261	CDS		carboxylate--amine ligase	292709	293953	Rev	0
ACSP50_0262	CDS	bacD_1	Alanine-anticapsin ligase BacD	294101	295318	Rev	0
ACSP50_0263	CDS		aminotransferase class I/II	295315	296478	Rev	0
ACSP50_0264	CDS		hypothetical protein	296481	297767	Rev	0
ACSP50_0265	CDS		hypothetical protein	297782	298189	Rev	0
ACSP50_0266	CDS		Omega-3 fatty acid desaturase	298186	299097	Rev	0
ACSP50_0267	CDS		hypothetical protein	299094	300005	Rev	0
ACSP50_0268	CDS		hypothetical protein	300017	300739	Rev	0
ACSP50_0269	CDS		hypothetical protein	300749	301984	Rev	0
ACSP50_0270	CDS		hypothetical protein	301981	303174	Rev	1	303337	163	TGGTTTTCTT	TCGGCC
ACSP50_0271	CDS		threonine--tRNA ligase	303457	305454	Rev	2	305486	32	GGATAGCATG	TCGCCG	305488	34	GGATAGCATG	TCGCCG
ACSP50_0272	CDS		hypothetical protein	305626	306315	Rev	1	306316	leaderless	GGGTAGTCCA	ATGACG
ACSP50_0273	CDS		permease	306345	307847	Rev	0
ACSP50_0274	CDS		ABC transporter ATP-binding protein	307844	308530	Rev	0
ACSP50_0275	CDS	padR	Negative transcription regulator padR	308527	309063	Rev	0
ACSP50_0276	CDS		hypothetical protein	309164	311455	Fwd	0
ACSP50_0277	CDS		integrin alpha-V	311518	314604	Fwd	0
ACSP50_0278	CDS		response regulator receiver modulated serine phosphatase	314611	316185	Rev	0
ACSP50_0279	CDS		histidine kinase	316182	317531	Rev	0
ACSP50_0280	CDS		transcriptional regulator	317528	318544	Rev	0
ACSP50_0281	CDS		anti-sigma regulatory factor	318556	318960	Rev	0
ACSP50_0282	CDS		anti-anti-sigma factor	318957	319382	Rev	0
ACSP50_0283	CDS		anti-sigma factor antagonist	319384	320244	Rev	2	320278	34	TGGTAAAGTC	TTAACG	320383	139	TGTTATTGCT	TTAACG
ACSP50_0284	CDS		anti-sigma factor antagonist	320411	320764	Fwd	2	320301	110	CTTTACCATC		320391	20	GAGTACCGTT	GCGACG
ACSP50_0285	CDS		mechanosensitive ion channel protein MscL	320865	321341	Fwd	0
ACSP50_0286	CDS		hypothetical protein	321447	321677	Fwd	1	321447	leaderless	CGATACAGTG	CCGGCA
ACSP50_0287	CDS		hypothetical protein	321756	322520	Rev	2	322545	25	CGCGACTATG		322542	22	CGCGACTATG
ACSP50_0288	CDS		hypothetical protein	322595	323218	Rev	1	323218	leaderless	AAGTACTCTT
ACSP50_0289	CDS		peptidoglycan-binding protein	323324	324142	Fwd	1	323301	23	GTGGACAATG	ATCACC
ACSP50_0290	CDS		hypothetical protein	324050	324550	Rev	0
ACSP50_0291	CDS		hypothetical protein	324763	324990	Fwd	0
ACSP50_0292	CDS		protease 2	324998	327073	Rev	2	327073	leaderless	CGGTAACGTG		327075	leaderless	CGGTAACGTG
ACSP50_0293	CDS		glycolate oxidase	327227	328354	Fwd	0
ACSP50_0294	CDS		deaminase	328388	329002	Rev	1	329002	leaderless	TGGCATGGTG	CTGCCC
ACSP50_0295	CDS		deaminase	329110	329673	Rev	1	329673	leaderless	TGGCAGGGTC	CTGATT
ACSP50_0296	CDS		stage II sporulation protein E	329707	331746	Rev	1	331746	leaderless	GGAGAGGATG	TTGTGC
ACSP50_0297	CDS		hybrid sensor histidine kinase/response regulator	331859	336256	Fwd	1	331789	70	GTGTATGCAC
ACSP50_0298	CDS		two-component system response regulator receiver	336284	336832	Fwd	0
ACSP50_0299	CDS		pectate lyase	336925	338391	Fwd	0
ACSP50_0300	CDS		RNA polymerase sigma factor	338391	338894	Fwd	0
ACSP50_0301	CDS		hypothetical protein	338891	339610	Fwd	0
ACSP50_0302	CDS		anti-anti-sigma factor	339703	340029	Rev	1	340029	leaderless	GGATAGGCTG	CGGACG
ACSP50_0303	CDS		aspartate aminotransferase family protein	340154	341497	Fwd	0
ACSP50_0304	CDS		uncharacterized protein	341518	342150	Fwd	0
ACSP50_0305	CDS		alkyl hydroperoxide reductase	342152	342709	Fwd	0
ACSP50_0306	CDS		cytochrome C biogenesis protein CcdA	342709	343497	Fwd	0
ACSP50_0307	CDS		cytochrome c biogenesis protein ResB	343494	345101	Fwd	0
ACSP50_0308	CDS		c-type cytochrome biogenesis protein CcsB	345101	346075	Fwd	0
ACSP50_0309	CDS		hypothetical protein	346072	346728	Rev	0
ACSP50_0310	CDS	ubiD	3-octaprenyl-4-hydroxybenzoate carboxy-lyase	347015	348475	Fwd	1	347015	leaderless	TGCCAGACTG
ACSP50_0311	CDS	ubiA	4-hydroxybenzoate octaprenyltransferase	348472	349362	Fwd	0
ACSP50_0312	CDS		aromatic acid decarboxylase	349373	349990	Fwd	1	349372	leaderless	TGTAACACTG	TTCGCG
ACSP50_0313	CDS		MerR-family transcriptional regulator	349993	350268	Rev	0
ACSP50_0314	CDS		AsnC-family transcriptional regulator	350482	350931	Fwd	1	350481	leaderless	GATTAGGGTT	GTGAGT
ACSP50_0315	CDS		hypothetical protein	351026	352372	Fwd	2	350937	89	GCGTAGGCTG	GTGAAT	350978	48	TGATTGAATC	GTGAAT
ACSP50_0316	CDS		hypothetical protein	352347	352988	Rev	0
ACSP50_0317	CDS		RNA helicase	353100	355079	Rev	4	355285	206	CCCTAAGCTG	TTGCCG	355205	126	CCGTACACTT		355214	135	GCGTTCACCC		355282	203	CCCTAAGCTG	TTGCCG
ACSP50_0318	CDS		hypothetical protein	355340	357274	Rev	0
ACSP50_0319	CDS		Cortactin-binding protein 2	357547	359268	Rev	2	359434	166	GGGTAAGAAC	TCGACA	359437	169	GGGTAAGAAC	TCGACA
ACSP50_0320	CDS		aminofutalosine synthase MqnE	359660	360829	Fwd	3	359623	37	ACGTACTCTC		359449	211	CCTTAAGGTT		359452	208	CCTTAAGGTT
ACSP50_0321	CDS		hypothetical protein	360887	361264	Fwd	1	360839	48	GCCTAAGGTT
ACSP50_0322	CDS		uncharacterized protein	361277	361690	Fwd	0
ACSP50_0323	CDS		ABC transporter substrate-binding protein	362069	362998	Fwd	0
ACSP50_0324	CDS		ABC transporter permease	363039	364082	Fwd	0
ACSP50_0325	CDS		ABC transporter	364079	364870	Fwd	0
ACSP50_0326	CDS	fliQ	flagellar export apparatus protein FliQ	365006	365275	Fwd	0
ACSP50_0327	CDS		hydroxylase	365345	366160	Rev	0
ACSP50_0328	CDS		N-acetyltransferase GCN5	366293	366730	Fwd	1	366293	leaderless	TCCTAAGGTG	CGGACG
ACSP50_0329	CDS		hypothetical protein	366792	368006	Fwd	0
ACSP50_0330	CDS		N5;N10-methylene tetrahydromethanopterin reductase	367975	368841	Rev	0
ACSP50_0331	CDS		ATPase AAA	368841	370847	Rev	1	370962	115	GCGTAGCGTG	TGGACA
ACSP50_0332	CDS		transcriptional regulator	371028	371597	Fwd	1	371028	leaderless	TACGACAATG	CTGTCC
ACSP50_0333	CDS		MFS transporter	371692	372873	Fwd	1	371647	45	GATTACTTTC	TTGCGT
ACSP50_0334	CDS		periplasmic solute-binding protein	372870	373721	Fwd	0
ACSP50_0335	CDS		aldo/keto reductase	373891	374847	Rev	2	374847	leaderless	GGCTAGGGTC	GGGACG	374848	leaderless	GGCTAGGGTC	GGGACG
ACSP50_0336	CDS		hypothetical protein	375192	376028	Rev	0
ACSP50_0337	CDS		helicase SNF2	376094	379144	Rev	0
ACSP50_0338	CDS		glyoxalase	379172	379564	Rev	1	379593	29	GCGTATTGTG	GTGGCA
ACSP50_0339	CDS	tetR	TetR family transcriptional regulator	379635	380396	Fwd	0
ACSP50_0340	CDS		dehypoxanthine futalosine cyclase	380430	381671	Fwd	1	380430	leaderless	ACGTACGCTT	CTGACG
ACSP50_0341	CDS	ubiE_1	Ubiquinone/menaquinone biosynthesis methyltransferase ubiE	382419	383114	Fwd	1	382419	leaderless	TGGCAGAGTG
ACSP50_0342	CDS		hypothetical protein	383359	383619	Fwd	0
ACSP50_0343	CDS		drug:proton antiporter	383736	385022	Fwd	1	383685	51	GCCTAGACTC
ACSP50_0344	CDS	nuoA	NADH dehydrogenase; subunit A	385105	385470	Fwd	1	385081	24	AACTAGTGTG
ACSP50_0345	CDS	nuoB	NADH dehydrogenase; subunit B	385476	386144	Fwd	0
ACSP50_0346	CDS	nuoC	NADH dehydrogenase; subunit C	386141	386860	Fwd	0
ACSP50_0347	CDS	nuoD	NADH dehydrogenase; subunit D	386857	388182	Fwd	0
ACSP50_0348	CDS	nuoE	NADH dehydrogenase; subunit E	388182	389300	Fwd	0
ACSP50_0349	CDS	nuoF	NADH dehydrogenase; subunit F	389297	390613	Fwd	0
ACSP50_0350	CDS	nuoG	NADH dehydrogenase; subunit G	390613	393108	Fwd	0
ACSP50_0351	CDS	nuoH	NADH dehydrogenase; subunit H	393105	394472	Fwd	0
ACSP50_0352	CDS	nuoI	NADH dehydrogenase; subunit I	394474	395034	Fwd	0
ACSP50_0353	CDS	nuoJ	NADH dehydrogenase; subunit J	395031	395774	Fwd	0
ACSP50_0354	CDS	nuoK	NADH dehydrogenase; subunit K	395771	396070	Fwd	0
ACSP50_0355	CDS	nuoL	NADH dehydrogenase; subunit L	396082	397989	Fwd	0
ACSP50_0356	CDS	nuoM	NADH dehydrogenase; subunit M	397986	399527	Fwd	0
ACSP50_0357	CDS	nuoN	NADH dehydrogenase; subunit N	399524	401047	Fwd	0
ACSP50_0358	CDS		geranylgeranyl pyrophosphate synthase	401364	402377	Fwd	1	401361	leaderless	TGGCATCGTG	GGGACG
ACSP50_0359	CDS		IclR family transcriptional regulator	403245	404039	Fwd	1	402991	254	GGGCAACCCG	TTGGGG
ACSP50_0360	CDS		hypothetical protein	404312	405013	Fwd	1	404135	177	CGGTATGTTG	GTGAAT
ACSP50_0361	CDS		protein RarD	405233	406138	Rev	1	406139	leaderless	CCTTACGGTA
ACSP50_0362	CDS		membrane protein	406326	406712	Rev	0
ACSP50_0363	CDS		Cortactin-binding protein 2	406812	409328	Rev	0
ACSP50_0364	CDS		hypothetical protein	409581	409898	Fwd	2	409488	93	GCCTAGCGTC	CTGCCG	409487	94	GCCTAGCGTC	CTGCCG
ACSP50_0365	CDS		hypothetical protein	409955	410248	Fwd	0
ACSP50_0366	CDS		hypothetical protein	410496	414203	Fwd	3	410490	6	TTGTAGGTTA	TTGTCA	410353	143	GGCTACCATC	TTGTCA	410355	141	GGCTACCATC	TTGTCA
ACSP50_0367	CDS		hypothetical protein	414203	414565	Fwd	0
ACSP50_0368	CDS		alpha/beta hydrolase	414623	415534	Rev	1	415534	leaderless	GCATAGGCTG
ACSP50_0369	CDS		hypothetical protein	415595	415975	Rev	1	416004	29
ACSP50_0370	CDS		protease	416101	418524	Rev	0
ACSP50_0371	CDS		acetyl-coenzyme A synthetase	418752	420737	Rev	2	420820	83	TGGCAAGATT	TGCACA	420770	33	CACTAGTGTG
ACSP50_0372	CDS		uncharacterized protein	420889	421626	Fwd	0
ACSP50_0373	CDS		hypothetical protein	421660	422130	Fwd	0
ACSP50_0374	CDS		elongation factor G	423124	423924	Rev	1	423924	leaderless	GGCTACACTT
ACSP50_0375	misc_RNA			424154	424226	Fwd
ACSP50_0376	CDS		antirepressor	424237	424596	Rev	1	424620	24	GGGTATGTTG	TGGACC
ACSP50_0377	CDS		septum site-determining protein MinD	424816	425886	Fwd	0
ACSP50_0378	CDS		pilus assembly protein CpaF	425883	427037	Fwd	0
ACSP50_0379	CDS		hypothetical protein	427034	427753	Fwd	0
ACSP50_0380	CDS		secretion system protein	428100	428801	Fwd	0
ACSP50_0381	CDS		hypothetical protein	428865	429050	Fwd	0
ACSP50_0382	CDS		hypothetical protein	429134	429460	Fwd	0
ACSP50_0383	CDS		ATP-dependent helicase	429928	432480	Rev	1	432480	leaderless	TGTCAGAGTG	TTGGGA
ACSP50_0384	CDS		anti-anti-sigma factor	432653	433009	Fwd	5	432507	146	TGACACCATC	GTGGCA	432590	63	GGGTAGGACG		432519	134			432515	138			432631	22	GGTTAGATTC
ACSP50_0385	CDS		serine/threonine protein kinase	433009	433446	Fwd	0
ACSP50_0386	CDS		sodium-translocating pyrophosphatase	434187	436610	Fwd	1	434060	127	CTATACAGTA	GTGACG
ACSP50_0387	CDS		hypothetical protein	436715	437245	Fwd	1	436715	leaderless	CCGTACGCTG
ACSP50_0388	CDS		hypothetical protein	437242	437991	Fwd	0
ACSP50_0389	CDS		DNA topoisomerase I	438195	440975	Fwd	4	438131	64	CGTTACGTTG	ATGAGG	438133	62	CGTTACGTTG	ATGAGG	438045	150	GTGTACGGTG	ATGAGG	438084	111	CGTTACCATC	ATGAGG
ACSP50_0390	CDS		FAD-linked oxidoreductase	440977	442275	Rev	1	442352	77	TGATAAATCG	TGGTCA
ACSP50_0391	CDS		Bacterial regulatory proteins; tetR family	442521	443072	Fwd	2	442364	157	GAGTAACGTT		442352	169	TGATAAATCG	TGGTCA
ACSP50_0392	CDS		Alanine racemase 1	443074	444279	Rev	0
ACSP50_0393	CDS		dTMP kinase	444338	446509	Fwd	0
ACSP50_0394	CDS		endo-1;4-beta-xylanase	446745	447836	Fwd	0
ACSP50_0395	CDS		DNA polymerase III subunit delta'	447959	449143	Rev	1	449158	15	CCATACCATC
ACSP50_0396	CDS		hypothetical protein	449452	449778	Fwd	0
ACSP50_0397	CDS		hypothetical protein	449780	450076	Fwd	0
ACSP50_0398	CDS		hypothetical protein	450321	450929	Fwd	0
ACSP50_0399	CDS		pyridoxamine 5'-phosphate oxidase	451043	451633	Fwd	0
ACSP50_0400	CDS		hypothetical protein	451927	453822	Rev	0
ACSP50_0401	CDS		hypothetical protein	454167	455009	Fwd	1	454167	leaderless	TCGTAGGGTT	GTGTCG
ACSP50_0402	CDS		hypothetical protein	455014	455316	Rev	0
ACSP50_0403	CDS		hypothetical protein	455429	456556	Fwd	2	455399	30	GGCTATACCC		455101	328	GAGCAGAGCC	TTGCCG
ACSP50_0404	CDS		hypothetical protein	456566	456958	Fwd	0
ACSP50_0405	CDS		metallophosphoesterase	457034	458761	Rev	1	458779	18	GGCTAATGTG	CGGGCA
ACSP50_0406	tRNA			458878	458952	Fwd
ACSP50_0407	CDS		peptidase S8	459026	460759	Rev	1	461029	270	CCGTACCATC	AAGCCA
ACSP50_0408	CDS		hypothetical protein	461218	465645	Fwd	1	460962	256	TGTAAGACTG	GTGTCG
ACSP50_0409	CDS		hypothetical protein	465645	466016	Fwd	0
ACSP50_0410	CDS		MFS transporter	466047	467240	Rev	0
ACSP50_0411	CDS		hyaluronate lyase	467241	468419	Fwd	0
ACSP50_0412	CDS		hypothetical protein	468421	468999	Rev	0
ACSP50_0413	CDS		hypothetical protein	468996	469196	Rev	0
ACSP50_0414	CDS		hypothetical protein	469400	469594	Rev	0
ACSP50_0415	CDS		transcriptional regulator	469659	470570	Rev	1	470676	106	TACTAGGATG
ACSP50_0416	CDS		putative membrane protein	470767	471204	Rev	1	471418	214	TGCTTCACTG	GTGGCG
ACSP50_0417	CDS		hypothetical protein	471617	472075	Fwd	1	471567	50	GGGTAGGCCA
ACSP50_0418	CDS		transcriptional regulator	472103	473020	Rev	2	473339	319	CAGTAGTGTG	GTGCCG	473241	221	TGCTTGACTG	GTGCCG
ACSP50_0419	CDS		ATP-dependent DNA ligase	473364	474269	Rev	0
ACSP50_0420	CDS		DNA ligase	474262	475176	Rev	1	475200	24	GCCTATGGTG
ACSP50_0421	CDS		Ku protein	475292	476209	Fwd	2	475264	28	TGCCATTCTG	CTTACG	475284	8	TGACACCGTT	CTTACG
ACSP50_0422	CDS		NUDIX hydrolase	476262	476750	Fwd	1	476224	38	AGATATTCTT	CCGCCA
ACSP50_0423	CDS		MFS transporter	476775	478082	Fwd	0
ACSP50_0424	CDS		PadR family transcriptional regulator	478346	478690	Fwd	2	478346	leaderless	AGGTACTCTG	TCGATA	478345	leaderless	AGGTACTCTG	TCGATA
ACSP50_0425	CDS		uncharacterized protein	478687	479190	Fwd	0
ACSP50_0426	CDS		helicase	479333	480979	Rev	2	481004	25	TGGCAGACTG	TTGCAG	481006	27	TGGCAGACTG	TTGCAG
ACSP50_0427	CDS		hypothetical protein	481107	483494	Rev	1	483516	22	CGTCACCATC	CGGCCA
ACSP50_0428	CDS		hypothetical protein	483574	483741	Fwd	2	483531	43	TGGGACGATG	TGGCCA	483519	55	CGCTAACGTT	TGGCCA
ACSP50_0429	CDS		cold-shock protein	483910	484308	Fwd	3	483873	37	GGATAGGCTC	TTGGGT	483865	45	GCCGCGGCTG		483879	31	GCTCCCCGTG	TTGGGT
ACSP50_0430	CDS		1;4-dihydroxy-6-naphthoate synthase	484305	485126	Rev	0
ACSP50_0431	CDS		hypothetical protein	485258	487285	Fwd	0
ACSP50_0432	CDS		MFS transporter	487282	488460	Fwd	0
ACSP50_0433	CDS		beta-glucosidase	488472	489815	Fwd	0
ACSP50_0434	CDS		TetR family transcriptional regulator	489798	490406	Rev	0
ACSP50_0435	CDS		MFS transporter	490526	491701	Rev	0
ACSP50_0436	CDS	mtnN	5'-methylthioadenosine/S-adenosylhomocysteine nucleosidase	492307	493110	Rev	0
ACSP50_0437	CDS		MFS transporter	493107	495089	Rev	0
ACSP50_0438	CDS		hypothetical protein	495173	495994	Fwd	1	495173	leaderless	GGCAACAATG	TTGCGA
ACSP50_0439	CDS		major facilitator superfamily protein	496047	497264	Rev	0
ACSP50_0440	CDS		transcriptional regulator	497323	498273	Fwd	0
ACSP50_0441	CDS		DUF2530 domain-containing protein	498290	498496	Rev	3	498568	72	CCTTACCCTG		498807	311	CGCCATGGTG	TTCAGA	498570	74	CCTTACCCTG
ACSP50_0442	CDS		permease	498701	500143	Fwd	2	498671	30	TGAAAGCATG	GTCACT	498596	105	GGCTATTTTC	GTCACT
ACSP50_0443	CDS		MarR family transcriptional regulator	500259	500690	Fwd	1	500244	15	AGCTAGGCTA	ATGTCG
ACSP50_0444	CDS		MFS transporter	500760	502157	Fwd	0
ACSP50_0445	CDS		hypothetical protein	502315	502857	Fwd	1	502309	6	GCCTAGCGTC
ACSP50_0446	CDS	ligT	2'-5'-RNA ligase	503163	504152	Rev	0
ACSP50_0447	CDS		uncharacterized protein	504109	505185	Rev	3	505338	153	CCGTACCAAT	TTGGCT	505326	141	GGGTAGCGAA	TTGGCT	505348	163	AGGCATAGTC	TTGGCT
ACSP50_0448	CDS		phosphoserine aminotransferase	505403	506521	Rev	1	506521	leaderless	GCATAATGTG
ACSP50_0449	CDS		citrate synthase	506524	507669	Rev	0
ACSP50_0450	CDS		pyridoxamine 5'-phosphate oxidase	507796	508470	Fwd	0
ACSP50_0451	CDS		MFS transporter permease	508467	509759	Fwd	0
ACSP50_0452	CDS		aldose 1-epimerase	509770	510687	Fwd	1	509769	leaderless	CGATAGTGTC
ACSP50_0453	CDS		nitroreductase	510687	511310	Fwd	0
ACSP50_0454	CDS		antitoxin VapB	511367	511663	Fwd	1	511320	47	GGCTAGGCTC
ACSP50_0455	CDS		acyl-CoA dehydrogenase	511686	512861	Fwd	1	511686	leaderless	CGTTACTTTG	TGGTCG
ACSP50_0456	CDS		uncharacterized protein	512921	513664	Fwd	1	512918	leaderless	CCGTACCGTT
ACSP50_0457	CDS		phage-shock protein	514361	514558	Rev	2	514678	120	GGGTACGGGT	TTAACG	514604	46	ACCTAACGTC	TTAACG
ACSP50_0458	CDS		ABC transporter	515232	516527	Fwd	0
ACSP50_0459	CDS		anti-sigma regulatory factor	516632	517108	Fwd	0
ACSP50_0460	CDS		uncharacterized protein	517228	517947	Fwd	1	517207	21	GACTACATTG	TCGCCT
ACSP50_0461	CDS		glycosyl hydrolase	517994	520360	Fwd	0
ACSP50_0462	CDS		uncharacterized protein	520414	521451	Rev	1	521623	172	AGGTAAACTG	CTGATG
ACSP50_0463	CDS		uncharacterized protein	521941	522987	Fwd	2	521787	154	GGGTATGGTC	CTGTCG	521483	458	AGTCACCGCC
ACSP50_0464	CDS		teichoic acid ABC transporter ATP-binding protein	523043	523813	Rev	0
ACSP50_0465	CDS		ABC transporter	523806	524708	Rev	6	524830	122	AGTTACCGTT	TCGACG	524774	66	TGTCATGCTG	TCGACG	524776	68	TGTCATGCTG	TCGACG	525075	367	AAGTACCATC	TCGACG	525077	369	AAGTACCATC	TCGACG	524768	60	TGCTACCTGT	TCGACG
ACSP50_0466	CDS		TetR family transcriptional regulator	524932	525501	Fwd	2	524896	36	CGCTATAGTT		524895	37	CGCTATAGTT
ACSP50_0467	CDS		hypothetical protein	525534	525893	Fwd	0
ACSP50_0468	CDS		nicotinamide mononucleotide transporter	525916	526521	Fwd	1	525916	leaderless	CGCCATGCTG	TTCTCC
ACSP50_0469	CDS		transcriptional regulator	526518	527609	Fwd	0
ACSP50_0470	CDS		hypothetical protein	527627	528172	Fwd	0
ACSP50_0471	CDS		transporter	528174	529838	Rev	1	529838	leaderless	AACTAGAACG	TTGACA
ACSP50_0472	CDS		Tetracycline repressor protein class H	529891	530601	Fwd	1	529890	leaderless	AAGTAAATTA	GTGAAC
ACSP50_0473	CDS		sulfurtransferase	530614	531009	Rev	0
ACSP50_0474	CDS		cysteine dioxygenase	531006	531476	Rev	0
ACSP50_0475	CDS		Liprin-alpha-3	531754	532932	Fwd	0
ACSP50_0476	CDS		RNA polymerase sigma factor SigL	533071	533610	Fwd	1	533033	38	TGCCACGATG	CTCACG
ACSP50_0477	CDS		uncharacterized protein	533666	534388	Fwd	0
ACSP50_0478	CDS		hypothetical protein	534562	535599	Fwd	1	534403	159	AGTCAGAATC	TGGGCA
ACSP50_0479	CDS		MFS transporter	535950	537545	Rev	0
ACSP50_0480	CDS		Response regulator receiver domain protein	537595	538080	Rev	0
ACSP50_0481	CDS		NADPH:quinone reductase	538264	539280	Fwd	1	538196	68	GCGTACAAAA	CTGATC
ACSP50_0482	CDS		two-component system sensor kinase	539340	540629	Fwd	0
ACSP50_0483	CDS		two-component system response regulator	540642	541286	Fwd	0
ACSP50_0484	CDS		membrane protein	541358	543556	Fwd	1	541357	leaderless	CCATAGCGTT	TCGAGA
ACSP50_0485	CDS		chromosome condensation protein CrcB	543704	544060	Rev	0
ACSP50_0486	CDS		chromosome condensation protein CrcB	544057	544449	Rev	1	544449	leaderless	CGATAGCGTT
ACSP50_0487	CDS		diguanylate cyclase	544660	547008	Rev	0
ACSP50_0488	CDS		amino acid permease	547073	548617	Fwd	0
ACSP50_0489	CDS		NADH dehydrogenase	548641	549906	Rev	0
ACSP50_0490	CDS		hypothetical protein	549986	551020	Fwd	0
ACSP50_0491	CDS		TetR family transcriptional regulator	551357	551902	Rev	1	551941	39	TGTTACCGTC	CTGACA
ACSP50_0492	CDS		MFS transporter	552026	553252	Fwd	0
ACSP50_0493	CDS		hypothetical protein	553164	554366	Rev	0
ACSP50_0494	CDS		peptidase	554432	555853	Fwd	0
ACSP50_0495	CDS		hypothetical protein	556062	556649	Fwd	1	555885	177	AGCTATGCTG
ACSP50_0496	CDS		cyclase	556665	557360	Fwd	0
ACSP50_0497	CDS		UDP-N-acetylglucosamine-peptideN-acetylglucosaminyltransferase	557357	558397	Fwd	0
ACSP50_0498	CDS		membrane protein	558438	559151	Fwd	0
ACSP50_0499	CDS		MFS transporter	559206	561005	Rev	0
ACSP50_0500	CDS		MarR family transcriptional regulator	561010	561447	Rev	1	561454	7	TTCCATAATA
ACSP50_0501	CDS		hypothetical protein	561544	562038	Fwd	0
ACSP50_0502	CDS		hypothetical protein	562077	562703	Fwd	0
ACSP50_0503	CDS		chitinase	562710	563873	Rev	1	563894	21	GGCTAGCTTC
ACSP50_0504	CDS		phosphodiesterase	563944	565989	Fwd	0
ACSP50_0505	CDS		acetoin dehydrogenase	565936	566766	Rev	0
ACSP50_0506	CDS		alkaline phosphatase	566782	567450	Rev	1	567451	leaderless	GGCTACCGTG
ACSP50_0507	CDS		RNA polymerase sigma factor	567558	568370	Rev	7	568494	124	GGCTACGGTG		568529	159	ACTCATACTT		568490	120	GGCTACGGTG		568429	59	GGGTAGAGAC		568496	126	GGCTACGGTG		568517	147	GGCTAGTCTT	GTGTCA	568434	64	GGGTAGAGAC
ACSP50_0508	CDS		histidine kinase	568634	569008	Fwd	0
ACSP50_0509	rRNA			569507	571010	Fwd
ACSP50_0510	rRNA			571363	574434	Fwd
ACSP50_0511	rRNA			574551	574666	Fwd
ACSP50_0512	CDS	glyA	serine hydroxymethyltransferase	574911	576341	Fwd	3	574805	106	CGGTATGCTC	GTGCCG	574802	109	CGGTATGCTC	GTGCCG	574910	leaderless	TGATAGGGAG
ACSP50_0513	CDS		sialidase	576760	578946	Fwd	0
ACSP50_0514	CDS		sugar ABC transporter	579088	580110	Fwd	1	579058	30	GCGTCTACTC	TTGACA
ACSP50_0515	CDS		ABC transporter permease	580083	581132	Fwd	0
ACSP50_0516	CDS		sugar ABC transporter ATP-binding protein	581129	581890	Fwd	0
ACSP50_0517	CDS		hypothetical protein	581936	583081	Rev	0
ACSP50_0518	CDS		diguanylate cyclase	583161	585119	Fwd	0
ACSP50_0519	CDS		ABC transporter substrate-binding protein	585116	586024	Fwd	0
ACSP50_0520	CDS		TetR family transcriptional regulator	586065	586679	Fwd	1	586065	leaderless	TAGTAGCCTA	GTGGCT
ACSP50_0521	CDS		tetronasin ABC transporter ATP-binding protein	586676	587575	Fwd	0
ACSP50_0522	CDS		ABC-2 family transporter protein	587572	589143	Fwd	0
ACSP50_0523	CDS		Na+/H+ antiporter	589183	590823	Rev	1	590823	leaderless	ACGAAGAATA	TTATCC
ACSP50_0524	CDS		hypothetical protein	590861	591382	Rev	0
ACSP50_0525	CDS	ahcY	S-adenosylhomocysteine hydrolase	591459	592919	Rev	4	593021	102	AGATAAAGTA	GTGATC	593018	99	AAGTAGTCAC	GTGATC	593022	103	AGATAAAGTA	GTGATC	593027	108	GAAGAAGATA	GTGATC
ACSP50_0526	CDS		hypothetical protein	593052	593900	Rev	0
ACSP50_0527	CDS		LacI family transcriptional regulator	593951	594550	Fwd	0
ACSP50_0528	CDS		hypothetical protein	594605	594931	Fwd	0
ACSP50_0529	CDS		hypothetical protein	594943	596097	Fwd	0
ACSP50_0530	CDS		hypothetical protein	596170	597756	Fwd	0
ACSP50_0531	CDS		hypothetical protein	597746	598753	Rev	0
ACSP50_0532	CDS		mycodextranase	598842	600833	Fwd	0
ACSP50_0533	CDS		ADP-glyceromanno-heptose 6-epimerase	600941	601828	Fwd	1	600908	33	TGGTAGCCTT
ACSP50_0534	CDS		MFS transporter	601835	603322	Rev	0
ACSP50_0535	CDS		hypothetical protein	603432	603647	Fwd	1	603432	leaderless	TCCTAGGGTC	CTGACC
ACSP50_0536	CDS		MerR family transcriptional regulator	603909	604316	Fwd	1	603909	leaderless	GACTAGGGTG	ATGCCG
ACSP50_0537	CDS		molybdate-binding protein	604313	605053	Fwd	0
ACSP50_0538	CDS		molybdenum ABC transporter permease	605050	605835	Fwd	0
ACSP50_0539	CDS		ABC transporter ATP-binding protein	605832	606875	Fwd	0
ACSP50_0540	CDS		Regulatory protein afsR	606943	609120	Fwd	0
ACSP50_0541	CDS		hypothetical protein	609089	610615	Rev	0
ACSP50_0542	CDS		ATPase	610887	611807	Rev	0
ACSP50_0543	CDS		sugar isomerase	611904	612821	Fwd	0
ACSP50_0544	CDS		sugar isomerase	612818	613570	Fwd	0
ACSP50_0545	CDS		glycosyl hydrolase	613608	614795	Fwd	0
ACSP50_0546	CDS		hypothetical protein	614946	615329	Fwd	0
ACSP50_0547	CDS		hypothetical protein	615326	615631	Fwd	0
ACSP50_0548	CDS		hypothetical protein	615628	616662	Fwd	0
ACSP50_0549	CDS		hypothetical protein	616682	617263	Fwd	0
ACSP50_0550	CDS		uncharacterized protein	617268	617543	Fwd	0
ACSP50_0551	CDS	nrdA	ribonucleoside-diphosphate reductase	617884	620352	Fwd	10	617552	332	ATATATAGTG	TTGCCG	617549	335	ATATATAGTG	TTGCCG	617660	224		TTGCCG	617601	283	AGGCAAGAGG	TTGCCG	617643	241	GCGGTGAGTG	TTGCCG	617623	261	CGAGACCGGG	TTGCCG	617796	88	GCCGACGCCG	TTGCCG	617545	339	CGATCCCATA	TTGCCG	617581	303	GGCCTGTGAG	TTGCCG	617614	270	GAATCCGGTG	TTGCCG
ACSP50_0552	CDS	nrdB	ribonucleoside-diphosphate reductase	620352	621347	Fwd	0
ACSP50_0553	CDS		peptidase	621400	622170	Rev	0
ACSP50_0554	CDS		inter-alpha-trypsin inhibitor heavy chain H5	622170	623363	Rev	0
ACSP50_0555	CDS		2-deoxyribose-5-phosphate aldolase	623448	624143	Rev	0
ACSP50_0556	CDS		GntR family transcriptional regulator	624214	624933	Fwd	0
ACSP50_0557	CDS		hypothetical protein	625145	626332	Rev	0
ACSP50_0558	CDS		RNA polymerase sigma24 factor	626342	626845	Rev	1	626870	25
ACSP50_0559	CDS		putative integral membrane protein	626953	628398	Fwd	0
ACSP50_0560	tRNA			628441	628516	Fwd
ACSP50_0561	CDS		ADIPOR-like receptor	628523	629176	Rev	0
ACSP50_0562	CDS		hypothetical protein	629425	630054	Fwd	0
ACSP50_0563	CDS		putative signaling protein	630129	631751	Rev	1	631965	214	AGCTATATTT	TTGTCA
ACSP50_0564	CDS		uncharacterized protein	632137	634986	Fwd	1	632017	120	AATGAGCATC
ACSP50_0565	CDS		Phytochrome-like protein cph2	635056	636633	Rev	0
ACSP50_0566	CDS		hypothetical protein	636838	637842	Rev	0
ACSP50_0567	CDS		DNA-directed RNA polymerase sigma-70 factor	637845	638339	Rev	0
ACSP50_0568	CDS		fibronectin type III domain-containing protein	638722	639441	Rev	0
ACSP50_0569	CDS		Teneurin-3	639634	643266	Fwd	0
ACSP50_0570	CDS		Clp amino terminal domain protein	643296	644435	Fwd	1	643279	17	TGATATGCTG	TAGGCA
ACSP50_0571	CDS		hypothetical protein	644516	644785	Fwd	0
ACSP50_0572	tRNA			645779	645852	Fwd
ACSP50_0573	CDS		phage infection protein	646311	648464	Rev	0
ACSP50_0574	CDS		transporter	648461	651022	Rev	0
ACSP50_0575	CDS		TetR-family transcriptional regulator	651093	651788	Rev	0
ACSP50_0576	CDS		hypothetical protein	651978	652961	Fwd	0
ACSP50_0577	CDS		uncharacterized protein	653274	655967	Fwd	0
ACSP50_0578	CDS		MarR-family transcriptional regulator	656277	656750	Rev	0
ACSP50_0579	CDS		dCMP deaminase	656747	657220	Rev	0
ACSP50_0580	CDS		GTP cyclohydrolase	657217	657849	Rev	1	657877	28	GCGAATAGTG	TTGAAG
ACSP50_0581	CDS		cellulose synthase	657985	660999	Rev	0
ACSP50_0582	CDS		chitinase	661174	662784	Fwd	0
ACSP50_0583	CDS		hypothetical protein	662842	663597	Rev	2	663668	71	TGAAAGGATG	GTGATC	663628	31	TGTCATGGTT	GTGATC
ACSP50_0584	CDS		multifunctional 2';3'-cyclic-nucleotide 2'-phosphodiesterase/5'-nucleotidase/3'-nucleotidase	664021	668820	Fwd	1	663993	28	CCCTAATCTG	CTGAGA
ACSP50_0585	CDS		LysR family transcriptional regulator	668869	669720	Rev	1	669720	leaderless	AGCTACAATC
ACSP50_0586	CDS		ketosteroid isomerase	669791	670159	Fwd	2	669791	leaderless	GAGGAGGGTG	TGGACT	669788	leaderless	GCGGAGGAGG	TGGACT
ACSP50_0587	CDS		transglycosylase	670156	670905	Rev	2	671130	225	GACTACCGTC	TGGTCA	671194	289	GGCTAATTTG
ACSP50_0588	CDS		enoyl reductase	671440	672678	Fwd	1	671440	leaderless	GCACAATCTC
ACSP50_0589	CDS		SAM-dependent methyltransferase	672690	673280	Rev	0
ACSP50_0590	CDS		GCN5 family acetyltransferase	673373	673981	Fwd	0
ACSP50_0591	CDS		hypothetical protein	674000	675253	Fwd	0
ACSP50_0592	CDS		hypothetical protein	675515	676102	Fwd	0
ACSP50_0593	CDS		hypothetical protein	676369	676650	Rev	1	676713	63	GGTAACAATG	ATCACG
ACSP50_0594	CDS		sugar translocase	677213	678442	Rev	0
ACSP50_0595	CDS		glycosyl transferase	678575	680620	Rev	0
ACSP50_0596	CDS	aroF	3-deoxy-D-arabino-heptolosonate-7-phosphate synthetase	680753	681817	Rev	0
ACSP50_0597	CDS	aroR	aroF leader peptide	681929	682000	Rev	2	682000	leaderless	GGCTATGCTG	CTGCCG	682002	leaderless	GGCTATGCTG	CTGCCG
ACSP50_0598	CDS		two-component system sensor kinase	682019	683644	Rev	0
ACSP50_0599	CDS		two-component system response regulator	683646	684377	Rev	0
ACSP50_0600	CDS		hypothetical protein	684638	685009	Fwd	3	684599	39	CGATGTTGTG		684605	33	TGCAAGCGTT		684516	122	CGTTAGGGTC	TCGGCA
ACSP50_0601	CDS		DNA mismatch repair protein MutS	685020	685304	Fwd	1	685019	leaderless	GCATAAGGTC	CTGGCT
ACSP50_0602	CDS		peptidase	685315	687675	Rev	1	687675	leaderless	CGCTTAGATG
ACSP50_0603	CDS		hypothetical protein	687752	688108	Fwd	1	687752	leaderless	CAATAGCGTT
ACSP50_0604	CDS		response regulator receiver modulated serine phosphatase	688200	689393	Fwd	1	688171	29	GTACACGATT	GTGCCG
ACSP50_0605	CDS		histidine kinase	689390	690982	Fwd	0
ACSP50_0606	CDS		response regulator receiver domain protein	690979	691434	Fwd	0
ACSP50_0607	CDS		inositol monophosphatase	691427	692245	Fwd	0
ACSP50_0608	CDS		gluconate 5-dehydrogenase	692314	693087	Fwd	1	692314	leaderless	ATCTACCGTG
ACSP50_0609	CDS		uncharacterized protein	693152	694249	Fwd	2	693130	22	CGGTAAAGTA	TTCTCC	693133	19	CGGTAAAGTA	TTCTCC
ACSP50_0610	CDS		serine/threonine protein kinase	694510	696429	Fwd	0
ACSP50_0611	CDS		short-chain dehydrogenase	696466	697191	Fwd	2	696466	leaderless	GGATAGGGTC	TTGACC	696465	leaderless	GGATAGGGTC	TTGACC
ACSP50_0612	CDS		uncharacterized protein	697290	697688	Rev	1	697866	178	GGCCAAGCTG
ACSP50_0613	CDS		ATP-dependent DNA helicase RecQ	698000	700126	Fwd	1	697982	18	TGATAGACAT
ACSP50_0614	CDS		GCN5 family acetyltransferase	700560	701015	Rev	1	701042	27	TGGCACCATG	TTGGCG
ACSP50_0615	CDS		hypothetical protein	701477	702382	Rev	0
ACSP50_0616	CDS		transcriptional regulator	702513	702818	Fwd	1	702513	leaderless	GGGTATGCTA
ACSP50_0617	CDS		hypothetical protein	702880	703092	Fwd	2	702855	25	AGCGACTAAC	CTGACG	702854	26	AGCGACTAAC	CTGACG
ACSP50_0618	CDS		uncharacterized protein	703085	704185	Fwd	0
ACSP50_0619	CDS		methyltransferase	704171	705337	Rev	0
ACSP50_0620	CDS	pbsA1	Heme oxygenase 1	705390	705728	Fwd	1	705368	22	GGCTAGTTTG	TCGCCA
ACSP50_0621	CDS		Heme oxygenase	705738	706046	Fwd	0
ACSP50_0622	CDS		DEAD/DEAH box helicase	706541	708487	Rev	1	708616	129	GGGTAGAGTG
ACSP50_0623	CDS		uncharacterized protein	708704	708928	Rev	3	708956	28	GGATAGCCTT		708958	30	GGATAGCCTT		708960	32	GGATAGCCTT
ACSP50_0624	CDS		TetR family transcriptional regulator	708968	709627	Rev	3	709743	116	GGCTACCGTG		709722	95	CGATAAGTTG		709741	114	GGCTACCGTG
ACSP50_0625	CDS		Daple	709786	711630	Fwd	1	709764	22	CGGTAGCCTC	TCGCCA
ACSP50_0626	CDS		hydrolase	711642	712589	Fwd	0
ACSP50_0627	CDS		hypothetical protein	712641	713522	Fwd	0
ACSP50_0628	CDS		hypothetical protein	713739	714377	Rev	0
ACSP50_0629	CDS		hypothetical protein	715036	717153	Fwd	0
ACSP50_0630	CDS		adenylyltransferase/sulfurtransferase MoeZ	717276	718457	Fwd	2	717245	31	AGCGACAATG	GTGGCG	717243	33	AGCGACAATG	GTGGCG
ACSP50_0631	CDS		squalene--hopene cyclase	718549	719355	Fwd	2	718549	leaderless	GGGTAGCTTC	GTGACG	718535	14	ACACAGAATC	GTGACG
ACSP50_0632	CDS		gamma-glutamyl-phosphate reductase	719444	720685	Rev	0
ACSP50_0633	CDS		glutamate 5-kinase	720696	721808	Rev	2	721808	leaderless	GAGCAGAATG	CGGACC	721810	leaderless	GAGCAGAATG	CGGACC
ACSP50_0634	CDS		methylated-DNA--protein-cysteinemethyltransferase	721871	722194	Fwd	0
ACSP50_0635	CDS		methyltransferase	722172	722981	Fwd	0
ACSP50_0636	CDS		TetR family transcriptional regulator	723114	723797	Rev	0
ACSP50_0637	CDS		NAD-dependent epimerase	723899	724822	Fwd	0
ACSP50_0638	CDS		gamma-glutamyltranspeptidase	724824	726215	Rev	3	726690	475	TGAGAAATTT	GTAACC	726648	433	ACTGAATCTG	GTAACC	726215	leaderless	GCCTACGCTC	GTAACC
ACSP50_0639	CDS		hypothetical protein	726324	726494	Fwd	1	726264	60	GGTTACGATG	TAGGCG
ACSP50_0640	CDS		cell filamentation protein Fic	726633	727718	Fwd	1	726570	63	TTGTTTGATT	TTGACG
ACSP50_0641	CDS		NADH-quinone oxidoreductase subunit B	727723	728259	Fwd	1	727723	leaderless	CAGTAGGTTG	TCGACC
ACSP50_0642	CDS		uncharacterized protein	728270	729571	Fwd	1	728270	leaderless	GTCTAGCGTG
ACSP50_0643	CDS		hypothetical protein	729576	730481	Rev	0
ACSP50_0644	CDS		RNA polymerase subunit sigma-70	730481	730975	Rev	1	731017	42	ACGTGTAGTC
ACSP50_0645	CDS		NADH dehydrogenase	731082	731702	Fwd	0
ACSP50_0646	CDS		NADH dehydrogenase	731702	732661	Fwd	0
ACSP50_0647	CDS		NADH dehydrogenase	732764	733363	Fwd	2	732764	leaderless	GGGCAGGATA		732762	leaderless	GGGCAGGATA
ACSP50_0648	CDS		uncharacterized protein	733360	733929	Fwd	0
ACSP50_0649	CDS		NADH-quinone oxidoreductase subunit K	733929	734285	Fwd	0
ACSP50_0650	CDS		NADH-quinone oxidoreductase subunit L	734282	736195	Fwd	0
ACSP50_0651	CDS		NADH-quinone oxidoreductase subunit M	736195	737754	Fwd	0
ACSP50_0652	CDS		NADH-quinone oxidoreductase subunit N	737906	739360	Fwd	0
ACSP50_0653	CDS		protease HtpX	739773	740678	Fwd	0
ACSP50_0654	CDS		uncharacterized protein	740881	741357	Fwd	0
ACSP50_0655	CDS		alkanal monooxygenase (FMN-linked)	741414	742421	Fwd	1	741413	leaderless	GGATTGGATG	GTGGCA
ACSP50_0656	CDS		acetyltransferase	742441	743253	Fwd	0
ACSP50_0657	CDS		sulfurase	743298	743906	Fwd	0
ACSP50_0658	CDS		acetyltransferase	743928	744230	Fwd	1	743927	leaderless	TGGTTTGATG	CCGACC
ACSP50_0659	CDS		uncharacterized protein	744689	745246	Rev	1	745288	42	CCGTACCGTG	GGGACG
ACSP50_0660	CDS		thiamine kinase	747350	748339	Fwd	1	747350	leaderless	GTGTATTCTG	TTTGCG
ACSP50_0661	tRNA			748770	748853	Rev
ACSP50_0662	CDS		YajQ family cyclic di-GMP-binding protein	749002	749493	Fwd	2	748939	63	GGGTACGGTC		748937	65	GGGTACGGTC
ACSP50_0663	CDS		hypothetical protein	749533	749823	Fwd	1	749533	leaderless	TCGCACACTG	TCGCCG
ACSP50_0664	CDS		lysine transporter LysE	749833	750459	Fwd	0
ACSP50_0665	CDS		sulfurtransferase	750516	751325	Fwd	1	750462	54	CGGGAGACTG
ACSP50_0666	CDS		hypothetical protein	751322	751717	Rev	2	751746	29	AGGTAGGCTT		751813	96	CTGAAGTATT	GGGACG
ACSP50_0667	CDS		hypothetical protein	751974	752120	Fwd	2	751935	39	TGGCACCATC	CTGTCG	751940	34	CACCATCATG	CTGTCG
ACSP50_0668	CDS		diguanylate cyclase	752177	754705	Fwd	0
ACSP50_0669	tRNA			754800	754873	Fwd
ACSP50_0670	tRNA			754920	754993	Fwd
ACSP50_0671	CDS		50S ribosomal protein L33	755131	755298	Fwd	7	755091	40	GTCTACGCTG	TTTGCA	755094	37	GTCTACGCTG	TTTGCA	754994	137			755105	26	GTCGACAAGT		755043	88	GCCTCGATTC		755087	44	GCCGAGCGTC	TTTGCA	755099	32	CGCTGGTTTG	TTTGCA
ACSP50_0672	CDS		uncharacterized protein	755379	755831	Fwd	1	755379	leaderless	TTGTAGTTTG	GTCACT
ACSP50_0673	CDS		MaoC family dehydratase	755831	756226	Fwd	0
ACSP50_0674	tRNA			756306	756379	Fwd
ACSP50_0675	CDS		preprotein translocase subunit SecE	756482	756859	Fwd	0
ACSP50_0676	CDS		transcription termination/antitermination protein NusG	756908	757624	Fwd	2	756887	21			756884	24
ACSP50_0677	CDS		50S ribosomal protein L1	757700	758419	Fwd	1	757626	74	CACCAAGATC	CTGAAC
ACSP50_0678	CDS		ABC transporter ATP-binding protein	758483	759358	Fwd	0
ACSP50_0679	CDS		hypothetical protein	759355	760053	Fwd	0
ACSP50_0680	CDS		50S ribosomal protein L10	760331	760879	Fwd	3	760109	222	GCGTACATTA	ATGTCG	760177	154		ATGTCG	760195	136	CGCAAGAGCG	ATGTCG
ACSP50_0681	CDS		50S ribosomal protein L7/L12	760933	761313	Fwd	1	760911	22	AGCAACGTTT	CTGACG
ACSP50_0682	CDS		DNA-directed RNA polymerase subunit beta	761891	765331	Fwd	8	761755	136	GGCTACACTG	CTGCCT	761793	98	GCCTATCGTT	CTGCCT	761826	65	GCGTCTTTTG	CTGCCT	761872	19	GCATAGCAGC	CTGCCT	761785	106	CTTGACGCCT	CTGCCT	761753	138	GGCTACACTG	CTGCCT	761795	96	GCCTATCGTT	CTGCCT	761797	94	TCGTTTTATC	CTGCCT
ACSP50_0683	CDS		DNA-directed RNA polymerase subunit beta'	765419	769309	Fwd	0
ACSP50_0684	CDS		hypothetical protein	769393	769725	Fwd	1	769378	15	TTCTAAGATG
ACSP50_0685	CDS		hypothetical protein	769783	770250	Fwd	2	769783	leaderless	TGACATGCTT		769782	leaderless	TGACATGCTT
ACSP50_0686	CDS		30S ribosomal protein S12	770682	771056	Fwd	9	770317	365	CGGTACACTG	TTGTCG	770640	42	CAGAACACTC		770323	359	TGGTATACGG	TTGTCG	770315	367	CGGTACACTG	TTGTCG	770440	242	CGGGCAACTC		770511	171	GAGAACCCTT		770436	246			770525	157	TGACAAAGAC		770588	94
ACSP50_0687	CDS		30S ribosomal protein S7	771058	771528	Fwd	0
ACSP50_0688	CDS		elongation factor G	771607	773709	Fwd	2	771543	64	TAAGACCCTG	TTCGCG	771576	31	TGGCAGTCGT
ACSP50_0689	CDS	tuf	elongation factor Tu (GTPase)	773828	775021	Fwd	3	773800	28			773774	54	CGACAGAGTC		773758	70
ACSP50_0690	CDS		30S ribosomal protein S10	775393	775701	Fwd	10	775110	283	GGGCATACTA	GTGTCC	775074	319		GTGTCC	775107	286	GGGCATACTA	GTGTCC	775221	172	CGCGATCGCG	GTGTCC	775204	189	CGGCGCCCTC	GTGTCC	775229	164	CGCGTTCGTC	GTGTCC	775387	6	GAGAAGGAAA	GTGTCC	775370	23	ACGTAGCGGC	GTGTCC	775257	136		GTGTCC	775298	95	CGACACGCCC	GTGTCC
ACSP50_0691	CDS		50S ribosomal protein L3	775714	776364	Fwd	0
ACSP50_0692	CDS		50S ribosomal protein L4	776361	777008	Fwd	0
ACSP50_0693	CDS		50S ribosomal protein L23	777005	777307	Fwd	0
ACSP50_0694	CDS		50S ribosomal protein L2	777322	778161	Fwd	0
ACSP50_0695	CDS		30S ribosomal protein S19	778177	778458	Fwd	0
ACSP50_0696	CDS		50S ribosomal protein L22	778496	778954	Fwd	0
ACSP50_0697	CDS		30S ribosomal protein S3	778954	779805	Fwd	0
ACSP50_0698	CDS		50S ribosomal protein L16	779809	780234	Fwd	0
ACSP50_0699	CDS		50S ribosomal protein L29	780234	780467	Fwd	0
ACSP50_0700	CDS		30S ribosomal protein S17	780464	780736	Fwd	0
ACSP50_0701	CDS		50S ribosomal protein L14	780828	781196	Fwd	1	780794	34	CGCCAAGCTT	TGGCCG
ACSP50_0702	CDS		50S ribosomal protein L24	781199	781513	Fwd	0
ACSP50_0703	CDS		50S ribosomal protein L5	781513	782082	Fwd	0
ACSP50_0704	CDS	rpsN	30S ribosomal protein S14	782085	782270	Fwd	0
ACSP50_0705	CDS		30S ribosomal protein S8	782347	782754	Fwd	0
ACSP50_0706	CDS		50S ribosomal protein L6	782769	783308	Fwd	0
ACSP50_0707	CDS		50S ribosomal protein L18	783305	783700	Fwd	0
ACSP50_0708	CDS		30S ribosomal protein S5	783714	784337	Fwd	0
ACSP50_0709	CDS		50S ribosomal protein L30	784337	784519	Fwd	0
ACSP50_0710	CDS		50S ribosomal protein L15	784519	784968	Fwd	0
ACSP50_0711	CDS	secY	preprotein translocase subunit SecY	785202	786542	Fwd	4	785111	91	GCCAAGACTG	GTGGCT	785118	84	TGTTAGAGTC	GTGGCT	785088	114	CGCTACCGTG	GTGGCT	785106	96		GTGGCT
ACSP50_0712	CDS		adenylate kinase	786614	787267	Fwd	1	786553	61	CGGTAGTGGG
ACSP50_0713	CDS		type I methionyl aminopeptidase	787269	788105	Fwd	0
ACSP50_0714	CDS		hypothetical protein	788152	788595	Fwd	1	788139	13	TGGCATGCTG	GTAACC
ACSP50_0715	CDS		translation initiation factor IF-1	788814	789035	Fwd	5	788676	138	GCGTAGACTG	TAGACT	788674	140	GCGTAGACTG	TAGACT	788673	141	GCGTAGACTG	TAGACT	788740	74	AGGGAGCCGC	TAGACT	788696	118	GCGCAGCGTC	TAGACT
ACSP50_0716	CDS		50S ribosomal protein L36	789083	789199	Fwd	1	789039	44	CGCTACAAAT	CTGACC
ACSP50_0717	CDS		30S ribosomal protein S13	789348	789728	Fwd	2	789281	67	CGGTCGGAGG	TTCTCA	789241	107	GAATAAGCTC
ACSP50_0718	CDS		30S ribosomal protein S11	789746	790153	Fwd	1	789743	leaderless	TAATAGGAGC
ACSP50_0719	CDS		30S ribosomal protein S4	790170	790796	Fwd	0
ACSP50_0720	CDS		DNA-directed RNA polymerase subunit alpha	790879	791901	Fwd	0
ACSP50_0721	CDS		50S ribosomal protein L17	791937	792515	Fwd	1	791912	25	CTCTAAGCTC	ACGACT
ACSP50_0722	CDS		tRNA pseudouridine(38;39;40) synthase TruA	792667	793497	Fwd	0
ACSP50_0723	CDS		hypothetical protein	793525	794334	Rev	1	794335	leaderless	TCCTAGGTTG
ACSP50_0724	CDS		16S RNA G1207 methylase RsmC	794430	795050	Fwd	2	794353	77	TGACAACCTA	GTGGCG	794430	leaderless	CGGGAGACTG	GTGGCG
ACSP50_0725	CDS		ABC transporter	795077	796723	Fwd	1	795076	leaderless	GGGCAGGATG	CTGCCA
ACSP50_0726	CDS	thiE	thiamine phosphate synthase	796860	797444	Fwd	1	796755	105	GGTTATGGTC	TTTTCT
ACSP50_0727	CDS	thiO	glycine oxidase ThiO	797441	798457	Fwd	0
ACSP50_0728	CDS	thiS	putative sulfur transfer protein	798448	798648	Fwd	0
ACSP50_0729	CDS		thiazole synthase	798650	799399	Fwd	0
ACSP50_0730	CDS		thiamine phosphate synthase	799393	800001	Fwd	0
ACSP50_0731	CDS		hydroxymethylpyrimidine/phosphomethylpyrimidine kinase	799998	800759	Fwd	0
ACSP50_0732	CDS		phosphomethylpyrimidine synthase	800829	802346	Fwd	0
ACSP50_0733	CDS		signal peptidase	802371	805337	Rev	0
ACSP50_0734	CDS		hypothetical protein	805434	805886	Rev	0
ACSP50_0735	CDS	rnaSA	Guanyl-specific ribonuclease Sa	806239	806643	Rev	0
ACSP50_0736	CDS		hypothetical protein	806759	808147	Rev	1	808147	leaderless	ACGTAACGTG	CTGGCG
ACSP50_0737	CDS		histidine kinase	808743	811565	Fwd	2	808609	134	TGATGAAATC		808328	415	GTGGACACTG	TTGCCG
ACSP50_0738	CDS		dynein regulation protein LC7	811562	811975	Fwd	0
ACSP50_0739	CDS		hypothetical protein	812026	812388	Fwd	0
ACSP50_0740	CDS		ATP-binding protein	812369	812980	Fwd	0
ACSP50_0741	CDS		bifunctional uroporphyrinogen-III synthetase/response regulator domain protein	813261	814385	Rev	3	814595	210		CTGGCC	814583	198		CTGGCC	814634	249	GCGCACCATG	CTGGCC
ACSP50_0742	CDS		50S ribosomal protein L13	815034	815477	Fwd	6	814919	115	GGGTATTGTT	AGGACG	814838	196	GAGTATGCTG	AGGACG	814917	117	GGGTATTGTT	AGGACG	814916	118	GGGTATTGTT	AGGACG	814944	90	CGATAGCTGG	AGGACG	815034	leaderless	AGACAAGGTA	AGGACG
ACSP50_0743	CDS		30S ribosomal protein S9	815498	816004	Fwd	0
ACSP50_0744	CDS		phosphoglucosamine mutase	816182	817537	Fwd	0
ACSP50_0745	CDS		aminotransferase	817553	818710	Rev	0
ACSP50_0746	CDS		Putative membrane protein mmpS4	818721	819287	Rev	3	819337	50	GCGTACCGTC	TTGAGC	819340	53	GCGTACCGTC	TTGAGC	819338	51	GCGTACCGTC	TTGAGC
ACSP50_0747	CDS		glutamine--fructose-6-phosphate aminotransferase	819485	821368	Fwd	1	819485	leaderless	GGCTACGCTG	ATGACG
ACSP50_0748	CDS		hypothetical protein	821484	823220	Rev	0
ACSP50_0749	CDS		hypothetical protein	823217	823339	Rev	0
ACSP50_0750	CDS		hypothetical protein	823336	823623	Rev	0
ACSP50_0751	CDS		holo-ACP synthase	823758	824126	Fwd	1	823758	leaderless	CGTTAGGGTG	TTGTCC
ACSP50_0752	CDS		bifunctional ADP-dependent (S)-NAD(P)H-hydrate dehydratase/NAD(P)H-hydrate epimerase	824211	825662	Fwd	0
ACSP50_0753	CDS		alanine racemase	825699	826817	Fwd	1	825699	leaderless	CAGTAGGGTG	GTGAAC
ACSP50_0754	CDS		alpha/beta hydrolase	826814	827920	Fwd	0
ACSP50_0755	CDS		tRNA threonylcarbamoyladenosine biosynthesis protein TsaE	827917	828366	Fwd	0
ACSP50_0756	CDS		uracil-DNA glycosylase	828363	829046	Fwd	0
ACSP50_0757	CDS		tRNA threonylcarbamoyladenosine biosynthesis protein TsaB	829057	829713	Fwd	1	829057	leaderless	GTCTAGGGTT	GTGAAC
ACSP50_0758	CDS		ribosomal-protein-alanine N-acetyltransferase RimI	829713	830150	Fwd	0
ACSP50_0759	CDS		tRNA N6-adenosine(37)-threonylcarbamoyltransferase complex transferase subunit TsaD	830143	831195	Fwd	0
ACSP50_0760	CDS		hypothetical protein	831205	831459	Fwd	0
ACSP50_0761	CDS		multidrug ABC transporter permease	831503	833200	Fwd	0
ACSP50_0762	CDS		multidrug ABC transporter ATP-binding protein	833197	834999	Fwd	0
ACSP50_0763	CDS	groEL	60 kDa chaperonin	835009	836655	Rev	2	836708	53	TGACTGACTG	TCGAGA	836709	54	TGACTGACTG	TCGAGA
ACSP50_0764	CDS	groES	10 kDa co-chaperonin	836730	837038	Rev	1	837195	157	GCATAATCTC	TTGACG
ACSP50_0765	CDS		methyltransferase	837270	838439	Fwd	0
ACSP50_0766	CDS		aminoacyl-tRNA deacylase	838463	838945	Fwd	0
ACSP50_0767	CDS	mstE	ABC-type monosaccharide transporter; substrate-binding lipoprotein	839301	840410	Fwd	4	839185	116	GAATACGTTG	CTGAAA	839188	113	GAATACGTTG	CTGAAA	839183	118	GAATACGTTG	CTGAAA	839284	17	GGCCCGGATT	CTGAAA
ACSP50_0768	CDS	mstA	ABC-type monosaccharide transporter; ATP-binding protein	840563	841366	Fwd	1	840461	102	GAGGACGGCG
ACSP50_0769	CDS	mstF	ABC-type monosaccharide transporter; permease component	841363	842622	Fwd	0
ACSP50_0770	CDS	mstR	transcriptional regulator; ROK family	842654	843832	Fwd	0
ACSP50_0771	CDS		hypothetical protein	843875	844777	Fwd	0
ACSP50_0772	CDS		peptidase M16	844774	846261	Fwd	0
ACSP50_0773	CDS		peptidase	846261	847898	Fwd	0
ACSP50_0774	CDS		molybdopterin-binding oxidoreductase	847895	849421	Fwd	0
ACSP50_0775	CDS		transcriptional regulator	849581	849967	Rev	0
ACSP50_0776	CDS		LuxR-family transcriptional regulator	850199	851038	Fwd	1	850181	18	GCGTGATCTC
ACSP50_0777	CDS		hypothetical protein	851537	851932	Rev	2	851932	leaderless	GAGTACGGTA	GGGCCA	851934	leaderless	GAGTACGGTA	GGGCCA
ACSP50_0778	CDS		IMP dehydrogenase	852052	853539	Fwd	3	852030	22	TAGGATGATG	GTGCCG	852025	27	GGGTAGGATG	GTGCCG	851950	102	CCATACCGTA	GTGCCG
ACSP50_0779	CDS		inosine 5-monophosphate dehydrogenase	853560	854681	Fwd	0
ACSP50_0780	CDS		peptidase M1	854686	856071	Rev	0
ACSP50_0781	CDS		LytR family transcriptional regulator	856089	857153	Rev	0
ACSP50_0782	CDS		GMP synthetase	857224	858771	Fwd	2	857224	leaderless	CGGTAAACTC	ATGGCC	857221	leaderless	CGGTAAACTC	ATGGCC
ACSP50_0783	CDS		NUDIX hydrolase	858903	859850	Fwd	1	858903	leaderless	GGGCAGAATG
ACSP50_0784	CDS		NUDIX hydrolase	859886	860749	Fwd	1	859855	31	GGCTAATCTA
ACSP50_0785	CDS		CDP-alcohol phosphatidyltransferase	860921	861889	Fwd	2	860759	162	GGCTAAAATC		860757	164	GGCTAAAATC
ACSP50_0786	CDS		phosphatidylserine decarboxylase	861943	863187	Rev	0
ACSP50_0787	CDS		hypothetical protein	863243	863575	Rev	0
ACSP50_0788	CDS		uncharacterized protein	863572	864945	Rev	1	864946	leaderless	CCGCAGGATC	CTGAGG
ACSP50_0789	CDS		ATPase	865141	866340	Fwd	0
ACSP50_0790	CDS		two-component system response regulator LuxR family	866337	867002	Fwd	0
ACSP50_0791	CDS	dppE	ABC-type peptide/nickel transporter; substrate-binding lipoprotein	867250	868884	Fwd	3	867206	44	TGTCACAGTG	TTGGTT	867210	40	TGTCACAGTG	TTGGTT	867204	46	TGTCACAGTG	TTGGTT
ACSP50_0792	CDS	dppB	ABC-type peptide/nickel transporter; permease component	869015	869941	Fwd	1	868937	78	TGAAACCGTG	GTGGCG
ACSP50_0793	CDS	dppC	ABC-type peptide/nickel transporter; permease component	869934	870872	Fwd	0
ACSP50_0794	CDS	dppD	ABC-type peptide/nickel transporter; ATPase component	870966	872003	Fwd	0
ACSP50_0795	CDS		peptide ABC transporter ATP-binding protein	871996	873003	Fwd	0
ACSP50_0796	CDS		Intracellular chorismate mutase	873374	873811	Rev	1	873970	159	GGGCATACTC	GCGGCA
ACSP50_0797	CDS		bifunctional metallophosphatase/5'-nucleotidase	874125	875966	Rev	2	876004	38	CACCAGGCTG	GTGGCG	876006	40	CACCAGGCTG	GTGGCG
ACSP50_0798	CDS		ATP-dependent DNA helicase PcrA	876134	878602	Fwd	1	876130	4	GCATACACTG	TTTCCT
ACSP50_0799	CDS		peptidase M23	878599	879396	Rev	0
ACSP50_0800	CDS		peptidase M23	879666	880418	Rev	1	880526	108	CGTTACCGTG	GTGACC
ACSP50_0801	CDS		methylmalonyl-CoA mutase	880790	881203	Fwd	1	880765	25	GGTTACCGTT
ACSP50_0802	CDS	sucC	succinyl-CoA synthetase; beta subunit	881669	882847	Fwd	3	881540	129	CGCTAGTCTG		881538	131	CGCTAGTCTG		881496	173	TTGCACACCG	TCGTCC
ACSP50_0803	CDS	sucD	succinyl-CoA synthetase; alpha subunit	882852	883733	Fwd	0
ACSP50_0804	CDS		uncharacterized protein	883847	885286	Fwd	0
ACSP50_0805	CDS		phosphoribosylglycinamide formyltransferase	885332	885949	Fwd	1	885332	leaderless	GGATAGGGTG	TTGACC
ACSP50_0806	CDS		bifunctionalphosphoribosylaminoimidazolecarboxamide formyltransferase/inosine monophosphate cyclohydrolase	885946	887505	Fwd	0
ACSP50_0807	CDS		hypothetical protein	887617	888300	Fwd	0
ACSP50_0808	CDS		BTB/POZ domain-containing protein KCTD9	888368	888967	Fwd	0
ACSP50_0809	CDS		isocitrate dehydrogenase	889089	890303	Fwd	5	889055	34	CAGTACGCTC		889058	31	CAGTACGCTC		889070	19	GCTAAGCGTG		888997	92	TGGGATGGTA	TCGTCA	889054	35	CAGTACGCTC
ACSP50_0810	CDS	galT	galactose-1-phosphate uridylyltransferase	891285	892379	Rev	0
ACSP50_0811	CDS		DeoR family transcriptional regulator	892376	893152	Rev	1	893199	47	CGGTACTGTT	TTCGCG
ACSP50_0812	CDS		glycosyl transferase	893244	894158	Rev	0
ACSP50_0813	CDS		sulfotransferase	894155	895087	Rev	0
ACSP50_0814	CDS	tagA_2	Putative N-acetylmannosaminyltransferase	895150	896388	Fwd	0
ACSP50_0815	CDS		hypothetical protein	896701	897297	Rev	0
ACSP50_0816	CDS		glyoxalase	897379	897753	Fwd	1	897379	leaderless	TGTTAAAGTC	TTAGCA
ACSP50_0817	CDS		endoglucanase	897822	898829	Rev	0
ACSP50_0818	CDS		hypothetical protein	898822	899559	Rev	0
ACSP50_0819	CDS		multi antimicrobial extrusion protein MatE	899556	900989	Rev	0
ACSP50_0820	CDS		sulfotransferase	901109	901987	Rev	0
ACSP50_0821	CDS		hypothetical protein	901987	903225	Rev	0
ACSP50_0822	CDS		hypothetical protein	903222	904595	Rev	0
ACSP50_0823	CDS		LPS biosynthesis protein	904592	906313	Rev	0
ACSP50_0824	CDS		adenylyl-sulfate kinase	906533	908053	Rev	1	908173	120	CGATAAAGTC	TCGCCC
ACSP50_0825	CDS		endoglucanase	908215	909441	Fwd	0
ACSP50_0826	CDS		ABC transporter	909538	910452	Fwd	1	909538	leaderless	TTCTAGGCTG
ACSP50_0827	CDS		uncharacterized protein	910445	911305	Fwd	0
ACSP50_0828	CDS		ABC transporter	911302	912267	Fwd	0
ACSP50_0829	CDS		integral membrane protein	912267	912977	Fwd	0
ACSP50_0830	CDS	yczG	ArsR-family transcriptional regulator	913563	913886	Rev	0
ACSP50_0831	CDS		putative quinone oxidoreductase; YhdH/YhfP family	913952	914227	Fwd	0
ACSP50_0832	CDS	mas_1	Mycocerosic acid synthase	914329	914958	Fwd	0
ACSP50_0833	CDS		hypothetical protein	915546	916196	Fwd	2	915098	448	GAGTAGCCTC		915546	leaderless	CGCTAGCTTG	GCGCCA
ACSP50_0834	CDS		conserved hypothetical protein	916417	916608	Fwd	1	916417	leaderless	CCGTACGGTG	AGGACA
ACSP50_0835	CDS		phosphoenolpyruvate carboxylase	917119	919917	Rev	1	920006	89	CGTGAGACTC	CCGACG
ACSP50_0836	CDS		formyl transferase	920061	921830	Rev	0
ACSP50_0837	CDS		transcription-repair coupling factor	922015	925626	Fwd	1	921952	63	GACTAAGCTG
ACSP50_0838	CDS		uncharacterized protein	925686	926369	Fwd	0
ACSP50_0839	CDS		nucleoside triphosphate pyrophosphohydrolase	926366	927325	Fwd	0
ACSP50_0840	CDS		uncharacterized protein	927336	928952	Fwd	0
ACSP50_0841	CDS		hypothetical protein	929211	929861	Rev	0
ACSP50_0842	CDS		hypothetical protein	929946	930575	Rev	0
ACSP50_0843	CDS	eno	enolase	930748	932031	Fwd	3	930682	66	CGATACGCTC		930741	7	GCTTAGGGAG	CGGACC	930680	68	CGATACGCTC
ACSP50_0844	CDS		septum site-determining protein MinC	932108	932707	Fwd	1	932094	14	TGCCACAATC	GTGGCA
ACSP50_0845	CDS		hypothetical protein	932707	933207	Fwd	0
ACSP50_0846	CDS		N-acetylglutamate synthase	933201	933695	Fwd	0
ACSP50_0847	CDS		exopolyphosphatase	933692	934603	Fwd	0
ACSP50_0848	CDS		hypothetical protein	934887	935513	Fwd	0
ACSP50_0849	CDS		uracil-DNA glycosylase; family 4	935676	936353	Fwd	1	935601	75	TGCTCTGCTG	GTGCCG
ACSP50_0850	CDS		hypothetical protein	936402	937091	Fwd	1	936361	41	TGGCATGATG
ACSP50_0851	CDS		hypothetical protein	937088	937669	Fwd	0
ACSP50_0852	CDS		ATPase	937683	938684	Fwd	0
ACSP50_0853	CDS		hypothetical protein	938677	939981	Fwd	0
ACSP50_0854	CDS		hypothetical protein	939983	940546	Fwd	0
ACSP50_0855	CDS		NADH dehydrogenase	940645	942006	Fwd	1	940645	leaderless	CGCGAGAATA	ATGAAC
ACSP50_0856	tRNA			942062	942145	Fwd
ACSP50_0857	CDS		uncharacterized protein	942366	943220	Fwd	1	942324	42	GCTTACCCTT
ACSP50_0858	CDS		hypothetical protein	943676	944005	Rev	1	944005	leaderless	GGGTAGGCTC	CCGACG
ACSP50_0859	CDS		acetyl-CoA acetyltransferase	944246	945490	Rev	2	945491	leaderless	GAGTAAACTG	CCGACC	945492	leaderless	GAGTAAACTG	CCGACC
ACSP50_0860	CDS		lipase	945544	946332	Rev	2	946392	60	CCGTAGGGTA	GAGACC	946395	63	CCGTAGGGTA	GAGACC
ACSP50_0861	CDS		lipase	946427	947479	Rev	0
ACSP50_0862	CDS		uncharacterized protein	947642	947986	Fwd	1	947624	18	AGTCATGCTG	GGGGCA
ACSP50_0863	CDS		cystathionine beta-synthase	947990	949351	Fwd	1	947990	leaderless	TCGTACGCTG	CTGGCG
ACSP50_0864	CDS		peptidase S1	949511	950440	Rev	1	950443	leaderless	GAGCGGTGTT	GTGCCG
ACSP50_0865	CDS		hypothetical protein	950677	950973	Fwd	1	950638	39	CGGTTGTATG	CCGACC
ACSP50_0866	CDS		GCN5 family acetyltransferase	951281	951784	Rev	1	951784	leaderless	CGCTAACGTC
ACSP50_0867	CDS		ribonuclease Z	951795	952730	Rev	0
ACSP50_0868	misc_RNA			952745	952958	Rev
ACSP50_0869	CDS		polyphosphate kinase 2	953008	953961	Rev	0
ACSP50_0870	CDS		CHAD domain-containing protein	953966	955390	Rev	2	955390	leaderless	GGGCACCATT	GTGTCA	955392	leaderless	GGGCACCATT	GTGTCA
ACSP50_0871	CDS		hypothetical protein	955488	955658	Fwd	1	955461	27	TGGCACGGTG
ACSP50_0872	CDS		hypothetical protein	955714	955911	Fwd	0
ACSP50_0873	CDS		hypothetical protein	955878	956252	Rev	1	956273	21	GCCCACACTC	TCGACA
ACSP50_0874	CDS		peptide-methionine (S)-S-oxide reductase	956407	957069	Rev	0
ACSP50_0875	CDS		HIT family protein	957072	957518	Rev	1	957518	leaderless	GGCTAGTCTC	GTGATC
ACSP50_0876	CDS		cystathionine gamma-synthase	957543	958694	Fwd	1	957543	leaderless	GACTAGCCTT
ACSP50_0877	CDS		amidase	958721	960082	Fwd	0
ACSP50_0878	CDS		threonine ammonia-lyase	960121	961356	Fwd	0
ACSP50_0879	CDS		Zn-dependent protease	961400	962734	Fwd	1	961400	leaderless	CTGGATGATC	TTGCCG
ACSP50_0880	CDS		transcription elongation factor GreA	962757	963251	Rev	1	963332	81	TGGTAAGGTT	GCGCCA
ACSP50_0881	CDS		hypothetical protein	963388	963825	Rev	1	963859	34	TGCGAAGATG	CTGCCG
ACSP50_0882	CDS		mycothiol conjugate amidase Mca	963923	964804	Fwd	1	963862	61	GGCCAGAATG	TTGTTG
ACSP50_0883	CDS		uncharacterized protein	964822	965172	Fwd	1	964822	leaderless	CAGTAGGCTT
ACSP50_0884	CDS		diguanylate cyclase	965405	967933	Fwd	0
ACSP50_0885	CDS		hypothetical protein	968015	968953	Fwd	0
ACSP50_0886	CDS		thioredoxin	969084	971075	Fwd	0
ACSP50_0887	CDS		5-(carboxyamino)imidazole ribonucleotide synthase	971249	972391	Fwd	1	971246	leaderless	CGCTAGGCTG	TTTCCC
ACSP50_0888	CDS		5-(carboxyamino)imidazole ribonucleotide mutase	972391	972888	Fwd	0
ACSP50_0889	CDS		uncharacterized protein	972885	977798	Rev	2	977841	43	CGGCATGCTC		977870	72	GTTGAGACTG	TCAACA
ACSP50_0890	CDS		acyl-CoA dehydrogenase	978020	979171	Fwd	0
ACSP50_0891	CDS		hypothetical protein	979533	980114	Rev	0
ACSP50_0892	CDS	pknD_1	Serine/threonine-protein kinase PknD	980200	981312	Fwd	1	980200	leaderless	TGGTACACCT	GTGAAC
ACSP50_0893	CDS		hypothetical protein	981345	981779	Fwd	0
ACSP50_0894	CDS		hypothetical protein	982144	982860	Fwd	1	982037	107	CGCTACCGTG	TCGCCC
ACSP50_0895	CDS		hypothetical protein	982999	983670	Fwd	0
ACSP50_0896	CDS		hypothetical protein	984037	984861	Fwd	0
ACSP50_0897	CDS		putative signaling protein	985070	986851	Fwd	0
ACSP50_0898	CDS		hypothetical protein	987152	987550	Fwd	2	987087	65	GCCTAGAGTC	CGGACA	987086	66	GCCTAGAGTC	CGGACA
ACSP50_0899	CDS		uncharacterized protein	987658	988209	Fwd	1	987581	77	GTATAGGTTC	CTGATC
ACSP50_0900	CDS		hypothetical protein	988210	989157	Fwd	0
ACSP50_0901	CDS		ABC-type spermidine/putrescine transport protein	989147	989863	Fwd	0
ACSP50_0902	CDS		hypothetical protein	989863	991146	Fwd	0
ACSP50_0903	CDS		SARP family transcriptional regulator	991693	994749	Fwd	2	991549	144	TCGTACGCTC	TTGGCC	991423	270	GGGCAAAATG	TTGGCC
ACSP50_0904	CDS		hypothetical protein	994815	995009	Rev	0
ACSP50_0905	CDS		uncharacterized protein	995239	995595	Fwd	0
ACSP50_0906	CDS		2-isopropylmalate synthase	995628	997313	Fwd	0
ACSP50_0907	CDS		ATPase	997423	1000194	Fwd	0
ACSP50_0908	CDS		4'-phosphopantetheinyl transferase	1000762	1001436	Rev	1	1001486	50	CCGTACGCTC	TTCCCC
ACSP50_0909	CDS		hypothetical protein	1001638	1002780	Fwd	0
ACSP50_0910	CDS		hypothetical protein	1002914	1003081	Rev	0
ACSP50_0911	CDS		ornithine carbamoyltransferase	1003084	1004049	Rev	0
ACSP50_0912	CDS		2;3-diaminopropionate biosynthesis protein SbnA	1004072	1005064	Rev	0
ACSP50_0913	CDS		ornithine cyclodeaminase	1005098	1006099	Rev	0
ACSP50_0914	CDS		hypothetical protein	1006106	1006609	Rev	0
ACSP50_0915	CDS		uncharacterized protein	1006617	1007153	Rev	0
ACSP50_0916	CDS		hypothetical protein	1007150	1007572	Rev	0
ACSP50_0917	CDS		hypothetical protein	1007569	1007823	Rev	0
ACSP50_0918	CDS		asparagine synthase	1007820	1009658	Rev	0
ACSP50_0919	CDS		hypothetical protein	1009690	1009821	Rev	0
ACSP50_0920	CDS	bmrA	Multidrug resistance ABC transporter ATP-binding/permease protein BmrA	1009858	1011618	Rev	0
ACSP50_0921	CDS		SARP family transcriptional regulator	1011851	1013635	Fwd	0
ACSP50_0922	CDS		hypothetical protein	1013722	1014663	Fwd	0
ACSP50_0923	CDS		antibiotic synthesis protein MbtH	1014706	1014912	Fwd	0
ACSP50_0924	CDS		non-ribosomal peptide synthetase	1014953	1019908	Fwd	0
ACSP50_0925	CDS		non-ribosomal peptide synthetase	1019905	1039701	Fwd	0
ACSP50_0926	CDS		multidrug transporter	1039770	1040999	Fwd	0
ACSP50_0927	CDS		uncharacterized protein	1041147	1041410	Fwd	1	1041032	115	CTGTAAGCTT	TTGACG
ACSP50_0928	CDS		Putative membrane protein mmpL11	1041452	1043692	Fwd	0
ACSP50_0929	CDS		uncharacterized protein	1043698	1044330	Fwd	0
ACSP50_0930	CDS		thioesterase	1044449	1045225	Fwd	0
ACSP50_0931	CDS		antibiotic synthesis protein MbtH	1045222	1045413	Fwd	0
ACSP50_0932	CDS		non-ribosomal peptide synthetase	1045410	1051076	Fwd	0
ACSP50_0933	CDS		ArsR-family transcriptional regulator	1051166	1051483	Fwd	1	1051143	23	TGCGAAGCTT	TTGACG
ACSP50_0934	CDS		hypothetical protein	1051489	1051764	Fwd	0
ACSP50_0935	CDS		non-ribosomal peptide synthetase	1051850	1055026	Fwd	0
ACSP50_0936	CDS		protein tolB	1055181	1056209	Fwd	0
ACSP50_0937	CDS		RNA polymerase sigma factor	1056290	1056805	Fwd	1	1056261	29	CTTTAAGATC	GTGATG
ACSP50_0938	CDS		hypothetical protein	1056802	1057872	Fwd	0
ACSP50_0939	CDS		radical SAM protein	1057860	1059029	Rev	0
ACSP50_0940	CDS	leuA_2	2-isopropylmalate synthase	1059192	1060586	Rev	0
ACSP50_0941	CDS	leuL	leuA leader peptide	1060850	1060897	Rev	1	1060897	leaderless	GGGTATGGTC	GTGGCC
ACSP50_0942	CDS		rRNA methyltransferase	1060954	1061772	Fwd	0
ACSP50_0943	CDS		pyridine nucleotide-disulfide oxidoreductase	1061769	1062848	Rev	0
ACSP50_0944	CDS		transcriptional regulator	1062949	1063773	Fwd	1	1062949	leaderless	GGTTACCGTC	GGGACA
ACSP50_0945	CDS		hypothetical protein	1063866	1064885	Rev	0
ACSP50_0946	CDS		LacI family transcriptional regulator	1065043	1066065	Fwd	1	1065042	leaderless	ATCTATGATT
ACSP50_0947	CDS		glucosylceramidase	1066184	1068031	Fwd	0
ACSP50_0948	CDS		glucosylceramidase	1068031	1070181	Fwd	0
ACSP50_0949	CDS		GntR family transcriptional regulator	1070274	1071737	Rev	0
ACSP50_0950	CDS		cystathionine gamma-synthase	1071802	1072965	Fwd	0
ACSP50_0951	CDS		SnoaL-like polyketide cyclase	1073115	1073750	Fwd	3	1073042	73	GGATATCGTG		1073024	91	GCGGATGATC	TTAACC	1073026	89	GCGGATGATC	TTAACC
ACSP50_0952	CDS		Triple functional domain protein	1073906	1075150	Rev	1	1075150	leaderless	AGGTACCGTG	TGGTCA
ACSP50_0953	CDS		acyl-CoA thioesterase	1075325	1075825	Fwd	1	1075283	42	CCGTAAGGTG
ACSP50_0954	CDS		TIGR03089 family protein	1075803	1076540	Rev	2	1076541	leaderless	ACCTAGGGTT	GTGTCC	1076601	61	CCGTACGTTG	GTGTCC
ACSP50_0955	CDS		glycosyl transferase family 1	1076744	1077889	Fwd	0
ACSP50_0956	CDS		mannose-1-phosphate guanylyltransferase	1077911	1079032	Fwd	1	1077911	leaderless	TACTAAACTC	TTGCGA
ACSP50_0957	CDS		hypothetical protein	1079082	1079741	Rev	0
ACSP50_0958	CDS		NUDIX hydrolase	1079879	1080433	Rev	0
ACSP50_0959	CDS		F420-0--gamma-glutamyl ligase	1080430	1081443	Rev	0
ACSP50_0960	CDS		2-phospho-L-lactate transferase	1081440	1082390	Rev	1	1082391	leaderless	GGAGAGGATG
ACSP50_0961	CDS		Protein piccolo	1082484	1083344	Fwd	2	1082452	32	CGGTTTACTC	TCGCCC	1082454	30	GTTTACTCTG	TCGCCC
ACSP50_0962	CDS	fbiC	7;8-didemethyl-8-hydroxy-5-deazariboflavin synthase	1083442	1086189	Fwd	1	1083442	leaderless	GTCTAGGTTG	GCGGCA
ACSP50_0963	CDS		WhiB family transcriptional regulator	1087510	1087767	Fwd	4	1087403	107	GTGTAATTTT	TTGACG	1087255	255	GGTTAAATTG	TTGACG	1087400	110	GTGTAATTTT	TTGACG	1087215	295	CCGTGGCGTG	TTGACG
ACSP50_0964	CDS		hypothetical protein	1087993	1088469	Rev	1	1088469	leaderless	GGATACGCTC	CTGACC
ACSP50_0965	CDS		hypothetical protein	1088714	1089022	Fwd	1	1088657	57	CGATAGGTTG	CTGTCC
ACSP50_0966	CDS		polysaccharide deacetylase	1089044	1089883	Rev	0
ACSP50_0967	CDS		UDP-glucose 4-epimerase	1090048	1090425	Rev	0
ACSP50_0968	CDS		aldehyde dehydrogenase	1090429	1091952	Rev	1	1091970	18	GACTAACGTC
ACSP50_0969	CDS		diguanylate cyclase	1091985	1093238	Rev	1	1093673	435	AGGGAAGATC	TTGCCG
ACSP50_0970	CDS		endonuclease V	1093307	1093954	Fwd	0
ACSP50_0971	CDS		phosphomannomutase/phosphoglucomutase	1094041	1095420	Fwd	1	1094013	28	CGCTAGCCTC	TTGCCG
ACSP50_0972	CDS		tetraacyldisaccharide 4'-kinase	1095464	1095649	Fwd	1	1095430	34	GGATAGGATC
ACSP50_0973	CDS		bifunctional glucose-6-phosphate/mannose-6-phosphate isomerase	1095649	1096872	Fwd	0
ACSP50_0974	CDS		cation diffusion facilitator transporter	1096869	1097831	Fwd	0
ACSP50_0975	CDS		mannose-6-phosphate isomerase; class I	1097855	1099039	Fwd	1	1097855	leaderless	TGCTAATTTG	GTCACC
ACSP50_0976	CDS		helix-turn-helix domain-containing protein; DNA-binding protein	1099911	1100684	Fwd	1	1099836	75	CGATATGGTG	TCGACT
ACSP50_0977	CDS		hypothetical protein	1100738	1100941	Fwd	1	1100712	26	GGTTCCAATG	TTGAGC
ACSP50_0978	CDS		putative two-component system response regulator	1101127	1101816	Fwd	1	1101125	leaderless	GTGCAATATT
ACSP50_0979	CDS		two-component system; OmpR family; sensor histidine kinase	1101897	1103495	Fwd	1	1101843	54	GGCTACTGTT	CGGGCA
ACSP50_0980	CDS		Lipoprotein lpqB	1103495	1105324	Fwd	0
ACSP50_0981	CDS		phosphoribosyltransferase	1105329	1106048	Fwd	0
ACSP50_0982	CDS		ribosomal subunit interface protein	1106331	1106948	Fwd	9	1106148	183	GGTTAGCGTC	CTCACC	1106154	177	CGTCTAGGTG	CTCACC	1106193	138		CTCACC	1106151	180	GGTTAGCGTC	CTCACC	1106166	165	GGGTAGGGTT	CTCACC	1106244	87		CTCACC	1106146	185	GGTTAGCGTC	CTCACC	1106256	75	TGCTCTTCTT	CTCACC	1106179	152	CATCAACTTA	CTCACC
ACSP50_0983	CDS		GMP synthase	1106932	1108023	Rev	2	1108243	220	GCGTACCATG		1108023	leaderless	CGGCAGGATG	TCGCCC
ACSP50_0984	CDS		preprotein translocase subunit SecA	1108208	1111120	Fwd	3	1108181	27	GCCTACGATG	GTCACA	1108179	29	GCCTACGATG	GTCACA	1108183	25	GCCTACGATG	GTCACA
ACSP50_0985	CDS		hypothetical protein	1111743	1112780	Rev	1	1112822	42	AGCCAGACTT	TTGACC
ACSP50_0986	CDS		excisionase family DNA binding domain-containing protein	1112904	1113131	Rev	0
ACSP50_0987	CDS		uncharacterized protein	1113273	1113806	Fwd	2	1113240	33	TGGTGGAATT	GTGACC	1113075	198	TGATAGACCT
ACSP50_0988	CDS		uncharacterized protein	1113856	1115097	Rev	0
ACSP50_0989	CDS		PadR family transcriptional regulator	1115419	1115934	Fwd	1	1115418	leaderless	TGGCAGCTTA
ACSP50_0990	CDS		peptide chain release factor 2	1115987	1117099	Fwd	2	1115987	leaderless	GCGTATTCTT	GTGATC	1115984	leaderless	GCGTATTCTT	GTGATC
ACSP50_0991	CDS	ftsE	cell division ATP-binding protein	1117240	1117920	Fwd	1	1117240	leaderless	GCGTAGACTC	TTGGCG
ACSP50_0992	CDS		cell division protein FtsY	1117987	1118868	Fwd	0
ACSP50_0993	CDS		peptidase M23	1118983	1120227	Fwd	0
ACSP50_0994	CDS		SsrA-binding protein	1120282	1120758	Fwd	2	1120249	33	CGCTACGATT	ATTACC	1120237	45	TGCTAGGGTC	ATTACC
ACSP50_0995	CDS		DNA-directed RNA polymerase II subunit RPB1	1120832	1121491	Fwd	0
ACSP50_0996	misc_RNA			1121525	1121906	Fwd
ACSP50_0997	CDS		hypothetical protein	1121749	1123548	Rev	0
ACSP50_0998	CDS		cell division protein FtsK	1123747	1125480	Rev	0
ACSP50_0999	CDS		hypothetical protein	1125477	1125785	Rev	0
ACSP50_1000	CDS		hypothetical protein	1125785	1125979	Rev	0
ACSP50_1001	CDS		hypothetical protein	1125976	1126161	Rev	0
ACSP50_1002	CDS		XRE family transcriptional regulator	1126407	1127141	Fwd	2	1126377	30	TCCTAAAGTG	GTGAGC	1126406	leaderless	TCCTAGTTTG	GTGAGC
ACSP50_1003	CDS		NUDIX hydrolase	1127153	1127629	Fwd	0
ACSP50_1004	CDS		hypothetical protein	1127622	1128086	Fwd	0
ACSP50_1005	CDS		phosphohydrolase	1128083	1128637	Rev	1	1128637	leaderless	CGATAGTCTC
ACSP50_1006	CDS		hypothetical protein	1129160	1129399	Rev	0
ACSP50_1007	CDS		XRE family transcriptional regulator	1129575	1130351	Fwd	1	1129550	25	GGCTATGCTG	GGGACG
ACSP50_1008	CDS		hypothetical protein	1130288	1130716	Rev	0
ACSP50_1009	CDS		FOG: Transposase	1131249	1132487	Rev	0
ACSP50_1010	CDS		hypothetical protein	1132789	1133196	Rev	3	1133214	18	ACCTATAGTG	TTGCCG	1133302	106	CCATACTGTC	TTGCCG	1133304	108	CGCCATACTG	TTGCCG
ACSP50_1011	CDS		hypothetical protein	1133998	1135371	Fwd	3	1133645	353	CGATAGGGTT		1133631	367	TGATGTCGTG	TTGACT	1133968	30	CGCCACAATG
ACSP50_1012	CDS		hypothetical protein	1135620	1135925	Fwd	0
ACSP50_1013	CDS		ATPase involved in DNA repair	1136462	1137862	Fwd	2	1135974	488	AACTACGGGC	TCGACT	1136368	94	TTGTGACCTT
ACSP50_1014	CDS		hypothetical protein	1139218	1139691	Rev	0
ACSP50_1015	CDS		hypothetical protein	1139688	1140926	Rev	0
ACSP50_1016	CDS		hypothetical protein	1140878	1141312	Rev	0
ACSP50_1017	CDS		hypothetical protein	1141309	1141653	Rev	1	1141683	30	ACGTAGTCTC
ACSP50_1018	CDS		hypothetical protein	1142154	1142630	Rev	0
ACSP50_1019	CDS		hypothetical protein	1142865	1143344	Rev	0
ACSP50_1020	CDS		hypothetical protein	1143341	1144330	Rev	1	1144493	163	ACGTAGTCTC
ACSP50_1021	CDS		hypothetical protein	1144681	1145154	Rev	0
ACSP50_1022	CDS		Leupeptin-inactivating enzyme 2	1145634	1147973	Fwd	0
ACSP50_1023	CDS		transcriptional regulator	1148029	1149234	Rev	0
ACSP50_1024	CDS		transcriptional regulator	1149231	1150514	Rev	0
ACSP50_1025	CDS		RNA polymerase sigma24 factor	1150696	1151214	Fwd	0
ACSP50_1026	CDS		hypothetical protein	1151195	1151836	Fwd	0
ACSP50_1027	CDS	pntA	NAD(P) transhydrogenase subunit alpha	1152156	1153673	Fwd	2	1151991	165	GGTCACTGTG	GTGAGT	1152015	141	TTGTAGTGTG	GTGAGT
ACSP50_1028	CDS	pntB	pyridine nucleotide transhydrogenase	1153678	1155096	Fwd	0
ACSP50_1029	CDS		hypothetical protein	1155168	1155575	Fwd	0
ACSP50_1030	CDS		hypothetical protein	1155608	1155949	Rev	0
ACSP50_1031	tRNA			1156151	1156225	Rev
ACSP50_1032	CDS		hypothetical protein	1156315	1156872	Rev	3	1157057	185	GTGTTCAATG	CGGACC	1156943	71	AGCTAATGTG		1156940	68	AGCTAATGTG
ACSP50_1033	CDS		5'-methylthioadenosine phosphorylase	1156989	1157795	Fwd	1	1156989	leaderless	GGATAAGGTC	TTGCGA
ACSP50_1034	CDS		putative response regulator receiver domain protein	1157975	1158361	Rev	0
ACSP50_1035	CDS		F420-dependent oxidoreductase	1158498	1159337	Fwd	0
ACSP50_1036	CDS		hypothetical protein	1159353	1159934	Rev	0
ACSP50_1037	CDS		hypothetical protein	1159935	1160618	Rev	0
ACSP50_1038	CDS		pilus biosynthesis protein PilM	1160618	1161640	Rev	0
ACSP50_1039	CDS		peptidase A24	1161682	1162467	Rev	0
ACSP50_1040	CDS		type IV pilin PilA	1162622	1163128	Rev	0
ACSP50_1041	CDS		pilus biosynthesis protein PilC	1163231	1164466	Rev	0
ACSP50_1042	CDS		twitching motility protein PilT	1164469	1165590	Rev	0
ACSP50_1043	CDS		type II secretion system protein E	1165671	1167338	Rev	0
ACSP50_1044	CDS		AraC family transcriptional regulator	1167398	1168351	Rev	1	1168352	leaderless	CGCAAGAATC	GTGGCC
ACSP50_1045	CDS		MFS transporter	1168423	1169706	Fwd	0
ACSP50_1046	CDS		antirepressor	1169820	1170134	Rev	2	1170360	226	GGGTACGTCC	TAGGCA	1170363	229	GGGTACGTCC	TAGGCA
ACSP50_1047	CDS		Nephrocystin-3	1170229	1172649	Fwd	1	1170204	25	ACGTACGGTA	TTTGCT
ACSP50_1048	CDS		diguanylate cyclase	1172651	1174330	Rev	0
ACSP50_1049	CDS		HEXXH motif domain-containing protein	1174661	1176247	Rev	0
ACSP50_1050	CDS		hypothetical protein	1176262	1176450	Rev	1	1176482	32	CCGTAACCTT	CTCACC
ACSP50_1051	CDS		uncharacterized protein	1176611	1177084	Fwd	1	1176577	34	TGATCTCATG
ACSP50_1052	CDS		hypothetical protein	1177134	1177466	Fwd	0
ACSP50_1053	CDS		hypothetical protein	1177487	1177771	Rev	2	1177771	leaderless	CGCTAGGTTC	GTCACA	1177772	leaderless	CGCTAGGTTC	GTCACA
ACSP50_1054	CDS		hypothetical protein	1177902	1178948	Fwd	1	1177877	25	CCGTAGACTT
ACSP50_1055	CDS		hypothetical protein	1178945	1180354	Fwd	0
ACSP50_1056	CDS		phosphatase	1180556	1182343	Fwd	0
ACSP50_1057	CDS		DNA primase	1182922	1183824	Rev	0
ACSP50_1058	CDS		hypothetical protein	1184322	1185332	Rev	0
ACSP50_1059	CDS		helicase	1185369	1186664	Rev	0
ACSP50_1060	CDS		hypothetical protein	1187113	1187481	Fwd	1	1187109	4	GGGTACGCTG	TTGTCG
ACSP50_1061	CDS		hypothetical protein	1187568	1187834	Fwd	0
ACSP50_1062	CDS		hypothetical protein	1188809	1189477	Fwd	3	1188573	236	GTGTTCAATA	GTCACC	1188715	94	ATTCATGCTT	GTCACC	1188769	40	TGCAACTCTT	GTCACC
ACSP50_1063	CDS		hypothetical protein	1189819	1190604	Rev	0
ACSP50_1064	CDS		sensor domain-containing phosphodiesterase	1190870	1192528	Fwd	2	1190603	267	GGGTAGGAGA		1190732	138	GGCGATAATT	TTGTTT
ACSP50_1065	CDS		MarR family transcriptional regulator	1192713	1193162	Fwd	0
ACSP50_1066	CDS		S-(hydroxymethyl)mycothiol dehydrogenase	1193173	1194258	Fwd	1	1193173	leaderless	CCGTAGGGTG	CTGAAG
ACSP50_1067	CDS		hypothetical protein	1194255	1195670	Rev	1	1195722	52	ACGTAGGACA	TTGACG
ACSP50_1068	CDS		ATP-dependent DNA ligase	1195753	1196799	Rev	0
ACSP50_1069	CDS		FAD-binding monooxygenase	1197075	1198181	Fwd	1	1197039	36	CGGTAGTGTT	TTTCCC
ACSP50_1070	CDS	ctaD	cytochrome c oxidase; subunit I	1198320	1200071	Fwd	3	1198259	61	GACTATTCTC	GGGACT	1198275	45	AGGTACGCCC	GGGACT	1198262	58	GACTATTCTC	GGGACT
ACSP50_1071	CDS		uncharacterized protein	1200201	1201448	Fwd	0
ACSP50_1072	CDS		MFS transporter	1201667	1203046	Fwd	1	1201651	16	GGAGAGGATC	TTGGTT
ACSP50_1073	CDS	limB_4	Limonene 1;2-monooxygenase	1203346	1204413	Fwd	0
ACSP50_1074	CDS		GCN5 family acetyltransferase	1204539	1205081	Rev	0
ACSP50_1075	CDS		amidase	1205309	1205890	Rev	0
ACSP50_1076	CDS		nicotinate phosphoribosyltransferase	1205901	1207178	Rev	2	1207187	9	CATTAGGGTA	GCGACG	1207188	10	CATTAGGGTA	GCGACG
ACSP50_1077	CDS		ATP-dependent Clp protease adaptor protein ClpS	1207356	1207574	Fwd	3	1207284	72	TGGCACCATG	TTCACG	1207207	149	CCCTACCCTA	TTCACG	1207283	73	TGGCACCATG	TTCACG
ACSP50_1078	CDS		uncharacterized protein	1207595	1208095	Fwd	0
ACSP50_1079	CDS	mec_1	CysO-cysteine peptidase	1208098	1208571	Fwd	0
ACSP50_1080	CDS		molybdopterin synthase sulfur carrier subunit	1208705	1209019	Fwd	0
ACSP50_1081	CDS	cysM	cysteine synthase B	1209026	1209991	Fwd	0
ACSP50_1082	CDS		hypothetical protein	1209988	1210389	Rev	0
ACSP50_1083	CDS		MBL fold metallo-hydrolase	1210663	1211409	Fwd	1	1210568	95	GCGTACGCTT	TTAACG
ACSP50_1084	CDS		glycosyl transferase	1211474	1212682	Fwd	1	1211410	64	AGATACGATC	TCGTCC
ACSP50_1085	CDS		ribonuclease PH	1212693	1213421	Fwd	1	1212692	leaderless	GCATAGGGTT	CGGGCA
ACSP50_1086	CDS		non-canonical purine NTP pyrophosphatase	1213504	1214118	Fwd	1	1213463	41	CGGAAGTGAA	TCGACT
ACSP50_1087	CDS		histidine ammonia-lyase	1214135	1215670	Rev	0
ACSP50_1088	CDS		imidazolonepropionase	1215667	1216848	Rev	0
ACSP50_1089	CDS		formimidoylglutamate deiminase	1216848	1218137	Rev	0
ACSP50_1090	CDS		Zn-dependent hydrolase	1218134	1219288	Rev	0
ACSP50_1091	CDS		urocanate hydratase	1219281	1220915	Rev	0
ACSP50_1092	CDS		RpiR family transcriptional regulator	1220937	1221782	Rev	1	1221782	leaderless	GCATAGGCTG	CTGGCG
ACSP50_1093	CDS		sulfurase	1221855	1222667	Fwd	2	1221855	leaderless	TGAAAGGCTG		1221854	leaderless	TGAAAGGCTG
ACSP50_1094	CDS		uncharacterized protein	1222753	1223682	Fwd	1	1222753	leaderless	AACCAGTATC	TTGCCG
ACSP50_1095	tRNA			1223944	1224028	Rev
ACSP50_1096	CDS		peroxiredoxin	1224273	1224749	Rev	1	1224750	leaderless	CACTAATCTC	GTGCCA
ACSP50_1097	CDS		S-adenosylmethionine decarboxylase	1224802	1225227	Rev	1	1225246	19	GACTACTGTG
ACSP50_1098	CDS		alkaline shock protein 23	1225498	1225872	Fwd	1	1225452	46	CAGTACGCTC	CTGGCC
ACSP50_1099	CDS		HNH endonuclease	1225937	1226668	Rev	0
ACSP50_1100	CDS		DNA recombination protein RecF	1226665	1227984	Rev	0
ACSP50_1101	CDS		hypothetical protein	1228019	1229002	Rev	0
ACSP50_1102	CDS		DSBA oxidoreductase	1228999	1229739	Rev	0
ACSP50_1103	CDS		uncharacterized protein	1229736	1230221	Rev	2	1230227	6	TCGTCGTCTA	TGGTCG	1230228	7	TCGTCGTCTA	TGGTCG
ACSP50_1104	CDS		RNA polymerase sigma factor SigC	1230293	1230841	Rev	1	1230841	leaderless	GCGTACGATG
ACSP50_1105	CDS		copper resistance protein CopC	1230946	1232598	Fwd	0
ACSP50_1106	CDS		Protein piccolo	1232741	1237267	Fwd	0
ACSP50_1107	CDS		oligoribonuclease	1237588	1238163	Fwd	2	1237573	15	GCGTACGCTG		1237571	17	GCGTACGCTG
ACSP50_1108	tRNA			1238255	1238330	Fwd
ACSP50_1109	CDS		hypothetical protein	1238385	1239104	Rev	0
ACSP50_1110	CDS		FOG: Transposase	1239274	1239426	Fwd	0
ACSP50_1111	CDS		uncharacterized protein	1240094	1240633	Rev	1	1240633	leaderless	TCGTAGACTG	ACGACC
ACSP50_1112	tRNA			1241305	1241380	Fwd
ACSP50_1113	CDS		glycosyl hydrolase	1241516	1242727	Fwd	0
ACSP50_1114	CDS		RNA polymerase sigma factor	1242769	1243287	Fwd	0
ACSP50_1115	CDS		hypothetical protein	1243280	1244062	Fwd	0
ACSP50_1116	CDS		hypothetical protein	1244171	1244563	Rev	0
ACSP50_1117	CDS		TetR family transcriptional regulator	1244573	1245166	Rev	0
ACSP50_1118	CDS		hypothetical protein	1245236	1245763	Fwd	0
ACSP50_1119	CDS		Protein phnO	1245998	1246465	Rev	0
ACSP50_1120	CDS		uncharacterized protein	1246700	1247896	Rev	1	1247971	75	GAGCAGTATT	TGGTCA
ACSP50_1121	CDS		hypothetical protein	1248088	1249314	Rev	1	1249341	27	CGTCAGGATG	GCGACC
ACSP50_1122	tRNA			1249447	1249522	Fwd
ACSP50_1123	tRNA			1249641	1249714	Fwd
ACSP50_1124	CDS		hypothetical protein	1249984	1251798	Rev	0
ACSP50_1125	CDS		FMN reductase	1251910	1252533	Fwd	1	1251910	leaderless	CCGTATCGTC	GTGAGG
ACSP50_1126	CDS		two-component system response regulator	1252826	1253491	Rev	0
ACSP50_1127	CDS		two-component sensor histidine kinase	1253488	1254576	Rev	0
ACSP50_1128	CDS		hypothetical protein	1254614	1255117	Rev	1	1255117	leaderless	CCCTACCTTC	GTGGCA
ACSP50_1129	CDS		cytochrome P450	1255200	1256432	Fwd	1	1255200	leaderless	ACCTATGGTC	TGGAGA
ACSP50_1130	CDS		hypothetical protein	1256463	1257071	Fwd	1	1256463	leaderless	TGGCATGATG	GTGAGC
ACSP50_1131	CDS		DNA repair ATPase	1257016	1261923	Rev	0
ACSP50_1132	CDS		hypothetical protein	1261920	1263842	Rev	0
ACSP50_1133	CDS		hypothetical protein	1263842	1264405	Rev	0
ACSP50_1134	CDS		hypothetical protein	1264478	1266298	Rev	0
ACSP50_1135	CDS		hypothetical protein	1266400	1267203	Fwd	0
ACSP50_1136	CDS		hypothetical protein	1267297	1268658	Fwd	0
ACSP50_1137	CDS		secreted conserved protein	1269069	1269893	Rev	0
ACSP50_1138	CDS		hypothetical protein	1270125	1270343	Rev	0
ACSP50_1139	CDS		transcriptional regulator	1270385	1271233	Rev	0
ACSP50_1140	CDS		uncharacterized protein	1271484	1272125	Fwd	2	1271410	74	GGACATGATG	TTGACC	1271408	76	GGACATGATG	TTGACC
ACSP50_1141	CDS		amino acid permease	1272122	1273726	Fwd	0
ACSP50_1142	CDS		GCN5 family acetyltransferase	1273752	1274366	Fwd	0
ACSP50_1143	CDS		hypothetical protein	1274370	1274957	Rev	0
ACSP50_1144	CDS		hypothetical protein	1275643	1276059	Rev	1	1276062	leaderless	TCGTAACGTG	CTGAGA
ACSP50_1145	CDS		lysine transporter LysE	1276091	1276723	Rev	0
ACSP50_1146	CDS		hypothetical protein	1277073	1278182	Rev	0
ACSP50_1147	CDS		uncharacterized protein	1278271	1280553	Rev	1	1280632	79	GACCACTATG	TCGACA
ACSP50_1148	CDS		sulfurtransferase	1280852	1281394	Rev	0
ACSP50_1149	CDS		AraC family transcriptional regulator	1281412	1282389	Fwd	0
ACSP50_1150	CDS		hypothetical protein	1282517	1283098	Rev	1	1283317	219	CGTGACACTG	ATGACG
ACSP50_1151	CDS		putative Actinobacterial protein	1283521	1284348	Rev	0
ACSP50_1152	CDS		FAD-binding protein	1284397	1285620	Rev	0
ACSP50_1153	CDS		PadR family transcriptional regulator	1285727	1286311	Fwd	1	1285694	33	GGGCAATATT
ACSP50_1154	CDS		response regulatorcontaining CheY-like receiver domain and a GAF sensor-domain	1286429	1287307	Fwd	0
ACSP50_1155	CDS		putative signaling protein	1287519	1288385	Fwd	0
ACSP50_1156	CDS		hypothetical protein	1288405	1288734	Rev	2	1288734	leaderless	GGGTAACGGC	CTGAAA	1288872	138	AAGGACGATA	CTGAAA
ACSP50_1157	CDS		hypothetical protein	1288946	1289368	Fwd	0
ACSP50_1158	CDS		magnesium transporter CorA	1289665	1290765	Rev	0
ACSP50_1159	CDS		DeoR family transcriptional regulator	1290864	1291799	Fwd	0
ACSP50_1160	CDS		GCN5 family acetyltransferase	1291907	1292440	Rev	0
ACSP50_1161	CDS		beta-N-acetylhexosaminidase	1292466	1293887	Fwd	1	1292466	leaderless	GTTTAGAGTC	GTGATC
ACSP50_1162	CDS		peptidase	1293946	1295916	Fwd	0
ACSP50_1163	CDS		hypothetical protein	1296200	1296487	Rev	0
ACSP50_1164	CDS		uncharacterized protein	1296551	1297318	Rev	0
ACSP50_1165	CDS		uncharacterized protein	1297331	1297963	Rev	1	1297982	19	GGGAATACCT	TTGCCG
ACSP50_1166	CDS		nitrate and nitrite sensing domain-containing protein	1298308	1300938	Fwd	0
ACSP50_1167	CDS		dynein regulation protein LC7	1300938	1301357	Fwd	0
ACSP50_1168	CDS		hypothetical protein	1301383	1301733	Fwd	0
ACSP50_1169	CDS		ATP-binding protein	1301714	1302307	Fwd	0
ACSP50_1170	CDS		LacI family transcriptional regulator	1302304	1303332	Rev	1	1303513	181	GCTTACTGTA	TTGACC
ACSP50_1171	CDS		3-carboxymuconate cyclase	1303600	1304658	Fwd	2	1303600	leaderless	TGATGGGATC	CTGCCA	1303599	leaderless	TGATGGGATC	CTGCCA
ACSP50_1172	CDS		VWA domain-containing protein	1304907	1306613	Fwd	2	1304847	60	GCGCAGTATG	ATGGCA	1304845	62	GCGCAGTATG	ATGGCA
ACSP50_1173	CDS		ROK family protein	1306692	1307876	Rev	0
ACSP50_1174	CDS		xylose isomerase	1307940	1309124	Fwd	1	1307915	25	CCAAATAATT	TTGACA
ACSP50_1175	CDS		xylulokinase	1309127	1310527	Fwd	0
ACSP50_1176	CDS		MFS transporter	1310922	1312385	Fwd	0
ACSP50_1177	CDS		alpha-glucosidase	1312293	1313897	Rev	0
ACSP50_1178	CDS		phosphohydrolase	1313925	1314620	Rev	0
ACSP50_1179	CDS		histidine kinase	1314688	1315767	Rev	0
ACSP50_1180	CDS		hypothetical protein	1315943	1316086	Rev	2	1316086	leaderless	GGGTACCAGC	CTGATT	1316089	leaderless	GGGTACCAGC	CTGATT
ACSP50_1181	CDS		metallophosphoesterase	1316134	1316886	Rev	0
ACSP50_1182	CDS		hypothetical protein	1316883	1317131	Rev	0
ACSP50_1183	CDS		uncharacterized protein	1317134	1317709	Rev	1	1317733	24	GGTAATGGTC
ACSP50_1184	CDS		thymidylate kinase	1317848	1318561	Fwd	0
ACSP50_1185	CDS		oxidoreductase	1318571	1319254	Rev	0
ACSP50_1186	CDS		RNA polymerase sigma factor SigB	1319799	1320800	Fwd	10	1319711	88	TGACACTTTC		1319752	47	CCATTTGTTG		1319603	196	TGGTGTTATG	TGGACG	1319605	194	TGGTGTTATG	TGGACG	1319518	281	CCGTATATCA		1319698	101	ACCCAGGCAT		1319709	90	CGTGACACTT		1319714	85	ACTTTCGATC		1319327	472	GGCTACGAAT		1319626	173	GGTAACCGTC
ACSP50_1187	CDS	yqgT	D-gamma-glutamyl-meso-diaminopimelic acid endopeptidase	1320867	1321814	Rev	2	1322029	215	CGATAAGTTG	TTGATT	1322031	217	CGATAAGTTG	TTGATT
ACSP50_1188	CDS		membrane protein	1322147	1322467	Rev	0
ACSP50_1189	CDS		hypothetical protein	1322490	1322906	Rev	1	1322907	leaderless	CGGTAGGCTC
ACSP50_1190	CDS		hypothetical protein	1322995	1323234	Fwd	2	1322962	33	GGCAAGCCAC	TTGGCG	1322966	29	AGCCACCGGT	TTGGCG
ACSP50_1191	CDS		uncharacterized protein	1323306	1323821	Fwd	0
ACSP50_1192	CDS		hypothetical protein	1323822	1324028	Rev	1	1324028	leaderless	GGGTACCGAT	TTGTCC
ACSP50_1193	CDS		transcription antitermination regulator	1324381	1325211	Fwd	1	1324381	leaderless	TGGCAGTATC	GTAACG
ACSP50_1194	CDS		monooxygenase	1325356	1325664	Rev	1	1325664	leaderless	CGGTAGCGTG	GGGACG
ACSP50_1195	CDS		MFS transporter	1325767	1327464	Rev	0
ACSP50_1196	CDS		MarR-family transcriptional regulator	1327461	1327946	Rev	2	1327979	33	TTGTACGCTA	CTGATC	1327980	34	TTGTACGCTA	CTGATC
ACSP50_1197	CDS		methyltransferase	1328034	1328633	Rev	1	1328633	leaderless	GCGCACAATC	TTCCCG
ACSP50_1198	CDS		SARP family transcriptional regulator	1328682	1329158	Rev	1	1329161	leaderless	CGCCACGATT	TTGCCG
ACSP50_1199	CDS		LuxR-family transcriptional regulator	1329371	1330027	Fwd	0
ACSP50_1200	CDS		Midasin	1330235	1330801	Rev	0
ACSP50_1201	CDS		hypothetical protein	1331043	1332026	Fwd	0
ACSP50_1202	CDS		D-3-phosphoglycerate dehydrogenase	1332069	1333286	Rev	4	1333373	87	GACTACGCTT	GTGCCG	1333548	262	TGCCAGGATC	GTGCCG	1333374	88	GACTACGCTT	GTGCCG	1333316	30		GTGCCG
ACSP50_1203	CDS		hypothetical protein	1333693	1333899	Fwd	0
ACSP50_1204	CDS		hypothetical protein	1334296	1335294	Fwd	1	1334262	34	CCGTATCGAA	TTGATC
ACSP50_1205	CDS		hypothetical protein	1335344	1335676	Rev	0
ACSP50_1206	CDS		hypothetical protein	1335860	1336144	Fwd	0
ACSP50_1207	tRNA			1336440	1336513	Rev
ACSP50_1208	CDS		lysophospholipase	1336527	1337612	Rev	0
ACSP50_1209	CDS		single-stranded DNA-binding protein	1337769	1338416	Fwd	0
ACSP50_1210	CDS		hypothetical protein	1338663	1339124	Fwd	1	1338660	leaderless	CGGCAGACTG	TGGTCT
ACSP50_1211	CDS		adenosylcobinamide-phosphate synthase	1339206	1340192	Fwd	0
ACSP50_1212	CDS		cobyric acid synthase CobQ	1340189	1341769	Fwd	0
ACSP50_1213	CDS		peptidase M48	1341872	1342951	Fwd	1	1341818	54	GCGTACGTTG	CTGACG
ACSP50_1214	CDS		dipeptidase	1342965	1344317	Fwd	1	1342965	leaderless	GATTACGATC
ACSP50_1215	CDS		monooxygenase	1344336	1345814	Fwd	0
ACSP50_1216	CDS		hypothetical protein	1345844	1346137	Fwd	1	1345844	leaderless	TGATAGGATT	GTGATC
ACSP50_1217	CDS	ligB	ATP-dependent DNA ligase	1346471	1348018	Fwd	0
ACSP50_1218	CDS		uncharacterized protein	1348073	1348543	Rev	0
ACSP50_1219	CDS		Surfeit locus protein 1	1348554	1349636	Rev	1	1349636	leaderless	GGGTAGCCTC
ACSP50_1220	CDS	cobB_1	Cobyrinic acid A;C-diamide synthase	1349748	1352147	Fwd	0
ACSP50_1221	CDS		TIGR03086 family protein	1352276	1352932	Fwd	0
ACSP50_1222	CDS		glycosyl transferase	1353287	1355428	Rev	0
ACSP50_1223	CDS		aminotransferase	1355504	1356568	Fwd	1	1355504	leaderless	CGGCATGCTG
ACSP50_1224	CDS		nicotinate-nucleotide--dimethylbenzimidazolephosphoribosyltransferase	1356565	1357617	Fwd	0
ACSP50_1225	CDS		siroheme synthase	1357655	1358863	Fwd	0
ACSP50_1226	CDS		trehalose-6-phosphate synthase	1358953	1360350	Rev	2	1360406	56	GGGTACGTTC	ATGGCA	1360416	66	GAGCAGAGTG	ATGGCA
ACSP50_1227	CDS		hypothetical protein	1360516	1361001	Fwd	0
ACSP50_1228	CDS		energy-dependent translational throttle protein EttA	1361098	1362774	Fwd	1	1361049	49	TGGAAGGATT	GCGACG
ACSP50_1229	CDS		thioesterase	1362808	1363218	Fwd	0
ACSP50_1230	CDS		hypothetical protein	1363218	1363877	Fwd	0
ACSP50_1231	CDS		hypothetical protein	1364007	1364714	Fwd	1	1363953	54	GGGTACCGTC	ATGACC
ACSP50_1232	CDS		uncharacterized protein	1365216	1366478	Rev	0
ACSP50_1233	CDS		globin	1366541	1366933	Rev	1	1366933	leaderless	TGGCAGGATG	CGGCCA
ACSP50_1234	CDS		MFS transporter	1366957	1368315	Rev	2	1368363	48	GGGCAGAATC	TAGCCT	1368350	35	GAACAGCTCT	TAGCCT
ACSP50_1235	CDS		mechanosensitive ion channel protein MscS	1368467	1369468	Rev	1	1369543	75	CGGTACCTTG	CTGACG
ACSP50_1236	CDS		HNH endonuclease	1369734	1370291	Fwd	1	1369648	86	AGGGACTATT
ACSP50_1237	CDS		class F sortase	1370292	1371098	Rev	0
ACSP50_1238	CDS		hypothetical protein	1371106	1371588	Rev	0
ACSP50_1239	CDS		uncharacterized protein	1371761	1372048	Fwd	2	1371740	21	CGCTACCGTG		1371738	23	CGCTACCGTG
ACSP50_1240	CDS		uncharacterized protein	1372035	1372424	Fwd	0
ACSP50_1241	CDS		hypothetical protein	1372421	1372966	Rev	1	1372993	27	GAGTAGGCTG	TTGCAA
ACSP50_1242	CDS		aminopeptidase N	1373044	1375602	Rev	1	1375633	31	GCATAGGCTT
ACSP50_1243	CDS		DSBA oxidoreductase	1375681	1376307	Fwd	1	1375680	leaderless	TGGCAGGATC
ACSP50_1244	CDS		hypothetical protein	1376361	1376576	Fwd	0
ACSP50_1245	CDS		uncharacterized protein	1376587	1377783	Fwd	2	1376586	leaderless	GGGTAAGTTG	TGGGCC	1376585	leaderless	GGGTAAGTTG	TGGGCC
ACSP50_1246	CDS		alpha/beta hydrolase	1377783	1378700	Fwd	0
ACSP50_1247	CDS		ribose 5-phosphate isomerase A	1378704	1379405	Rev	2	1379441	36	GATTACGATG		1379443	38	GATTACGATG
ACSP50_1248	CDS		hypothetical protein	1379455	1379730	Rev	0
ACSP50_1249	CDS		acetyltransferase	1379865	1381076	Rev	1	1381077	leaderless	CGTTACACAA	GTGGCC
ACSP50_1250	CDS		DNA-directed RNA polymerase II subunit RPB1	1381179	1381790	Fwd	1	1381142	37	CGTTACTCTC	CGGCCA
ACSP50_1251	CDS		glycosyl transferase	1381806	1382714	Fwd	0
ACSP50_1252	CDS		transcriptional regulator	1382873	1383379	Rev	0
ACSP50_1253	CDS		transcriptional regulator	1383376	1383696	Rev	2	1383696	leaderless	ACATAACTTT	TTGACA	1383697	leaderless	ACATAACTTT	TTGACA
ACSP50_1254	CDS		hypothetical protein	1383976	1384167	Rev	0
ACSP50_1255	CDS		hypothetical protein	1384305	1384676	Rev	0
ACSP50_1256	CDS		secreted and surface protein containing fasciclin-like repeats	1384785	1385429	Rev	0
ACSP50_1257	CDS		Anti-sigma-K factor rskA	1385501	1386253	Rev	0
ACSP50_1258	CDS		RNA polymerase subunit sigma	1386250	1386873	Rev	0
ACSP50_1259	CDS		ArsR-family transcriptional regulator	1387035	1387337	Fwd	1	1387012	23	TTCTACTATC	GTGATC
ACSP50_1260	CDS		MFS transporter permease	1387231	1388481	Rev	0
ACSP50_1261	CDS		uncharacterized protein	1388621	1392085	Rev	2	1392113	28	ATGAAAGATC	TTGTGC	1392114	29	ATGAAAGATC	TTGTGC
ACSP50_1262	CDS		uncharacterized protein	1392232	1392780	Fwd	0
ACSP50_1263	CDS		uncharacterized protein	1393112	1393654	Fwd	0
ACSP50_1264	CDS		glutathione-dependent formaldehyde dehydrogenase	1393651	1394826	Fwd	0
ACSP50_1265	CDS		aldehyde dehydrogenase	1394938	1396098	Fwd	0
ACSP50_1266	CDS	yraA_1	Putative cysteine protease YraA	1396100	1396489	Fwd	0
ACSP50_1267	CDS	yfkM	General stress protein 18	1396504	1396674	Fwd	0
ACSP50_1268	CDS		hypothetical protein	1396760	1398049	Rev	0
ACSP50_1269	CDS		hypothetical protein	1398046	1399101	Rev	0
ACSP50_1270	CDS		NUDIX hydrolase	1399599	1400117	Rev	0
ACSP50_1271	tRNA			1400495	1400567	Rev
ACSP50_1272	tRNA			1400698	1400772	Fwd
ACSP50_1273	CDS		trigger factor	1400810	1402159	Fwd	1	1400773	37
ACSP50_1274	CDS		ATP-dependent Clp protease proteolytic subunit	1402368	1403003	Fwd	2	1402311	57	GGTTAGGTTG	CTGATG	1402307	61	GGTTAGGTTG	CTGATG
ACSP50_1275	CDS	clpP	ATP-dependent Clp protease proteolytic subunit	1403015	1403677	Fwd	0
ACSP50_1276	CDS		ATP-dependent Clp protease ATP-binding subunit ClpX	1403890	1405179	Fwd	4	1403784	106	GGGTAACGTC	GTGACG	1403783	107	GGGTAACGTC	GTGACG	1403722	168	CGCTAGACTG	GTGACG	1403781	109	GGGTAACGTC	GTGACG
ACSP50_1277	CDS		GCN5 family acetyltransferase	1405236	1405823	Fwd	0
ACSP50_1278	CDS		hydrolase	1405853	1406647	Fwd	0
ACSP50_1279	CDS		hypothetical protein	1406681	1406896	Rev	2	1407302	406	GAGAACCGCT	TCGAAA	1406896	leaderless	TGACAGAGTG
ACSP50_1280	rRNA			1407489	1408992	Fwd
ACSP50_1281	rRNA			1409344	1412414	Fwd
ACSP50_1282	rRNA			1412522	1412637	Fwd
ACSP50_1283	CDS		hypothetical protein	1412759	1413556	Rev	0
ACSP50_1284	CDS		valine--tRNA ligase	1413631	1416270	Fwd	1	1413631	leaderless	CCGTAGACTT	TTGACC
ACSP50_1285	CDS		dihydrofolate synthase	1416267	1417622	Fwd	0
ACSP50_1286	CDS		uncharacterized protein	1417619	1418014	Fwd	0
ACSP50_1287	CDS		Glyoxalase-like domain protein	1418088	1421606	Rev	1	1421625	19	CCATAACCTG	TTCGCT
ACSP50_1288	CDS		nucleoside-diphosphate kinase	1421754	1422170	Fwd	1	1421718	36	CGATAGGCTG	TCGTCG
ACSP50_1289	CDS		isoleucine--tRNA ligase	1422564	1425674	Fwd	2	1422367	197	CGGTATCGTT	GTGAGG	1422370	194	CGGTATCGTT	GTGAGG
ACSP50_1290	CDS		glycerol acyltransferase	1425816	1426484	Fwd	0
ACSP50_1291	CDS		hypothetical protein	1426488	1427693	Rev	0
ACSP50_1292	CDS		sigma factor sigB regulation protein rsbQ	1427901	1428698	Fwd	2	1427851	50	TCGTATGGTT		1427849	52	TCGTATGGTT
ACSP50_1293	CDS		phosphatase	1428728	1431226	Fwd	1	1428708	20	TTGTAAACAG	TTGACG
ACSP50_1294	CDS		hypothetical protein	1431223	1431567	Fwd	0
ACSP50_1295	CDS		B12-binding domain-containing radical SAM protein	1431591	1433534	Fwd	1	1431590	leaderless	GCGTACGCTG	TTGGGT
ACSP50_1296	CDS		radical SAM-linked protein	1433587	1434321	Fwd	0
ACSP50_1297	CDS		ribonuclease	1434454	1437675	Fwd	0
ACSP50_1298	CDS		hypothetical protein	1437785	1438279	Fwd	0
ACSP50_1299	CDS		50S ribosomal protein L21	1438443	1438757	Fwd	4	1438323	120	AAGTAGGCTT	GTGTCG	1438321	122	AAGTAGGCTT	GTGTCG	1438435	8	CGTAAGTCTC		1438441	leaderless	AGGGAGTCCG
ACSP50_1300	CDS		50S ribosomal protein L27	1438766	1439023	Fwd	0
ACSP50_1301	CDS	obgE	GTPase ObgE	1439106	1440602	Fwd	1	1439035	71	GAGTAGTTTT	CCGTCA
ACSP50_1302	CDS		GCN5 family acetyltransferase	1440660	1441109	Fwd	1	1440660	leaderless	ACCTAGAGTT
ACSP50_1303	CDS		tryptophan--tRNA ligase	1441098	1442087	Rev	1	1442247	160	CGCTAATTTC	TTGCCC
ACSP50_1304	CDS		aminopeptidase N	1442327	1444831	Fwd	0
ACSP50_1305	CDS		hybrid sensor histidine kinase/response regulator	1444887	1446389	Fwd	0
ACSP50_1306	CDS		nicotinate-nicotinamide nucleotide adenylyltransferase	1446432	1447013	Fwd	0
ACSP50_1307	CDS		ribosome silencing factor RsfS	1447054	1447458	Fwd	2	1447026	28	TGAGAGACTT		1447024	30	TGAGAGACTT
ACSP50_1308	CDS		phosphoglycerate kinase	1447455	1448057	Fwd	0
ACSP50_1309	CDS		hypothetical protein	1448093	1448434	Fwd	0
ACSP50_1310	CDS		hypothetical protein	1448470	1449318	Fwd	0
ACSP50_1311	CDS		hypothetical protein	1449315	1450349	Rev	0
ACSP50_1312	CDS		N5-glutamine S-adenosyl-L-methionine-dependent methyltransferase	1450358	1451134	Rev	0
ACSP50_1313	CDS		DNA-binding protein	1451601	1452449	Fwd	0
ACSP50_1314	CDS		competence protein ComEC	1452770	1455112	Fwd	0
ACSP50_1315	CDS		DNA polymerase III subunit delta	1455355	1456338	Fwd	0
ACSP50_1316	CDS		hypothetical protein	1456335	1457315	Fwd	0
ACSP50_1317	CDS		30S ribosomal protein S20	1457752	1458018	Rev	9	1458130	112	TGGTAATCTG	TTGGCG	1458131	113	TGGTAATCTG	TTGGCG	1458098	80	CTGTTGTTTT		1458110	92			1458100	82	CGCTGTTGTT		1458122	104	CTGTTTCTTC	TTGGCG	1458050	32	CCACTCGTTG		1458062	44	CCGCGCGGTG		1458036	18	GACCATTTTC
ACSP50_1318	CDS		aminoglycoside phosphotransferase	1458669	1459700	Rev	0
ACSP50_1319	CDS		hypothetical protein	1459764	1460297	Fwd	0
ACSP50_1320	CDS		transcription elongation factor	1460411	1461343	Fwd	1	1460332	79	TCGCCGCCTG	CTGAGG
ACSP50_1321	CDS		elongation factor 4	1461457	1463334	Fwd	2	1461379	78	TGGGACGATA	GTGATC	1461381	76	TGGGACGATA	GTGATC
ACSP50_1322	CDS		transglycosylase	1463417	1463692	Fwd	2	1463374	43	GGGAACTCTG	TTGAGT	1463373	44	GGGAACTCTG	TTGAGT
ACSP50_1323	CDS		diguanylate cyclase	1463791	1465464	Rev	1	1465464	leaderless	TGGTACTAAG	TGGACA
ACSP50_1324	CDS		hypothetical protein	1465580	1466428	Rev	1	1466448	20	GACTAGGCTG	ATGATC
ACSP50_1325	CDS		enoyl-CoA hydratase	1466480	1467256	Rev	1	1467256	leaderless	CCTTAGGGTG	CGGCCA
ACSP50_1326	CDS		coproporphyrinogen III oxidase	1467284	1468486	Fwd	0
ACSP50_1327	CDS		hypothetical protein	1468476	1468859	Rev	0
ACSP50_1328	CDS		heat-inducible transcriptional repressor HrcA	1468986	1470008	Fwd	2	1468952	34	ACGTAGACTG		1468852	134	CCGTACTGTT	TAGCCG
ACSP50_1329	CDS		molecular chaperone DnaJ	1470043	1471182	Fwd	0
ACSP50_1330	CDS		16S rRNA (uracil(1498)-N(3))-methyltransferase	1471431	1472201	Fwd	0
ACSP50_1331	CDS		PadR family transcriptional regulator	1472384	1472908	Rev	0
ACSP50_1332	CDS		Multidrug resistance protein mdtK	1472995	1474434	Fwd	0
ACSP50_1333	CDS		glycosyl hydrolase	1474370	1476730	Rev	0
ACSP50_1334	CDS		histidine triad nucleotide-binding protein	1476809	1477162	Fwd	0
ACSP50_1335	CDS		penicillin-binding protein	1477159	1478523	Fwd	0
ACSP50_1336	CDS		phosphate starvation protein PhoH	1478716	1479792	Fwd	2	1478643	73	GGATAGGATG		1478639	77	GGATAGGATG
ACSP50_1337	CDS		rRNA maturation RNase YbeY	1479817	1480287	Fwd	0
ACSP50_1338	CDS		membrane protein	1480289	1481635	Fwd	0
ACSP50_1339	CDS		cytidine deaminase	1481628	1482008	Fwd	0
ACSP50_1340	CDS	era	GTPase Era	1482008	1483246	Fwd	0
ACSP50_1341	CDS		acyltransferase	1483331	1484377	Fwd	0
ACSP50_1342	CDS		liaG	1484336	1485100	Rev	1	1485100	leaderless	AAATAGCGTC	CTGATG
ACSP50_1343	CDS		DNA repair protein RecO	1485208	1485984	Fwd	1	1485208	leaderless	GGGCAGAATG	GGGTCA
ACSP50_1344	CDS		isoprenyl transferase	1485981	1486763	Fwd	0
ACSP50_1345	CDS		phosphoglycerate mutase	1486760	1487275	Fwd	0
ACSP50_1346	CDS		haloacid dehalogenase	1487297	1487956	Rev	0
ACSP50_1347	CDS		hypothetical protein	1487968	1488264	Rev	0
ACSP50_1348	CDS		5;10-methylenetetrahydrofolate reductase	1488306	1489223	Rev	2	1489223	leaderless	TTCTAGGGTG	GTCACC	1489224	leaderless	TTCTAGGGTG	GTCACC
ACSP50_1349	CDS		hypothetical protein	1489322	1489741	Rev	1	1489741	leaderless	GATGATCATG	TTGCCG
ACSP50_1350	CDS		cobalt transporter	1489919	1490710	Rev	0
ACSP50_1351	CDS	cbiO	ABC transporter ATP-binding protein	1490707	1492110	Rev	0
ACSP50_1352	CDS		integral membrane protein	1492116	1492700	Rev	2	1492950	250	TGTTAGCGTC		1492952	252	TGTTAGCGTC
ACSP50_1353	CDS		haloalkane dehalogenase	1493003	1493818	Fwd	0
ACSP50_1354	CDS		amine oxidase	1493850	1494401	Fwd	0
ACSP50_1355	CDS		membrane protein	1494364	1494975	Rev	0
ACSP50_1356	CDS		transcriptional repressor	1494992	1495396	Rev	0
ACSP50_1357	CDS		putative ArsR-family transcriptional regulator	1495390	1495695	Rev	0
ACSP50_1358	CDS		ABC transporter	1495688	1496548	Rev	0
ACSP50_1359	CDS		ABC transporter	1496549	1497331	Rev	0
ACSP50_1360	CDS		hypothetical protein	1497328	1497417	Rev	0
ACSP50_1361	CDS		ABC transporter substrate-binding protein	1497414	1498268	Rev	1	1498269	leaderless	GACCACAGTT	TTGACA
ACSP50_1362	CDS		hypothetical protein	1498317	1498571	Rev	1	1498775	204	CGGTAGGCTC
ACSP50_1363	CDS		antibiotic biosynthesis monooxygenase	1498606	1498947	Fwd	1	1498606	leaderless	GCGTACCCTC	GTCACA
ACSP50_1364	CDS		hypothetical protein	1498964	1499491	Fwd	1	1498964	leaderless	CACTAGGCTG
ACSP50_1365	CDS		glycine--tRNA ligase	1499554	1500933	Fwd	1	1499502	52	GAGTAGCGTG
ACSP50_1366	CDS		extracellular protein	1501094	1502338	Fwd	1	1501071	23	ATCTACCATG
ACSP50_1367	CDS		xanthine dehydrogenase	1502366	1502836	Rev	1	1502848	12	TGGCAGAGTC	GTGACC
ACSP50_1368	CDS		tRNA-dihydrouridine synthase	1503134	1504252	Fwd	1	1503119	15	TGTCACTCTA
ACSP50_1369	CDS		hypothetical protein	1504282	1505361	Rev	0
ACSP50_1370	CDS		uncharacterized protein	1505433	1505804	Rev	0
ACSP50_1371	CDS		hypothetical protein	1505898	1506395	Rev	0
ACSP50_1372	CDS		hypothetical protein	1506432	1507418	Rev	0
ACSP50_1373	CDS		hypothetical protein	1507486	1507866	Rev	0
ACSP50_1374	CDS		glyoxalase	1508122	1508490	Fwd	1	1508098	24	GCGTAACCTG	TCGCCG
ACSP50_1375	CDS		chemotaxis protein	1508484	1510070	Rev	0
ACSP50_1376	CDS		deoxyguanosinetriphosphate triphosphohydrolase	1510116	1511327	Fwd	0
ACSP50_1377	CDS		DNA primase	1511376	1513220	Fwd	1	1511376	leaderless	AGGCAGGATG	CTGGCA
ACSP50_1378	CDS		uncharacterized protein	1513217	1513738	Fwd	0
ACSP50_1379	CDS		ABC transporter	1513749	1514672	Fwd	1	1513749	leaderless	CCGTAGGGTC
ACSP50_1380	CDS		ABC transporter	1514676	1515434	Fwd	0
ACSP50_1381	CDS		ABC transporter	1515512	1516321	Fwd	0
ACSP50_1382	CDS		ribonuclease BN	1516874	1518193	Rev	1	1518265	72	GGGAACAACC	TTAGCG
ACSP50_1383	CDS		hypothetical protein	1518864	1519901	Fwd	0
ACSP50_1384	CDS		uncharacterized protein	1519976	1520299	Rev	3	1520336	37	GGGTATGCAC	ATGACG	1520346	47	CGGCAGGATG	ATGACG	1520340	41	GGGTATGCAC	ATGACG
ACSP50_1385	tRNA			1520517	1520590	Fwd
ACSP50_1386	CDS		amine oxidase	1520905	1522167	Fwd	0
ACSP50_1387	CDS		hypothetical protein	1522183	1522356	Fwd	0
ACSP50_1388	tRNA			1522404	1522478	Fwd
ACSP50_1389	CDS		NERD nuclease	1524461	1526392	Fwd	1	1524214	247	TTCTATGATC	CTGAAG
ACSP50_1390	CDS		uncharacterized protein	1526818	1527957	Fwd	3	1526727	91	TGGTAGACGG	TTGCCC	1526730	88	TGGTAGACGG	TTGCCC	1526525	293	GACGAGACTT	TTGCCC
ACSP50_1391	CDS		hypothetical protein	1528015	1528752	Fwd	1	1528015	leaderless	TCATAGGTTG	GTGATG
ACSP50_1392	CDS		toxin-antitoxin system; toxin component	1528775	1529035	Rev	0
ACSP50_1393	CDS		PHD family toxin-antitoxin system; antitoxin component	1529032	1529289	Rev	2	1529307	18	TGGTACCATA		1529309	20	TGGTACCATA
ACSP50_1394	CDS		hypothetical protein	1530194	1530445	Fwd	1	1530163	31	GTGTAGGGTC	TTCGCG
ACSP50_1395	CDS		hypothetical protein	1530748	1531188	Rev	1	1531384	196	CGGTATCGTC	ATCACG
ACSP50_1396	CDS		hypothetical protein	1531362	1531535	Fwd	0
ACSP50_1397	CDS		hypothetical protein	1531663	1531920	Fwd	0
ACSP50_1398	CDS		short-chain dehydrogenase	1532020	1532730	Rev	0
ACSP50_1399	CDS		putative MerR-family transcriptional regulator	1532789	1533151	Fwd	1	1532748	41	CGCTACGCTA	GTGCCG
ACSP50_1400	CDS		uncharacterized protein	1533253	1534590	Fwd	0
ACSP50_1401	CDS		hypothetical protein	1534591	1535205	Rev	0
ACSP50_1402	CDS		hypothetical protein	1535346	1535807	Fwd	2	1535304	42	GGCTTCAATC	ATGACG	1535213	133	AGCCATCATG	ATGACG
ACSP50_1403	CDS		chitinase	1535804	1537204	Rev	0
ACSP50_1404	CDS		hypothetical protein	1537507	1538244	Fwd	0
ACSP50_1405	CDS		glycoside hydrolase	1538290	1540764	Rev	1	1540815	51	TGTTCAACTG	TTGACT
ACSP50_1406	CDS		hypothetical protein	1540996	1541640	Fwd	1	1540936	60	GCGTACTCCC	CTGAAC
ACSP50_1407	CDS		hypothetical protein	1541640	1542014	Fwd	0
ACSP50_1408	CDS		hypothetical protein	1542031	1542858	Fwd	0
ACSP50_1409	CDS		hypothetical protein	1542861	1543475	Fwd	0
ACSP50_1410	CDS		PA-phosphatase	1543576	1544844	Rev	2	1544882	38	GACCAGGGTG	TTGTGT	1544880	36	GACCAGGGTG	TTGTGT
ACSP50_1411	CDS		hypothetical protein	1544900	1546231	Rev	0
ACSP50_1412	CDS		Biofilm dispersion protein bdlA	1546221	1547549	Rev	0
ACSP50_1413	CDS		hypothetical protein	1547895	1549139	Fwd	1	1547868	27	TGATAGAACG
ACSP50_1414	CDS		hypothetical protein	1548993	1549808	Rev	0
ACSP50_1415	CDS		hypothetical protein	1549930	1550883	Rev	0
ACSP50_1416	CDS		lipase	1551461	1552318	Fwd	2	1551433	28	GCATATCGTG	ATGACG	1551432	29	GCATATCGTG	ATGACG
ACSP50_1417	CDS		MFS transporter	1552296	1553552	Rev	0
ACSP50_1418	CDS		aminoglycoside 3'-phosphotransferase	1553639	1554472	Fwd	0
ACSP50_1419	CDS		hypothetical protein	1554554	1554733	Fwd	1	1554499	55	CTCTACGATA
ACSP50_1420	CDS		radical SAM protein	1554769	1555914	Fwd	0
ACSP50_1421	CDS		hypothetical protein	1556048	1557220	Fwd	1	1555964	84	CGGTAGTAAT
ACSP50_1422	CDS		Nephrocystin-3	1557342	1561268	Fwd	0
ACSP50_1423	CDS		hypothetical protein	1561450	1561614	Fwd	1	1561429	21	TGCTACGCTT	TCGGCG
ACSP50_1424	CDS		radical SAM protein	1561616	1562779	Fwd	0
ACSP50_1425	CDS		uncharacterized protein	1562780	1566709	Rev	0
ACSP50_1426	CDS		TIR domain-containing protein	1566731	1567975	Rev	1	1568016	41	CTATATACTC
ACSP50_1427	CDS		putative ABC transporter-binding protein	1568105	1569289	Fwd	0
ACSP50_1428	CDS		hypothetical protein	1569286	1569693	Fwd	0
ACSP50_1429	CDS		protein phosphatase	1569791	1570243	Rev	0
ACSP50_1430	CDS		arginine--tRNA ligase	1570433	1572085	Fwd	1	1570298	135	GGTTATAGTC	TCGGCC
ACSP50_1431	CDS	cpdB	5'-Nucleotidase; 2';3'-cyclic-nucleotide 2'-phosphodiesterase	1572206	1574011	Fwd	1	1572154	52	CGTTAGGGTG	TTGATC
ACSP50_1432	CDS		hypothetical protein	1574001	1574633	Rev	0
ACSP50_1433	CDS		MerR family transcriptional regulator	1574715	1575572	Rev	1	1575575	leaderless	CGGGATGGTG	TTGACT
ACSP50_1434	CDS		serine/threonine protein kinase	1575620	1577020	Rev	1	1577092	72	CTGTACTCTT	TGGCCT
ACSP50_1435	CDS		hypothetical protein	1577121	1577531	Rev	0
ACSP50_1436	CDS		uncharacterized protein	1577596	1578006	Rev	1	1578052	46	GGGCAGGAGA	TTGCCG
ACSP50_1437	CDS		anti-anti-sigma factor	1578320	1578670	Fwd	3	1578203	117	GCCTAACCTT		1578150	170	CAGTACTGTT	TCGAAA	1578153	167	CAGTACTGTT	TCGAAA
ACSP50_1438	CDS		5'/3'-nucleotidase SurE	1578925	1579776	Rev	0
ACSP50_1439	CDS		phosphofructokinase	1579773	1580723	Rev	0
ACSP50_1440	CDS		hypothetical protein	1580774	1581079	Rev	0
ACSP50_1441	CDS		ATP-dependent DNA helicase	1581251	1583395	Rev	2	1583481	86	TGAGAGGTTC		1583425	30	GAGTACGTTC	TCGACG
ACSP50_1442	CDS		alpha/beta hydrolase	1583527	1584465	Rev	1	1584506	41	AGTGATGATT	TGGTCG
ACSP50_1443	CDS		carbonic anhydrase	1584635	1585237	Fwd	1	1584634	leaderless	TACGAGAATC	CTGCCC
ACSP50_1444	CDS		uncharacterized protein	1585312	1585638	Rev	2	1585681	43	GTGTAGAGTT	CCGACG	1585683	45	GTGTAGAGTT	CCGACG
ACSP50_1445	CDS		hypothetical protein	1585883	1586374	Fwd	1	1585826	57	CGGCATCATG	CTGGCG
ACSP50_1446	CDS		glycoside hydrolase family 3	1586412	1588154	Fwd	0
ACSP50_1447	CDS		propionyl-CoA carboxylase subunit beta	1588190	1589470	Rev	0
ACSP50_1448	CDS		beta-ketoacyl-[acyl-carrier-protein] synthase II	1589522	1590748	Rev	0
ACSP50_1449	CDS		acyl carrier protein	1590750	1590992	Rev	4	1591033	41	CCGTAAGATT	CGGGCA	1591040	48			1591034	42	CCGTAAGATT	CGGGCA	1591029	37	CCGTAAGATT	CGGGCA
ACSP50_1450	CDS		3-oxoacyl-ACP synthase	1591043	1591993	Rev	0
ACSP50_1451	CDS		ACP S-malonyltransferase	1592025	1592954	Rev	0
ACSP50_1452	CDS		PucR family transcriptional regulator	1593109	1594197	Rev	0
ACSP50_1453	CDS		hypothetical protein	1594543	1594758	Fwd	0
ACSP50_1454	CDS		TetR family transcriptional regulator	1594884	1595453	Fwd	0
ACSP50_1455	CDS		hypothetical protein	1595531	1596247	Rev	2	1596406	159	GGGTAATATC		1596352	105	CCACATGGCT	TTTACC
ACSP50_1456	CDS		glutamate--tRNA ligase	1596529	1597902	Rev	2	1597941	39	CGGTAGTCTG		1597943	41	CGGTAGTCTG
ACSP50_1457	CDS		pyruvate dehydrogenase (acetyl-transferring); homodimeric type	1598036	1600774	Rev	2	1600834	60	AGGCAGGATG	GTGACG	1600837	63	TAAGAGGCAG	GTGACG
ACSP50_1458	CDS		hypothetical protein	1600928	1601332	Rev	0
ACSP50_1459	CDS		transketolase	1601530	1603749	Fwd	1	1601530	leaderless	CGCGATGCTG	GTGGCA
ACSP50_1460	CDS		hypothetical protein	1603858	1604289	Fwd	3	1603809	49	GTGTGGACTA	TGGACT	1603831	27	CGGTGCTATT	TGGACT	1603758	100	CGGTAAATTG	TGGACT
ACSP50_1461	CDS		peroxiredoxin	1604607	1605071	Fwd	1	1604607	leaderless	GGCTAGGCTG	TCGGCG
ACSP50_1462	tRNA			1605110	1605182	Fwd
ACSP50_1463	CDS		hypothetical protein	1606314	1606928	Rev	0
ACSP50_1464	CDS		hypothetical protein	1607167	1607697	Rev	1	1607697	leaderless	CGTTAGCGTT	CCGCCA
ACSP50_1465	CDS		hypothetical protein	1607864	1608703	Fwd	0
ACSP50_1466	CDS		DNA primase	1608849	1609493	Rev	0
ACSP50_1467	CDS		Putative HTH-type transcriptional regulatory protein	1609716	1610945	Fwd	4	1609607	109	TACGAGCATC	TTTGCA	1609561	155	TCGTTGGGCC		1609606	110	TACGAGCATC	TTTGCA	1609665	51	GTTCAGACTG
ACSP50_1468	CDS		flavoprotein	1610959	1611546	Fwd	0
ACSP50_1469	CDS		Nif3-like dinuclear metal center hexameric protein	1611566	1612414	Fwd	0
ACSP50_1470	CDS		uncharacterized protein	1612411	1613145	Fwd	0
ACSP50_1471	CDS		bifunctional RNase H/acid phosphatase	1613142	1614242	Fwd	0
ACSP50_1472	CDS		glycosyl hydrolase	1614323	1615609	Fwd	0
ACSP50_1473	CDS		hypothetical protein	1615790	1616011	Fwd	1	1615752	38	CGTTAGCGTG	TCGCCA
ACSP50_1474	CDS		sodium:solute symporter	1616008	1617651	Fwd	0
ACSP50_1475	CDS		hypothetical protein	1617829	1618542	Fwd	1	1617780	49	CGGTAGCGTC	TTGCCC
ACSP50_1476	CDS		hypothetical protein	1618841	1619473	Rev	0
ACSP50_1477	misc_RNA			1619735	1620138	Rev
ACSP50_1478	CDS		permease	1620200	1620964	Fwd	2	1620197	leaderless	GCGTAGGGTC		1619970	230	TGGTGAGCTC	CGGTCA
ACSP50_1479	CDS		hypothetical protein	1621033	1621455	Rev	0
ACSP50_1480	CDS		glyceraldehyde-3-phosphate dehydrogenase	1621631	1622689	Fwd	7	1621510	121	TGACATTGTC		1621509	122	TGACATTGTC		1621507	124	TGACATTGTC		1621545	86	TCATAGTGTC	TTGACG	1621506	125	TGTGACATTG		1621389	242	ATCCATTGTG		1621544	87	TCATAGTGTC	TTGACG
ACSP50_1481	CDS		threonine dehydratase	1622711	1623598	Fwd	1	1622711	leaderless	GCCTAGATTG
ACSP50_1482	CDS		ABC-2 family transporter protein	1623630	1624907	Fwd	0
ACSP50_1483	CDS		D-alanyl-D-alanine carboxypeptidase	1624942	1625394	Fwd	0
ACSP50_1484	CDS		methyltransferase type 11	1625418	1626209	Rev	0
ACSP50_1485	CDS		aspartate-semialdehyde dehydrogenase	1626312	1627337	Fwd	1	1626311	leaderless	CCGTATTTTG	TTGGTA
ACSP50_1486	CDS		uncharacterized protein	1627608	1627814	Fwd	1	1627608	leaderless	TTGCAGAGTG
ACSP50_1487	CDS		hypothetical protein	1627892	1633366	Fwd	0
ACSP50_1488	CDS		ribonuclease II	1633581	1635005	Fwd	1	1633581	leaderless	TGGTAGGAAT	TGGGCC
ACSP50_1489	CDS		3-methyl-2-oxobutanoate hydroxymethyltransferase	1635157	1635987	Rev	1	1636036	49	TGCGACGATG	CTGACC
ACSP50_1490	CDS		NAD+ synthase	1636130	1637911	Rev	0
ACSP50_1491	CDS		type I glutamate--ammonia ligase	1638025	1639377	Fwd	1	1637995	30	GCGTAGTCTC	GTCACA
ACSP50_1492	CDS		membrane protein	1639573	1639998	Fwd	1	1639544	29	GGGTACGGTC
ACSP50_1493	CDS		hypothetical protein	1640154	1641302	Rev	0
ACSP50_1494	CDS		HTH-type 11 domain containing transcriptional regulator	1641327	1642109	Fwd	0
ACSP50_1495	CDS		hypothetical protein	1642084	1642464	Rev	0
ACSP50_1496	CDS		glutamine amidotransferase	1642561	1643331	Fwd	2	1642561	leaderless	CGTTAGCCTC	TTGCCG	1642559	leaderless	CGTTAGCCTC	TTGCCG
ACSP50_1497	CDS		bifunctional glutamine-synthetase adenylyltransferase/deadenyltransferase	1643333	1646302	Fwd	0
ACSP50_1498	CDS		MarR family transcriptional regulator	1646307	1646753	Rev	2	1646772	19	TGGTAGGATA		1646774	21	TGGTAGGATA
ACSP50_1499	CDS		hypothetical protein	1646838	1647053	Fwd	1	1646791	47	GGTTATCCTA	TTCTCC
ACSP50_1500	CDS		hypothetical protein	1647280	1648674	Fwd	0
ACSP50_1501	CDS		membrane protein	1648613	1649773	Fwd	0
ACSP50_1502	CDS		ABC transporter	1649819	1650760	Fwd	0
ACSP50_1503	CDS		SARP family transcriptional regulator	1651036	1654491	Rev	1	1654503	12	AGGCAGAATC
ACSP50_1504	CDS		hypothetical protein	1654821	1657136	Fwd	1	1654792	29	TGGTAGACCT
ACSP50_1505	CDS		type I glutamate--ammonia ligase	1657649	1659073	Rev	5	1659132	59	CCATAACGTC	CTGCCA	1659130	57	CCATAACGTC	CTGCCA	1659234	161	CGATAGGGTC	CTGCCA	1659088	15		CTGCCA	1659127	54		CTGCCA
ACSP50_1506	CDS		transporter	1659266	1659667	Fwd	0
ACSP50_1507	CDS		hypothetical protein	1659642	1661549	Rev	0
ACSP50_1508	CDS		hypothetical protein	1661542	1662615	Rev	4	1662678	63	GCGTACTCTA	GTCACC	1662640	25	GGCTAACCTG	GTCACC	1662716	101	GGTTCACATA	GTCACC	1662707	92	AAGTACATTC	GTCACC
ACSP50_1509	CDS		uncharacterized protein	1662879	1663220	Fwd	22	1662695	184	CGATAGAGTA		1662719	160	ACGTAGGTTC		1662761	118	CGGTACATCG		1662694	185	CGATAGAGTA		1662795	84	CGCTACCTTC		1662700	179	GAGTACGCCT		1662725	154	TTCGAATGTA		1662706	173	GCCTTCGCCG		1662589	290	TGTTCTGCTT		1662717	162	ACGTAGGTTC
ACSP50_1510	CDS		uncharacterized protein	1663253	1663537	Fwd	2	1663249	4	TCGGAGAGAG	GCGACG	1663224	29	TGCGCGGCTG	GCGACG
ACSP50_1511	CDS		DNA-binding protein	1663628	1664029	Fwd	0
ACSP50_1512	CDS		hypothetical protein	1664029	1664415	Fwd	0
ACSP50_1513	CDS		hypothetical protein	1664465	1676896	Fwd	0
ACSP50_1514	CDS		hypothetical protein	1676889	1677377	Fwd	0
ACSP50_1515	CDS		hypothetical protein	1677385	1678389	Fwd	0
ACSP50_1516	CDS		hypothetical protein	1678378	1678710	Rev	0
ACSP50_1517	CDS		hypothetical protein	1678722	1679081	Rev	0
ACSP50_1518	CDS		uncharacterized protein	1679118	1679882	Fwd	0
ACSP50_1519	CDS		DNA-directed RNA polymerase subunit beta'	1679879	1680913	Fwd	0
ACSP50_1520	CDS		hypothetical protein	1680910	1681881	Fwd	0
ACSP50_1521	CDS		hypothetical protein	1681878	1682717	Fwd	0
ACSP50_1522	CDS		hypothetical protein	1682701	1683492	Rev	1	1683518	26	CGCTACCCTG	ATGCCG
ACSP50_1523	CDS		hypothetical protein	1683609	1684070	Fwd	1	1683567	42	GCATATCATC
ACSP50_1524	CDS		furin	1684070	1685290	Fwd	0
ACSP50_1525	CDS		type VII secretion protein EccB	1685332	1686690	Rev	0
ACSP50_1526	CDS		type VII secretion integral membrane protein EccD	1686698	1688101	Rev	1	1688129	28	TGCTAGTTTG
ACSP50_1527	CDS		type VII secretion protein EccC	1688271	1692230	Fwd	1	1688222	49	AGCTAGGATG
ACSP50_1528	CDS		serine/threonine protein phosphatase	1692361	1693314	Rev	2	1693413	99	TGGCATGATG	TGGGCG	1693411	97	TGGCATGATG	TGGGCG
ACSP50_1529	CDS		uncharacterized protein	1693596	1694540	Rev	0
ACSP50_1530	CDS		Otogelin	1695101	1696567	Rev	0
ACSP50_1531	CDS		ATPase	1696643	1698301	Rev	0
ACSP50_1532	CDS		translation initiation factor IF-2	1698314	1699843	Rev	1	1699899	56	CGCTAAGCTC	CCGGCA
ACSP50_1533	CDS		uncharacterized protein	1699906	1700598	Rev	1	1700599	leaderless	GACTACACTT	GGGACG
ACSP50_1534	CDS		hypothetical protein	1700774	1700929	Fwd	1	1700737	37	GCGAAGAGTC	ATGCCC
ACSP50_1535	CDS		putative LuxR-family transcriptional regulator	1701052	1704714	Fwd	1	1701052	leaderless	TGGCATGCTC	TTTTCT
ACSP50_1536	CDS		hypothetical protein	1705264	1705533	Fwd	0
ACSP50_1537	CDS		lipoyl synthase	1705718	1706614	Rev	2	1706641	27	GCGTATCTTC	TCGACC	1706638	24	GCGTATCTTC	TCGACC
ACSP50_1538	CDS		aspartate--tRNA(Asn) ligase	1707005	1708252	Fwd	1	1706778	227	CGTTAACGTC
ACSP50_1539	CDS		hypothetical protein	1708268	1709482	Fwd	0
ACSP50_1540	CDS		lipoate--protein ligase B	1709479	1710108	Rev	1	1710108	leaderless	GGATACGCTG
ACSP50_1541	CDS		uncharacterized protein	1710141	1712027	Rev	1	1712028	leaderless	TGCTAACCTG	CTGATC
ACSP50_1542	CDS		epimerase	1712058	1712981	Rev	0
ACSP50_1543	CDS	aceF	Dihydrolipoyllysine-residue acetyltransferase component of pyruvate dehydrogenase complex	1713066	1714853	Rev	0
ACSP50_1544	CDS		dihydrolipoyl dehydrogenase	1714894	1716285	Rev	3	1716349	64	TGACAAGATG	TTGAGC	1716351	66	TGACAAGATG	TTGAGC	1716291	6	GACTCGACTA	TTGAGC
ACSP50_1545	CDS		hypothetical protein	1716449	1716775	Fwd	2	1716429	20	TCGTACCCTT	GTGCCC	1716428	21	TCGTACCCTT	GTGCCC
ACSP50_1546	CDS		leucyl aminopeptidase	1716796	1718328	Rev	0
ACSP50_1547	CDS		glycine cleavage system protein T	1718449	1719540	Fwd	1	1718449	leaderless	CGGTAAGTTG	CTAACC
ACSP50_1548	CDS		cobalamin synthase	1719895	1720653	Rev	0
ACSP50_1549	CDS		cobalamin biosynthesis protein	1720650	1722521	Rev	3	1722551	30	CTCTAAGGTA	TTGTGC	1722549	28	CTCTAAGGTA	TTGTGC	1722552	31	CTCTAAGGTA	TTGTGC
ACSP50_1550	CDS		hypothetical protein	1722634	1722831	Fwd	2	1722604	30	CCGTAGGGTG	CGGACC	1722602	32	CCGTAGGGTG	CGGACC
ACSP50_1551	CDS		membrane protein	1722833	1723624	Fwd	0
ACSP50_1552	CDS		aldo/keto reductase	1723638	1724636	Rev	1	1724637	leaderless	CGATAGGCTT
ACSP50_1553	CDS		uncharacterized protein	1724658	1729070	Rev	0
ACSP50_1554	CDS		hypothetical protein	1729200	1730753	Fwd	0
ACSP50_1555	CDS		membrane protein	1730833	1731693	Fwd	0
ACSP50_1556	CDS		ABC transporter permease	1731686	1732486	Fwd	0
ACSP50_1557	CDS		methionine ABC transporter ATP-binding protein	1732483	1733430	Fwd	0
ACSP50_1558	CDS	bglA_1	Beta-glucanase precursor	1733446	1734810	Fwd	0
ACSP50_1559	CDS		uncharacterized protein	1734815	1735435	Rev	1	1735435	leaderless	GGCTACGCTC	ACGACA
ACSP50_1560	CDS		UDP-N-acetylglucosamine 1-carboxyvinyltransferase	1735503	1736858	Rev	0
ACSP50_1561	CDS		quinolinate synthetase	1737047	1738216	Rev	1	1738216	leaderless	TGCAACGATG
ACSP50_1562	CDS		hypothetical protein	1738287	1739393	Fwd	1	1738287	leaderless	TGCCACACTG
ACSP50_1563	CDS		uncharacterized protein	1739482	1739850	Fwd	3	1739445	37	GGTTAGCGTT	TTGGGA	1739443	39	GGTTAGCGTT	TTGGGA	1739449	33	GCGTTGCCTG	TTGGGA
ACSP50_1564	CDS		ribokinase	1739961	1740938	Fwd	0
ACSP50_1565	CDS		adenylate cyclase	1740955	1741455	Fwd	0
ACSP50_1566	CDS		SirA-like protein	1741448	1741594	Rev	0
ACSP50_1567	CDS		aminotransferase V	1741654	1742790	Rev	2	1742790	leaderless	CGATACCGTT	TTGAGG	1743054	264		TTGAGG
ACSP50_1568	CDS	ctaC	cytochrome c oxidase subunit II	1742957	1743886	Fwd	2	1742814	143	CGGTATCGTC	GTGGCC	1742890	67	GAGTAGTGTG	GTGGCC
ACSP50_1569	CDS	ctaF	cytochrome c oxidase; subunit IV	1743897	1744322	Fwd	0
ACSP50_1570	CDS		hypothetical protein	1744507	1744716	Rev	3	1744756	40	TGACAACGTC		1744853	137	CGACAGAATG		1744757	41	TGACAACGTC
ACSP50_1571	CDS		anthranilate phosphoribosyltransferase	1745010	1746068	Rev	0
ACSP50_1572	CDS		transcriptional regulatory protein ompR	1746104	1746556	Rev	1	1746566	10	CGATACGATC
ACSP50_1573	CDS		cytochrome c oxidase assembly protein	1746588	1747559	Rev	1	1747559	leaderless	GTCTAGCTTT
ACSP50_1574	CDS	ctaE	cytochrome c oxidase subunit III	1747670	1748266	Fwd	1	1747670	leaderless	GGGAATAATG
ACSP50_1575	CDS	qcrC	ubiquinol-cytochrome c reductase; cytochrome c subunit	1748319	1749167	Fwd	0
ACSP50_1576	CDS	qcrA	ubiquinol-cytochrome c reductase; iron-sulfur subunit	1749164	1750261	Fwd	0
ACSP50_1577	CDS	qcrB	ubiquinol-cytochrome c reductase; cytochrome b subunit	1750258	1751868	Fwd	0
ACSP50_1578	CDS		PaaX family transcriptional regulator	1751935	1752777	Rev	0
ACSP50_1579	CDS		GCN5 family acetyltransferase	1752774	1753361	Rev	1	1753361	leaderless	CGATAGAATC	TTCGCA
ACSP50_1580	CDS		hydrolase	1753391	1754404	Fwd	0
ACSP50_1581	CDS		AsnC family transcriptional regulator	1754408	1754695	Rev	0
ACSP50_1582	CDS		nucleotidyltransferase	1754738	1755679	Rev	0
ACSP50_1583	CDS		NUDIX hydrolase	1755712	1756275	Rev	0
ACSP50_1584	CDS		GTP diphosphokinase	1756345	1758135	Rev	1	1758240	105	GCTTAGGCTG	CTGACC
ACSP50_1585	CDS		endonuclease	1758243	1760042	Rev	1	1760042	leaderless	CTCTAGTGTT
ACSP50_1586	CDS		hypothetical protein	1760147	1761517	Fwd	0
ACSP50_1587	CDS		hypothetical protein	1761629	1761838	Fwd	0
ACSP50_1588	CDS		peptidase	1761850	1763106	Fwd	0
ACSP50_1589	CDS		glycosyl transferase family 1	1763366	1764496	Fwd	0
ACSP50_1590	CDS		hypothetical protein	1764833	1765348	Rev	1	1765348	leaderless	CGGTATCCTC
ACSP50_1591	CDS		ABC transporter ATP-binding protein	1765617	1767599	Fwd	0
ACSP50_1592	CDS		thiol reductase thioredoxin	1767620	1768099	Fwd	0
ACSP50_1593	CDS		MFS transporter	1768031	1769236	Rev	0
ACSP50_1594	CDS		MarR family transcriptional regulator	1769284	1769808	Fwd	0
ACSP50_1595	CDS		membrane protein	1769816	1770232	Fwd	0
ACSP50_1596	CDS		two-component system response regulator receiver	1770229	1770897	Rev	0
ACSP50_1597	CDS		two-component system sensor kinase	1770905	1772521	Rev	0
ACSP50_1598	CDS		cyclase	1772677	1773129	Fwd	1	1772676	leaderless	GGGTAGCCTC	GTGGCA
ACSP50_1599	CDS		Pecanex-like protein 3	1773489	1775201	Fwd	0
ACSP50_1600	CDS		glucokinase	1775218	1776165	Fwd	0
ACSP50_1601	CDS		endonuclease	1776188	1776865	Fwd	0
ACSP50_1602	CDS		monooxygenase	1776903	1778246	Fwd	0
ACSP50_1603	CDS		alpha/beta hydrolase	1778243	1779022	Fwd	0
ACSP50_1604	CDS		trehalose-6-phosphate synthase	1779008	1780423	Rev	1	1780424	leaderless	CGGTAACCTA	TCGACC
ACSP50_1605	CDS		uncharacterized protein	1780484	1781284	Rev	2	1781309	25	TGTCACCATT		1781310	26	TGTCACCATT
ACSP50_1606	CDS		1-acyl-sn-glycerol-3-phosphate acyltransferase	1781426	1782106	Fwd	0
ACSP50_1607	CDS		Crp/FNR family transcriptional regulator	1782233	1782919	Rev	2	1782983	64	TGCTAAGAGT	ATGGCG	1782981	62	GCTAAGAGTG	ATGGCG
ACSP50_1608	CDS		homoserine kinase	1783098	1784009	Fwd	0
ACSP50_1609	CDS		uncharacterized protein	1784032	1784526	Fwd	1	1784031	leaderless	GGCGAGGATG	ATGCCC
ACSP50_1610	CDS		putative TetR-family transcriptional regulator	1784613	1785269	Rev	1	1785323	54	TTGTACCCTT	TTGAGG
ACSP50_1611	CDS		multidrug MFS transporter	1785417	1786904	Fwd	1	1785382	35	TGCTAGCCTG	GCGACT
ACSP50_1612	CDS	pfkA	6-phosphofructokinase	1787282	1788310	Fwd	1	1787178	104	GACTAGAGTT
ACSP50_1613	CDS		pyrroline-5-carboxylate reductase	1788374	1789177	Fwd	0
ACSP50_1614	CDS		hypothetical protein	1789374	1790147	Fwd	1	1789333	41	CATTAGGCTG	TCGCCG
ACSP50_1615	CDS		amino acid oxidase	1790110	1791084	Rev	0
ACSP50_1616	CDS		hypothetical protein	1791234	1792175	Fwd	1	1791200	34	CGGTCCAATC	TTGCGC
ACSP50_1617	CDS		hypothetical protein	1792172	1793131	Fwd	0
ACSP50_1618	CDS		hypothetical protein	1793145	1794125	Rev	0
ACSP50_1619	CDS		DNA-binding protein	1794122	1795027	Rev	0
ACSP50_1620	CDS		uncharacterized protein	1795027	1796880	Rev	0
ACSP50_1621	CDS		hypothetical protein	1796977	1797654	Rev	0
ACSP50_1622	CDS		glutathione peroxidase	1797665	1798135	Rev	2	1798135	leaderless	GCGTAGGCTC	TTCGCA	1798198	63	CTTTAAGCTC
ACSP50_1623	CDS		chitinase	1798306	1799796	Fwd	0
ACSP50_1624	CDS		3-deoxy-7-phosphoheptulonate synthase	1799861	1801252	Fwd	1	1799861	leaderless	TCGTAGGCTT	GCGTCA
ACSP50_1625	CDS		threonine aldolase	1801245	1802264	Fwd	0
ACSP50_1626	CDS		Hepatocyte growth factor receptor	1802309	1803811	Fwd	0
ACSP50_1627	CDS		Fibrocystin-L	1803885	1805102	Fwd	0
ACSP50_1628	CDS		endonuclease IV	1805259	1806122	Rev	0
ACSP50_1629	CDS		serine/threonine protein kinase	1806113	1808116	Rev	2	1808148	32	TGACATCCTG		1808150	34	TGACATCCTG
ACSP50_1630	CDS		hypothetical protein	1808252	1808899	Rev	2	1809110	211	GCAGATGCTT		1809151	252	TCGTTGTACC	GAGCCA
ACSP50_1631	CDS		transcriptional regulator	1808936	1809286	Fwd	1	1808936	leaderless	TGGCACGCTG
ACSP50_1632	CDS		lycopene cyclase	1809303	1809629	Fwd	0
ACSP50_1633	CDS		lycopene cyclase	1809626	1809961	Fwd	0
ACSP50_1634	CDS		polyprenyl synthetase	1809942	1811012	Rev	0
ACSP50_1635	CDS		5;10-methylenetetrahydrofolate reductase	1811072	1811995	Fwd	1	1811072	leaderless	CGGTATGGTT
ACSP50_1636	CDS		CDP-alcohol phosphatidyltransferase	1811992	1812621	Fwd	0
ACSP50_1637	CDS		HNH endonuclease	1812732	1813169	Fwd	2	1812672	60	GCCTATTTTC	ATGCCA	1812679	53	TTCCTCAGTC	ATGCCA
ACSP50_1638	CDS		serine hydrolase	1813313	1814533	Fwd	0
ACSP50_1639	CDS		mandelate racemase	1814526	1815602	Fwd	0
ACSP50_1640	CDS		hypothetical protein	1815866	1816579	Rev	0
ACSP50_1641	CDS		Tetracycline repressor protein class A	1816663	1817370	Fwd	1	1816663	leaderless	CCCTACGATG
ACSP50_1642	CDS		hypothetical protein	1817391	1817888	Fwd	0
ACSP50_1643	CDS		MFS transporter	1817948	1819090	Fwd	0
ACSP50_1644	CDS		hypothetical protein	1819080	1819244	Rev	0
ACSP50_1645	CDS		TetR family transcriptional regulator	1819443	1820003	Rev	0
ACSP50_1646	CDS		phzA/B-like protein	1820075	1820473	Fwd	1	1820032	43	CACTATCGTG	GTGGCA
ACSP50_1647	CDS	sdhB	Succinate dehydrogenase; iron-sulfur subunit	1820595	1821338	Rev	0
ACSP50_1648	CDS	sdhA	Succinate dehydrogenase; flavoprotein subunit	1821338	1823284	Rev	0
ACSP50_1649	CDS	sdhC	Succinate dehydrogenase; cytochrome b-556 subunit	1823286	1824026	Rev	1	1824026	leaderless	TCCTAACGTC	TAGACG
ACSP50_1650	CDS		LysR-family transcriptional regulator	1824104	1825036	Fwd	1	1824079	25	ATGCATGATC
ACSP50_1651	CDS		methyltransferase type 11	1825081	1825830	Fwd	1	1825075	6	GTTTAAAGTC	TAGTCA
ACSP50_1652	CDS		hypothetical protein	1825963	1827684	Fwd	1	1825911	52	GACTACTATC	TTGCGG
ACSP50_1653	CDS		phytoene desaturase	1827703	1829139	Rev	1	1829139	leaderless	ACGGATCATC
ACSP50_1654	CDS		glycosyl transferase	1829221	1830300	Rev	0
ACSP50_1655	CDS		hypothetical protein	1830297	1831052	Rev	0
ACSP50_1656	CDS		GCN5 family acetyltransferase	1831056	1831634	Rev	0
ACSP50_1657	CDS		monooxygenase	1831631	1832305	Rev	0
ACSP50_1658	CDS		short-chain dehydrogenase	1832302	1833117	Rev	0
ACSP50_1659	CDS		amino acid transporter	1833191	1835140	Fwd	2	1833166	25	GTGCATCCTG	TGGACG	1833148	43	GCGGACTGTC	TGGACG
ACSP50_1660	CDS		membrane protein	1835211	1836434	Rev	0
ACSP50_1661	CDS		transcriptional regulator	1836505	1837563	Fwd	0
ACSP50_1662	CDS		hypothetical protein	1837879	1838691	Rev	0
ACSP50_1663	CDS		chromosome partition protein smc	1838844	1839245	Fwd	0
ACSP50_1664	CDS		hypothetical protein	1840010	1840981	Fwd	0
ACSP50_1665	CDS		DNA repair protein	1841198	1842934	Fwd	0
ACSP50_1666	CDS		error-prone DNA polymerase	1842947	1846351	Fwd	0
ACSP50_1667	CDS		serine protease	1846394	1846768	Fwd	0
ACSP50_1668	CDS		methyltransferase type 12	1846818	1847564	Fwd	1	1846818	leaderless	CGATAGGCTT	CTGATA
ACSP50_1669	CDS		nucleotide pyrophosphatase	1847561	1848877	Fwd	0
ACSP50_1670	CDS		uncharacterized protein	1849106	1849498	Fwd	4	1849042	64	TCGTAGACTT	CCGACC	1849044	62	TCGTAGACTT	CCGACC	1849039	67	TCGTAGACTT	CCGACC	1849047	59	GACTTGCGTG	CCGACC
ACSP50_1671	CDS		transglutaminase	1850161	1852626	Rev	0
ACSP50_1672	CDS		membrane protein	1852623	1853927	Rev	0
ACSP50_1673	CDS		ATPase	1853924	1854961	Rev	2	1855072	111	AGCTAACCTG		1855069	108	AGCTAACCTG
ACSP50_1674	CDS		leucine--tRNA ligase	1855372	1858158	Fwd	1	1855229	143	GAGTATCATG	TCGCCC
ACSP50_1675	CDS		hypothetical protein	1858317	1859030	Rev	0
ACSP50_1676	CDS		glutamine amidotransferase	1859092	1859805	Rev	0
ACSP50_1677	CDS		UDP-N-acetylmuramate--L-alanine ligase	1859821	1861041	Rev	2	1861056	15	CGGTACCCTC	TCGACG	1861054	13	CGGTACCCTC	TCGACG
ACSP50_1678	CDS		peptidase	1861645	1862442	Fwd	0
ACSP50_1679	CDS		division/cell wall cluster transcriptional repressor MraZ	1863277	1863708	Fwd	1	1863156	121	GAGTAGAGTG	TTGCAG
ACSP50_1680	CDS		16S rRNA (cytosine(1402)-N(4))-methyltransferase	1863958	1865040	Fwd	2	1863884	74	CGGTACGGAT		1863739	219	TGGGCCGCTG	CGGACT
ACSP50_1681	CDS		hypothetical protein	1865037	1866236	Fwd	0
ACSP50_1682	CDS	spoVD	Sporulation-specific penicillin-binding protein	1866240	1868855	Fwd	0
ACSP50_1683	CDS		UDP-N-acetylmuramoyl-L-alanyl-D-glutamate--2; 6-diaminopimelate ligase	1868913	1870415	Fwd	0
ACSP50_1684	CDS		UDP-N-acetylmuramoyl-tripeptide--D-alanyl-D- alanine ligase	1870412	1871803	Fwd	0
ACSP50_1685	CDS		phospho-N-acetylmuramoyl-pentapeptide-transferase	1871800	1872915	Fwd	0
ACSP50_1686	CDS		cell cycle protein	1872937	1874346	Fwd	0
ACSP50_1687	CDS		UDP-N-acetylglucosamine--N-acetylmuramyl- (pentapeptide) pyrophosphoryl-undecaprenol N-acetylglucosamine transferase	1874346	1875452	Fwd	0
ACSP50_1688	CDS		UDP-N-acetylmuramate--L-alanine ligase	1875478	1876917	Fwd	0
ACSP50_1689	CDS		peptidase S33	1876922	1877689	Fwd	0
ACSP50_1690	CDS		cell division protein FtsZ	1877986	1879125	Fwd	0
ACSP50_1691	CDS		YggS family pyridoxal phosphate enzyme	1879135	1879848	Fwd	0
ACSP50_1692	CDS		cell division protein SepF	1880039	1880776	Fwd	1	1879876	163	CAGCAAACTA
ACSP50_1693	CDS		uncharacterized protein	1880800	1881105	Fwd	0
ACSP50_1694	CDS		cell division protein DivIVA	1881149	1881961	Fwd	1	1881106	43	TTGAACTACA
ACSP50_1695	CDS		uncharacterized protein	1881992	1882831	Fwd	0
ACSP50_1696	CDS		hypothetical protein	1882838	1883122	Fwd	0
ACSP50_1697	CDS		conjugal transfer protein TraR	1883447	1883869	Fwd	4	1883289	158	CCGTATCGTT	GTGATG	1883287	160	CCGTATCGTT	GTGATG	1883195	252	GTGTATCGTC	GTGATG	1883197	250	GTGTATCGTC	GTGATG
ACSP50_1698	CDS		signal peptidase II	1883842	1884429	Fwd	0
ACSP50_1699	CDS		RNA pseudouridine synthase	1884426	1885355	Fwd	0
ACSP50_1700	CDS		hypothetical protein	1885379	1886377	Fwd	0
ACSP50_1701	CDS		ATPase	1886562	1888091	Fwd	2	1886397	165	CCGTATCAAG		1886496	66	GCATAGGGTT	TGGGCA
ACSP50_1702	CDS		DNA polymerase III subunit alpha	1888127	1891657	Fwd	1	1888102	25	GAGTAAGCTG	GTGATG
ACSP50_1703	CDS		hypothetical protein	1891705	1892436	Fwd	0
ACSP50_1704	CDS		peptidase S16	1892351	1893058	Rev	1	1893058	leaderless	AGCTAGGCTG	TTGCCC
ACSP50_1705	CDS		histidinol dehydrogenase	1893168	1894478	Fwd	2	1893168	leaderless	GCCTAGACTG		1893166	leaderless	GCCTAGACTG
ACSP50_1706	CDS		histidinol-phosphate transaminase	1894475	1895554	Fwd	0
ACSP50_1707	CDS		imidazoleglycerol-phosphate dehydratase	1895551	1896162	Fwd	0
ACSP50_1708	CDS		imidazole glycerol phosphate synthase subunit HisH	1896164	1896784	Fwd	0
ACSP50_1709	CDS		hypothetical protein	1896781	1897101	Fwd	0
ACSP50_1710	CDS		bifunctional 1-(5-phosphoribosyl)-5-((5- phosphoribosylamino)methylideneamino)imidazole-4- carboxamide isomerase/phosphoribosylanthranilate isomerase PriA	1897110	1897835	Fwd	0
ACSP50_1711	CDS		imidazole glycerol phosphate synthase cyclase subunit	1897933	1898694	Fwd	1	1897933	leaderless	GGTTAGGGTG	GTGGCG
ACSP50_1712	CDS		hypothetical protein	1898830	1899258	Rev	0
ACSP50_1713	CDS		hypothetical protein	1899391	1899498	Rev	0
ACSP50_1714	CDS		glyoxalase	1899605	1899946	Fwd	0
ACSP50_1715	CDS		GntR family transcriptional regulator	1900338	1901792	Rev	2	1901806	14	TGTTAAAGTG		1901804	12	TGTTAAAGTG
ACSP50_1716	CDS		membrane protein	1901851	1902558	Fwd	1	1901851	leaderless	ATCGAGAGTG	TTAACA
ACSP50_1717	CDS		AMP-dependent synthetase	1902637	1904460	Rev	0
ACSP50_1718	CDS		PfkB domain-containing protein	1904586	1905476	Fwd	1	1904586	leaderless	CGCTACCGTG	CCGGCA
ACSP50_1719	CDS		hypothetical protein	1905448	1905570	Rev	0
ACSP50_1720	CDS		GntR family transcriptional regulator	1905670	1907046	Fwd	0
ACSP50_1721	CDS	yjeH	Inner membrane protein YjeH	1906927	1908372	Rev	0
ACSP50_1722	CDS		TIGR03085 family protein	1908441	1909067	Rev	1	1909069	leaderless	GCATACCATC	ATTACA
ACSP50_1723	CDS		ABC transporter permease	1909231	1910982	Fwd	2	1909166	65	GGATGGGATC	CTGGCG	1909162	69	CGGCAGGATG	CTGGCG
ACSP50_1724	CDS		multidrug ABC transporter ATP-binding protein	1910979	1912742	Fwd	0
ACSP50_1725	CDS		30S ribosomal protein S4	1912739	1913347	Rev	1	1913382	35	GGTTAGGCTT	ATGACG
ACSP50_1726	CDS		DUF2470 domain-containing protein	1913418	1914143	Fwd	0
ACSP50_1727	CDS		polycystic kidney disease 1-like 3	1914291	1916387	Rev	2	1916578	191	TGACACGATC	GTGAGG	1916481	94	CGGTACCGTC	GTGAGG
ACSP50_1728	CDS		phosphoribosyl-AMP cyclohydrolase	1916589	1916948	Fwd	1	1916589	leaderless	GGGGAGAATC	GTGCCG
ACSP50_1729	CDS		anthranilate synthase component I	1916945	1918453	Fwd	0
ACSP50_1730	CDS		hypothetical protein	1918450	1918977	Fwd	0
ACSP50_1731	CDS		hypothetical protein	1918994	1919272	Rev	1	1919317	45	GGGCAGACTT	ACGACT
ACSP50_1732	CDS		indole-3-glycerol-phosphate synthase	1919594	1920451	Fwd	1	1919565	29	GCCTAGCATC
ACSP50_1733	CDS		tryptophan synthase subunit beta	1920448	1921689	Fwd	0
ACSP50_1734	CDS		tryptophan synthase subunit alpha	1921686	1922510	Fwd	0
ACSP50_1735	CDS		pyridoxamine 5'-phosphate oxidase	1922510	1923163	Fwd	0
ACSP50_1736	CDS	lgt	Prolipoprotein diacylglyceryl transferase	1923218	1924414	Fwd	0
ACSP50_1737	CDS		FAD-binding monooxygenase	1924444	1925634	Fwd	0
ACSP50_1738	CDS		acetyltransferase	1925961	1926830	Rev	0
ACSP50_1739	CDS		glutamate synthase	1927022	1931575	Fwd	4	1926963	59	ACGTAGACTC	CTGGCG	1926959	63	ACGTAGACTC	CTGGCG	1926708	314	GGGCATAGTA		1926877	145	TGCTATTCAG
ACSP50_1740	CDS	gltD	dihydropyrimidine dehydrogenase subunit A	1931568	1933037	Fwd	0
ACSP50_1741	CDS		pyruvate kinase	1933308	1934747	Fwd	1	1933178	130	CGATAAGCTG	GTGACG
ACSP50_1742	CDS		acyl-CoA thioesterase II	1934744	1935625	Fwd	0
ACSP50_1743	CDS		hypothetical protein	1935712	1936554	Rev	0
ACSP50_1744	tRNA			1936872	1936948	Rev
ACSP50_1745	CDS		response regulator receiver/ANTAR domain-containing protein	1937080	1937700	Fwd	1	1937024	56	TACTACGCTG
ACSP50_1746	CDS	livE	ABC-type BCAA transporter; substrate-binding lipoprotein	1937909	1939072	Fwd	1	1937822	87	GGATAGCGTC
ACSP50_1747	CDS	livG	ABC-type BCAA transporter; permease component	1939155	1940105	Fwd	0
ACSP50_1748	CDS	livM	ABC-type BCAA transporter; permease component	1940102	1941229	Fwd	0
ACSP50_1749	CDS	livH	ABC-type transporter; ATPase component	1941226	1942095	Fwd	0
ACSP50_1750	CDS	livF	ABC-type BCAA transporter; ATPase component	1942085	1942795	Fwd	0
ACSP50_1751	CDS	paaE	ABC-type polar amino acid transporter; substrate-binding lipoprotein	1942828	1943730	Fwd	0
ACSP50_1752	CDS	paaF	ABC-type polar amino acid transporter; permease component	1943744	1944751	Fwd	0
ACSP50_1753	CDS	paaA	ABC-type polar amino acid transporter; ATPase component	1944748	1945509	Fwd	0
ACSP50_1754	CDS		DNA polymerase I	1945564	1948263	Fwd	1	1945564	leaderless	GTCTAGAGTT	TCGCCG
ACSP50_1755	CDS		transcriptional regulator	1948350	1948745	Fwd	1	1948350	leaderless	TGACAGGCTG	CGGACG
ACSP50_1756	CDS		hypothetical protein	1948763	1949086	Rev	0
ACSP50_1757	CDS		hypothetical protein	1949079	1949291	Rev	2	1949291	leaderless	GGGTATTCGC	TTGAGC	1949295	4	CAGCGGGGTA	TTGAGC
ACSP50_1758	CDS		SAM-dependent methyltransferase	1949434	1950270	Rev	1	1950270	leaderless	TCGTACCGTT	AGGACG
ACSP50_1759	CDS		30S ribosomal protein S1	1950593	1952095	Fwd	4	1950410	183	CGGTAAGCTA	TTGCAA	1950408	185	CGGTAAGCTA	TTGCAA	1950415	178	AGCTAGTCGA	TTGCAA	1950406	187	CGGTAAGCTA	TTGCAA
ACSP50_1760	CDS		dephospho-CoA kinase	1952485	1953690	Fwd	1	1952453	32	CGGGATACTG
ACSP50_1761	CDS		excinuclease ABC subunit B	1953886	1956087	Fwd	0
ACSP50_1762	CDS		hypothetical protein	1956573	1956932	Fwd	0
ACSP50_1763	CDS		putative monooxygenase	1957090	1957422	Rev	2	1957422	leaderless	TGGGACGCTT	TAGCCA	1957465	43	GGATACTCTC
ACSP50_1764	CDS		tellurium resistance protein TerC	1958121	1959122	Fwd	1	1957919	202	CGCAACAATG	GTGTCG
ACSP50_1765	CDS	typA	GTP-binding protein	1959463	1961325	Rev	1	1961326	leaderless	GGGGACAATG	GTCACG
ACSP50_1766	CDS		murein transglycosylase	1961477	1962277	Fwd	2	1961450	27	TGTTAGCGTC		1961297	180	AGCGATGATG	TTGCCA
ACSP50_1767	CDS		50S ribosomal protein L11	1962462	1962887	Fwd	6	1962390	72	TAGTAAGGTC	TTGACC	1962325	137	AGCTACACTG	TTGACC	1962387	75	CGGTAGTAAG	TTGACC	1962329	133	AGCTACACTG	TTGACC	1962396	66		TTGACC	1962401	61	CGGGGTTGTC	TTGACC
ACSP50_1768	CDS		ATP-dependent Clp protease proteolytic subunit	1963191	1963802	Rev	1	1963843	41	GCGTACGCTG	GTGATC
ACSP50_1769	CDS		RNA polymerase sigma factor	1964144	1964656	Fwd	1	1964124	20	CGGGACCGTC
ACSP50_1770	CDS		hypothetical protein	1964670	1965383	Fwd	0
ACSP50_1771	CDS		Zn-dependent hydrolase	1965432	1966070	Rev	0
ACSP50_1772	CDS		maleylpyruvate isomerase	1966067	1966768	Rev	1	1966768	leaderless	GGCTAGGCTC
ACSP50_1773	CDS		ribosome small subunit-dependent GTPase A	1966945	1967976	Fwd	2	1966830	115	TCGTACCGTC	TTTCCC	1966833	112	TCGTACCGTC	TTTCCC
ACSP50_1774	CDS		uncharacterized protein	1968049	1969845	Fwd	1	1968049	leaderless	TGGCAGAATC	GGGACG
ACSP50_1775	CDS		excinuclease ABC subunit A	1969975	1972932	Fwd	3	1969940	35	CGTTAGAGTG	ATGTCC	1969901	74	AGAGGCGCTG	ATGTCC	1969904	71	CTGCACCTAG	ATGTCC
ACSP50_1776	CDS		cytochrome b6	1973420	1973968	Fwd	2	1973373	47	GCGTACTCAG	ATGAAC	1973371	49	CCGCGTACTC	ATGAAC
ACSP50_1777	CDS		excinuclease ABC subunit C	1974107	1976092	Fwd	0
ACSP50_1778	CDS		RNase adaptor protein RapZ	1976238	1977152	Fwd	1	1976154	84	GACTACGATG	TGGACC
ACSP50_1779	CDS		hypothetical protein	1977149	1978234	Fwd	0
ACSP50_1780	CDS		DNA-binding protein WhiA	1978293	1979273	Fwd	0
ACSP50_1781	CDS	gapA	glyceraldehyde-3-phosphate dehydrogenase	1979650	1980651	Fwd	3	1979467	183	GGCTAGGGTC		1979606	44	CGGCACGAGA		1979466	184	GGCTAGGGTC
ACSP50_1782	CDS	pgk	3-phosphoglycerate kinase	1980654	1981850	Fwd	0
ACSP50_1783	CDS		triose-phosphate isomerase	1981850	1982641	Fwd	0
ACSP50_1784	CDS	secG	protein-export membrane protein secG	1982734	1982988	Fwd	2	1982700	34	CGCTATTGTG		1982659	75
ACSP50_1785	CDS		hypothetical protein	1983096	1983437	Fwd	0
ACSP50_1786	CDS		GCN5 family acetyltransferase	1983434	1984039	Rev	1	1984039	leaderless	CCGTAGACTC	ATGGCC
ACSP50_1787	CDS		glyoxalase	1984073	1984480	Fwd	1	1984073	leaderless	TGGCAGCATG	CTGCCG
ACSP50_1788	CDS		6-phosphogluconolactonase	1984477	1985193	Rev	0
ACSP50_1789	CDS	opcA	Putative OxPP cycle protein opcA	1985261	1986259	Rev	0
ACSP50_1790	CDS	zwf	glucose-6-phosphate dehydrogenase	1986256	1987773	Rev	1	1987773	leaderless	TGGCAGGATG
ACSP50_1791	CDS		transaldolase	1987852	1988988	Rev	0
ACSP50_1792	CDS		transketolase	1989004	1991118	Rev	3	1991152	34	GGTCAAGCCG	TAGCCC	1991159	41	GGATAGGGTC		1991205	87	GCGTATGTGC
ACSP50_1793	CDS		protoheme IX farnesyltransferase	1991469	1992344	Fwd	1	1991310	159	GCGTAGGCTG
ACSP50_1794	CDS		hypothetical protein	1992589	1992864	Fwd	4	1992573	16	GCTTAGGCTG		1992569	20	GCTTAGGCTG		1992568	21	GCTTAGGCTG		1992545	44	GGGTACCACG	GTCACA
ACSP50_1795	CDS		uncharacterized protein	1992864	1993742	Fwd	0
ACSP50_1796	CDS		cytochrome oxidase assembly protein	1993966	1994919	Rev	2	1994919	leaderless	GCGTACGATT		1994921	leaderless	GCGTACGATT
ACSP50_1797	CDS		putative ArsR-family transcriptional regulator	1995034	1995762	Fwd	2	1995034	leaderless	ACGTAACGTT	TTTGCA	1995033	leaderless	ACGTAACGTT	TTTGCA
ACSP50_1798	CDS		Fe-S cluster assembly protein SufB	1995755	1997176	Fwd	0
ACSP50_1799	CDS		Fe-S cluster assembly protein SufD	1997210	1998331	Fwd	0
ACSP50_1800	CDS		(2Fe-2S) ferredoxin	1998331	1998663	Fwd	0
ACSP50_1801	CDS		ABC transporter ATP-binding protein	1998660	1999418	Fwd	0
ACSP50_1802	CDS		cysteine desulfurase	1999430	2000659	Fwd	0
ACSP50_1803	CDS		iron-sulfur cluster assembly scaffold protein NifU	2000659	2001114	Fwd	0
ACSP50_1804	CDS		FeS assembly SUF system protein	2001111	2001908	Fwd	0
ACSP50_1805	CDS		hypothetical protein	2002104	2002850	Fwd	0
ACSP50_1806	CDS		hypothetical protein	2003055	2003315	Rev	0
ACSP50_1807	CDS		hypothetical protein	2003294	2003956	Rev	1	2003956	leaderless	GTCTAGGCTC
ACSP50_1808	CDS		alpha/beta hydrolase	2004068	2004913	Fwd	0
ACSP50_1809	CDS		lysine transporter LysE	2004953	2005555	Rev	1	2005659	104	TCGCATGATG	CTGGCC
ACSP50_1810	CDS		phosphoglycerate mutase	2005811	2006506	Fwd	0
ACSP50_1811	CDS		MFS transporter	2006569	2007879	Fwd	1	2006568	leaderless	GGATAGGTTG	GTGTCT
ACSP50_1812	CDS		DNA alkylation repair enzyme	2008080	2008757	Rev	0
ACSP50_1813	CDS		hypothetical protein	2009067	2009699	Fwd	3	2008910	157	GATGAGAATG		2008857	210	GACGAGAATG		2008963	104	GATGAGAATG
ACSP50_1814	CDS		membrane protein	2009855	2010790	Rev	1	2010813	23	GGGTACTCGC
ACSP50_1815	CDS		ABC transporter	2010968	2012572	Fwd	1	2010888	80	GGGTACTATT	CTGCCG
ACSP50_1816	CDS		transcriptional regulator	2013002	2013229	Fwd	5	2012961	41	TTGTGTAATA	ATGCCT	2012947	55	CATGATCGTT	ATGCCT	2012965	37	TAATAGGTGG	ATGCCT	2012959	43	AGGTTGTGTA	ATGCCT	2012944	58	GCGCATGATC	ATGCCT
ACSP50_1817	CDS		enoyl-CoA hydratase	2013226	2014005	Fwd	0
ACSP50_1818	CDS		ABC transporter	2014073	2015995	Fwd	0
ACSP50_1819	CDS		mismatch-specific DNA-glycosylase	2015992	2016486	Rev	0
ACSP50_1820	CDS		oxidoreductase	2016483	2017244	Rev	0
ACSP50_1821	CDS		XRE family transcriptional regulator	2017260	2018003	Rev	0
ACSP50_1822	CDS		hypothetical protein	2018120	2018482	Fwd	1	2018091	29	CGGCAGGCTG	TCGCCG
ACSP50_1823	CDS		TetR family transcriptional regulator	2018479	2019057	Rev	0
ACSP50_1824	CDS		haloacid dehalogenase	2019212	2019862	Fwd	1	2019212	leaderless	ACGTAAGGTG	TTCGCT
ACSP50_1825	CDS		short-chain dehydrogenase	2019879	2020685	Rev	1	2020703	18	CGATATGGTT
ACSP50_1826	CDS		hypothetical protein	2021221	2022138	Fwd	1	2021080	141	GGGGAGAGTC	TTGCGG
ACSP50_1827	CDS		hypothetical protein	2022357	2022605	Rev	2	2022605	leaderless	GAATAGGCTT	GCGCCA	2022606	leaderless	GAATAGGCTT	GCGCCA
ACSP50_1828	CDS		hypothetical protein	2022913	2023311	Fwd	1	2022913	leaderless	CGTTACGGTG	TGGGCC
ACSP50_1829	CDS		aconitate hydratase	2023423	2026194	Rev	2	2026222	28	CGAAAGACTT		2026223	29	CGAAAGACTT
ACSP50_1830	CDS		hypothetical protein	2026400	2026789	Fwd	0
ACSP50_1831	CDS		hypothetical protein	2026997	2027485	Fwd	0
ACSP50_1832	CDS		Xaa-Pro aminopeptidase	2027524	2028996	Rev	1	2029024	28	CGGTAACGTC	TCGGCA
ACSP50_1833	CDS		uncharacterized protein	2029033	2029587	Rev	0
ACSP50_1834	CDS		sugar kinase	2029694	2030629	Fwd	3	2029671	23	CGCGAGGCTT		2029480	214	CGGCATCGTA	GTGGCG	2029488	206	TCGTAGGTGA	GTGGCG
ACSP50_1835	CDS		thioesterase	2030651	2031043	Rev	0
ACSP50_1836	CDS		uncharacterized protein	2031053	2032435	Rev	0
ACSP50_1837	CDS		membrane protein	2032432	2032935	Rev	1	2032935	leaderless	TCCTACGCTC	GTGACG
ACSP50_1838	CDS		hypothetical protein	2032939	2033163	Rev	0
ACSP50_1839	CDS		ATPase	2033454	2034632	Fwd	2	2033410	44	TGTAAGTCTT		2033389	65	CTCTATGCTT
ACSP50_1840	CDS		uncharacterized protein	2034629	2035576	Fwd	0
ACSP50_1841	CDS		VWA domain-containing protein	2035573	2036523	Fwd	0
ACSP50_1842	CDS		LuxR-family two component transcriptional regulator	2036950	2037597	Rev	0
ACSP50_1843	CDS		two-component system sensor kinase	2037594	2038766	Rev	0
ACSP50_1844	CDS		beta-ketoacyl-ACP reductase	2038874	2039578	Fwd	1	2038807	67	CAGTAGTCTC	TTGCCC
ACSP50_1845	CDS		enoyl-[acyl-carrier-protein] reductase	2039611	2040378	Fwd	0
ACSP50_1846	CDS		ferrochelatase	2040399	2041445	Fwd	2	2040399	leaderless	TGGCAGGATT	TCGCCG	2040397	leaderless	TGGCAGGATT	TCGCCG
ACSP50_1847	CDS		haloacid dehalogenase	2041442	2042221	Fwd	0
ACSP50_1848	CDS		S26 family signal peptidase	2042254	2042850	Rev	0
ACSP50_1849	CDS		NUDIX hydrolase	2042943	2043431	Fwd	0
ACSP50_1850	CDS		DNA mismatch repair protein MutT	2043445	2043852	Fwd	0
ACSP50_1851	CDS		NUDIX hydrolase	2043830	2044339	Rev	0
ACSP50_1852	CDS		hypothetical protein	2044336	2045118	Rev	1	2045118	leaderless	ACGTACCCTT	GCGACA
ACSP50_1853	CDS		hypothetical protein	2045208	2046011	Fwd	2	2045208	leaderless	TATTACCGTG		2045207	leaderless	TATTACCGTG
ACSP50_1854	CDS		GntR family transcriptional regulator	2045995	2047422	Rev	0
ACSP50_1855	CDS		membrane protein	2047456	2048496	Fwd	0
ACSP50_1856	CDS		serine hydrolase	2048572	2049882	Rev	0
ACSP50_1857	CDS		activity regulator of membrane protease YbbK	2049966	2050442	Fwd	0
ACSP50_1858	CDS		paraslipin	2050478	2051590	Fwd	1	2050458	20	CGACTTCGTG	ATGACC
ACSP50_1859	CDS		hypothetical protein	2051771	2052445	Fwd	0
ACSP50_1860	CDS		rRNA methyltransferase	2052743	2053537	Rev	0
ACSP50_1861	CDS		flavohemoprotein	2053598	2056105	Fwd	0
ACSP50_1862	CDS		hypothetical protein	2056230	2057117	Fwd	0
ACSP50_1863	CDS		hypothetical protein	2057125	2057439	Rev	0
ACSP50_1864	CDS		uncharacterized protein	2057457	2058755	Rev	2	2058781	26	AACTAATATT	GTGCCG	2058777	22	TAATATTGCC	GTGCCG
ACSP50_1865	CDS		UDP-N-acetylmuramoylalanine--D-glutamate ligase	2058879	2060222	Fwd	0
ACSP50_1866	CDS	ybbH_1	putative HTH-type transcriptional regulator YbbH	2060703	2061752	Fwd	0
ACSP50_1867	CDS		ABC transporter substrate-binding protein	2061793	2063100	Fwd	0
ACSP50_1868	CDS		sugar ABC transporter permease	2063177	2064166	Fwd	0
ACSP50_1869	CDS		sugar ABC transporter permease	2064166	2065065	Fwd	0
ACSP50_1870	CDS		carbohydrate ABC transporter; N-acetylglucosamine/diacetylchitobiose-binding protein	2065096	2066520	Fwd	0
ACSP50_1871	CDS		ABC transporter permease	2066553	2067458	Fwd	0
ACSP50_1872	CDS		sugar ABC transporter permease	2067473	2068375	Fwd	0
ACSP50_1873	CDS		bifunctional 3'-5' exonuclease/DNA polymerase	2068406	2070046	Fwd	0
ACSP50_1874	CDS	metH	methionine synthase (B12-dependent)	2070161	2073760	Fwd	1	2070067	94	GGGTATCGTT	AAGCCA
ACSP50_1875	CDS	gntK	gluconokinase	2073776	2074264	Fwd	0
ACSP50_1876	CDS		membrane protein	2074463	2075029	Fwd	1	2074435	28	TCCTATGCTC	TTGAAC
ACSP50_1877	CDS		TetR family transcriptional regulator	2075026	2075868	Fwd	0
ACSP50_1878	CDS		metal-dependent hydrolase	2075880	2076704	Rev	2	2076729	25	TGCGAGAGTG	TGGACC	2076747	43	GATCTTCATG	TGGACC
ACSP50_1879	CDS		hypothetical protein	2076815	2077213	Rev	1	2077237	24	GGGGACTCTG	ACGACG
ACSP50_1880	CDS		two-component sensor histidine kinase	2077435	2078868	Fwd	0
ACSP50_1881	CDS		LuxR-family two component system response regulator	2078865	2079536	Fwd	0
ACSP50_1882	CDS		NUDIX hydrolase	2080026	2080511	Rev	1	2080512	leaderless	CGATAGGGTC	TTCACG
ACSP50_1883	CDS		cellulose synthase	2080846	2082321	Rev	0
ACSP50_1884	CDS		amylo-alpha-1;6-glucosidase	2082392	2084221	Rev	1	2084286	65	GATCACACTG	ATTACG
ACSP50_1885	CDS		glucosidase	2084326	2086950	Fwd	8	2084169	157	CGAGACGATC		2084155	171	GGGTACCAGC		2084305	21	TCTCAGTGTG	TTGACA	2084152	174	GGGTACCAGC		2084303	23	TCTCAGTGTG	TTGACA	2084276	50	CGACACACTT		2084158	168	TACCAGCCAT		2084298	28	TGACAGTCTC	TTGACA
ACSP50_1886	CDS		hypothetical protein	2087012	2087284	Rev	2	2087308	24	GGGTATCCGC	TTTACT	2087331	47	GGGTTTACTG	TTTACT
ACSP50_1887	CDS		uncharacterized protein	2087427	2088005	Rev	1	2088006	leaderless	TCCTAGGATC	GCGACG
ACSP50_1888	CDS		hypothetical protein	2088181	2088783	Rev	1	2088946	163	GGGTAGCGAT	TAGCCC
ACSP50_1889	CDS		chorismate-binding protein	2088956	2090758	Rev	1	2090900	142	CGCTATCGTG	CTGGCG
ACSP50_1890	CDS		hypothetical protein	2091484	2091717	Rev	0
ACSP50_1891	CDS		response regulator receiver domain protein	2091979	2092353	Fwd	3	2091951	28	GGTTATGGTC	CCGACA	2091953	26	GGTTATGGTC	CCGACA	2091940	39	GGGTAAACAA	CCGACA
ACSP50_1892	CDS		hypothetical protein	2092590	2093570	Rev	0
ACSP50_1893	CDS		PadR family transcriptional regulator	2093567	2093911	Rev	1	2093911	leaderless	CACTATCGTT	TTGCCA
ACSP50_1894	CDS		NYN domain-containing protein	2094011	2095225	Rev	0
ACSP50_1895	CDS		transglycosylase	2095271	2095540	Rev	0
ACSP50_1896	CDS		uncharacterized protein	2095570	2095947	Rev	1	2095947	leaderless	GGTCATGCTG
ACSP50_1897	CDS		hypothetical protein	2096049	2096537	Fwd	0
ACSP50_1898	CDS		hypothetical protein	2096524	2098299	Rev	0
ACSP50_1899	CDS		ATP-binding protein	2098444	2099508	Rev	0
ACSP50_1900	CDS		hypothetical protein	2099700	2100383	Rev	0
ACSP50_1901	CDS		lactate 2-monooxygenase	2100386	2101693	Rev	0
ACSP50_1902	CDS		DNA polymerase IV	2101743	2103257	Fwd	0
ACSP50_1903	CDS	ctaD2	cytochrome c oxidase; subunit I	2103411	2105159	Fwd	3	2103383	28	GGGGAGTACG	TTGGCA	2103386	25	GAGTACGAAC	TTGGCA	2103389	22	GAGTACGAAC	TTGGCA
ACSP50_1904	CDS		hypothetical protein	2105757	2106956	Fwd	1	2105269	488	TCGGACACTT
ACSP50_1905	CDS		TetR family transcriptional regulator	2107496	2108062	Fwd	0
ACSP50_1906	CDS		hypothetical protein	2108146	2108499	Rev	1	2108531	32	ATAAAGGATC	TCGCCA
ACSP50_1907	CDS		hypothetical protein	2108743	2109669	Rev	2	2109867	198	TTCTACCCTG	ATGCCG	2109750	81	GTTGACACTA	ATGCCG
ACSP50_1908	CDS		TetR family transcriptional regulator	2110070	2110690	Rev	1	2110718	28	CGGCATGATG	TTGACA
ACSP50_1909	CDS		UDP-glucose 4-epimerase	2111038	2112039	Rev	0
ACSP50_1910	CDS		cytochrome P450	2112036	2113325	Rev	0
ACSP50_1911	CDS		glycosyl transferase	2113322	2114074	Rev	0
ACSP50_1912	CDS		acyl-CoA synthetase	2114071	2115492	Rev	0
ACSP50_1913	CDS		glycosyl transferase family 2	2115499	2116236	Rev	0
ACSP50_1914	CDS		3-oxoacyl-ACP synthase	2116233	2117228	Rev	0
ACSP50_1915	CDS		hypothetical protein	2117244	2118575	Rev	0
ACSP50_1916	CDS		TetR family transcriptional regulator	2119007	2119567	Fwd	0
ACSP50_1917	CDS		hypothetical protein	2119564	2120556	Rev	0
ACSP50_1918	CDS		hypothetical protein	2120765	2121400	Fwd	2	2120679	86	GCCTAATCTC	TTGACA	2120756	9	CGTTACCGTG
ACSP50_1919	CDS		3-beta hydroxysteroid dehydrogenase	2121422	2122315	Rev	0
ACSP50_1920	CDS		TetR family transcriptional regulator	2122351	2122965	Fwd	0
ACSP50_1921	CDS		arsenic transporter	2122952	2124187	Rev	1	2124187	leaderless	GGGCAGAATG	TTGCCG
ACSP50_1922	CDS		uncharacterized protein	2124232	2125524	Rev	0
ACSP50_1923	CDS		chemotaxis protein	2125975	2127546	Fwd	0
ACSP50_1924	CDS		uncharacterized protein	2127556	2128671	Fwd	1	2127556	leaderless	GGCTAGCTTG	ATGGCC
ACSP50_1925	CDS		hypothetical protein	2128668	2128964	Fwd	0
ACSP50_1926	CDS		hypothetical protein	2129012	2129371	Rev	1	2129405	34	TGGTCAGCTG
ACSP50_1927	CDS		Triple functional domain protein	2129493	2130545	Rev	0
ACSP50_1928	CDS		hypothetical protein	2130933	2132621	Fwd	1	2130683	250	CGATACGATC	TTGGGG
ACSP50_1929	CDS		intradiol ring-cleavage dioxygenase	2132726	2133529	Rev	0
ACSP50_1930	CDS		hypothetical protein	2133635	2134993	Fwd	0
ACSP50_1931	CDS		NAD(P)-dependent oxidoreductase	2134956	2135786	Rev	1	2135786	leaderless	GGGCATGATC	CTGATC
ACSP50_1932	CDS		dephospho-CoA kinase	2135795	2136349	Rev	0
ACSP50_1933	CDS		hypothetical protein	2136346	2138601	Rev	0
ACSP50_1934	CDS		hypothetical protein	2138723	2139922	Rev	1	2139922	leaderless	GGCTAGGGTT	CTGATG
ACSP50_1935	CDS		ABC transporter permease	2140117	2140932	Rev	0
ACSP50_1936	CDS		ABC transporter permease	2140917	2141786	Rev	0
ACSP50_1937	CDS		ABC transporter substrate-binding protein	2141787	2143028	Rev	0
ACSP50_1938	CDS		Fis family transcriptional regulator	2143101	2145287	Rev	0
ACSP50_1939	CDS		histidine kinase	2145527	2147596	Fwd	0
ACSP50_1940	CDS		hybrid sensor histidine kinase and response regulator of a two component complex	2147664	2148890	Fwd	0
ACSP50_1941	CDS		2-methylisocitrate lyase	2148994	2149788	Rev	1	2149789	leaderless	GTTTAGGGTC
ACSP50_1942	CDS		hypothetical protein	2149929	2150435	Rev	1	2150435	leaderless	TGCGAGGGTC	GTGACG
ACSP50_1943	CDS		histidine kinase	2150469	2152799	Rev	1	2152852	53	CTGTACCATA
ACSP50_1944	CDS		FAD-dependent oxidoreductase	2152890	2154026	Rev	0
ACSP50_1945	CDS		TetR family transcriptional regulator	2154112	2154807	Rev	0
ACSP50_1946	CDS		hypothetical protein	2154856	2155422	Rev	0
ACSP50_1947	CDS		histidine kinase	2155500	2156693	Rev	0
ACSP50_1948	CDS		hypothetical protein	2156805	2157791	Rev	0
ACSP50_1949	CDS		Crp/Fnr family transcriptional regulator	2157947	2159356	Fwd	0
ACSP50_1950	CDS		Camphene synthase	2159358	2160386	Fwd	0
ACSP50_1951	CDS		SAM-dependent methyltransferase	2160399	2161253	Fwd	0
ACSP50_1952	CDS		glucoamylase	2161340	2163142	Fwd	0
ACSP50_1953	CDS		hypothetical protein	2163176	2163451	Rev	1	2163451	leaderless	ACCTAGGGTG	CGGTCA
ACSP50_1954	CDS		aldehyde oxidase	2163611	2164597	Fwd	1	2163610	leaderless	CGGTAGCGTG
ACSP50_1955	CDS		hypothetical protein	2164698	2165480	Fwd	1	2164682	16	GAGGACGATG
ACSP50_1956	CDS		CHAT domain-containing protein	2165477	2167414	Fwd	0
ACSP50_1957	CDS		hypothetical protein	2167411	2172078	Fwd	0
ACSP50_1958	CDS		hypothetical protein	2172075	2173349	Fwd	0
ACSP50_1959	CDS		hypothetical protein	2173539	2173691	Fwd	0
ACSP50_1960	CDS		alpha-amylase	2173704	2175158	Fwd	0
ACSP50_1961	CDS		hypothetical protein	2175266	2175853	Fwd	0
ACSP50_1962	CDS		carbamoyltransferase	2175943	2177985	Fwd	1	2175900	43	TGCGATCCTG	TGGTCG
ACSP50_1963	CDS		uncharacterized protein	2177993	2178862	Fwd	0
ACSP50_1964	CDS		hypothetical protein	2178855	2179574	Fwd	0
ACSP50_1965	CDS		dihydrodipicolinate synthase family protein	2179597	2180493	Fwd	0
ACSP50_1966	CDS		AraC family transcriptional regulator	2180529	2180963	Fwd	0
ACSP50_1967	CDS		glyoxalase	2180974	2181378	Fwd	1	2180974	leaderless	TCCTAGCATG	TCGAGA
ACSP50_1968	CDS		LacI family transcriptional regulator	2182219	2183310	Fwd	3	2182148	71	TGGGTGAATG	GTGATG	2182147	72	TGGGTGAATG	GTGATG	2182111	108	GGTTACCGTT	GTGATG
ACSP50_1969	CDS		sugar ABC transporter ATP-binding protein	2183383	2184894	Fwd	0
ACSP50_1970	CDS		ATPase	2184884	2185846	Fwd	0
ACSP50_1971	CDS		ATPase	2185843	2186829	Fwd	0
ACSP50_1972	CDS		esterase	2186903	2187775	Fwd	0
ACSP50_1973	CDS		MarR family transcriptional regulator	2188219	2188638	Fwd	0
ACSP50_1974	CDS		pyruvoyl-dependent arginine decarboxylase	2188844	2189371	Fwd	0
ACSP50_1975	CDS		hypothetical protein	2189620	2189934	Fwd	0
ACSP50_1976	CDS		cell envelope-related transcriptional attenuator	2190334	2191491	Rev	1	2191716	225	CCGTAGGGTC
ACSP50_1977	CDS		glycosyl transferase	2191769	2192734	Fwd	1	2191702	67	GACTATCTTC	TTGCTA
ACSP50_1978	CDS		glycosyl transferase family 1	2192724	2193821	Fwd	0
ACSP50_1979	CDS		hypothetical protein	2193892	2194698	Fwd	1	2193828	64	CGCTAGGCTG
ACSP50_1980	CDS		dihydrolipoyl dehydrogenase	2194918	2196297	Fwd	1	2194918	leaderless	GATTACTGTT
ACSP50_1981	CDS		hypothetical protein	2196394	2197344	Fwd	0
ACSP50_1982	CDS		hypothetical protein	2197298	2197861	Rev	1	2197861	leaderless	TGGTAGGCAC	TTGACT
ACSP50_1983	CDS		uncharacterized protein	2197943	2198707	Rev	1	2198713	6	TTGTATCAAC
ACSP50_1984	CDS		uncharacterized protein	2198816	2200024	Rev	0
ACSP50_1985	CDS		cation diffusion facilitator transporter	2200075	2201088	Rev	1	2201113	25	GCGTAGGCTC	CCGCCA
ACSP50_1986	CDS		PPOX class F420-dependent enzyme	2201222	2201638	Rev	0
ACSP50_1987	CDS		hypothetical protein	2201774	2202802	Fwd	0
ACSP50_1988	CDS		hypothetical protein	2202826	2202996	Rev	0
ACSP50_1989	CDS		Transcriptional regulator; TrmB	2203017	2203361	Fwd	0
ACSP50_1990	CDS		uncharacterized protein	2203378	2203983	Fwd	0
ACSP50_1991	CDS		phage tail protein	2204045	2204506	Fwd	1	2204012	33	CGTTACAGTC	TAGCCG
ACSP50_1992	CDS		extracellular protein	2204590	2205639	Fwd	0
ACSP50_1993	CDS		hypothetical protein	2205884	2206687	Rev	0
ACSP50_1994	CDS		serine/threonine protein kinase	2206841	2212006	Fwd	1	2206786	55	GGGAACGTTC	TCGACA
ACSP50_1995	CDS		hypothetical protein	2212097	2212501	Fwd	1	2212068	29	CCTTATCATC	TCGCCA
ACSP50_1996	CDS		uncharacterized protein	2212516	2213055	Fwd	0
ACSP50_1997	CDS		2-nitropropane dioxygenase	2213152	2214156	Fwd	0
ACSP50_1998	CDS		secreted protein	2214455	2214928	Fwd	1	2214446	9	GTGTAGGTTC
ACSP50_1999	CDS		fumarylacetoacetase	2215597	2216868	Rev	0
[truncated: 6,403 more rows]

## Sheet: Description
Column/Term	Description
Locus	Locus tag of Actinoplanes sp. SE50/110 according to annotation by Wolf et al., 2017
Gene	trivial name of a gene of Actinoplanes sp. SE50/110 according to annotation by Wolf et al., 2017
Annotation	(predicted) gene function according to the annotation by Wolf et al., 2017
Type	Feature type: CDS, tRNA, rRNA, …
Start	start position of the feature, in case of CDS: Translation start site (TLS)
Stop	end position of the feature
Strand	direction of the feature: Fwd (top/forward strand), Rev (buttom/reverse strand)
UTR	untranslated region (distance between TSS and TLS)
-10 region	conserved sequence in the promoter region (including extended -10 region) determined with Improbizer
-35 region	conserved sequence in the promoter region determined with Improbizer
Comment:	if multiple TSS were detected upstream of a CDS/Feature, TSS were ranked according to their respective read count starting with the highest number of read starts as "main TSS"
