# Supplementary material for: The expression of the acarbose biosynthesis gene cluster in Actinoplanes sp. SE50/110 is dependent on the growth phase
Source: BMC Genomics. 2020 Nov 23;21:818. doi: 10.1186/s12864-020-07194-6 (PMC7682106; doi:10.1186/s12864-020-07194-6)
Supplement: Supplementary file 5 — Additional file 5 Supplementary Table 4. Proteome dynamics of Actinoplanes sp. SE50/110. [file 12864_2020_7194_MOESM5_ESM.xlsx]

## Sheet: Operon Structure of ACSP50
Operon #	Number of genes	Gene 1	Gene 2	Gene 3	Gene 4	Gene 5	Gene 6	Gene 7	Gene 8	Gene 9	Gene 10	Gene 11	Gene 12	Gene 13	Gene 14	Gene 15	Gene 16	Gene 17	Gene 18	Gene 19	Gene 20	Gene 21	Gene 22	Gene 23	Gene 24	Gene 25	Gene 26	Gene 27	Gene 28	Gene 29	Gene 30	Gene 31	Gene 32	Gene 33	Gene 34	Gene 35	Gene 36	Gene 37	Gene 38	Gene 39	Gene 40
Operon 1	3	ACSP50_0002	ACSP50_0003	ACSP50_0004
Operon 2	3	ACSP50_0008	ACSP50_0009	ACSP50_0010
Operon 3	2	ACSP50_0011	ACSP50_0013
Operon 4	3	ACSP50_0023	ACSP50_0024	ACSP50_0025
Operon 5	3	ACSP50_0026	ACSP50_0027	ACSP50_0028
Operon 6	3	ACSP50_0029	ACSP50_0030	ACSP50_0031
Operon 7	2	ACSP50_0035	ACSP50_0036
Operon 8	7	ACSP50_0048	ACSP50_0049	ACSP50_0050	ACSP50_0051	ACSP50_0052	ACSP50_0053	ACSP50_0054
Operon 9	4	ACSP50_0055	ACSP50_0056	ACSP50_0057	ACSP50_0058
Operon 10	2	ACSP50_0059	ACSP50_0060
Operon 11	2	ACSP50_0061	ACSP50_0062
Operon 12	2	ACSP50_0066	ACSP50_0067
Operon 13	3	ACSP50_0082	ACSP50_0083	ACSP50_0084
Operon 14	2	ACSP50_0087	ACSP50_0088
Operon 15	4	ACSP50_0089	ACSP50_0090	ACSP50_0091	ACSP50_0092
Operon 16	3	ACSP50_0101	ACSP50_0102	ACSP50_0103
Operon 17	2	ACSP50_0105	ACSP50_0106
Operon 18	2	ACSP50_0108	ACSP50_0109
Operon 19	2	ACSP50_0115	ACSP50_0116
Operon 20	5	ACSP50_0119	ACSP50_0120	ACSP50_0121	ACSP50_0122	ACSP50_0123
Operon 21	3	ACSP50_0125	ACSP50_0126	ACSP50_0127
Operon 22	3	ACSP50_0134	ACSP50_0135	ACSP50_0136
Operon 23	3	ACSP50_0142	ACSP50_0143	ACSP50_0144
Operon 24	4	ACSP50_0145	ACSP50_0146	ACSP50_0147	ACSP50_0148
Operon 25	2	ACSP50_0149	ACSP50_0150
Operon 26	2	ACSP50_0153	ACSP50_0154
Operon 27	3	ACSP50_0161	ACSP50_0162	ACSP50_0163
Operon 28	2	ACSP50_0164	ACSP50_0165
Operon 29	2	ACSP50_0177	ACSP50_0178
Operon 30	2	ACSP50_0205	ACSP50_0206
Operon 31	2	ACSP50_0230	ACSP50_0231
Operon 32	2	ACSP50_0245	ACSP50_0246
Operon 33	2	ACSP50_0267	ACSP50_0268
Operon 34	2	ACSP50_0278	ACSP50_0279
Operon 35	4	ACSP50_0280	ACSP50_0281	ACSP50_0282	ACSP50_0283
Operon 36	3	ACSP50_0284	ACSP50_0285	ACSP50_0286
Operon 37	2	ACSP50_0287	ACSP50_0288
Operon 38	2	ACSP50_0297	ACSP50_0298
Operon 39	3	ACSP50_0303	ACSP50_0304	ACSP50_0305
Operon 40	3	ACSP50_0306	ACSP50_0307	ACSP50_0308
Operon 41	3	ACSP50_0310	ACSP50_0311	ACSP50_0312
Operon 42	3	ACSP50_0320	ACSP50_0321	ACSP50_0322
Operon 43	2	ACSP50_0330	ACSP50_0331
Operon 44	2	ACSP50_0333	ACSP50_0334
Operon 45	13	ACSP50_0343	ACSP50_0344	ACSP50_0345	ACSP50_0346	ACSP50_0347	ACSP50_0348	ACSP50_0349	ACSP50_0350	ACSP50_0351	ACSP50_0352	ACSP50_0353	ACSP50_0354	ACSP50_0355
Operon 46	2	ACSP50_0356	ACSP50_0357
Operon 47	2	ACSP50_0366	ACSP50_0367
Operon 48	2	ACSP50_0384	ACSP50_0385
Operon 49	2	ACSP50_0387	ACSP50_0388
Operon 50	2	ACSP50_0408	ACSP50_0409
Operon 51	2	ACSP50_0412	ACSP50_0413
Operon 52	2	ACSP50_0419	ACSP50_0420
Operon 53	2	ACSP50_0422	ACSP50_0423
Operon 54	2	ACSP50_0424	ACSP50_0425
Operon 55	2	ACSP50_0428	ACSP50_0429
Operon 56	2	ACSP50_0436	ACSP50_0437
Operon 57	3	ACSP50_0442	ACSP50_0443	ACSP50_0444
Operon 58	2	ACSP50_0448	ACSP50_0449
Operon 59	7	ACSP50_0450	ACSP50_0451	ACSP50_0452	ACSP50_0453	ACSP50_0454	ACSP50_0455	ACSP50_0456
Operon 60	2	ACSP50_0464	ACSP50_0465
Operon 61	2	ACSP50_0476	ACSP50_0477
Operon 62	3	ACSP50_0482	ACSP50_0483	ACSP50_0484
Operon 63	2	ACSP50_0485	ACSP50_0486
Operon 64	2	ACSP50_0495	ACSP50_0496
Operon 65	2	ACSP50_0499	ACSP50_0500
Operon 66	3	ACSP50_0505	ACSP50_0506	ACSP50_0507
Operon 67	2	ACSP50_0510	ACSP50_0511
Operon 68	4	ACSP50_0523	ACSP50_0524	ACSP50_0525	ACSP50_0526
Operon 69	2	ACSP50_0528	ACSP50_0529
Operon 70	4	ACSP50_0535	ACSP50_0536	ACSP50_0537	ACSP50_0538
Operon 71	4	ACSP50_0546	ACSP50_0547	ACSP50_0548	ACSP50_0549
Operon 72	2	ACSP50_0551	ACSP50_0552
Operon 73	2	ACSP50_0557	ACSP50_0558
Operon 74	2	ACSP50_0566	ACSP50_0567
Operon 75	3	ACSP50_0569	ACSP50_0570	ACSP50_0571
Operon 76	2	ACSP50_0578	ACSP50_0579
Operon 77	2	ACSP50_0590	ACSP50_0591
Operon 78	3	ACSP50_0595	ACSP50_0596	ACSP50_0597
Operon 79	2	ACSP50_0600	ACSP50_0601
Operon 80	5	ACSP50_0603	ACSP50_0604	ACSP50_0605	ACSP50_0606	ACSP50_0607
Operon 81	3	ACSP50_0616	ACSP50_0617	ACSP50_0618
Operon 82	3	ACSP50_0622	ACSP50_0623	ACSP50_0624
Operon 83	2	ACSP50_0625	ACSP50_0626
Operon 84	2	ACSP50_0630	ACSP50_0631
Operon 85	2	ACSP50_0632	ACSP50_0633
Operon 86	2	ACSP50_0640	ACSP50_0641
Operon 87	2	ACSP50_0643	ACSP50_0644
Operon 88	4	ACSP50_0655	ACSP50_0656	ACSP50_0657	ACSP50_0658
Operon 89	4	ACSP50_0662	ACSP50_0663	ACSP50_0664	ACSP50_0665
Operon 90	2	ACSP50_0667	ACSP50_0668
Operon 91	2	ACSP50_0669	ACSP50_0670
Operon 92	3	ACSP50_0671	ACSP50_0672	ACSP50_0673
Operon 93	3	ACSP50_0675	ACSP50_0676	ACSP50_0677
Operon 94	2	ACSP50_0680	ACSP50_0681
Operon 95	2	ACSP50_0682	ACSP50_0683
Operon 96	38	ACSP50_0685	ACSP50_0686	ACSP50_0687	ACSP50_0688	ACSP50_0689	ACSP50_0690	ACSP50_0691	ACSP50_0692	ACSP50_0693	ACSP50_0694	ACSP50_0695	ACSP50_0696	ACSP50_0697	ACSP50_0698	ACSP50_0699	ACSP50_0700	ACSP50_0701	ACSP50_0702	ACSP50_0703	ACSP50_0704	ACSP50_0705	ACSP50_0706	ACSP50_0707	ACSP50_0708	ACSP50_0709	ACSP50_0710	ACSP50_0711	ACSP50_0712	ACSP50_0713	ACSP50_0714	ACSP50_0715	ACSP50_0716	ACSP50_0717	ACSP50_0718	ACSP50_0719	ACSP50_0720	ACSP50_0721	ACSP50_0722
Operon 97	4	ACSP50_0726	ACSP50_0727	ACSP50_0728	ACSP50_0729
Operon 98	2	ACSP50_0731	ACSP50_0732
Operon 99	4	ACSP50_0737	ACSP50_0738	ACSP50_0739	ACSP50_0740
Operon 100	3	ACSP50_0742	ACSP50_0743	ACSP50_0744
Operon 101	2	ACSP50_0745	ACSP50_0746
Operon 102	2	ACSP50_0751	ACSP50_0752
Operon 103	7	ACSP50_0753	ACSP50_0754	ACSP50_0755	ACSP50_0756	ACSP50_0757	ACSP50_0758	ACSP50_0759
Operon 104	2	ACSP50_0761	ACSP50_0762
Operon 105	2	ACSP50_0763	ACSP50_0764
Operon 106	5	ACSP50_0767	ACSP50_0768	ACSP50_0769	ACSP50_0770	ACSP50_0771
Operon 107	2	ACSP50_0778	ACSP50_0779
Operon 108	2	ACSP50_0780	ACSP50_0781
Operon 109	3	ACSP50_0786	ACSP50_0787	ACSP50_0788
Operon 110	2	ACSP50_0789	ACSP50_0790
Operon 111	5	ACSP50_0791	ACSP50_0792	ACSP50_0793	ACSP50_0794	ACSP50_0795
Operon 112	5	ACSP50_0802	ACSP50_0803	ACSP50_0804	ACSP50_0805	ACSP50_0806
Operon 113	2	ACSP50_0808	ACSP50_0809
Operon 114	2	ACSP50_0810	ACSP50_0811
Operon 115	4	ACSP50_0826	ACSP50_0827	ACSP50_0828	ACSP50_0829
Operon 116	5	ACSP50_0843	ACSP50_0844	ACSP50_0845	ACSP50_0846	ACSP50_0847
Operon 117	2	ACSP50_0851	ACSP50_0852
Operon 118	2	ACSP50_0854	ACSP50_0855
Operon 119	3	ACSP50_0859	ACSP50_0860	ACSP50_0861
Operon 120	2	ACSP50_0862	ACSP50_0863
Operon 121	2	ACSP50_0866	ACSP50_0867
Operon 122	2	ACSP50_0869	ACSP50_0870
Operon 123	3	ACSP50_0873	ACSP50_0874	ACSP50_0875
Operon 124	2	ACSP50_0876	ACSP50_0877
Operon 125	2	ACSP50_0878	ACSP50_0879
Operon 126	2	ACSP50_0880	ACSP50_0881
Operon 127	2	ACSP50_0882	ACSP50_0883
Operon 128	2	ACSP50_0887	ACSP50_0888
Operon 129	3	ACSP50_0898	ACSP50_0899	ACSP50_0900
Operon 130	2	ACSP50_0922	ACSP50_0923
Operon 131	3	ACSP50_0927	ACSP50_0928	ACSP50_0929
Operon 132	3	ACSP50_0933	ACSP50_0934	ACSP50_0935
Operon 133	2	ACSP50_0937	ACSP50_0938
Operon 134	2	ACSP50_0955	ACSP50_0956
Operon 135	3	ACSP50_0958	ACSP50_0959	ACSP50_0960
Operon 136	2	ACSP50_0967	ACSP50_0968
Operon 137	4	ACSP50_0972	ACSP50_0973	ACSP50_0974	ACSP50_0975
Operon 138	2	ACSP50_0976	ACSP50_0977
Operon 139	3	ACSP50_0978	ACSP50_0979	ACSP50_0980
Operon 140	4	ACSP50_0989	ACSP50_0990	ACSP50_0991	ACSP50_0992
Operon 141	2	ACSP50_0994	ACSP50_0995
Operon 142	3	ACSP50_1002	ACSP50_1003	ACSP50_1004
Operon 143	2	ACSP50_1014	ACSP50_1015
Operon 144	2	ACSP50_1019	ACSP50_1020
Operon 145	2	ACSP50_1049	ACSP50_1050
Operon 146	2	ACSP50_1075	ACSP50_1076
Operon 147	5	ACSP50_1077	ACSP50_1078	ACSP50_1079	ACSP50_1080	ACSP50_1081
Operon 148	4	ACSP50_1083	ACSP50_1084	ACSP50_1085	ACSP50_1086
Operon 149	2	ACSP50_1087	ACSP50_1088
Operon 150	3	ACSP50_1090	ACSP50_1091	ACSP50_1092
Operon 151	2	ACSP50_1099	ACSP50_1100
Operon 152	3	ACSP50_1101	ACSP50_1102	ACSP50_1103
Operon 153	2	ACSP50_1122	ACSP50_1123
Operon 154	2	ACSP50_1126	ACSP50_1127
Operon 155	2	ACSP50_1138	ACSP50_1139
Operon 156	3	ACSP50_1140	ACSP50_1141	ACSP50_1142
Operon 157	2	ACSP50_1146	ACSP50_1147
Operon 158	2	ACSP50_1164	ACSP50_1165
Operon 159	4	ACSP50_1166	ACSP50_1167	ACSP50_1168	ACSP50_1169
Operon 160	2	ACSP50_1174	ACSP50_1175
Operon 161	2	ACSP50_1177	ACSP50_1178
Operon 162	5	ACSP50_1179	ACSP50_1180	ACSP50_1181	ACSP50_1182	ACSP50_1183
Operon 163	2	ACSP50_1188	ACSP50_1189
Operon 164	2	ACSP50_1190	ACSP50_1191
Operon 165	4	ACSP50_1195	ACSP50_1196	ACSP50_1197	ACSP50_1198
Operon 166	2	ACSP50_1210	ACSP50_1211
Operon 167	5	ACSP50_1213	ACSP50_1214	ACSP50_1215	ACSP50_1216	ACSP50_1217
Operon 168	3	ACSP50_1223	ACSP50_1224	ACSP50_1225
Operon 169	3	ACSP50_1227	ACSP50_1228	ACSP50_1229
Operon 170	2	ACSP50_1239	ACSP50_1240
Operon 171	4	ACSP50_1243	ACSP50_1244	ACSP50_1245	ACSP50_1246
Operon 172	2	ACSP50_1247	ACSP50_1248
Operon 173	2	ACSP50_1252	ACSP50_1253
Operon 174	2	ACSP50_1255	ACSP50_1256
Operon 175	4	ACSP50_1263	ACSP50_1264	ACSP50_1265	ACSP50_1266
Operon 176	4	ACSP50_1274	ACSP50_1275	ACSP50_1276	ACSP50_1277
Operon 177	3	ACSP50_1280	ACSP50_1281	ACSP50_1282
Operon 178	3	ACSP50_1284	ACSP50_1285	ACSP50_1286
Operon 179	2	ACSP50_1289	ACSP50_1290
Operon 180	3	ACSP50_1292	ACSP50_1293	ACSP50_1294
Operon 181	3	ACSP50_1295	ACSP50_1296	ACSP50_1297
Operon 182	4	ACSP50_1299	ACSP50_1300	ACSP50_1301	ACSP50_1302
Operon 183	5	ACSP50_1306	ACSP50_1307	ACSP50_1308	ACSP50_1309	ACSP50_1310
Operon 184	2	ACSP50_1319	ACSP50_1320
Operon 185	2	ACSP50_1321	ACSP50_1322
Operon 186	2	ACSP50_1324	ACSP50_1325
Operon 187	2	ACSP50_1328	ACSP50_1329
Operon 188	6	ACSP50_1336	ACSP50_1337	ACSP50_1338	ACSP50_1339	ACSP50_1340	ACSP50_1341
Operon 189	3	ACSP50_1343	ACSP50_1344	ACSP50_1345
Operon 190	4	ACSP50_1346	ACSP50_1347	ACSP50_1348	ACSP50_1349
Operon 191	2	ACSP50_1351	ACSP50_1352
Operon 192	2	ACSP50_1356	ACSP50_1357
Operon 193	4	ACSP50_1358	ACSP50_1359	ACSP50_1360	ACSP50_1361
Operon 194	2	ACSP50_1364	ACSP50_1365
Operon 195	4	ACSP50_1369	ACSP50_1370	ACSP50_1371	ACSP50_1372
Operon 196	3	ACSP50_1377	ACSP50_1378	ACSP50_1379
Operon 197	2	ACSP50_1386	ACSP50_1387
Operon 198	2	ACSP50_1390	ACSP50_1391
Operon 199	2	ACSP50_1392	ACSP50_1393
Operon 200	3	ACSP50_1406	ACSP50_1407	ACSP50_1408
Operon 201	2	ACSP50_1419	ACSP50_1420
Operon 202	2	ACSP50_1423	ACSP50_1424
Operon 203	2	ACSP50_1427	ACSP50_1428
Operon 204	2	ACSP50_1433	ACSP50_1434
Operon 205	2	ACSP50_1435	ACSP50_1436
Operon 206	3	ACSP50_1438	ACSP50_1439	ACSP50_1440
Operon 207	2	ACSP50_1445	ACSP50_1446
Operon 208	5	ACSP50_1447	ACSP50_1448	ACSP50_1449	ACSP50_1450	ACSP50_1451
Operon 209	2	ACSP50_1459	ACSP50_1460
Operon 210	5	ACSP50_1467	ACSP50_1468	ACSP50_1469	ACSP50_1470	ACSP50_1471
Operon 211	2	ACSP50_1473	ACSP50_1474
Operon 212	2	ACSP50_1482	ACSP50_1483
Operon 213	2	ACSP50_1486	ACSP50_1487
Operon 214	2	ACSP50_1489	ACSP50_1490
Operon 215	2	ACSP50_1507	ACSP50_1508
Operon 216	7	ACSP50_1509	ACSP50_1510	ACSP50_1511	ACSP50_1512	ACSP50_1513	ACSP50_1514	ACSP50_1515
Operon 217	2	ACSP50_1516	ACSP50_1517
Operon 218	2	ACSP50_1518	ACSP50_1519
Operon 219	2	ACSP50_1520	ACSP50_1521
Operon 220	2	ACSP50_1525	ACSP50_1526
Operon 221	4	ACSP50_1530	ACSP50_1531	ACSP50_1532	ACSP50_1533
Operon 222	4	ACSP50_1541	ACSP50_1542	ACSP50_1543	ACSP50_1544
Operon 223	2	ACSP50_1550	ACSP50_1551
Operon 224	2	ACSP50_1552	ACSP50_1553
Operon 225	2	ACSP50_1559	ACSP50_1560
Operon 226	4	ACSP50_1562	ACSP50_1563	ACSP50_1564	ACSP50_1565
Operon 227	2	ACSP50_1568	ACSP50_1569
Operon 228	3	ACSP50_1571	ACSP50_1572	ACSP50_1573
Operon 229	4	ACSP50_1574	ACSP50_1575	ACSP50_1576	ACSP50_1577
Operon 230	2	ACSP50_1596	ACSP50_1597
Operon 231	4	ACSP50_1598	ACSP50_1599	ACSP50_1600	ACSP50_1601
Operon 232	2	ACSP50_1612	ACSP50_1613
Operon 233	3	ACSP50_1618	ACSP50_1619	ACSP50_1620
Operon 234	2	ACSP50_1624	ACSP50_1625
Operon 235	2	ACSP50_1628	ACSP50_1629
Operon 236	2	ACSP50_1631	ACSP50_1632
Operon 237	2	ACSP50_1638	ACSP50_1639
Operon 238	3	ACSP50_1647	ACSP50_1648	ACSP50_1649
Operon 239	2	ACSP50_1656	ACSP50_1657
Operon 240	2	ACSP50_1668	ACSP50_1669
Operon 241	2	ACSP50_1672	ACSP50_1673
Operon 242	3	ACSP50_1675	ACSP50_1676	ACSP50_1677
Operon 243	7	ACSP50_1679	ACSP50_1680	ACSP50_1681	ACSP50_1682	ACSP50_1683	ACSP50_1684	ACSP50_1685
Operon 244	4	ACSP50_1686	ACSP50_1687	ACSP50_1688	ACSP50_1689
Operon 245	6	ACSP50_1690	ACSP50_1691	ACSP50_1692	ACSP50_1693	ACSP50_1694	ACSP50_1695
Operon 246	6	ACSP50_1698	ACSP50_1699	ACSP50_1700	ACSP50_1701	ACSP50_1702	ACSP50_1703
Operon 247	6	ACSP50_1705	ACSP50_1706	ACSP50_1707	ACSP50_1708	ACSP50_1709	ACSP50_1710
Operon 248	2	ACSP50_1728	ACSP50_1729
Operon 249	4	ACSP50_1732	ACSP50_1733	ACSP50_1734	ACSP50_1735
Operon 250	2	ACSP50_1739	ACSP50_1740
Operon 251	2	ACSP50_1741	ACSP50_1742
Operon 252	9	ACSP50_1745	ACSP50_1746	ACSP50_1747	ACSP50_1748	ACSP50_1749	ACSP50_1750	ACSP50_1751	ACSP50_1752	ACSP50_1753
Operon 253	2	ACSP50_1754	ACSP50_1755
Operon 254	3	ACSP50_1756	ACSP50_1757	ACSP50_1758
Operon 255	2	ACSP50_1766	ACSP50_1767
Operon 256	2	ACSP50_1771	ACSP50_1772
Operon 257	2	ACSP50_1773	ACSP50_1774
Operon 258	2	ACSP50_1777	ACSP50_1778
Operon 259	2	ACSP50_1779	ACSP50_1780
Operon 260	5	ACSP50_1781	ACSP50_1782	ACSP50_1783	ACSP50_1784	ACSP50_1785
Operon 261	5	ACSP50_1788	ACSP50_1789	ACSP50_1790	ACSP50_1791	ACSP50_1792
Operon 262	3	ACSP50_1793	ACSP50_1794	ACSP50_1795
Operon 263	8	ACSP50_1797	ACSP50_1798	ACSP50_1799	ACSP50_1800	ACSP50_1801	ACSP50_1802	ACSP50_1803	ACSP50_1804
Operon 264	2	ACSP50_1810	ACSP50_1811
Operon 265	3	ACSP50_1816	ACSP50_1817	ACSP50_1818
Operon 266	2	ACSP50_1819	ACSP50_1820
Operon 267	2	ACSP50_1832	ACSP50_1833
Operon 268	2	ACSP50_1835	ACSP50_1836
Operon 269	2	ACSP50_1837	ACSP50_1838
Operon 270	4	ACSP50_1844	ACSP50_1845	ACSP50_1846	ACSP50_1847
Operon 271	2	ACSP50_1851	ACSP50_1852
Operon 272	2	ACSP50_1857	ACSP50_1858
Operon 273	2	ACSP50_1871	ACSP50_1872
Operon 274	3	ACSP50_1873	ACSP50_1874	ACSP50_1875
Operon 275	2	ACSP50_1876	ACSP50_1877
Operon 276	2	ACSP50_1878	ACSP50_1879
Operon 277	2	ACSP50_1886	ACSP50_1887
Operon 278	2	ACSP50_1888	ACSP50_1889
Operon 279	2	ACSP50_1892	ACSP50_1893
Operon 280	2	ACSP50_1895	ACSP50_1896
Operon 281	2	ACSP50_1900	ACSP50_1901
Operon 282	2	ACSP50_1913	ACSP50_1914
Operon 283	2	ACSP50_1924	ACSP50_1925
Operon 284	2	ACSP50_1931	ACSP50_1932
Operon 285	2	ACSP50_1936	ACSP50_1937
Operon 286	2	ACSP50_1954	ACSP50_1955
Operon 287	2	ACSP50_1959	ACSP50_1960
Operon 288	2	ACSP50_1962	ACSP50_1963
Operon 289	4	ACSP50_1964	ACSP50_1965	ACSP50_1966	ACSP50_1967
Operon 290	3	ACSP50_1968	ACSP50_1969	ACSP50_1970
Operon 291	2	ACSP50_1977	ACSP50_1978
Operon 292	3	ACSP50_1984	ACSP50_1985	ACSP50_1986
Operon 293	2	ACSP50_1989	ACSP50_1990
Operon 294	2	ACSP50_1995	ACSP50_1996
Operon 295	2	ACSP50_1999	ACSP50_2000
Operon 296	2	ACSP50_2008	ACSP50_2009
Operon 297	2	ACSP50_2015	ACSP50_2016
Operon 298	2	ACSP50_2022	ACSP50_2023
Operon 299	2	ACSP50_2026	ACSP50_2027
Operon 300	2	ACSP50_2048	ACSP50_2049
Operon 301	2	ACSP50_2050	ACSP50_2051
Operon 302	2	ACSP50_2052	ACSP50_2053
Operon 303	2	ACSP50_2063	ACSP50_2064
Operon 304	3	ACSP50_2100	ACSP50_2101	ACSP50_2102
Operon 305	2	ACSP50_2110	ACSP50_2111
Operon 306	4	ACSP50_2115	ACSP50_2116	ACSP50_2117	ACSP50_2118
Operon 307	2	ACSP50_2136	ACSP50_2137
Operon 308	3	ACSP50_2146	ACSP50_2147	ACSP50_2148
Operon 309	4	ACSP50_2162	ACSP50_2163	ACSP50_2164	ACSP50_2165
Operon 310	2	ACSP50_2167	ACSP50_2168
Operon 311	2	ACSP50_2190	ACSP50_2191
Operon 312	2	ACSP50_2203	ACSP50_2204
Operon 313	2	ACSP50_2207	ACSP50_2208
Operon 314	2	ACSP50_2215	ACSP50_2216
Operon 315	3	ACSP50_2222	ACSP50_2223	ACSP50_2224
Operon 316	2	ACSP50_2229	ACSP50_2230
Operon 317	2	ACSP50_2240	ACSP50_2241
Operon 318	2	ACSP50_2251	ACSP50_2252
Operon 319	2	ACSP50_2256	ACSP50_2257
Operon 320	2	ACSP50_2258	ACSP50_2259
Operon 321	2	ACSP50_2266	ACSP50_2267
Operon 322	2	ACSP50_2291	ACSP50_2292
Operon 323	2	ACSP50_2293	ACSP50_2294
Operon 324	3	ACSP50_2299	ACSP50_2300	ACSP50_2301
Operon 325	2	ACSP50_2304	ACSP50_2305
Operon 326	3	ACSP50_2311	ACSP50_2312	ACSP50_2313
Operon 327	2	ACSP50_2316	ACSP50_2317
Operon 328	2	ACSP50_2323	ACSP50_2324
Operon 329	2	ACSP50_2329	ACSP50_2330
Operon 330	2	ACSP50_2342	ACSP50_2343
Operon 331	3	ACSP50_2345	ACSP50_2346	ACSP50_2347
Operon 332	2	ACSP50_2364	ACSP50_2365
Operon 333	4	ACSP50_2366	ACSP50_2367	ACSP50_2368	ACSP50_2369
Operon 334	6	ACSP50_2389	ACSP50_2390	ACSP50_2391	ACSP50_2392	ACSP50_2393	ACSP50_2394
Operon 335	2	ACSP50_2395	ACSP50_2396
Operon 336	2	ACSP50_2402	ACSP50_2403
Operon 337	3	ACSP50_2408	ACSP50_2409	ACSP50_2410
Operon 338	2	ACSP50_2422	ACSP50_2423
Operon 339	3	ACSP50_2427	ACSP50_2428	ACSP50_2429
Operon 340	2	ACSP50_2434	ACSP50_2435
Operon 341	2	ACSP50_2440	ACSP50_2441
Operon 342	2	ACSP50_2460	ACSP50_2461
Operon 343	2	ACSP50_2476	ACSP50_2477
Operon 344	2	ACSP50_2483	ACSP50_2484
Operon 345	2	ACSP50_2488	ACSP50_2489
Operon 346	2	ACSP50_2491	ACSP50_2492
Operon 347	4	ACSP50_2495	ACSP50_2496	ACSP50_2497	ACSP50_2498
Operon 348	2	ACSP50_2503	ACSP50_2504
Operon 349	3	ACSP50_2505	ACSP50_2506	ACSP50_2507
Operon 350	2	ACSP50_2518	ACSP50_2519
Operon 351	4	ACSP50_2533	ACSP50_2534	ACSP50_2535	ACSP50_2536
Operon 352	2	ACSP50_2544	ACSP50_2545
Operon 353	3	ACSP50_2546	ACSP50_2547	ACSP50_2548
Operon 354	2	ACSP50_2549	ACSP50_2550
Operon 355	2	ACSP50_2559	ACSP50_2560
Operon 356	3	ACSP50_2566	ACSP50_2567	ACSP50_2568
Operon 357	2	ACSP50_2569	ACSP50_2570
Operon 358	2	ACSP50_2583	ACSP50_2584
Operon 359	2	ACSP50_2603	ACSP50_2604
Operon 360	2	ACSP50_2610	ACSP50_2611
Operon 361	2	ACSP50_2632	ACSP50_2633
Operon 362	2	ACSP50_2634	ACSP50_2635
Operon 363	2	ACSP50_2639	ACSP50_2640
Operon 364	2	ACSP50_2647	ACSP50_2648
Operon 365	2	ACSP50_2651	ACSP50_2652
Operon 366	2	ACSP50_2658	ACSP50_2659
Operon 367	3	ACSP50_2661	ACSP50_2662	ACSP50_2663
Operon 368	3	ACSP50_2682	ACSP50_2683	ACSP50_2684
Operon 369	3	ACSP50_2688	ACSP50_2689	ACSP50_2690
Operon 370	3	ACSP50_2703	ACSP50_2704	ACSP50_2705
Operon 371	2	ACSP50_2720	ACSP50_2721
Operon 372	2	ACSP50_2729	ACSP50_2730
Operon 373	2	ACSP50_2732	ACSP50_2733
Operon 374	2	ACSP50_2743	ACSP50_2744
Operon 375	2	ACSP50_2745	ACSP50_2746
Operon 376	2	ACSP50_2752	ACSP50_2753
Operon 377	3	ACSP50_2757	ACSP50_2758	ACSP50_2759
Operon 378	2	ACSP50_2763	ACSP50_2764
Operon 379	2	ACSP50_2786	ACSP50_2787
Operon 380	3	ACSP50_2794	ACSP50_2795	ACSP50_2796
Operon 381	3	ACSP50_2797	ACSP50_2798	ACSP50_2799
Operon 382	3	ACSP50_2800	ACSP50_2801	ACSP50_2802
Operon 383	2	ACSP50_2809	ACSP50_2810
Operon 384	2	ACSP50_2818	ACSP50_2819
Operon 385	2	ACSP50_2831	ACSP50_2832
Operon 386	3	ACSP50_2844	ACSP50_2845	ACSP50_2846
Operon 387	2	ACSP50_2874	ACSP50_2875
Operon 388	2	ACSP50_2877	ACSP50_2878
Operon 389	2	ACSP50_2881	ACSP50_2882
Operon 390	2	ACSP50_2900	ACSP50_2901
Operon 391	2	ACSP50_2913	ACSP50_2914
Operon 392	3	ACSP50_2918	ACSP50_2919	ACSP50_2920
Operon 393	3	ACSP50_2921	ACSP50_2922	ACSP50_2923
Operon 394	2	ACSP50_2926	ACSP50_2927
Operon 395	2	ACSP50_2928	ACSP50_2929
Operon 396	5	ACSP50_2932	ACSP50_2933	ACSP50_2934	ACSP50_2935	ACSP50_2936
Operon 397	2	ACSP50_2939	ACSP50_2940
Operon 398	4	ACSP50_2945	ACSP50_2946	ACSP50_2947	ACSP50_2948
Operon 399	4	ACSP50_2949	ACSP50_2950	ACSP50_2951	ACSP50_2952
Operon 400	2	ACSP50_2954	ACSP50_2955
Operon 401	2	ACSP50_2958	ACSP50_2959
Operon 402	2	ACSP50_2965	ACSP50_2966
Operon 403	2	ACSP50_2969	ACSP50_2970
Operon 404	2	ACSP50_2976	ACSP50_2977
Operon 405	2	ACSP50_2999	ACSP50_3000
Operon 406	2	ACSP50_3009	ACSP50_3010
Operon 407	2	ACSP50_3022	ACSP50_3023
Operon 408	4	ACSP50_3026	ACSP50_3027	ACSP50_3028	ACSP50_3029
Operon 409	2	ACSP50_3039	ACSP50_3040
Operon 410	3	ACSP50_3041	ACSP50_3042	ACSP50_3043
Operon 411	4	ACSP50_3044	ACSP50_3045	ACSP50_3046	ACSP50_3047
Operon 412	2	ACSP50_3050	ACSP50_3051
Operon 413	3	ACSP50_3058	ACSP50_3059	ACSP50_3060
Operon 414	2	ACSP50_3068	ACSP50_3069
Operon 415	2	ACSP50_3076	ACSP50_3077
Operon 416	2	ACSP50_3083	ACSP50_3084
Operon 417	2	ACSP50_3105	ACSP50_3106
Operon 418	2	ACSP50_3121	ACSP50_3122
Operon 419	2	ACSP50_3155	ACSP50_3156
Operon 420	2	ACSP50_3160	ACSP50_3161
Operon 421	2	ACSP50_3169	ACSP50_3170
Operon 422	2	ACSP50_3174	ACSP50_3175
Operon 423	3	ACSP50_3183	ACSP50_3184	ACSP50_3185
Operon 424	2	ACSP50_3202	ACSP50_3203
Operon 425	2	ACSP50_3237	ACSP50_3238
Operon 426	2	ACSP50_3265	ACSP50_3266
Operon 427	2	ACSP50_3274	ACSP50_3275
Operon 428	2	ACSP50_3285	ACSP50_3286
Operon 429	2	ACSP50_3293	ACSP50_3294
Operon 430	2	ACSP50_3327	ACSP50_3328
Operon 431	2	ACSP50_3330	ACSP50_3331
Operon 432	3	ACSP50_3332	ACSP50_3333	ACSP50_3334
Operon 433	2	ACSP50_3361	ACSP50_3362
Operon 434	2	ACSP50_3375	ACSP50_3376
Operon 435	5	ACSP50_3379	ACSP50_3380	ACSP50_3381	ACSP50_3382	ACSP50_3383
Operon 436	2	ACSP50_3385	ACSP50_3386
Operon 437	2	ACSP50_3396	ACSP50_3397
Operon 438	2	ACSP50_3404	ACSP50_3405
Operon 439	2	ACSP50_3409	ACSP50_3410
Operon 440	2	ACSP50_3444	ACSP50_3445
Operon 441	3	ACSP50_3465	ACSP50_3466	ACSP50_3467
Operon 442	2	ACSP50_3469	ACSP50_3470
Operon 443	2	ACSP50_3474	ACSP50_3475
Operon 444	2	ACSP50_3481	ACSP50_3482
Operon 445	2	ACSP50_3485	ACSP50_3486
Operon 446	2	ACSP50_3525	ACSP50_3526
Operon 447	2	ACSP50_3549	ACSP50_3550
Operon 448	4	ACSP50_3563	ACSP50_3564	ACSP50_3565	ACSP50_3566
Operon 449	2	ACSP50_3582	ACSP50_3583
Operon 450	2	ACSP50_3588	ACSP50_3589
Operon 451	3	ACSP50_3591	ACSP50_3592	ACSP50_3593
Operon 452	14	ACSP50_3594	ACSP50_3595	ACSP50_3596	ACSP50_3597	ACSP50_3598	ACSP50_3599	ACSP50_3600	ACSP50_3601	ACSP50_3602	ACSP50_3603	ACSP50_3604	ACSP50_3605	ACSP50_3606	ACSP50_3607
Operon 453	2	ACSP50_3613	ACSP50_3614
Operon 454	2	ACSP50_3634	ACSP50_3635
Operon 455	3	ACSP50_3640	ACSP50_3641	ACSP50_3642
Operon 456	2	ACSP50_3684	ACSP50_3685
Operon 457	2	ACSP50_3698	ACSP50_3699
Operon 458	2	ACSP50_3704	ACSP50_3705
Operon 459	2	ACSP50_3726	ACSP50_3727
Operon 460	2	ACSP50_3760	ACSP50_3761
Operon 461	2	ACSP50_3763	ACSP50_3764
Operon 462	2	ACSP50_3769	ACSP50_3770
Operon 463	4	ACSP50_3811	ACSP50_3812	ACSP50_3813	ACSP50_3814
Operon 464	2	ACSP50_3821	ACSP50_3822
Operon 465	2	ACSP50_3833	ACSP50_3834
Operon 466	2	ACSP50_3840	ACSP50_3841
Operon 467	3	ACSP50_3852	ACSP50_3853	ACSP50_3854
Operon 468	4	ACSP50_3856	ACSP50_3857	ACSP50_3858	ACSP50_3859
Operon 469	2	ACSP50_3866	ACSP50_3867
Operon 470	2	ACSP50_3885	ACSP50_3886
Operon 471	2	ACSP50_3892	ACSP50_3893
Operon 472	2	ACSP50_3896	ACSP50_3897
Operon 473	2	ACSP50_3898	ACSP50_3899
Operon 474	4	ACSP50_3900	ACSP50_3901	ACSP50_3902	ACSP50_3903
Operon 475	2	ACSP50_3908	ACSP50_3909
Operon 476	2	ACSP50_3910	ACSP50_3911
Operon 477	2	ACSP50_3914	ACSP50_3915
Operon 478	4	ACSP50_3919	ACSP50_3920	ACSP50_3921	ACSP50_3922
Operon 479	2	ACSP50_3929	ACSP50_3930
Operon 480	2	ACSP50_3936	ACSP50_3937
Operon 481	3	ACSP50_3938	ACSP50_3939	ACSP50_3940
Operon 482	4	ACSP50_3944	ACSP50_3945	ACSP50_3946	ACSP50_3947
Operon 483	2	ACSP50_3949	ACSP50_3950
Operon 484	2	ACSP50_3954	ACSP50_3955
Operon 485	3	ACSP50_3960	ACSP50_3961	ACSP50_3962
Operon 486	2	ACSP50_3972	ACSP50_3973
Operon 487	2	ACSP50_3980	ACSP50_3981
Operon 488	2	ACSP50_3986	ACSP50_3987
Operon 489	2	ACSP50_3997	ACSP50_3998
Operon 490	3	ACSP50_4002	ACSP50_4003	ACSP50_4004
Operon 491	3	ACSP50_4030	ACSP50_4031	ACSP50_4032
Operon 492	2	ACSP50_4038	ACSP50_4039
Operon 493	2	ACSP50_4040	ACSP50_4041
Operon 494	2	ACSP50_4051	ACSP50_4052
Operon 495	2	ACSP50_4064	ACSP50_4065
Operon 496	2	ACSP50_4071	ACSP50_4072
Operon 497	2	ACSP50_4078	ACSP50_4079
Operon 498	2	ACSP50_4090	ACSP50_4091
Operon 499	4	ACSP50_4094	ACSP50_4095	ACSP50_4096	ACSP50_4097
Operon 500	2	ACSP50_4107	ACSP50_4108
Operon 501	3	ACSP50_4111	ACSP50_4112	ACSP50_4113
Operon 502	2	ACSP50_4125	ACSP50_4126
Operon 503	2	ACSP50_4149	ACSP50_4150
Operon 504	2	ACSP50_4160	ACSP50_4161
Operon 505	2	ACSP50_4165	ACSP50_4166
Operon 506	2	ACSP50_4168	ACSP50_4169
Operon 507	2	ACSP50_4170	ACSP50_4171
Operon 508	2	ACSP50_4175	ACSP50_4176
Operon 509	2	ACSP50_4213	ACSP50_4214
Operon 510	2	ACSP50_4218	ACSP50_4219
Operon 511	2	ACSP50_4222	ACSP50_4223
Operon 512	2	ACSP50_4224	ACSP50_4225
Operon 513	2	ACSP50_4227	ACSP50_4228
Operon 514	2	ACSP50_4237	ACSP50_4238
Operon 515	4	ACSP50_4243	ACSP50_4244	ACSP50_4245	ACSP50_4246
Operon 516	2	ACSP50_4253	ACSP50_4254
Operon 517	2	ACSP50_4256	ACSP50_4257
Operon 518	2	ACSP50_4261	ACSP50_4262
Operon 519	2	ACSP50_4264	ACSP50_4265
Operon 520	2	ACSP50_4269	ACSP50_4270
Operon 521	2	ACSP50_4278	ACSP50_4279
Operon 522	2	ACSP50_4283	ACSP50_4284
Operon 523	2	ACSP50_4295	ACSP50_4296
Operon 524	2	ACSP50_4308	ACSP50_4309
Operon 525	3	ACSP50_4312	ACSP50_4313	ACSP50_4314
Operon 526	2	ACSP50_4320	ACSP50_4321
Operon 527	2	ACSP50_4341	ACSP50_4342
Operon 528	2	ACSP50_4355	ACSP50_4356
Operon 529	2	ACSP50_4363	ACSP50_4364
Operon 530	2	ACSP50_4373	ACSP50_4374
Operon 531	2	ACSP50_4383	ACSP50_4384
Operon 532	2	ACSP50_4388	ACSP50_4389
Operon 533	3	ACSP50_4393	ACSP50_4394	ACSP50_4395
Operon 534	2	ACSP50_4419	ACSP50_4420
Operon 535	2	ACSP50_4436	ACSP50_4437
Operon 536	2	ACSP50_4446	ACSP50_4447
Operon 537	2	ACSP50_4452	ACSP50_4453
Operon 538	2	ACSP50_4463	ACSP50_4464
Operon 539	2	ACSP50_4469	ACSP50_4470
Operon 540	2	ACSP50_4501	ACSP50_4502
Operon 541	2	ACSP50_4517	ACSP50_4518
Operon 542	2	ACSP50_4530	ACSP50_4531
Operon 543	2	ACSP50_4557	ACSP50_4558
Operon 544	2	ACSP50_4563	ACSP50_4564
Operon 545	2	ACSP50_4579	ACSP50_4580
Operon 546	2	ACSP50_4603	ACSP50_4604
Operon 547	3	ACSP50_4608	ACSP50_4609	ACSP50_4610
Operon 548	2	ACSP50_4621	ACSP50_4622
Operon 549	4	ACSP50_4627	ACSP50_4628	ACSP50_4629	ACSP50_4630
Operon 550	2	ACSP50_4631	ACSP50_4632
Operon 551	2	ACSP50_4683	ACSP50_4684
Operon 552	2	ACSP50_4696	ACSP50_4697
Operon 553	2	ACSP50_4742	ACSP50_4743
Operon 554	2	ACSP50_4747	ACSP50_4748
Operon 555	3	ACSP50_4795	ACSP50_4796	ACSP50_4797
Operon 556	2	ACSP50_4799	ACSP50_4800
Operon 557	2	ACSP50_4810	ACSP50_4811
Operon 558	2	ACSP50_4815	ACSP50_4816
Operon 559	2	ACSP50_4837	ACSP50_4838
Operon 560	5	ACSP50_4873	ACSP50_4874	ACSP50_4875	ACSP50_4876	ACSP50_4877
Operon 561	3	ACSP50_4907	ACSP50_4908	ACSP50_4909
Operon 562	3	ACSP50_4910	ACSP50_4911	ACSP50_4912
Operon 563	2	ACSP50_4915	ACSP50_4916
Operon 564	2	ACSP50_4922	ACSP50_4923
Operon 565	2	ACSP50_4930	ACSP50_4931
Operon 566	2	ACSP50_4939	ACSP50_4940
Operon 567	3	ACSP50_4948	ACSP50_4949	ACSP50_4950
Operon 568	2	ACSP50_4971	ACSP50_4972
Operon 569	3	ACSP50_4999	ACSP50_5000	ACSP50_5001
Operon 570	4	ACSP50_5005	ACSP50_5006	ACSP50_5007	ACSP50_5008
Operon 571	2	ACSP50_5009	ACSP50_5010
Operon 572	2	ACSP50_5015	ACSP50_5016
Operon 573	2	ACSP50_5017	ACSP50_5018
Operon 574	3	ACSP50_5021	ACSP50_5022	ACSP50_5023
Operon 575	3	ACSP50_5034	ACSP50_5035	ACSP50_5036
Operon 576	2	ACSP50_5041	ACSP50_5042
Operon 577	2	ACSP50_5045	ACSP50_5046
Operon 578	4	ACSP50_5050	ACSP50_5051	ACSP50_5052	ACSP50_5053
Operon 579	2	ACSP50_5055	ACSP50_5056
Operon 580	2	ACSP50_5063	ACSP50_5064
Operon 581	2	ACSP50_5090	ACSP50_5091
Operon 582	2	ACSP50_5098	ACSP50_5099
Operon 583	3	ACSP50_5111	ACSP50_5112	ACSP50_5113
Operon 584	2	ACSP50_5139	ACSP50_5140
Operon 585	2	ACSP50_5142	ACSP50_5143
Operon 586	2	ACSP50_5146	ACSP50_5147
Operon 587	2	ACSP50_5148	ACSP50_5149
Operon 588	2	ACSP50_5153	ACSP50_5154
Operon 589	5	ACSP50_5159	ACSP50_5160	ACSP50_5161	ACSP50_5162	ACSP50_5163
Operon 590	2	ACSP50_5164	ACSP50_5165
Operon 591	7	ACSP50_5174	ACSP50_5175	ACSP50_5176	ACSP50_5177	ACSP50_5178	ACSP50_5179	ACSP50_5180
Operon 592	2	ACSP50_5183	ACSP50_5184
Operon 593	2	ACSP50_5190	ACSP50_5191
Operon 594	2	ACSP50_5200	ACSP50_5201
Operon 595	2	ACSP50_5208	ACSP50_5209
Operon 596	2	ACSP50_5217	ACSP50_5218
Operon 597	2	ACSP50_5223	ACSP50_5224
Operon 598	2	ACSP50_5225	ACSP50_5226
Operon 599	2	ACSP50_5235	ACSP50_5236
Operon 600	2	ACSP50_5239	ACSP50_5240
Operon 601	2	ACSP50_5246	ACSP50_5247
Operon 602	2	ACSP50_5250	ACSP50_5251
Operon 603	2	ACSP50_5256	ACSP50_5257
Operon 604	2	ACSP50_5259	ACSP50_5260
Operon 605	4	ACSP50_5262	ACSP50_5263	ACSP50_5264	ACSP50_5265
Operon 606	2	ACSP50_5266	ACSP50_5267
Operon 607	2	ACSP50_5271	ACSP50_5272
Operon 608	2	ACSP50_5274	ACSP50_5275
Operon 609	2	ACSP50_5292	ACSP50_5293
Operon 610	2	ACSP50_5299	ACSP50_5300
Operon 611	4	ACSP50_5322	ACSP50_5323	ACSP50_5324	ACSP50_5325
Operon 612	2	ACSP50_5328	ACSP50_5329
Operon 613	4	ACSP50_5335	ACSP50_5336	ACSP50_5337	ACSP50_5338
Operon 614	2	ACSP50_5348	ACSP50_5349
Operon 615	2	ACSP50_5350	ACSP50_5351
Operon 616	2	ACSP50_5353	ACSP50_5354
Operon 617	2	ACSP50_5363	ACSP50_5364
Operon 618	2	ACSP50_5365	ACSP50_5366
Operon 619	4	ACSP50_5373	ACSP50_5374	ACSP50_5375	ACSP50_5376
Operon 620	2	ACSP50_5383	ACSP50_5384
Operon 621	2	ACSP50_5385	ACSP50_5386
Operon 622	2	ACSP50_5393	ACSP50_5394
Operon 623	2	ACSP50_5410	ACSP50_5411
Operon 624	2	ACSP50_5430	ACSP50_5431
Operon 625	2	ACSP50_5441	ACSP50_5442
Operon 626	2	ACSP50_5450	ACSP50_5451
Operon 627	2	ACSP50_5462	ACSP50_5463
Operon 628	2	ACSP50_5465	ACSP50_5466
Operon 629	2	ACSP50_5479	ACSP50_5480
Operon 630	4	ACSP50_5484	ACSP50_5485	ACSP50_5486	ACSP50_5487
Operon 631	3	ACSP50_5515	ACSP50_5516	ACSP50_5517
Operon 632	2	ACSP50_5528	ACSP50_5529
Operon 633	2	ACSP50_5539	ACSP50_5540
Operon 634	3	ACSP50_5558	ACSP50_5559	ACSP50_5560
Operon 635	3	ACSP50_5574	ACSP50_5575	ACSP50_5576
Operon 636	2	ACSP50_5589	ACSP50_5590
Operon 637	10	ACSP50_5607	ACSP50_5608	ACSP50_5609	ACSP50_5610	ACSP50_5611	ACSP50_5612	ACSP50_5613	ACSP50_5614	ACSP50_5615	ACSP50_5616
Operon 638	2	ACSP50_5621	ACSP50_5622
Operon 639	2	ACSP50_5624	ACSP50_5625
Operon 640	2	ACSP50_5643	ACSP50_5644
Operon 641	2	ACSP50_5699	ACSP50_5700
Operon 642	3	ACSP50_5713	ACSP50_5714	ACSP50_5715
Operon 643	4	ACSP50_5722	ACSP50_5723	ACSP50_5724	ACSP50_5725
Operon 644	2	ACSP50_5787	ACSP50_5788
Operon 645	2	ACSP50_5792	ACSP50_5793
Operon 646	2	ACSP50_5795	ACSP50_5796
Operon 647	3	ACSP50_5797	ACSP50_5798	ACSP50_5799
Operon 648	2	ACSP50_5800	ACSP50_5801
Operon 649	2	ACSP50_5802	ACSP50_5803
Operon 650	3	ACSP50_5804	ACSP50_5805	ACSP50_5806
Operon 651	2	ACSP50_5810	ACSP50_5811
Operon 652	5	ACSP50_5820	ACSP50_5821	ACSP50_5822	ACSP50_5823	ACSP50_5824
Operon 653	3	ACSP50_5826	ACSP50_5827	ACSP50_5828
Operon 654	3	ACSP50_5831	ACSP50_5832	ACSP50_5833
Operon 655	3	ACSP50_5835	ACSP50_5836	ACSP50_5837
Operon 656	7	ACSP50_5840	ACSP50_5841	ACSP50_5842	ACSP50_5843	ACSP50_5844	ACSP50_5845	ACSP50_5846
Operon 657	6	ACSP50_5847	ACSP50_5848	ACSP50_5849	ACSP50_5850	ACSP50_5851	ACSP50_5852
Operon 658	2	ACSP50_5858	ACSP50_5859
Operon 659	2	ACSP50_5862	ACSP50_5863
Operon 660	3	ACSP50_5871	ACSP50_5872	ACSP50_5873
Operon 661	2	ACSP50_5924	ACSP50_5925
Operon 662	2	ACSP50_5926	ACSP50_5927
Operon 663	2	ACSP50_5935	ACSP50_5936
Operon 664	2	ACSP50_5941	ACSP50_5942
Operon 665	2	ACSP50_5945	ACSP50_5946
Operon 666	2	ACSP50_5949	ACSP50_5950
Operon 667	3	ACSP50_5954	ACSP50_5955	ACSP50_5956
Operon 668	2	ACSP50_5978	ACSP50_5979
Operon 669	6	ACSP50_5987	ACSP50_5988	ACSP50_5989	ACSP50_5990	ACSP50_5991	ACSP50_5992
Operon 670	3	ACSP50_5993	ACSP50_5994	ACSP50_5995
Operon 671	2	ACSP50_6025	ACSP50_6026
Operon 672	2	ACSP50_6094	ACSP50_6095
Operon 673	4	ACSP50_6119	ACSP50_6120	ACSP50_6121	ACSP50_6122
Operon 674	10	ACSP50_6123	ACSP50_6124	ACSP50_6125	ACSP50_6126	ACSP50_6127	ACSP50_6128	ACSP50_6129	ACSP50_6130	ACSP50_6131	ACSP50_6132
Operon 675	8	ACSP50_6134	ACSP50_6135	ACSP50_6136	ACSP50_6137	ACSP50_6138	ACSP50_6139	ACSP50_6140	ACSP50_6141
Operon 676	2	ACSP50_6142	ACSP50_6143
Operon 677	2	ACSP50_6149	ACSP50_6150
Operon 678	2	ACSP50_6168	ACSP50_6169
Operon 679	2	ACSP50_6197	ACSP50_6198
Operon 680	2	ACSP50_6199	ACSP50_6200
Operon 681	15	ACSP50_6202	ACSP50_6203	ACSP50_6204	ACSP50_6205	ACSP50_6206	ACSP50_6207	ACSP50_6208	ACSP50_6209	ACSP50_6210	ACSP50_6211	ACSP50_6212	ACSP50_6213	ACSP50_6214	ACSP50_6215	ACSP50_6216
Operon 682	5	ACSP50_6221	ACSP50_6222	ACSP50_6223	ACSP50_6224	ACSP50_6225
Operon 683	2	ACSP50_6231	ACSP50_6232
Operon 684	2	ACSP50_6236	ACSP50_6237
Operon 685	2	ACSP50_6238	ACSP50_6239
Operon 686	3	ACSP50_6248	ACSP50_6249	ACSP50_6250
Operon 687	4	ACSP50_6255	ACSP50_6256	ACSP50_6257	ACSP50_6258
Operon 688	2	ACSP50_6273	ACSP50_6274
Operon 689	2	ACSP50_6275	ACSP50_6276
Operon 690	4	ACSP50_6277	ACSP50_6278	ACSP50_6279	ACSP50_6280
Operon 691	11	ACSP50_6281	ACSP50_6282	ACSP50_6283	ACSP50_6284	ACSP50_6285	ACSP50_6286	ACSP50_6287	ACSP50_6288	ACSP50_6289	ACSP50_6290	ACSP50_6291
Operon 692	2	ACSP50_6293	ACSP50_6294
Operon 693	2	ACSP50_6299	ACSP50_6300
Operon 694	2	ACSP50_6304	ACSP50_6305
Operon 695	3	ACSP50_6314	ACSP50_6315	ACSP50_6316
Operon 696	2	ACSP50_6327	ACSP50_6328
Operon 697	3	ACSP50_6333	ACSP50_6334	ACSP50_6335
Operon 698	3	ACSP50_6336	ACSP50_6337	ACSP50_6338
Operon 699	2	ACSP50_6343	ACSP50_6344
Operon 700	2	ACSP50_6352	ACSP50_6353
Operon 701	2	ACSP50_6355	ACSP50_6356
Operon 702	2	ACSP50_6361	ACSP50_6362
Operon 703	2	ACSP50_6367	ACSP50_6368
Operon 704	4	ACSP50_6383	ACSP50_6384	ACSP50_6385	ACSP50_6386
Operon 705	8	ACSP50_6396	ACSP50_6397	ACSP50_6398	ACSP50_6399	ACSP50_6400	ACSP50_6401	ACSP50_6402	ACSP50_6403
Operon 706	4	ACSP50_6408	ACSP50_6409	ACSP50_6410	ACSP50_6411
Operon 707	2	ACSP50_6414	ACSP50_6415
Operon 708	2	ACSP50_6425	ACSP50_6426
Operon 709	3	ACSP50_6428	ACSP50_6429	ACSP50_6430
Operon 710	3	ACSP50_6431	ACSP50_6432	ACSP50_6433
Operon 711	2	ACSP50_6434	ACSP50_6435
Operon 712	4	ACSP50_6437	ACSP50_6438	ACSP50_6439	ACSP50_6440
Operon 713	2	ACSP50_6442	ACSP50_6443
Operon 714	2	ACSP50_6444	ACSP50_6445
Operon 715	2	ACSP50_6446	ACSP50_6447
Operon 716	5	ACSP50_6450	ACSP50_6451	ACSP50_6452	ACSP50_6453	ACSP50_6454
Operon 717	8	ACSP50_6455	ACSP50_6456	ACSP50_6457	ACSP50_6458	ACSP50_6459	ACSP50_6460	ACSP50_6461	ACSP50_6462
Operon 718	4	ACSP50_6464	ACSP50_6465	ACSP50_6466	ACSP50_6467
Operon 719	2	ACSP50_6468	ACSP50_6469
Operon 720	2	ACSP50_6470	ACSP50_6471
Operon 721	2	ACSP50_6472	ACSP50_6473
Operon 722	3	ACSP50_6474	ACSP50_6475	ACSP50_6476
Operon 723	2	ACSP50_6478	ACSP50_6479
Operon 724	3	ACSP50_6482	ACSP50_6483	ACSP50_6484
Operon 725	3	ACSP50_6488	ACSP50_6489	ACSP50_6490
Operon 726	3	ACSP50_6495	ACSP50_6496	ACSP50_6497
Operon 727	4	ACSP50_6498	ACSP50_6499	ACSP50_6500	ACSP50_6501
Operon 728	2	ACSP50_6510	ACSP50_6511
Operon 729	2	ACSP50_6512	ACSP50_6513
Operon 730	3	ACSP50_6516	ACSP50_6517	ACSP50_6518
Operon 731	3	ACSP50_6519	ACSP50_6520	ACSP50_6521
Operon 732	2	ACSP50_6525	ACSP50_6526
Operon 733	3	ACSP50_6527	ACSP50_6528	ACSP50_6529
Operon 734	2	ACSP50_6533	ACSP50_6534
Operon 735	2	ACSP50_6543	ACSP50_6544
Operon 736	2	ACSP50_6545	ACSP50_6546
Operon 737	2	ACSP50_6547	ACSP50_6548
Operon 738	4	ACSP50_6550	ACSP50_6551	ACSP50_6552	ACSP50_6553
Operon 739	2	ACSP50_6557	ACSP50_6558
Operon 740	2	ACSP50_6562	ACSP50_6563
Operon 741	2	ACSP50_6568	ACSP50_6569
Operon 742	2	ACSP50_6572	ACSP50_6573
Operon 743	2	ACSP50_6590	ACSP50_6591
Operon 744	3	ACSP50_6605	ACSP50_6606	ACSP50_6607
Operon 745	3	ACSP50_6609	ACSP50_6610	ACSP50_6611
Operon 746	3	ACSP50_6614	ACSP50_6615	ACSP50_6616
Operon 747	2	ACSP50_6632	ACSP50_6633
Operon 748	2	ACSP50_6636	ACSP50_6637
Operon 749	2	ACSP50_6641	ACSP50_6642
Operon 750	2	ACSP50_6646	ACSP50_6647
Operon 751	2	ACSP50_6661	ACSP50_6662
Operon 752	4	ACSP50_6667	ACSP50_6668	ACSP50_6669	ACSP50_6670
Operon 753	2	ACSP50_6673	ACSP50_6674
Operon 754	3	ACSP50_6684	ACSP50_6685	ACSP50_6686
Operon 755	6	ACSP50_6699	ACSP50_6700	ACSP50_6701	ACSP50_6702	ACSP50_6703	ACSP50_6704
Operon 756	2	ACSP50_6705	ACSP50_6706
Operon 757	2	ACSP50_6708	ACSP50_6709
Operon 758	2	ACSP50_6730	ACSP50_6731
Operon 759	2	ACSP50_6739	ACSP50_6740
Operon 760	3	ACSP50_6743	ACSP50_6744	ACSP50_6745
Operon 761	2	ACSP50_6748	ACSP50_6749
Operon 762	2	ACSP50_6754	ACSP50_6755
Operon 763	2	ACSP50_6756	ACSP50_6757
Operon 764	2	ACSP50_6762	ACSP50_6763
Operon 765	3	ACSP50_6769	ACSP50_6770	ACSP50_6771
Operon 766	2	ACSP50_6780	ACSP50_6781
Operon 767	2	ACSP50_6817	ACSP50_6818
Operon 768	3	ACSP50_6823	ACSP50_6824	ACSP50_6825
Operon 769	2	ACSP50_6835	ACSP50_6836
Operon 770	2	ACSP50_6837	ACSP50_6838
Operon 771	4	ACSP50_6841	ACSP50_6842	ACSP50_6843	ACSP50_6844
Operon 772	3	ACSP50_6846	ACSP50_6847	ACSP50_6848
Operon 773	3	ACSP50_6854	ACSP50_6855	ACSP50_6856
Operon 774	6	ACSP50_6859	ACSP50_6860	ACSP50_6861	ACSP50_6862	ACSP50_6863	ACSP50_6864
Operon 775	2	ACSP50_6872	ACSP50_6873
Operon 776	3	ACSP50_6890	ACSP50_6891	ACSP50_6892
Operon 777	2	ACSP50_6903	ACSP50_6904
Operon 778	2	ACSP50_6912	ACSP50_6913
Operon 779	2	ACSP50_6922	ACSP50_6923
Operon 780	2	ACSP50_6926	ACSP50_6927
Operon 781	2	ACSP50_6936	ACSP50_6937
Operon 782	2	ACSP50_6948	ACSP50_6949
Operon 783	3	ACSP50_6950	ACSP50_6951	ACSP50_6952
Operon 784	2	ACSP50_6958	ACSP50_6959
Operon 785	2	ACSP50_6960	ACSP50_6961
Operon 786	2	ACSP50_6979	ACSP50_6980
Operon 787	3	ACSP50_6984	ACSP50_6985	ACSP50_6986
Operon 788	2	ACSP50_6989	ACSP50_6990
Operon 789	2	ACSP50_7030	ACSP50_7031
Operon 790	3	ACSP50_7037	ACSP50_7038	ACSP50_7039
Operon 791	2	ACSP50_7041	ACSP50_7042
Operon 792	2	ACSP50_7043	ACSP50_7044
Operon 793	2	ACSP50_7046	ACSP50_7047
Operon 794	2	ACSP50_7048	ACSP50_7049
Operon 795	2	ACSP50_7050	ACSP50_7051
Operon 796	3	ACSP50_7052	ACSP50_7053	ACSP50_7054
Operon 797	2	ACSP50_7060	ACSP50_7061
Operon 798	2	ACSP50_7062	ACSP50_7063
Operon 799	2	ACSP50_7066	ACSP50_7067
Operon 800	3	ACSP50_7078	ACSP50_7079	ACSP50_7080
Operon 801	2	ACSP50_7082	ACSP50_7083
Operon 802	2	ACSP50_7088	ACSP50_7089
Operon 803	2	ACSP50_7091	ACSP50_7092
Operon 804	2	ACSP50_7099	ACSP50_7100
Operon 805	2	ACSP50_7101	ACSP50_7102
Operon 806	4	ACSP50_7103	ACSP50_7104	ACSP50_7105	ACSP50_7106
Operon 807	2	ACSP50_7108	ACSP50_7109
Operon 808	2	ACSP50_7112	ACSP50_7113
Operon 809	2	ACSP50_7116	ACSP50_7117
Operon 810	2	ACSP50_7138	ACSP50_7139
Operon 811	2	ACSP50_7142	ACSP50_7143
Operon 812	2	ACSP50_7146	ACSP50_7147
Operon 813	2	ACSP50_7150	ACSP50_7151
Operon 814	2	ACSP50_7156	ACSP50_7157
Operon 815	2	ACSP50_7160	ACSP50_7161
Operon 816	4	ACSP50_7164	ACSP50_7165	ACSP50_7166	ACSP50_7167
Operon 817	2	ACSP50_7170	ACSP50_7171
Operon 818	2	ACSP50_7181	ACSP50_7182
Operon 819	3	ACSP50_7184	ACSP50_7185	ACSP50_7186
Operon 820	3	ACSP50_7191	ACSP50_7192	ACSP50_7193
Operon 821	2	ACSP50_7199	ACSP50_7200
Operon 822	4	ACSP50_7202	ACSP50_7203	ACSP50_7204	ACSP50_7205
Operon 823	2	ACSP50_7209	ACSP50_7210
Operon 824	6	ACSP50_7211	ACSP50_7212	ACSP50_7213	ACSP50_7214	ACSP50_7215	ACSP50_7216
Operon 825	2	ACSP50_7219	ACSP50_7220
Operon 826	2	ACSP50_7224	ACSP50_7225
Operon 827	2	ACSP50_7228	ACSP50_7229
Operon 828	3	ACSP50_7230	ACSP50_7231	ACSP50_7232
Operon 829	2	ACSP50_7236	ACSP50_7237
Operon 830	2	ACSP50_7238	ACSP50_7239
Operon 831	2	ACSP50_7242	ACSP50_7243
Operon 832	3	ACSP50_7248	ACSP50_7249	ACSP50_7250
Operon 833	7	ACSP50_7256	ACSP50_7257	ACSP50_7258	ACSP50_7259	ACSP50_7260	ACSP50_7261	ACSP50_7262
Operon 834	2	ACSP50_7273	ACSP50_7274
Operon 835	6	ACSP50_7276	ACSP50_7277	ACSP50_7278	ACSP50_7279	ACSP50_7280	ACSP50_7281
Operon 836	2	ACSP50_7283	ACSP50_7284
Operon 837	4	ACSP50_7287	ACSP50_7288	ACSP50_7289	ACSP50_7290
Operon 838	2	ACSP50_7297	ACSP50_7298
Operon 839	3	ACSP50_7303	ACSP50_7304	ACSP50_7305
Operon 840	2	ACSP50_7306	ACSP50_7307
Operon 841	2	ACSP50_7311	ACSP50_7312
Operon 842	2	ACSP50_7317	ACSP50_7318
Operon 843	7	ACSP50_7319	ACSP50_7320	ACSP50_7321	ACSP50_7322	ACSP50_7323	ACSP50_7324	ACSP50_7325
Operon 844	3	ACSP50_7327	ACSP50_7328	ACSP50_7329
Operon 845	2	ACSP50_7333	ACSP50_7334
Operon 846	3	ACSP50_7338	ACSP50_7339	ACSP50_7340
Operon 847	3	ACSP50_7342	ACSP50_7343	ACSP50_7344
Operon 848	3	ACSP50_7346	ACSP50_7347	ACSP50_7348
Operon 849	2	ACSP50_7351	ACSP50_7352
Operon 850	4	ACSP50_7353	ACSP50_7354	ACSP50_7355	ACSP50_7356
Operon 851	4	ACSP50_7362	ACSP50_7363	ACSP50_7364	ACSP50_7365
Operon 852	4	ACSP50_7373	ACSP50_7374	ACSP50_7375	ACSP50_7376
Operon 853	2	ACSP50_7380	ACSP50_7381
Operon 854	2	ACSP50_7392	ACSP50_7393
Operon 855	2	ACSP50_7396	ACSP50_7397
Operon 856	2	ACSP50_7399	ACSP50_7400
Operon 857	2	ACSP50_7401	ACSP50_7402
Operon 858	3	ACSP50_7406	ACSP50_7407	ACSP50_7408
Operon 859	2	ACSP50_7411	ACSP50_7412
Operon 860	2	ACSP50_7417	ACSP50_7418
Operon 861	2	ACSP50_7422	ACSP50_7423
Operon 862	2	ACSP50_7425	ACSP50_7426
Operon 863	2	ACSP50_7430	ACSP50_7431
Operon 864	2	ACSP50_7432	ACSP50_7433
Operon 865	2	ACSP50_7437	ACSP50_7438
Operon 866	2	ACSP50_7439	ACSP50_7440
Operon 867	2	ACSP50_7447	ACSP50_7448
Operon 868	11	ACSP50_7449	ACSP50_7450	ACSP50_7451	ACSP50_7452	ACSP50_7453	ACSP50_7454	ACSP50_7455	ACSP50_7456	ACSP50_7457	ACSP50_7458	ACSP50_7459
Operon 869	2	ACSP50_7464	ACSP50_7465
Operon 870	2	ACSP50_7469	ACSP50_7470
Operon 871	3	ACSP50_7471	ACSP50_7472	ACSP50_7473
Operon 872	2	ACSP50_7475	ACSP50_7476
Operon 873	5	ACSP50_7480	ACSP50_7481	ACSP50_7482	ACSP50_7483	ACSP50_7484
Operon 874	2	ACSP50_7485	ACSP50_7486
Operon 875	4	ACSP50_7488	ACSP50_7489	ACSP50_7490	ACSP50_7491
Operon 876	2	ACSP50_7492	ACSP50_7493
Operon 877	5	ACSP50_7497	ACSP50_7498	ACSP50_7499	ACSP50_7500	ACSP50_7501
Operon 878	3	ACSP50_7518	ACSP50_7519	ACSP50_7520
Operon 879	3	ACSP50_7521	ACSP50_7522	ACSP50_7523
Operon 880	2	ACSP50_7524	ACSP50_7525
Operon 881	2	ACSP50_7535	ACSP50_7536
Operon 882	2	ACSP50_7537	ACSP50_7538
Operon 883	3	ACSP50_7545	ACSP50_7546	ACSP50_7547
Operon 884	3	ACSP50_7551	ACSP50_7552	ACSP50_7553
Operon 885	2	ACSP50_7559	ACSP50_7560
Operon 886	4	ACSP50_7565	ACSP50_7566	ACSP50_7567	ACSP50_7568
Operon 887	2	ACSP50_7573	ACSP50_7574
Operon 888	2	ACSP50_7575	ACSP50_7576
Operon 889	2	ACSP50_7578	ACSP50_7579
Operon 890	4	ACSP50_7581	ACSP50_7582	ACSP50_7583	ACSP50_7584
Operon 891	2	ACSP50_7585	ACSP50_7586
Operon 892	2	ACSP50_7587	ACSP50_7588
Operon 893	2	ACSP50_7607	ACSP50_7608
Operon 894	2	ACSP50_7612	ACSP50_7613
Operon 895	2	ACSP50_7614	ACSP50_7615
Operon 896	4	ACSP50_7616	ACSP50_7617	ACSP50_7618	ACSP50_7619
Operon 897	4	ACSP50_7621	ACSP50_7622	ACSP50_7623	ACSP50_7624
Operon 898	4	ACSP50_7625	ACSP50_7626	ACSP50_7627	ACSP50_7628
Operon 899	2	ACSP50_7633	ACSP50_7634
Operon 900	2	ACSP50_7635	ACSP50_7636
Operon 901	2	ACSP50_7645	ACSP50_7646
Operon 902	3	ACSP50_7651	ACSP50_7652	ACSP50_7653
Operon 903	2	ACSP50_7659	ACSP50_7660
Operon 904	2	ACSP50_7661	ACSP50_7662
Operon 905	6	ACSP50_7671	ACSP50_7672	ACSP50_7673	ACSP50_7674	ACSP50_7675	ACSP50_7676
Operon 906	2	ACSP50_7679	ACSP50_7680
Operon 907	2	ACSP50_7683	ACSP50_7684
Operon 908	2	ACSP50_7687	ACSP50_7688
Operon 909	2	ACSP50_7691	ACSP50_7692
Operon 910	3	ACSP50_7694	ACSP50_7695	ACSP50_7696
Operon 911	2	ACSP50_7700	ACSP50_7701
Operon 912	3	ACSP50_7708	ACSP50_7709	ACSP50_7710
Operon 913	2	ACSP50_7714	ACSP50_7715
Operon 914	2	ACSP50_7721	ACSP50_7722
Operon 915	2	ACSP50_7727	ACSP50_7728
Operon 916	3	ACSP50_7730	ACSP50_7731	ACSP50_7732
Operon 917	2	ACSP50_7744	ACSP50_7745
Operon 918	2	ACSP50_7746	ACSP50_7747
Operon 919	2	ACSP50_7751	ACSP50_7752
Operon 920	4	ACSP50_7755	ACSP50_7756	ACSP50_7757	ACSP50_7758
Operon 921	3	ACSP50_7761	ACSP50_7762	ACSP50_7763
Operon 922	2	ACSP50_7764	ACSP50_7765
Operon 923	4	ACSP50_7767	ACSP50_7768	ACSP50_7769	ACSP50_7770
Operon 924	7	ACSP50_7773	ACSP50_7774	ACSP50_7775	ACSP50_7776	ACSP50_7777	ACSP50_7778	ACSP50_7779
Operon 925	3	ACSP50_7782	ACSP50_7783	ACSP50_7784
Operon 926	4	ACSP50_7785	ACSP50_7786	ACSP50_7787	ACSP50_7788
Operon 927	4	ACSP50_7789	ACSP50_7790	ACSP50_7791	ACSP50_7792
Operon 928	2	ACSP50_7793	ACSP50_7794
Operon 929	2	ACSP50_7795	ACSP50_7796
Operon 930	2	ACSP50_7800	ACSP50_7801
Operon 931	3	ACSP50_7802	ACSP50_7803	ACSP50_7804
Operon 932	4	ACSP50_7818	ACSP50_7819	ACSP50_7820	ACSP50_7821
Operon 933	3	ACSP50_7833	ACSP50_7834	ACSP50_7835
Operon 934	2	ACSP50_7846	ACSP50_7847
Operon 935	2	ACSP50_7849	ACSP50_7850
Operon 936	2	ACSP50_7852	ACSP50_7853
Operon 937	2	ACSP50_7854	ACSP50_7855
Operon 938	2	ACSP50_7857	ACSP50_7858
Operon 939	2	ACSP50_7861	ACSP50_7862
Operon 940	2	ACSP50_7867	ACSP50_7868
Operon 941	5	ACSP50_7869	ACSP50_7870	ACSP50_7871	ACSP50_7872	ACSP50_7873
Operon 942	2	ACSP50_7875	ACSP50_7876
Operon 943	4	ACSP50_7879	ACSP50_7880	ACSP50_7881	ACSP50_7882
Operon 944	2	ACSP50_7893	ACSP50_7894
Operon 945	2	ACSP50_7895	ACSP50_7896
Operon 946	5	ACSP50_7902	ACSP50_7903	ACSP50_7904	ACSP50_7905	ACSP50_7906
Operon 947	2	ACSP50_7913	ACSP50_7914
Operon 948	3	ACSP50_7915	ACSP50_7916	ACSP50_7917
Operon 949	2	ACSP50_7932	ACSP50_7933
Operon 950	3	ACSP50_7938	ACSP50_7939	ACSP50_7940
Operon 951	3	ACSP50_7949	ACSP50_7950	ACSP50_7951
Operon 952	2	ACSP50_7952	ACSP50_7953
Operon 953	4	ACSP50_7955	ACSP50_7956	ACSP50_7957	ACSP50_7958
Operon 954	2	ACSP50_7961	ACSP50_7962
Operon 955	2	ACSP50_7968	ACSP50_7969
Operon 956	2	ACSP50_7973	ACSP50_7974
Operon 957	2	ACSP50_7981	ACSP50_7982
Operon 958	2	ACSP50_7985	ACSP50_7986
Operon 959	2	ACSP50_7992	ACSP50_7993
Operon 960	2	ACSP50_7994	ACSP50_7995
Operon 961	2	ACSP50_7999	ACSP50_8000
Operon 962	2	ACSP50_8004	ACSP50_8005
Operon 963	4	ACSP50_8006	ACSP50_8007	ACSP50_8008	ACSP50_8009
Operon 964	2	ACSP50_8029	ACSP50_8030
Operon 965	2	ACSP50_8031	ACSP50_8032
Operon 966	3	ACSP50_8038	ACSP50_8039	ACSP50_8040
Operon 967	2	ACSP50_8047	ACSP50_8048
Operon 968	2	ACSP50_8051	ACSP50_8052
Operon 969	2	ACSP50_8054	ACSP50_8055
Operon 970	2	ACSP50_8058	ACSP50_8059
Operon 971	2	ACSP50_8064	ACSP50_8065
Operon 972	5	ACSP50_8067	ACSP50_8068	ACSP50_8069	ACSP50_8070	ACSP50_8071
Operon 973	3	ACSP50_8073	ACSP50_8074	ACSP50_8075
Operon 974	2	ACSP50_8076	ACSP50_8077
Operon 975	2	ACSP50_8080	ACSP50_8081
Operon 976	2	ACSP50_8083	ACSP50_8084
Operon 977	3	ACSP50_8087	ACSP50_8088	ACSP50_8089
Operon 978	4	ACSP50_8090	ACSP50_8091	ACSP50_8092	ACSP50_8093
Operon 979	3	ACSP50_8096	ACSP50_8097	ACSP50_8098
Operon 980	2	ACSP50_8099	ACSP50_8100
Operon 981	2	ACSP50_8101	ACSP50_8102
Operon 982	3	ACSP50_8110	ACSP50_8111	ACSP50_8112
Operon 983	2	ACSP50_8114	ACSP50_8115
Operon 984	3	ACSP50_8119	ACSP50_8120	ACSP50_8121
Operon 985	2	ACSP50_8123	ACSP50_8124
Operon 986	2	ACSP50_8132	ACSP50_8133
Operon 987	3	ACSP50_8135	ACSP50_8136	ACSP50_8137
Operon 988	5	ACSP50_8138	ACSP50_8139	ACSP50_8140	ACSP50_8141	ACSP50_8142
Operon 989	3	ACSP50_8143	ACSP50_8144	ACSP50_8145
Operon 990	2	ACSP50_8152	ACSP50_8153
Operon 991	2	ACSP50_8156	ACSP50_8157
Operon 992	4	ACSP50_8162	ACSP50_8163	ACSP50_8164	ACSP50_8165
Operon 993	2	ACSP50_8166	ACSP50_8167
Operon 994	2	ACSP50_8177	ACSP50_8178
Operon 995	2	ACSP50_8179	ACSP50_8180
Operon 996	3	ACSP50_8183	ACSP50_8184	ACSP50_8185
Operon 997	2	ACSP50_8191	ACSP50_8192
Operon 998	2	ACSP50_8202	ACSP50_8203
Operon 999	2	ACSP50_8213	ACSP50_8214
Operon 1000	2	ACSP50_8216	ACSP50_8217
Operon 1001	3	ACSP50_8219	ACSP50_8220	ACSP50_8221
Operon 1002	2	ACSP50_8224	ACSP50_8225
Operon 1003	2	ACSP50_8238	ACSP50_8239
Operon 1004	2	ACSP50_8244	ACSP50_8245
Operon 1005	2	ACSP50_8250	ACSP50_8251
Operon 1006	2	ACSP50_8260	ACSP50_8261
Operon 1007	2	ACSP50_8282	ACSP50_8283
Operon 1008	2	ACSP50_8291	ACSP50_8292
Operon 1009	4	ACSP50_8311	ACSP50_8312	ACSP50_8313	ACSP50_8314
Operon 1010	4	ACSP50_8317	ACSP50_8318	ACSP50_8319	ACSP50_8320
Operon 1011	2	ACSP50_8322	ACSP50_8323
Operon 1012	2	ACSP50_8326	ACSP50_8327
Operon 1013	2	ACSP50_8328	ACSP50_8329
Operon 1014	3	ACSP50_8331	ACSP50_8332	ACSP50_8333
Operon 1015	2	ACSP50_8338	ACSP50_8339
Operon 1016	2	ACSP50_8340	ACSP50_8341
Operon 1017	2	ACSP50_8347	ACSP50_8348
Operon 1018	2	ACSP50_8349	ACSP50_8350
Operon 1019	2	ACSP50_8351	ACSP50_8352
Operon 1020	5	ACSP50_8358	ACSP50_8359	ACSP50_8360	ACSP50_8361	ACSP50_8362
Operon 1021	2	ACSP50_8364	ACSP50_8365
Operon 1022	2	ACSP50_8367	ACSP50_8368
Operon 1023	2	ACSP50_8369	ACSP50_8370
Operon 1024	5	ACSP50_8371	ACSP50_8372	ACSP50_8373	ACSP50_8374	ACSP50_8375
Operon 1025	2	ACSP50_8386	ACSP50_8387
Operon 1026	2	ACSP50_8388	ACSP50_8389
Operon 1027	2	ACSP50_8396	ACSP50_8397
Operon 1028	2	ACSP50_8398	ACSP50_8399
Operon 1029	2	ACSP50_8401	ACSP50_8402
